# Supplementary material for: Differences in gene expression and variable splicing events of ovaries between large and small litter size in Chinese Xiang pigs
Source: Porcine Health Manag. 2021 Sep 1;7:52. doi: 10.1186/s40813-021-00226-x (PMC8411529; doi:10.1186/s40813-021-00226-x)
Supplement: Supplementary file 1 — Additional file 1: Table S1. Primers for validation of DEGs and DSGs. [file 40813_2021_226_MOESM1_ESM.xlsx]

## Sheet: Sheet1
		Table S1. Primers for validation of DEGs and DSGs
	No.	Gene ID	Gene	Primers (5`-3`)	size (bp)	log2FC (XLvs XS)
		Primers for DEG verification
	1	ENSSSCG00000009759	SCARB1	F:GATGTCATCAACCCCAACGAGA	167	4.3
	2			R:GACTTGTGAGGCTGGAACTGGT
	3	ENSSSCG00000028512	LDLR	F:TGTCGCCTTGCTCATTGCT	119	3.85208
	4			R:CGGTGTTCCCATCACAAATC
	5	ENSSSCG00000025273	CYP11A1	F:TCCACCCCATCTCCGTGAC	213	5.00047
	6			R:CCCAGCCAAAGCCCAAGTT
	7	ENSSSCG00000006719	HSD3B1	F:AAACCAGAAGTTCGGGAGGAAT	232	4.09678
	8			R:CGTTGACCACGTCGATGATAGA
	9	ENSSSCG00000034942	StAR	F:CTGGAAGTCCCTCAAAGACCAA	177	6.49819
	10			R:GGGCTGAGCTTTAACACCTGG
	11	ENSSSCG00000011147	AKR1C2	F:AACGACGGTCACTTCATTCCTG	101	1.36977
	12			R:ACTTCTATGGCATATTTGGTGGC
	13	ENSSSCG00000016233	SERPINE2	F:ATCATCCCTCACATCAGCACCA	153	0.0081
	14			R:ATCAAACATCTCGGTGACGCC
	15	ENSSSCG00000028623	RARRES1	F:CGCAGCTCTGCACTTCTTCAAC	163	0.09
	16			R:ACGTGCCTTACCTTCCTCTGTG
	17	ENSSSCG00000003848	LRP8	F:CCAATCGCATCTACTGGTGTGAC	115	1.64989
	18			R:GGAGAGTGCAGCTGCTCATCAAT
	19	Control 1	GAPDH	F:GTCCACTGGTGTCTTCACGA	154
	20			R:GCTGACGATCTTGAGGGAGT
	21	Control 2	β-actin	F:TCTGGCACCACACCTTCT	113
	22			R:TGATCTGGGTCATCTTCTCAC
	No.	Gene ID	Gene-AS type	Primers	size (bp)	Note
		Primers for DSG verification to detect the presence of AS events by RT-PCR method
	23	ENSSSCG00000008510	LTBP1-A3SSu	CAAGCAGCTCTGCTGTTGTAGTGT	325	without AS
	24		LTBP1-A3SSd	CTTCTCAGGAGGTACAGTTGCCA	166	with A3SS
	25	ENSSSCG00000000567	SOX5-A5SSu	GGAAGCAGATGGAGAGGTAGCCA	298	without AS
	26		SOX5-A5SSd	CTTCTGAGGTGAGGTAGATGAGTTGTGT	192	with A5SS
	27	ENSSSCG00000008510	LTBP1-SEu	ATGGAGAGTGTCTAAACACAGATGGTT	327	without AS
	28		LTBP1-SEd	TCATGGGGCTGTACTCCTGGTT	201	span exon27 (126 bp)
	29	ENSSSCG00000014073	HEXB-RIu	AGCTTGCCTATGGGGAGAATATGT	241	retained intron12 (144 bp)
	30		HEXB-RId	TTTATGACTCCAGAGTCTCTCACCAAC	97	without AS
	31	ENSSSCG00000030168	CYP19A1-MXEu	CATTGCAATCCTGCTGCTCATT	468	without AS
	32		CYP19A1-MXEd	TCATTGCGGACCTCCTCCAG	313	span exon4 (155 bp)
					317	span exon3 (151 bp)
		Primers for DSG verification to detect the expression level of AS event by qRT-PCR method
	33	ENSSSCG00000008510	LTBP1-A3SS-JUCu	CAGGCACAGGCCAAGGAAGAG	96
	34		LTBP1-A3SS-JUCd	AGGAGGTACAGTTGCCACTTCTGG
	35	ENSSSCG00000000567	SOX5-A5SS-JUCu	TTCCCTTGCATGGAAGTTGATGGC	78
	36		SOX5-A5SSd	CTTCTGAGGTGAGGTAGATGAGTTGTGT
	37	ENSSSCG00000008510	LTBP1-SE-JUCu	ACGCACGTGTGAAGATGTGAATGAATGT	128	Span the junction between exon26 and exon28, skip exon27
	38		LTBP1-SEd	TCATGGGGCTGTACTCCTGGTT
	39	ENSSSCG00000014073	HEXB-RI-JUCu	CTCCAAGACTATGGTATGAAATTTAAGTGATAA	200	Span the junction between exon12 and intron12, reteintion of inton12
	40		HEXB-RId	TTTATGACTCCAGAGTCTCTCACCAAC
	41	ENSSSCG00000030168	CYP19A1-E3-JUCu	TCCTCAATACCAGGTCTTCAAGTATGT	259	Span the junction between exon2 and exon4, skip exon3
	42		CYP19A1-E4-JUCu	ACACTCATTATTAGCAACTCTGTCC	74	Span the junction between exon3 and exon5, skip exon4
	43		CYP19A1-MXEd	TCATTGCGGACCTCCTCCAG
