# Supplementary material for: Differences in gene expression and variable splicing events of ovaries between large and small litter size in Chinese Xiang pigs
Source: Porcine Health Manag. 2021 Sep 1;7:52. doi: 10.1186/s40813-021-00226-x (PMC8411529; doi:10.1186/s40813-021-00226-x)
Supplement: Supplementary file 2 — Additional file 2: Table S2. The expressed genes in the ovaries of Xiang pig with large and small litter size. [file 40813_2021_226_MOESM2_ESM.xls]

## Sheet: Sheet1
Table S2. The expressed genes in the ovaries of Xiang pig with large and samll litter size.
Gene_ID	baseMean	Group with small litter size								Group with large litter size
		XS1	XS2	XS3	XS4	XS5	XS6	XS7	Ave	XL1	XL2	XL3	XL4	XL5	XL6	XL7	Ave
ENSSSCG00000018075	9269.4	2752.9	3624.54	2669.06	3336.4	3204.21	3455.52	2771.04	3116.24	21518.3	6291.94	9676.97	7706.6	8727.29	28575.5	25461.5	15422.6
ENSSSCG00000018082	4051.85	1220.69	1192.76	841.553	1706.68	1244.02	1000.01	793.145	1142.69	8326.43	3491.77	4504.96	3872.3	4532.9	12843.6	11155.1	6961.01
ENSSSCG00000036135	6204.28	5818.26	3673.58	3918	11042.6	6082.81	5740.97	4932.8	5887.01	4628.87	6455.92	5836.13	8199.46	8696.61	6211.4	5622.41	6521.54
ENSSSCG00000004489	5461.81	3919.94	4412	4635.23	3809.51	4162.51	5310.81	5028.22	4468.32	5814.86	6661.37	6334.95	7946.51	6717.36	6113.49	5598.57	6455.3
ENSSSCG00000016034	5792.76	5106.75	3248.85	3819.5	7452.76	6132.91	5318.9	5344.28	5203.42	7012.57	3473.44	4987.26	7760.88	7040.52	5803.44	8596.5	6382.09
ENSSSCG00000018081	3330.64	300.231	346.076	240.034	478.241	335.821	222.675	208.722	304.543	6280.52	2129.79	3318.68	2246.08	3004.35	15195.7	12322.1	6356.74
ENSSSCG00000015326	6040.51	6009.32	4486.03	4349.3	9907.59	7316.63	7343.23	6706.94	6588.43	3898.95	5752.74	5524	8085.47	8492.35	3199.53	3495.13	5492.6
ENSSSCG00000021208	3372.46	1698.8	1768.32	1848.55	1225.36	1557.58	2134.65	2926.09	1879.91	8029.14	2119.18	2956.96	4066.62	2521.05	7576.29	6785.94	4865.02
ENSSSCG00000034942	2076.96	69.646	80.5042	38.2524	23.6042	38.035	50.608	34.787	47.9195	7168.15	835.324	2840.28	857.615	633.858	4670.49	11736.3	4106.01
ENSSSCG00000011033	3152.09	2627.72	2477.12	2608.81	2713.45	3118.87	2947.41	2814.77	2758.31	3291.57	4492.04	2557.32	3708.37	4937.57	3157.57	2676.69	3545.88
ENSSSCG00000018078	2136.19	728.459	879.069	572.83	1137.1	889.647	643.734	662.942	787.684	3908.54	1630.14	2300.61	1614.27	1951.44	6808.17	6179.77	3484.71
ENSSSCG00000014540	2166.97	1260.22	729.165	793.737	1201.76	769.049	920.054	1032.68	958.094	2765.18	4439.95	5355.78	3824.53	2685.98	2677.35	1882.08	3375.84
ENSSSCG00000028355	2456.26	1587.74	1428.72	1408.64	2201.34	1707.86	1713.59	1390.49	1634.06	2507.31	4802.63	2573.85	4778.76	3788.76	2626.06	1871.87	3278.46
ENSSSCG00000040929	2270.54	1137.87	1149.27	1450.72	1058.08	1236.6	1436.26	1390.49	1265.61	3276.65	3434.86	3701.79	3942.86	3152.99	2649.37	2769.77	3275.47
ENSSSCG00000018087	1696.1	376.465	335.897	248.641	633.207	389.627	237.858	240.528	351.746	4103.54	1507.64	2166.43	1380.87	1287.85	5679.89	5156.99	3040.46
ENSSSCG00000018094	1649.27	320.936	404.372	232.383	534.686	391.482	288.466	249.473	345.971	3682.64	1384.17	1706.5	1208.26	1486.35	5936.32	5263.7	2952.56
ENSSSCG00000025273	1499.12	73.4106	106.414	86.0679	50.2871	105.756	174.092	73.5498	95.6538	3686.9	2168.37	1693.86	879.327	442.07	5767.31	5680.3	2902.59
ENSSSCG00000025675	2699.85	2812.19	2459.54	2440.5	2907.42	2533.5	3134.66	2593.13	2697.28	2514.77	2664.16	2545.65	3130.84	3023.53	2531.65	2506.41	2702.43
ENSSSCG00000018091	1566.16	608.932	560.754	402.606	968.797	631.752	456.484	409.493	576.974	2634.11	735.973	1419.65	926.008	486.181	6139.13	5546.35	2555.34
ENSSSCG00000017082	1917.43	1326.1	1031.75	1059.59	1931.44	1370.19	1499.01	1273.21	1355.9	2610.67	2319.81	2071.14	2996.23	2739.69	2250.74	2364.52	2478.97
ENSSSCG00000010400	1224.42	28.2349	55.5201	25.8204	5.13134	53.8056	20.2432	15.9027	29.2369	3222.31	240.18	180.86	83.5904	228.227	6104.16	6877.88	2419.6
ENSSSCG00000012277	1224.33	42.3523	42.5654	40.165	66.7074	44.5287	55.6688	32.7992	46.3981	1474.76	596.109	325.742	3827.79	1825.82	3783.48	4982.18	2402.27
ENSSSCG00000000660	1625.67	397.17	1058.58	1006.04	641.418	886.864	899.811	1955.03	977.845	3231.9	1645.57	1790.12	1673.98	1062.5	4313.83	2196.52	2273.49
ENSSSCG00000011147	1507.68	1015.51	817.072	452.335	1374.17	929.538	881.592	629.149	871.339	1659.11	2850.33	2887.92	1735.86	1225.52	1995.48	2653.98	2144.03
ENSSSCG00000009759	1097.5	107.292	121.219	85.1116	129.31	121.526	127.532	88.4585	111.493	3938.38	641.444	962.64	180.208	215.761	4854.66	3791.41	2083.5
ENSSSCG00000007585	2110.2	2273.85	1958.94	1864.8	2898.18	2024.2	2134.65	1904.34	2151.28	1723.04	1976.42	1556.75	2036.57	2095.28	2915.12	2180.63	2069.12
ENSSSCG00000006719	1069.76	94.1162	126.771	98.4999	143.678	113.177	157.897	136.166	124.329	3736.98	394.512	374.36	930.35	358.643	4126.17	4185.3	2015.19
ENSSSCG00000009545	1951.46	2148.67	1573.07	1296.76	3022.36	1844.23	2092.14	1540.57	1931.11	1517.38	1940.73	1416.73	2108.21	1893.9	2489.69	2436.04	1971.81
ENSSSCG00000015140	1510.71	1090.81	906.829	966.829	990.349	1227.32	1394.76	1013.79	1084.38	2279.27	2352.61	1793.04	3205.74	1097.98	1417.35	1413.26	1937.04
ENSSSCG00000010281	1295.86	1229.16	509.86	552.747	737.887	570.525	645.758	632.13	696.866	1574.93	1394.78	1625.79	2289.51	1813.35	2219.27	2346.36	1894.86
ENSSSCG00000002535	1361.45	815.046	699.554	839.64	858.986	914.695	807.704	997.891	847.645	1665.5	2412.41	1586.9	2389.38	1791.3	1812.48	1468.89	1875.26
ENSSSCG00000036014	1495.57	1180.22	1123.36	1154.27	1148.39	1151.25	1531.4	1187.73	1210.95	1696.4	1910.83	1808.6	1913.89	1742.39	1812.48	1576.73	1780.19
ENSSSCG00000003514	3420.86	5398.51	3370.07	2978.9	10340.7	3616.11	6149.89	3578.1	5061.75	1313.86	1468.09	1552.87	1706.55	1656.09	2274.05	2488.25	1779.96
ENSSSCG00000013405	1393.86	1064.45	1004.91	980.217	1122.74	1090.95	1112.36	1070.45	1063.73	1645.25	1810.51	1501.33	2311.22	2061.72	1434.83	1303.15	1724
ENSSSCG00000028512	920.921	111.998	135.099	106.15	160.098	151.212	118.423	93.4281	125.201	1683.61	1290.61	2017.66	2266.71	134.251	2050.26	2573.39	1716.64
ENSSSCG00000005216	834.065	1.88232	2.77601	3.82524	2.05254	2.78305	2.02432	2.98175	2.61789	7941.76	9.64578	20.4196	1.08559	4.79469	2506.01	1174.88	1665.51
ENSSSCG00000016233	1656.07	1504.92	717.135	601.519	4524.82	1156.82	2095.17	1024.73	1660.73	1807.22	1757.46	2805.27	795.737	1147.85	1772.85	1473.43	1651.4
ENSSSCG00000031262	1072.46	682.343	487.652	643.596	543.922	549.188	759.12	598.337	609.166	1785.91	1251.06	1160.03	1125.76	1412.52	1653.96	2361.12	1535.76
ENSSSCG00000003930	1251.8	760.459	926.261	1068.2	810.752	930.465	1170.06	1145.98	973.168	1524.84	1626.28	1729.84	1697.86	1645.54	1362.57	1126.07	1530.43
ENSSSCG00000028623	1450.44	1058.81	1396.33	603.431	1774.42	1801.56	2450.44	752.394	1405.34	446.477	3494.67	1272.82	933.607	1626.36	1345.08	1349.7	1495.53
ENSSSCG00000004789	1380.58	1105.87	897.576	1026.12	1778.52	1248.66	1559.74	1244.38	1265.84	1194.51	2470.28	1190.17	1446	1447.04	1322.94	1396.24	1495.31
ENSSSCG00000033299	1904.55	2183.5	2416.05	1969.04	3355.9	2057.6	1916.02	2345.64	2320.54	975.004	1493.17	2026.41	1863.96	1688.69	1186.56	1186.23	1488.57
ENSSSCG00000017164	941.608	511.051	330.345	493.456	376.64	333.038	378.548	368.743	398.832	1602.63	766.839	955.834	1741.29	1013.6	2186.64	2123.87	1484.38
ENSSSCG00000014924	789.606	131.763	98.0856	103.281	55.4185	81.636	108.301	99.3916	96.8396	1786.98	418.627	263.511	3019.02	1368.4	2085.23	1434.83	1482.37
ENSSSCG00000035997	1062.82	626.814	593.14	689.499	577.789	623.402	802.643	716.613	661.414	1504.6	1486.41	1609.26	1749.97	1553.48	1239.02	1106.77	1464.22
ENSSSCG00000039426	1063.09	610.814	583.887	519.276	983.165	651.233	623.491	799.108	681.568	1567.47	967.472	1438.13	2128.84	1760.61	954.613	1295.21	1444.62
ENSSSCG00000012119	895.048	451.758	342.374	391.131	283.25	359.013	272.271	407.505	358.186	1844.52	1274.21	1829.02	1454.69	1288.81	1280.98	1051.15	1431.91
ENSSSCG00000002669	864.475	282.349	347.926	452.335	327.379	262.534	309.721	245.497	318.249	297.296	559.455	439.509	5538.68	2458.72	306.549	274.707	1410.7
ENSSSCG00000023304	1359.94	1533.15	1166.85	1174.35	1734.39	1279.27	1310.75	1102.25	1328.72	1178.53	1580.94	1898.05	1675.06	1491.15	891.672	1022.77	1391.17
ENSSSCG00000000423	2033.97	3195.25	2091.26	2753.22	3464.68	2364.66	2553.68	2541.44	2709.17	808.774	858.474	933.47	1157.24	1110.45	2401.1	2241.92	1358.78
ENSSSCG00000013064	1106.93	849.869	784.685	901.8	885.669	793.168	1008.11	820.974	863.468	1387.38	1538.5	1458.55	1519.82	1343.47	1109.64	1095.42	1350.4
ENSSSCG00000012405	1010.34	637.167	693.077	681.849	669.127	680.919	846.166	709.656	702.566	1312.79	1250.09	1165.86	1360.24	1113.33	1493.11	1531.32	1318.11
ENSSSCG00000009403	886.982	486.581	472.847	597.694	244.252	387.771	381.585	638.094	458.403	1709.19	1002.2	1131.83	1643.58	1266.76	1262.33	1193.04	1315.56
ENSSSCG00000014855	1051.36	718.107	726.389	869.286	675.284	713.388	919.042	890.548	787.435	1323.45	1416	1323.39	1412.35	1341.55	1291.47	1098.83	1315.29
ENSSSCG00000004945	1191.99	999.514	1049.33	1081.59	1096.05	1058.49	1135.64	1119.15	1077.11	1403.37	1535.61	1380.76	1460.12	1353.06	1056.02	959.203	1306.88
ENSSSCG00000036438	765.688	287.996	245.214	212.301	140.599	292.22	322.879	311.096	258.901	2806.73	665.559	260.594	584.047	756.602	2058.42	1775.38	1272.48
ENSSSCG00000032111	1031.39	750.106	773.581	874.067	673.232	792.241	742.926	951.177	793.904	1303.2	1445.9	1383.67	1335.27	1343.47	1092.15	978.501	1268.88
ENSSSCG00000040786	1396.76	1593.39	1410.21	1583.65	1588.66	1378.54	1427.15	1754.26	1533.69	1166.81	605.755	973.336	964.003	873.592	2088.73	2146.57	1259.83
ENSSSCG00000035904	1157.34	1026.81	1046.55	1044.29	1063.21	951.802	1325.93	1096.29	1079.27	1301.07	1300.25	1442.99	1427.55	1244.7	1014.06	917.203	1235.4
ENSSSCG00000006624	808.6	385.876	398.82	540.315	315.064	350.664	476.728	310.102	396.796	3888.3	622.153	380.194	412.524	537.005	1646.97	1055.69	1220.4
ENSSSCG00000039130	1019.27	790.576	822.624	923.795	725.571	782.964	854.264	946.208	835.143	1219.02	1298.32	1273.8	1307.05	1217.85	1118.96	988.717	1203.39
ENSSSCG00000035007	895.349	458.346	615.348	646.465	476.188	627.113	649.807	655.984	589.893	1263.78	1282.89	1313.66	1211.52	1146.89	1240.18	946.716	1200.8
ENSSSCG00000003165	1094.15	940.221	973.453	1047.16	874.38	849.757	1320.87	1024.73	1004.37	1096.48	1243.34	1271.85	1310.31	1097.02	1192.39	1076.12	1183.93
ENSSSCG00000001930	897.426	540.227	553.351	515.451	1057.06	654.016	672.075	544.666	648.12	996.316	1219.23	796.366	1075.82	621.392	1824.14	1493.86	1146.73
ENSSSCG00000004970	950.347	672.931	723.613	753.572	682.468	758.844	883.616	821.968	756.716	1367.14	1146.88	1305.88	1305.96	1314.7	855.538	711.74	1143.98
ENSSSCG00000036350	897.853	575.05	683.823	644.553	757.386	693.906	565.798	735.498	665.145	1033.61	1374.52	1285.47	1257.11	1058.67	990.746	913.797	1130.56
ENSSSCG00000034448	914.981	663.519	704.181	762.179	612.682	637.318	840.093	754.382	710.622	1070.91	1082.26	1245.6	1340.7	1172.78	1007.06	916.067	1119.34
ENSSSCG00000017472	651.42	179.762	171.187	169.267	173.439	173.477	206.481	240.528	187.734	1147.63	838.218	577.584	2005.08	459.331	1354.41	1423.48	1115.1
ENSSSCG00000023666	750.327	621.167	299.809	318.451	354.062	355.302	393.73	408.499	393.003	873.774	857.51	934.442	1431.89	1291.69	1250.67	1113.58	1107.65
ENSSSCG00000039548	566.084	36.7053	49.0428	49.7281	33.8668	50.0948	35.4256	67.5863	46.0643	2649.03	106.104	177.943	791.395	107.401	1734.39	2036.46	1086.1
ENSSSCG00000020771	1066.15	642.814	319.241	147.272	3774.61	620.619	1464.6	363.773	1047.56	648.937	533.412	2344.37	1322.25	1646.5	655.058	442.709	1084.75
ENSSSCG00000018069	612.084	146.821	151.755	106.15	230.91	152.14	111.338	95.4159	142.076	1278.69	363.646	644.677	331.105	368.232	2565.45	2022.84	1082.09
ENSSSCG00000039468	955.423	798.105	701.405	653.16	1019.08	841.408	940.297	999.879	850.477	1122.05	1374.52	926.663	1054.11	945.513	1071.17	928.554	1060.37
ENSSSCG00000033673	867.185	655.049	574.634	624.47	834.356	593.717	845.154	607.282	676.38	911.07	1164.25	1149.33	1181.12	1014.56	1095.65	889.959	1057.99
ENSSSCG00000012583	595.961	236.232	69.4002	101.369	128.284	78.853	104.253	288.236	143.804	819.43	694.496	306.295	1550.22	215.761	1916.22	1834.41	1048.12
ENSSSCG00000039854	818.199	361.406	505.233	416.951	1045.77	568.669	643.734	597.343	591.301	707.544	352.071	302.405	1739.11	406.59	1242.51	2565.44	1045.1
ENSSSCG00000000694	862.478	590.109	619.05	493.456	1110.42	639.173	736.853	588.398	682.494	1014.43	746.583	933.47	856.53	1036.61	1477.96	1231.64	1042.46
ENSSSCG00000006899	848.479	591.05	665.316	750.703	527.502	614.126	727.743	741.461	659.7	1014.43	1069.72	1034.6	1143.13	998.254	1064.18	936.5	1037.26
ENSSSCG00000017525	838.382	657.872	541.321	496.325	1020.11	551.971	692.318	551.623	644.506	1258.45	624.082	758.444	797.908	685.64	1480.29	1621	1032.26
ENSSSCG00000009019	828.609	540.227	658.839	673.242	530.581	600.21	666.002	706.674	625.111	1119.92	1098.65	1205.73	1189.81	1068.26	814.743	727.632	1032.11
ENSSSCG00000009668	616.452	335.054	152.68	242.903	101.601	186.464	199.396	206.734	203.547	595.658	589.357	658.29	819.62	365.355	1994.31	2182.9	1029.36
ENSSSCG00000031088	898.702	628.696	769.879	818.601	763.543	690.196	916.005	817.993	772.131	1013.37	1125.66	1202.81	1074.73	1007.84	993.077	759.416	1025.27
ENSSSCG00000006063	1101.25	1322.33	1044.7	924.752	1354.67	1197.64	1197.39	1237.43	1182.7	851.397	1005.09	837.205	1186.55	1011.68	1222.7	1023.91	1019.79
ENSSSCG00000018033	717.925	404.7	411.774	370.092	381.772	365.507	536.445	442.292	416.083	1115.66	944.322	905.271	1156.15	885.1	1219.2	912.662	1019.77
ENSSSCG00000040793	683.467	1080.45	198.947	167.354	306.854	216.15	205.469	257.424	347.522	870.578	427.308	1051.13	757.741	693.312	1680.77	1655.05	1019.41
ENSSSCG00000012022	843.68	734.106	609.796	665.592	651.68	644.739	660.941	712.638	668.499	1207.3	903.809	724.411	1333.1	950.307	1104.97	908.121	1018.86
ENSSSCG00000016872	544.089	51.7639	76.8029	74.5922	69.7862	81.636	81.985	67.5863	72.0218	2085.34	360.752	436.591	108.559	123.703	2353.31	1644.83	1016.16
ENSSSCG00000007435	566.707	215.526	103.638	125.277	79.0226	106.683	92.1066	118.276	120.076	1258.45	141.793	240.174	242.086	367.273	3082.97	1760.62	1013.34
ENSSSCG00000029724	970.665	822.576	901.277	964.917	878.485	903.562	1216.62	897.506	940.706	979.267	1199.93	964.585	1146.38	1052.91	847.379	813.904	1000.62
ENSSSCG00000000915	788.232	551.521	510.785	734.446	394.087	690.196	408.913	774.26	580.601	1079.43	861.368	1127.94	1350.47	1342.51	666.714	542.602	995.863
ENSSSCG00000013746	898.274	626.814	691.226	568.048	1208.94	807.084	895.762	847.81	806.527	1105.01	983.869	774.002	973.774	653.996	1176.07	1263.42	990.02
ENSSSCG00000027331	1114.62	1087.98	924.41	1370.39	1982.75	1246.8	1086.05	994.91	1241.9	533.855	833.395	1005.42	1956.23	1144.97	752.967	684.496	987.335
ENSSSCG00000004578	585.473	163.762	167.486	147.272	251.436	192.958	216.602	179.899	188.488	523.199	594.18	394.78	1776.02	2200.76	868.36	519.899	982.458
ENSSSCG00000022343	988.536	733.165	817.072	646.465	1794.94	1043.64	1168.03	820.974	1003.47	798.118	1101.55	854.708	785.967	1249.5	1096.81	928.554	973.601
ENSSSCG00000005169	792.36	544.933	592.215	603.431	610.629	635.462	673.087	639.088	614.121	915.332	1074.54	1016.12	1143.13	1011.68	866.029	767.363	970.598
ENSSSCG00000032092	804.747	601.403	652.362	619.689	590.104	680.919	613.369	727.546	640.77	962.218	1221.16	1052.1	1320.08	846.742	722.662	656.118	968.724
ENSSSCG00000016075	953.197	862.105	1011.39	1067.24	771.754	937.887	863.373	1086.35	942.872	924.922	1084.19	1195.04	1189.81	1087.44	559.48	703.794	963.523
ENSSSCG00000029830	812.877	588.226	644.959	696.193	569.579	635.462	807.704	709.656	664.54	946.234	1020.52	964.585	1083.42	991.542	919.646	802.552	961.214
ENSSSCG00000010447	804.656	582.579	706.031	485.805	1133	478.684	527.336	630.143	649.083	721.397	1011.84	1546.06	642.669	848.66	1030.38	920.608	960.23
ENSSSCG00000018092	524.654	88.4692	99.0109	63.1164	153.94	106.683	57.6932	67.5863	90.9285	912.135	275.869	474.514	323.506	156.307	2419.75	2146.57	958.379
ENSSSCG00000000104	1097.09	1144.45	1276.96	1278.59	1124.79	1205.06	1237.87	1414.34	1240.3	871.643	1022.45	1024.87	1056.28	1188.12	676.039	837.742	953.879
ENSSSCG00000038549	626.206	402.817	267.422	359.572	183.702	299.641	230.773	424.402	309.761	375.084	1077.43	749.693	2765	757.561	467.399	406.384	942.65
ENSSSCG00000026724	492.385	28.2349	40.7148	22.9514	65.6812	38.035	67.8148	51.6836	45.0165	4263.38	34.7248	53.48	151.982	87.2633	991.912	995.528	939.753
ENSSSCG00000012173	578.335	293.643	170.262	221.864	158.045	192.03	186.238	312.09	219.167	899.348	529.553	1079.32	920.58	705.778	994.243	1433.7	937.503
ENSSSCG00000004875	528.765	80.9399	111.966	77.4611	222.7	123.382	154.861	92.4342	123.392	811.971	283.586	824.565	673.065	1255.25	1008.23	1682.29	934.137
ENSSSCG00000004177	682.709	416.935	455.265	458.072	391.008	485.178	446.363	526.775	454.228	895.086	929.853	890.685	1147.47	1080.72	770.451	664.064	911.19
ENSSSCG00000016535	757.528	588.226	650.511	742.096	534.686	537.128	390.694	784.199	603.934	760.823	619.259	1193.09	1123.58	1167.99	693.522	819.58	911.121
ENSSSCG00000003042	763.745	528.933	616.274	657.941	530.581	553.826	750.011	685.802	617.624	899.348	888.376	976.254	1031.31	915.786	895.168	762.822	909.866
ENSSSCG00000004241	921.991	1084.22	683.823	658.897	949.298	789.458	1330.99	1056.53	936.174	696.888	1324.37	695.24	730.602	278.092	1625.99	1003.47	907.807
ENSSSCG00000017421	534.528	147.762	153.606	121.451	229.884	167.91	208.505	144.118	167.605	1013.37	168.801	147.799	153.068	116.031	2486.19	2224.9	901.45
ENSSSCG00000008980	742.589	643.755	499.681	559.441	690.678	523.213	596.163	577.465	584.342	1326.65	682.921	776.919	782.71	949.348	891.672	895.635	900.836
ENSSSCG00000001229	661.155	617.402	461.743	427.47	254.514	356.23	371.463	465.153	421.996	1157.22	513.155	1227.12	826.133	537.005	1151.6	889.959	900.313
ENSSSCG00000001701	798.348	625.873	653.287	624.47	805.62	707.822	887.665	668.905	710.52	795.987	1058.14	802.2	995.485	852.496	897.499	801.417	886.175
ENSSSCG00000040470	622.07	332.23	325.718	431.296	303.775	318.195	402.84	393.591	358.235	838.61	956.861	944.166	1086.67	949.348	779.776	645.901	885.905
ENSSSCG00000000010	777.546	772.694	505.233	1142.79	483.372	589.078	626.527	645.051	680.678	767.217	730.185	950	1282.08	1124.83	729.655	536.927	874.414
ENSSSCG00000002829	720.522	770.812	431.206	559.441	608.577	606.704	562.761	495.964	576.495	589.265	693.531	999.59	1576.28	804.549	708.675	679.956	864.549
ENSSSCG00000025698	452.936	48.9404	27.7601	65.0291	29.7618	42.6734	84.0093	27.8296	46.572	184.345	694.496	162.385	2256.94	275.215	1957.02	484.71	859.301
ENSSSCG00000000145	918.288	1117.16	864.264	829.121	1283.86	869.238	977.747	928.317	981.387	685.167	642.409	682.6	1032.4	663.585	1204.05	1076.12	855.19
ENSSSCG00000037274	703.264	468.699	575.559	497.281	547.001	587.223	599.199	591.38	552.334	769.348	1110.23	934.442	906.467	543.718	997.74	717.416	854.194
ENSSSCG00000005601	732.909	449.876	532.993	435.121	931.851	676.28	618.43	656.978	614.504	825.823	911.526	591.197	904.296	461.249	1366.06	899.04	851.314
ENSSSCG00000004700	654.226	393.406	397.894	331.839	618.84	474.046	480.776	511.867	458.381	1149.76	766.839	628.147	724.088	700.025	987.249	994.393	850.072
ENSSSCG00000006083	708.511	479.993	594.991	450.422	722.493	606.704	641.71	547.648	577.709	879.102	1024.38	825.537	758.827	674.133	880.016	833.201	839.314
ENSSSCG00000033844	511.459	201.409	169.336	205.607	141.625	185.536	207.493	217.668	189.811	711.807	428.273	544.524	1134.44	653.037	727.324	1632.35	833.108
ENSSSCG00000016035	754.181	638.108	514.487	560.397	917.484	724.52	593.126	798.114	678.034	965.414	434.06	666.069	758.827	663.585	1504.77	819.58	830.329
ENSSSCG00000024669	592.152	383.994	285.003	355.747	537.764	332.11	323.891	312.09	361.514	447.543	871.014	1028.76	1028.05	1024.15	656.224	703.794	822.791
ENSSSCG00000001427	663.846	753.871	455.265	746.878	170.36	302.424	475.715	645.051	507.081	530.658	601.897	754.555	832.647	655.913	1113.13	1255.48	820.611
ENSSSCG00000035811	624.122	392.465	450.639	476.242	338.668	404.469	531.384	460.183	436.293	895.086	905.739	897.492	985.715	880.305	567.639	551.684	811.951
ENSSSCG00000008245	555.491	326.583	275.75	282.111	269.908	305.207	346.159	301.156	300.982	761.889	831.466	847.901	779.453	859.208	815.909	774.173	810
ENSSSCG00000003848	539.513	481.875	95.3096	62.1601	763.543	122.454	331.989	41.7445	271.296	293.034	925.03	3852.51	151.982	44.1111	187.659	199.787	807.73
ENSSSCG00000011101	719.229	600.461	559.828	487.718	812.804	599.283	659.929	716.613	633.805	751.233	730.185	771.085	752.313	774.822	1014.06	838.877	804.653
ENSSSCG00000014569	680.556	474.346	521.889	558.485	528.528	585.367	621.467	627.161	559.606	789.594	885.482	793.449	884.755	745.095	787.935	724.227	801.505
ENSSSCG00000011803	638.682	400.935	483.951	523.101	408.455	507.442	482.801	559.575	480.894	845.004	869.085	911.105	890.183	888.935	589.785	581.198	796.471
ENSSSCG00000008510	652.22	493.169	450.639	461.898	631.155	487.961	448.387	631.136	514.906	854.594	300.948	281.013	384.299	412.343	1582.86	1710.67	789.533
ENSSSCG00000022506	655.832	616.461	352.553	629.252	550.08	541.766	401.828	565.538	522.497	623.364	707.036	774.974	1019.37	760.438	906.824	732.173	789.168
ENSSSCG00000037030	604.95	355.759	437.684	428.427	365.351	444.36	470.655	462.171	423.487	765.085	776.485	785.67	844.588	756.602	772.782	803.687	786.414
ENSSSCG00000037236	612.904	392.465	446.012	458.072	377.667	416.529	531.384	497.952	445.726	791.725	776.485	744.831	828.305	796.877	786.769	735.578	780.081
ENSSSCG00000013849	599.015	356.7	433.982	353.835	525.449	410.036	376.524	476.086	418.945	640.413	774.556	830.399	899.953	889.894	761.126	657.253	779.085
ENSSSCG00000006740	552.805	364.23	279.451	287.849	439.243	305.207	384.621	268.357	332.708	622.298	653.019	490.071	794.651	560.979	1162.09	1127.21	772.902
ENSSSCG00000025192	563.389	394.347	314.614	404.519	271.961	282.943	335.025	489.007	356.059	875.906	768.769	883.879	738.201	673.174	776.279	678.821	770.718
ENSSSCG00000028485	613.485	410.347	443.236	414.082	518.265	461.058	497.983	497.952	463.275	685.167	714.752	660.235	698.034	692.353	1029.21	866.121	763.696
ENSSSCG00000020817	510.364	222.114	245.214	292.631	198.07	222.644	308.709	311.096	257.211	740.577	724.398	846.929	834.818	754.684	842.717	600.495	763.517
ENSSSCG00000000190	678.412	469.64	632.93	490.587	790.226	575.163	660.941	582.435	600.274	725.659	844.97	621.341	663.295	382.616	867.194	1190.77	756.55
ENSSSCG00000017509	687.738	581.638	577.41	634.033	634.234	572.38	707.5	635.112	620.33	802.381	844.97	813.869	855.444	770.986	638.74	559.63	755.146
ENSSSCG00000001502	557.19	290.819	373.836	376.786	289.408	345.098	486.849	374.706	362.5	821.561	815.068	807.062	865.215	776.74	622.422	555.089	751.88
ENSSSCG00000032527	501.809	345.407	200.798	329.927	134.441	215.222	279.356	270.345	253.642	773.61	690.638	494.933	1558.91	189.87	708.675	833.201	749.976
ENSSSCG00000031866	528.813	343.524	266.497	329.927	264.777	244.908	349.195	355.822	307.807	751.233	650.125	548.413	542.795	384.534	924.308	1447.32	749.818
ENSSSCG00000024260	647.536	491.287	539.471	641.684	440.269	512.081	591.102	620.203	548.014	805.577	795.777	870.266	852.188	762.355	614.263	528.981	747.058
ENSSSCG00000013401	434.437	130.822	116.592	131.014	130.336	140.08	155.873	130.203	133.56	1032.55	561.384	363.664	281.168	372.068	1408.03	1128.34	735.314
ENSSSCG00000032556	572.112	375.524	362.732	281.155	759.438	410.036	430.168	255.436	410.641	529.593	933.711	638.843	832.647	739.341	826.399	634.55	733.583
ENSSSCG00000037508	693.625	690.813	585.738	889.368	628.076	682.774	355.268	763.327	656.481	593.527	671.346	786.643	1097.53	570.568	764.623	631.144	730.769
ENSSSCG00000039544	666.789	490.345	607.946	649.334	553.158	627.113	650.819	643.063	603.111	703.282	829.537	769.14	888.012	872.633	546.659	504.007	730.467
ENSSSCG00000011274	711.937	617.402	712.509	659.854	600.367	703.183	763.169	809.047	695.076	760.823	849.793	744.831	742.543	716.326	695.854	591.414	728.798
ENSSSCG00000017259	583.264	376.465	446.937	403.563	487.477	423.951	485.837	467.14	441.624	713.938	848.828	784.698	867.386	403.713	801.922	653.847	724.905
ENSSSCG00000008913	548.453	499.757	335.897	361.485	292.486	369.218	383.609	389.615	376.01	780.004	748.512	761.361	706.719	670.297	745.974	633.415	720.897
ENSSSCG00000000361	470.031	236.232	205.425	209.432	217.569	211.512	254.052	230.588	223.544	815.168	536.305	503.685	760.998	584.952	933.633	880.878	716.517
ENSSSCG00000029652	498.912	302.113	258.169	282.111	285.303	249.547	298.587	303.144	282.711	717.134	507.368	548.413	775.111	609.884	951.116	896.77	715.114
ENSSSCG00000011000	450.772	167.527	172.112	186.48	167.282	228.21	213.566	207.728	191.844	784.266	495.793	440.481	747.971	385.493	1139.94	973.96	709.701
ENSSSCG00000037821	457.525	226.82	183.216	206.563	149.835	250.474	289.478	213.692	217.154	948.365	751.406	489.099	447.263	389.329	1320.61	539.197	697.895
ENSSSCG00000011928	489.679	347.289	247.99	396.869	200.122	267.172	207.493	319.047	283.712	1217.96	589.357	565.916	467.889	303.024	954.613	770.768	695.646
ENSSSCG00000035520	378.627	65.8813	66.6242	44.9466	122.126	72.3592	45.5472	38.7627	65.1782	951.562	295.161	410.338	242.086	267.544	1522.25	1155.58	692.075
ENSSSCG00000029066	365.404	25.4114	45.3415	35.3835	53.3659	43.6011	52.6324	28.8236	40.6513	1418.29	355.929	383.111	56.4506	165.896	1241.35	1210.07	690.156
ENSSSCG00000014136	1221.43	2003.73	812.445	788.956	3898.79	1242.17	2088.09	1447.14	1754.47	400.658	953.003	401.586	874.985	1143.05	390.471	654.983	688.391
ENSSSCG00000033010	1195.03	1884.21	1499.04	2293.23	1434.72	1651.27	1131.6	2068.34	1708.92	613.773	444.67	691.351	879.327	864.003	568.805	706.064	681.142
ENSSSCG00000039148	602.191	479.993	421.953	364.354	778.937	525.996	538.469	558.581	524.04	703.282	651.09	600.921	723.002	834.276	652.727	597.09	680.341
ENSSSCG00000000886	499.539	284.231	287.779	225.689	391.008	329.327	404.864	311.096	319.142	717.134	533.412	448.26	806.593	520.703	1089.82	643.631	679.936
ENSSSCG00000015244	519.884	396.229	299.809	328.971	405.376	315.412	389.682	391.603	361.012	632.954	408.981	393.807	468.975	410.425	1308.95	1127.21	678.757
ENSSSCG00000011272	561.501	398.112	460.817	504.932	353.036	372.001	512.153	517.83	445.554	703.282	713.788	773.029	743.629	635.776	609.6	563.035	677.448
ENSSSCG00000011831	529.476	370.818	237.811	392.087	439.243	466.624	462.557	323.023	384.595	310.083	801.564	599.949	1271.22	817.974	487.214	432.493	674.357
ENSSSCG00000004484	1177.16	1373.16	1487.01	1856.2	1889.36	2060.38	1691.32	1406.39	1680.55	535.986	980.011	639.816	630.727	776.74	602.607	550.549	673.776
ENSSSCG00000029944	530.308	335.995	409.924	298.369	519.292	406.325	429.156	315.071	387.733	872.709	357.858	302.405	211.69	185.075	2060.75	719.686	672.882
ENSSSCG00000027358	529.256	327.524	384.014	428.427	331.485	389.627	456.484	428.378	392.277	740.577	804.458	800.256	790.309	725.916	418.445	383.681	666.234
ENSSSCG00000015555	707.963	697.401	664.391	545.097	1042.69	744.001	739.889	821.968	750.777	534.92	599.967	608.7	731.687	567.691	740.146	872.932	665.149
ENSSSCG00000016859	526.096	323.76	421.028	516.407	347.905	483.322	176.116	452.232	388.681	270.657	550.774	843.04	866.3	1273.47	360.165	480.169	663.511
ENSSSCG00000012625	413.303	157.174	176.739	146.315	136.494	171.621	181.177	175.923	163.635	914.266	367.504	281.986	375.614	511.114	1153.93	1036.39	662.972
ENSSSCG00000024974	513.108	319.054	311.838	330.883	324.301	400.759	423.083	440.305	364.317	612.708	698.354	709.826	767.512	736.464	585.123	523.305	661.899
ENSSSCG00000014022	633.801	510.11	670.868	612.038	580.868	659.582	549.603	683.814	609.555	608.445	897.057	757.472	724.088	621.392	524.513	473.358	658.046
ENSSSCG00000010877	743.286	722.813	830.026	816.689	855.908	854.395	823.899	898.5	828.89	596.724	817.962	601.893	832.647	578.239	620.091	556.224	657.683
ENSSSCG00000017202	512.273	323.76	426.58	413.126	376.64	344.17	356.281	432.353	381.844	638.282	770.698	668.986	836.989	532.21	544.328	507.413	642.701
ENSSSCG00000014156	448.665	261.643	215.603	245.772	210.385	269.956	315.794	298.175	259.618	578.609	669.417	368.526	1093.19	593.582	541.996	618.658	637.711
ENSSSCG00000009097	454.037	226.82	238.737	262.985	271.961	297.786	309.721	296.187	272.028	639.347	837.254	529.938	661.124	613.72	631.746	539.197	636.047
ENSSSCG00000001499	921.016	1262.1	1004.91	1130.36	1554.8	1105.8	1307.71	1082.37	1206.86	484.838	395.477	614.534	981.373	851.537	532.672	585.738	635.167
ENSSSCG00000025281	437.754	211.761	247.99	202.738	284.276	229.138	258.101	250.467	240.639	641.478	593.215	683.572	523.254	456.454	697.019	849.093	634.87
ENSSSCG00000012252	564.564	440.464	532.068	469.548	492.609	502.804	528.348	505.903	495.963	635.085	671.346	622.313	810.935	616.597	555.983	519.899	633.166
ENSSSCG00000040738	816.26	1098.34	906.829	854.941	1274.62	952.73	1040.5	908.439	1005.2	495.494	645.303	555.22	713.232	754.684	616.594	610.712	627.32
ENSSSCG00000016267	381.374	164.703	110.115	117.626	137.52	135.442	132.593	158.033	136.576	749.102	278.763	168.219	458.119	371.109	1180.74	1177.15	626.171
ENSSSCG00000032028	662.934	705.872	657.914	689.499	631.155	669.787	809.728	738.479	700.348	574.347	658.807	645.65	696.948	653.037	562.977	586.873	625.52
ENSSSCG00000010437	414.673	206.115	217.454	240.99	107.758	156.778	272.271	233.57	204.991	1045.33	349.177	352.968	461.375	475.633	620.091	1065.91	624.355
ENSSSCG00000003088	443.57	1075.75	96.2349	103.281	122.126	141.935	101.216	214.686	265.033	474.182	298.055	1039.46	590.561	654.954	567.639	729.903	622.107
ENSSSCG00000038880	492.59	309.642	375.686	389.218	311.985	366.434	383.609	416.451	364.718	652.134	602.861	651.484	586.218	599.336	662.052	589.144	620.461
ENSSSCG00000014020	541.627	413.17	456.191	426.514	503.898	475.901	459.521	522.8	465.428	665.987	576.818	497.85	540.623	476.592	841.551	725.362	617.826
ENSSSCG00000025483	701.099	983.514	818.922	679.936	723.519	779.253	980.784	530.751	785.24	253.608	847.864	1026.82	734.944	915.786	279.74	259.95	616.958
ENSSSCG00000014133	519.107	348.23	425.654	445.64	374.588	416.529	527.336	436.329	424.901	605.249	626.011	663.152	707.804	642.488	550.156	498.332	613.313
ENSSSCG00000033169	568.937	502.581	506.159	530.752	489.53	461.986	670.05	518.824	525.697	557.298	560.42	552.303	630.727	583.993	771.616	628.874	612.176
ENSSSCG00000000849	546.266	384.935	441.385	351.922	683.494	511.153	426.12	585.416	483.489	638.282	762.016	519.242	599.245	438.235	728.49	577.792	609.043
ENSSSCG00000033326	490.243	341.642	363.657	443.728	293.513	340.459	431.18	395.578	372.822	575.412	581.64	630.092	658.953	569.609	676.039	561.9	607.664
ENSSSCG00000001528	489.193	340.701	336.822	384.437	340.721	358.085	441.302	400.548	371.802	614.839	590.322	631.064	690.435	630.981	602.607	485.845	606.585
ENSSSCG00000009303	496.588	341.642	367.358	386.349	365.351	406.325	403.852	444.28	387.88	647.872	702.213	603.838	726.259	643.447	508.195	405.249	605.296
ENSSSCG00000035684	453.402	249.408	302.585	293.587	323.274	300.569	326.928	326.004	303.194	797.053	585.499	483.265	485.258	477.551	667.879	728.767	603.61
ENSSSCG00000011867	546.667	484.699	495.055	492.5	538.791	429.517	432.193	556.593	489.907	424.1	658.807	1080.3	577.533	546.594	397.464	539.197	603.427
ENSSSCG00000000146	587.042	575.991	792.087	766.96	499.793	305.207	326.928	746.431	573.343	398.526	466.856	1272.82	582.961	551.389	417.279	515.359	600.742
ENSSSCG00000009914	585.101	453.64	491.353	375.83	822.041	574.235	727.743	548.641	570.498	669.183	619.259	557.165	514.569	304.942	796.094	736.713	599.704
ENSSSCG00000016174	459.21	1086.1	166.56	237.165	207.306	168.838	178.14	196.795	320.129	228.034	315.417	1364.23	513.484	641.529	537.334	588.009	598.29
ENSSSCG00000011747	315.911	45.1758	28.6854	38.2524	20.5254	51.0225	27.3283	25.8418	33.8331	874.84	138.899	154.606	249.686	233.981	1401.03	1132.88	597.989
ENSSSCG00000028850	529.695	350.112	421.028	523.101	413.586	523.213	473.691	535.721	462.922	594.593	641.444	668.014	633.984	670.297	514.022	452.926	596.469
ENSSSCG00000017024	392.483	189.174	207.275	249.597	115.968	176.26	154.861	275.315	195.493	721.397	842.076	392.835	370.186	390.288	683.032	726.497	589.473
ENSSSCG00000002039	479.192	504.463	298.883	450.422	301.723	377.567	302.636	348.864	369.223	380.412	467.82	648.567	920.58	529.334	618.925	558.495	589.162
ENSSSCG00000035768	512.996	318.113	420.102	491.543	364.325	442.504	514.178	534.727	440.785	668.118	662.665	706.909	717.574	648.242	367.159	325.789	585.208
ENSSSCG00000029785	458.315	308.701	333.121	347.14	279.145	279.232	420.047	365.761	333.307	614.839	653.984	573.695	576.448	696.189	515.188	452.926	583.324
ENSSSCG00000021363	552.756	539.286	445.087	465.723	643.47	481.467	548.591	538.702	523.189	521.068	547.88	609.672	810.935	551.389	480.221	555.089	582.322
ENSSSCG00000034227	522.098	399.053	447.863	468.592	381.772	410.036	636.649	491.988	462.279	504.019	522.801	532.856	556.907	480.428	810.081	666.334	581.918
ENSSSCG00000013906	451.681	296.466	317.39	325.145	307.88	280.16	435.229	299.169	323.063	533.855	522.801	501.74	564.506	507.278	757.629	674.28	580.299
ENSSSCG00000035077	954.601	1270.57	463.593	280.199	4596.65	998.186	1369.45	333.956	1330.37	807.709	694.496	1055.99	416.866	106.442	729.655	240.652	578.83
ENSSSCG00000039460	388.121	194.821	187.843	215.17	215.516	200.379	262.15	183.874	208.536	518.937	590.322	550.358	648.097	595.5	575.798	494.926	567.705
ENSSSCG00000006709	887.219	1341.16	1227	1379	1106.32	1099.3	1109.33	1199.66	1208.82	361.231	465.891	609.672	691.52	980.034	462.737	388.222	565.615
ENSSSCG00000014016	403.66	299.29	222.081	245.772	221.674	220.788	233.809	249.473	241.841	507.215	367.504	417.144	455.947	478.51	1122.46	609.576	565.479
ENSSSCG00000035945	335.422	89.4104	91.6082	89.8931	87.2328	143.791	149.8	89.4524	105.884	762.954	466.856	667.042	422.294	217.679	742.477	675.415	564.96
ENSSSCG00000018084	301.347	31.9995	46.2668	29.6456	61.5761	42.6734	32.3891	24.8479	38.4855	473.117	200.632	288.792	176.951	235.899	1417.35	1156.72	564.209
ENSSSCG00000025928	446.797	314.348	307.211	353.835	297.618	298.714	418.022	326.004	330.822	533.855	587.428	562.026	605.759	550.43	562.977	536.927	562.772
ENSSSCG00000005317	737.641	1020.22	804.117	806.169	1144.29	790.385	957.504	883.591	915.182	469.92	534.376	536.745	625.299	572.486	572.302	609.576	560.101
ENSSSCG00000015390	308.579	48.9404	67.5495	67.898	64.6549	44.5287	53.6445	52.6775	57.1277	366.559	205.455	110.85	45.5947	58.4952	921.977	2211.28	560.029
ENSSSCG00000010554	349.546	215.526	154.531	81.2863	172.413	143.791	98.1796	141.136	143.838	874.84	208.349	220.727	231.23	102.606	1489.62	759.416	555.255
ENSSSCG00000038594	299.972	45.1758	41.6401	61.2038	38.9982	40.818	45.5472	41.7445	45.0182	79.9184	959.755	775.947	1662.04	155.348	153.857	97.623	554.926
ENSSSCG00000018065	307.141	57.4109	67.5495	46.8592	96.4692	64.9378	51.6202	36.7749	60.2317	830.086	237.286	365.609	206.262	217.679	1120.13	901.31	554.051
ENSSSCG00000014336	315.74	113.881	73.1015	64.0728	60.5498	67.7208	71.8634	109.331	80.0742	561.56	632.763	676.765	1207.18	416.179	125.883	239.517	551.406
ENSSSCG00000003654	1572.42	2678.55	1970.97	1657.28	4422.19	1875.77	3074.94	2483.8	2594.79	507.215	461.068	739.969	566.678	576.322	488.38	510.818	550.064
ENSSSCG00000022760	480.181	343.524	429.356	384.437	446.427	420.24	439.278	411.481	410.677	543.445	670.382	530.911	572.106	441.111	568.805	521.035	549.685
ENSSSCG00000023715	398.379	313.407	230.409	226.645	236.042	230.993	239.882	257.424	247.829	701.151	276.834	334.493	465.718	433.44	769.285	861.58	548.929
ENSSSCG00000010703	466.654	407.523	255.393	282.111	480.293	384.988	529.36	354.828	384.928	510.412	525.695	553.275	589.475	448.783	601.441	609.576	548.38
ENSSSCG00000035446	452.15	307.76	342.374	383.48	381.772	362.724	342.11	384.645	357.838	563.691	595.145	583.418	593.817	485.222	539.665	464.277	546.462
ENSSSCG00000028304	379.173	253.173	196.171	284.024	215.516	166.983	155.873	227.607	214.192	397.461	427.308	504.657	524.34	697.148	667.879	590.279	544.153
ENSSSCG00000009645	282.312	26.3525	22.2081	14.3446	15.394	25.9751	29.3527	30.8114	23.4912	604.183	60.7684	105.015	115.072	302.065	1702.92	897.905	541.132
ENSSSCG00000037241	293.339	71.5283	47.1921	49.7281	27.7092	48.2395	27.3283	51.6836	46.2013	115.082	462.997	457.011	1733.69	704.819	167.844	141.894	540.476
ENSSSCG00000006081	380.43	174.115	223.006	248.641	165.229	205.945	260.125	267.363	220.632	534.92	531.482	572.722	582.961	519.744	564.143	475.629	540.229
ENSSSCG00000025768	434.06	294.584	333.121	287.849	442.322	348.809	336.037	319.047	337.395	670.249	437.918	420.061	422.294	533.169	642.237	589.144	530.725
ENSSSCG00000004192	378.373	195.762	232.259	154.922	224.753	268.1	293.527	223.631	227.565	414.51	1325.33	596.059	341.961	638.653	199.315	188.435	529.18
ENSSSCG00000004058	427.64	227.761	288.705	201.781	635.26	298.714	440.29	193.814	326.618	461.396	405.123	334.493	817.449	760.438	477.889	443.844	528.662
ENSSSCG00000016737	416.08	223.997	335.897	241.946	356.115	324.689	370.451	277.302	304.342	563.691	570.065	424.923	458.119	386.452	683.032	608.441	527.818
ENSSSCG00000015545	423.089	330.348	345.15	403.563	217.569	320.05	317.818	298.175	318.953	320.739	572.959	480.348	716.489	878.387	423.107	298.545	527.225
ENSSSCG00000023522	390.633	267.29	173.038	210.388	331.485	261.606	290.49	251.461	255.108	302.624	366.54	402.559	611.187	892.771	720.331	387.087	526.157
ENSSSCG00000036296	493.594	355.759	548.724	508.757	434.111	418.385	576.932	391.603	462.039	575.412	555.597	600.921	538.452	561.937	446.419	397.303	525.149
ENSSSCG00000002623	325.42	98.822	144.352	73.6358	133.415	128.948	202.432	108.337	127.135	311.149	190.986	638.843	361.501	677.969	983.753	501.737	523.705
ENSSSCG00000013551	468.75	1432.45	220.23	306.975	198.07	232.848	208.505	322.029	417.301	645.741	218.959	664.125	590.561	682.764	405.623	433.628	520.2
ENSSSCG00000012026	322.305	112.939	107.339	154.922	133.415	140.08	100.204	132.191	125.87	245.083	267.188	453.122	1916.06	355.766	176.003	217.949	518.739
ENSSSCG00000023674	725.048	847.987	972.528	920.926	966.744	890.575	973.698	951.177	931.948	478.445	573.924	530.911	665.466	483.305	453.412	441.574	518.148
ENSSSCG00000012842	393.398	244.702	247.99	272.548	248.357	246.763	349.195	277.302	269.551	543.445	564.278	601.893	603.588	541.8	414.948	350.762	517.245
ENSSSCG00000000405	417.605	261.643	343.3	244.815	397.166	319.123	390.694	300.163	322.415	657.462	508.333	450.205	417.952	410.425	558.315	586.873	512.795
ENSSSCG00000002296	325.095	130.822	109.19	87.0242	210.385	146.574	171.055	109.331	137.769	782.135	239.215	307.267	492.857	556.184	491.876	717.416	512.422
ENSSSCG00000039314	359.495	210.82	198.947	211.344	169.334	218.005	216.602	244.503	209.937	544.511	525.695	477.431	902.125	372.068	359	382.546	509.054
ENSSSCG00000022398	716.366	686.107	923.485	734.446	1323.89	911.912	979.771	920.366	925.71	512.543	475.537	475.486	434.236	420.015	596.779	634.55	507.021
ENSSSCG00000006752	557.315	561.874	628.303	598.65	595.235	608.56	573.895	698.723	609.32	523.199	490.006	511.464	515.655	523.58	495.373	477.899	505.311
ENSSSCG00000004570	491.006	427.288	508.935	343.315	602.419	490.744	484.825	491.988	478.502	378.28	555.597	871.238	449.434	565.773	321.701	382.546	503.51
ENSSSCG00000013181	337.325	220.232	149.904	232.383	131.362	147.501	131.581	192.82	172.255	490.166	476.501	442.426	555.822	591.665	428.935	531.251	502.395
ENSSSCG00000008633	421.028	307.76	273.899	219.951	536.738	308.918	415.998	315.071	339.762	510.412	512.191	402.559	401.668	467.003	683.032	539.197	502.295
ENSSSCG00000028227	412.064	267.29	286.854	219.951	497.74	307.063	350.208	333.956	323.294	764.02	329.886	279.068	331.105	421.933	719.165	660.658	500.834
ENSSSCG00000015710	347.121	180.703	196.171	174.048	191.912	192.958	193.323	227.607	193.817	697.954	338.567	448.26	394.069	258.913	594.448	770.768	500.425
ENSSSCG00000009464	352.974	159.998	200.798	183.611	199.096	251.402	287.454	158.033	205.77	361.231	588.392	492.989	978.116	547.553	283.237	249.733	500.179
ENSSSCG00000013736	345.91	167.527	180.44	154.922	219.621	181.826	271.259	170.954	192.364	465.658	522.801	385.056	756.656	435.358	472.061	458.601	499.456
ENSSSCG00000012974	346.248	190.115	192.47	145.359	252.462	197.596	215.59	165.984	194.225	437.953	537.27	421.034	598.16	587.829	514.022	391.627	498.271
ENSSSCG00000007864	315.77	149.645	95.3096	100.413	211.411	95.5513	162.958	118.276	133.366	798.118	184.234	168.219	283.339	183.157	1021.05	849.093	498.173
ENSSSCG00000006760	467.248	411.288	407.148	443.728	536.738	399.831	442.314	425.396	438.063	459.264	529.553	480.348	523.254	648.242	435.928	398.438	496.433
ENSSSCG00000035392	421.625	328.466	354.404	304.106	212.437	305.207	564.786	363.773	347.597	439.018	891.27	381.167	407.096	284.805	576.964	489.25	495.653
ENSSSCG00000020830	383.116	245.643	281.302	301.238	209.359	292.22	256.077	313.083	271.275	521.068	564.278	598.976	548.223	537.005	364.828	330.329	494.958
ENSSSCG00000033019	397.514	223.055	267.422	306.975	229.884	290.365	425.107	358.804	300.23	465.658	517.014	485.21	564.506	492.894	503.532	434.763	494.797
ENSSSCG00000014184	388.739	319.054	226.707	234.296	256.567	271.811	315.794	381.664	286.556	691.561	418.627	377.277	421.209	445.906	655.058	426.817	490.922
ENSSSCG00000037360	339.34	383.994	134.174	170.223	108.784	153.068	153.848	219.655	189.107	439.018	403.194	457.983	641.583	565.773	477.889	441.574	489.574
ENSSSCG00000028431	325.371	132.704	167.486	123.364	185.755	169.766	196.359	153.063	161.214	778.938	169.766	266.428	313.735	489.058	784.438	624.333	489.528
ENSSSCG00000013460	339.638	183.527	179.515	169.267	185.755	184.609	237.858	190.832	190.194	612.708	452.387	427.84	503.713	441.111	540.831	444.979	489.081
ENSSSCG00000011952	379.241	220.232	269.273	284.024	226.805	269.028	306.685	310.102	269.45	535.986	583.57	551.33	551.479	477.551	399.795	323.518	489.033
ENSSSCG00000000288	480.863	367.994	452.489	407.388	568.552	471.263	537.457	511.867	473.859	437.953	641.444	491.044	423.38	453.578	541.996	425.682	487.868
ENSSSCG00000021890	386.146	298.348	269.273	263.941	327.379	275.522	286.441	279.29	285.742	493.363	492.899	448.26	525.425	460.29	489.545	496.061	486.549
ENSSSCG00000000374	364.184	179.762	255.393	260.116	184.728	240.27	315.794	274.321	244.341	486.969	460.104	511.464	504.799	493.853	484.883	446.115	484.027
ENSSSCG00000016581	453.356	367.053	382.164	310.801	589.078	430.445	450.411	456.207	426.594	508.281	517.014	420.061	432.065	397	567.639	518.764	480.118
ENSSSCG00000008857	253.775	22.5879	28.6854	29.6456	25.6567	30.6135	31.377	26.8357	27.9145	817.299	189.057	223.644	67.3065	63.2899	1178.41	818.444	479.635
ENSSSCG00000000808	462.636	437.64	446.937	394	434.111	450.854	478.752	478.073	445.767	555.166	405.123	479.375	645.926	529.334	318.204	423.412	479.506
ENSSSCG00000030309	448.251	398.112	577.41	571.873	257.593	347.881	379.56	392.597	417.861	283.444	483.253	875.128	508.056	607.967	307.714	284.923	478.641
ENSSSCG00000008602	285.112	92.2339	89.7576	110.932	68.76	80.7084	88.058	112.312	91.8232	476.314	308.665	368.526	505.885	393.164	604.938	691.307	478.4
ENSSSCG00000009620	637.556	796.223	570.932	437.034	1460.38	731.014	1013.17	579.453	798.315	495.494	470.714	355.885	399.497	425.768	587.454	602.766	476.797
ENSSSCG00000031838	381.631	215.526	277.601	305.063	224.753	269.956	385.633	333.956	287.498	541.314	535.341	621.341	600.331	513.032	269.25	249.733	475.763
ENSSSCG00000009327	396.347	238.114	346.076	277.33	372.535	338.604	281.381	370.731	317.824	440.084	522.801	456.039	426.637	470.838	552.487	455.196	474.869
ENSSSCG00000012597	617.075	671.99	795.789	605.344	706.072	707.822	877.543	958.135	760.385	433.691	600.932	493.961	420.123	485.222	494.208	388.222	473.765
ENSSSCG00000031321	242.233	15.0586	12.0294	8.60679	16.4203	8.34914	8.09728	7.95133	10.9304	157.706	369.433	959.723	1432.98	80.5508	257.594	56.7576	473.535
ENSSSCG00000004002	398.323	310.584	309.987	349.053	298.644	287.581	415.998	294.199	323.721	433.691	533.412	468.679	548.223	487.14	452.246	387.087	472.925
ENSSSCG00000004499	377.064	227.761	295.182	218.039	356.115	282.943	329.964	264.382	282.055	578.609	395.477	356.858	373.443	373.986	615.428	610.712	472.073
ENSSSCG00000037803	519.137	491.287	532.068	483.893	520.318	523.213	597.175	831.907	568.551	460.33	518.943	436.591	375.614	386.452	519.85	590.279	469.723
ENSSSCG00000004414	318.247	150.586	173.038	178.83	143.678	158.634	165.994	196.795	166.793	451.805	380.044	375.333	467.889	371.109	603.772	637.955	469.701
ENSSSCG00000012604	404.755	349.171	357.18	375.83	262.725	313.557	321.867	401.542	340.267	429.428	414.768	541.607	574.277	490.976	407.954	425.682	469.242
ENSSSCG00000022659	496.023	468.699	523.74	462.854	597.288	514.864	546.567	545.66	522.81	467.789	430.202	421.034	518.912	355.766	524.513	566.441	469.236
ENSSSCG00000028022	407.811	417.876	226.707	394	363.299	381.277	260.125	384.645	346.847	418.772	408.981	468.679	591.646	415.22	594.448	383.681	468.775
ENSSSCG00000005300	432.073	334.113	396.044	322.276	497.74	411.891	437.253	369.737	395.579	500.822	391.619	351.023	376.699	409.466	629.415	620.928	468.568
ENSSSCG00000009146	344.421	174.115	235.961	265.854	164.203	205.018	241.906	266.369	221.918	461.396	499.651	504.657	510.227	460.29	441.756	390.492	466.924
ENSSSCG00000005654	586.59	703.989	616.274	590.999	1018.06	679.991	736.853	628.155	710.617	407.051	400.3	440.481	391.898	587.829	438.259	572.116	462.562
ENSSSCG00000039045	301.337	141.174	132.323	110.932	162.15	144.718	159.921	133.185	140.629	733.118	115.749	112.794	209.519	193.705	515.188	1354.24	462.044
ENSSSCG00000011399	340.119	255.055	191.545	192.218	288.381	198.524	215.59	194.807	219.446	447.543	381.973	406.448	461.375	418.097	606.104	504.007	460.792
ENSSSCG00000037697	260.531	47.9993	35.1628	104.238	28.7355	60.2993	30.3648	119.27	60.867	482.707	294.196	524.104	280.082	599.336	522.182	518.764	460.196
ENSSSCG00000033760	413.304	369.877	278.526	577.611	308.907	354.375	242.919	438.317	367.219	419.838	496.758	329.631	581.876	485.222	476.724	425.682	459.39
ENSSSCG00000016077	317.681	140.233	183.216	152.053	191.912	199.452	182.189	182.88	175.991	558.363	341.461	422.978	276.825	236.858	604.938	774.173	459.371
ENSSSCG00000013889	409.627	352.936	354.404	342.359	375.614	327.472	479.764	290.223	360.396	394.264	504.474	415.199	467.889	423.85	544.328	462.007	458.859
ENSSSCG00000002452	305.935	243.761	116.592	111.888	138.546	145.646	136.642	182.88	153.708	530.658	218.959	376.305	440.749	301.106	691.191	648.172	458.163
ENSSSCG00000017752	416.732	307.76	424.729	362.441	378.693	358.085	303.648	504.909	377.181	541.314	435.025	576.612	497.2	442.07	313.542	388.222	456.283
ENSSSCG00000005715	550.389	753.871	612.572	655.072	691.705	592.789	606.284	601.319	644.802	407.051	478.431	434.647	546.051	443.029	458.074	424.547	455.976
ENSSSCG00000023245	445.671	405.641	435.833	402.606	448.479	422.095	507.092	428.378	435.732	401.723	596.109	462.845	455.947	462.208	432.432	378.006	455.61
ENSSSCG00000006887	365.204	235.291	276.675	281.155	259.646	253.257	328.952	309.108	277.726	401.723	583.57	347.134	568.849	300.148	529.175	438.169	452.681
ENSSSCG00000009222	398.512	301.172	368.284	575.698	340.721	273.666	187.25	371.724	345.502	338.854	330.85	612.589	898.868	357.684	338.019	283.788	451.522
ENSSSCG00000033262	335.545	588.226	196.171	188.393	131.362	138.225	120.447	178.905	220.247	725.659	228.605	580.501	411.438	316.449	430.1	463.142	450.842
ENSSSCG00000023971	314.711	162.821	171.187	168.311	181.649	180.898	203.444	204.747	181.865	413.445	489.041	435.619	404.925	385.493	512.857	491.521	447.557
ENSSSCG00000035690	489.385	458.346	542.247	498.237	522.37	564.031	562.761	580.447	532.634	397.461	626.011	441.453	605.759	370.15	343.847	338.275	446.137
ENSSSCG00000003396	414.494	392.465	318.316	326.102	511.081	345.098	423.083	369.737	383.697	444.346	326.992	313.101	399.497	371.109	684.198	577.792	445.291
ENSSSCG00000035622	345.167	213.644	257.243	260.116	199.096	254.185	265.186	272.333	245.972	425.166	521.837	422.978	544.966	371.109	448.75	375.735	444.363
ENSSSCG00000040273	315.108	143.057	180.44	219.951	138.546	175.332	215.59	234.564	186.783	463.527	441.777	472.569	477.659	428.645	445.253	374.6	443.433
ENSSSCG00000006062	397.447	292.701	359.03	337.577	370.483	364.579	383.609	354.828	351.83	431.559	514.12	393.807	548.223	349.053	423.107	441.574	443.063
ENSSSCG00000009216	238.984	77.1753	28.6854	18.1699	35.9194	45.4564	14.1702	27.8296	35.3438	66.0659	98.3869	94.3193	1102.96	1517.04	150.36	69.2443	442.625
ENSSSCG00000016754	321.036	299.29	132.323	292.631	168.308	191.103	116.398	202.759	200.402	464.592	318.311	331.576	406.01	235.899	709.841	625.469	441.671
ENSSSCG00000030857	339.342	295.525	247.99	243.859	245.278	249.547	169.031	210.71	237.42	334.592	534.376	486.182	607.93	471.797	308.88	345.086	441.263
ENSSSCG00000014080	258.474	63.0579	70.3255	76.5048	91.3379	79.7807	88.058	63.6106	76.0965	757.626	284.55	265.455	97.703	84.3865	1008.23	588.009	440.851
ENSSSCG00000031733	402.087	393.406	329.42	391.131	417.691	365.507	261.137	401.542	365.69	319.674	405.123	422.006	678.493	505.36	338.019	400.709	438.483
ENSSSCG00000009851	335.525	179.762	231.334	246.728	231.937	223.571	220.651	295.193	232.739	608.445	377.15	420.061	391.898	417.138	428.935	424.547	438.311
ENSSSCG00000016743	356.372	261.643	247.99	173.092	428.98	271.811	352.232	187.85	274.8	441.15	394.512	401.586	351.731	460.29	536.169	480.169	437.944
ENSSSCG00000007586	401.142	380.23	333.121	260.116	408.455	333.966	460.533	376.694	364.731	873.774	330.85	218.782	196.492	180.28	711.006	551.684	437.553
ENSSSCG00000016998	416.256	341.642	427.505	374.873	349.957	448.998	403.852	423.408	395.748	399.592	520.872	402.559	489.601	443.029	445.253	356.438	436.763
ENSSSCG00000016916	365.374	250.349	304.435	336.621	252.462	295.931	256.077	366.755	294.661	325.001	300.948	237.257	699.119	619.474	310.045	560.765	436.087
ENSSSCG00000026819	465.636	540.227	464.519	543.184	464.899	460.13	609.321	403.53	497.973	386.805	422.485	340.327	538.452	511.114	418.445	415.466	433.299
ENSSSCG00000039243	316.366	244.702	174.888	179.786	209.359	200.379	179.152	209.716	199.712	414.51	370.398	353.941	471.146	379.739	539.665	501.737	433.019
ENSSSCG00000010627	343.442	223.055	216.529	234.296	246.304	278.305	316.806	265.375	254.382	175.82	363.646	423.951	940.12	786.329	193.487	144.164	432.502
ENSSSCG00000028536	496.381	591.05	464.519	303.15	876.433	477.756	699.403	511.867	560.597	365.493	363.646	412.282	758.827	357.684	473.227	294.004	432.166
ENSSSCG00000010399	330.204	331.289	191.545	197.956	158.045	203.162	247.979	279.29	229.895	588.199	464.927	535.773	243.172	184.116	550.156	447.25	430.513
ENSSSCG00000008540	338.884	197.644	269.273	254.378	218.595	252.33	257.089	283.266	247.511	462.461	394.512	416.172	605.759	378.78	405.623	348.492	430.257
ENSSSCG00000027746	292.986	127.998	153.606	152.053	169.334	161.417	159.921	169.96	156.327	463.527	452.387	424.923	439.664	404.672	410.285	412.06	429.645
ENSSSCG00000010450	282.735	268.231	107.339	107.107	88.259	106.683	139.678	134.179	135.925	660.659	187.128	255.732	267.055	245.488	702.847	687.902	429.544
ENSSSCG00000000071	344.567	263.525	252.617	274.461	233.989	254.185	273.283	277.302	261.338	413.445	427.308	430.757	457.033	444.947	405.623	415.466	427.797
ENSSSCG00000013597	308.444	176.938	165.635	235.252	145.73	171.621	234.821	198.783	189.826	458.199	463.962	473.541	501.542	430.563	341.516	320.113	427.062
ENSSSCG00000029621	259.164	64.9402	69.4002	60.2475	136.494	69.5762	170.043	71.5619	91.7518	473.117	672.311	563.971	565.592	111.237	234.282	365.519	426.576
ENSSSCG00000011727	217.855	7.5293	12.0294	10.5194	10.2627	16.6983	11.1338	14.9087	11.8688	110.82	49.1935	21.392	1165.92	560.02	234.282	825.255	423.841
ENSSSCG00000011102	452.992	514.816	411.774	604.388	440.269	470.335	450.411	484.037	482.29	428.363	343.39	406.448	401.668	317.408	537.334	531.251	423.695
ENSSSCG00000013302	272.883	130.822	123.07	118.582	127.257	118.743	98.1796	140.142	122.399	670.249	122.501	216.837	267.055	354.807	718	614.117	423.367
ENSSSCG00000004658	479.611	495.992	507.084	484.849	629.102	526.923	591.102	517.83	536.126	446.477	195.809	300.46	343.046	301.106	656.224	718.551	423.096
ENSSSCG00000040494	390.778	321.877	349.777	341.403	375.614	334.893	419.034	367.749	358.621	435.822	505.439	428.813	489.601	422.892	359	318.978	422.935
ENSSSCG00000003555	442.938	351.053	495.055	331.839	631.155	462.913	500.007	492.982	466.429	459.264	524.73	431.73	478.745	469.879	291.396	280.382	419.447
ENSSSCG00000033854	334.245	312.466	200.798	223.776	238.094	239.342	250.004	290.223	250.672	387.871	304.807	459.928	451.605	460.29	426.604	433.628	417.819
ENSSSCG00000030255	418.943	371.759	423.804	350.009	523.397	447.143	467.618	357.81	420.22	384.674	514.12	326.714	550.394	324.121	416.113	407.519	417.665
ENSSSCG00000016974	323.692	245.643	209.126	268.723	209.359	256.968	213.566	211.704	230.727	296.231	292.267	154.606	667.637	495.771	383.477	626.604	416.656
ENSSSCG00000027121	274.633	110.116	106.414	97.5436	250.409	129.876	151.824	96.4098	134.656	427.297	362.681	273.234	384.299	153.43	1103.81	197.516	414.609
ENSSSCG00000017957	366.495	260.702	354.404	254.378	339.695	357.158	361.341	302.15	318.547	349.51	589.357	308.239	652.439	300.148	386.974	314.437	414.443
ENSSSCG00000030849	270.37	100.704	131.398	141.534	86.2065	127.092	156.885	149.087	127.558	447.543	422.485	436.591	463.547	413.302	365.993	342.816	413.182
ENSSSCG00000008557	425.308	347.289	475.623	385.393	396.139	487.033	372.475	605.295	438.464	332.461	597.074	366.581	401.668	315.491	434.763	437.033	412.153
ENSSSCG00000013381	355.662	259.761	298.883	299.325	240.147	304.28	368.426	329.98	300.115	449.674	504.474	446.315	495.029	436.317	285.568	261.085	411.209
ENSSSCG00000022741	326.727	298.348	235.961	253.422	233.989	218.005	203.444	260.406	243.368	355.903	424.414	320.88	389.727	255.077	595.613	528.981	410.085
ENSSSCG00000006501	331.034	250.349	222.081	250.553	251.436	234.704	299.6	256.43	252.165	418.772	414.768	318.935	480.916	395.082	423.107	417.736	409.902
ENSSSCG00000026806	466.159	425.405	561.679	453.291	613.708	519.502	577.944	507.891	522.774	371.887	455.281	362.692	401.668	317.408	514.022	443.844	409.543
ENSSSCG00000016128	336.512	232.467	247.99	280.199	204.227	257.896	319.843	307.12	264.249	393.199	442.741	425.895	515.655	403.713	357.834	322.383	408.774
ENSSSCG00000000038	330.42	231.526	295.182	160.66	324.301	237.487	333.001	187.85	252.858	594.593	263.33	306.295	307.222	315.491	724.993	343.951	407.982
ENSSSCG00000040879	312.38	173.174	237.811	231.427	198.07	221.716	207.493	249.473	217.023	439.018	408.981	386.029	394.069	334.669	489.545	401.844	407.736
ENSSSCG00000030653	408.81	388.7	331.27	290.718	627.05	373.856	474.703	384.645	410.135	382.543	411.875	307.267	387.555	416.179	488.38	458.601	407.486
ENSSSCG00000004237	287.779	175.997	167.486	193.175	131.362	155.851	155.873	204.747	169.213	407.051	308.665	392.835	438.578	433.44	477.889	385.952	406.344
ENSSSCG00000016370	380.965	345.407	349.777	316.539	428.98	350.664	376.524	340.913	358.4	374.018	437.918	358.802	462.461	398.918	400.961	391.627	403.529
ENSSSCG00000030241	254.015	93.1751	102.712	102.325	94.4167	118.743	127.532	101.379	105.755	440.084	321.204	402.559	688.264	343.3	375.318	245.193	402.274
ENSSSCG00000002704	384.296	374.583	316.465	362.441	391.008	344.17	422.071	355.822	366.651	363.362	436.954	413.255	474.402	375.904	367.159	382.546	401.94
ENSSSCG00000039094	474.989	647.52	458.041	503.975	593.183	573.308	458.509	606.289	548.689	361.231	370.398	381.167	474.402	340.423	411.451	469.953	401.289
ENSSSCG00000014338	299.323	171.292	193.395	165.442	228.858	209.656	221.663	192.82	197.589	439.018	365.575	335.466	348.474	242.611	569.97	506.278	401.056
ENSSSCG00000039591	271.473	136.469	146.203	156.835	133.415	134.514	150.812	142.13	142.911	444.346	258.507	221.699	438.578	286.722	583.957	566.441	400.036
ENSSSCG00000007085	276.299	127.057	186.918	177.874	135.467	135.442	124.496	184.868	153.16	361.231	351.106	499.795	420.123	524.539	311.211	328.059	399.438
ENSSSCG00000027907	308.357	217.408	198.947	181.699	251.436	203.162	266.198	203.753	217.515	434.756	332.779	276.151	333.276	292.476	609.6	515.359	399.2
ENSSSCG00000036716	274.401	119.528	148.979	150.141	135.467	160.489	171.055	168.966	150.661	428.363	406.087	421.034	404.925	374.945	397.464	354.167	398.141
ENSSSCG00000031640	328.209	688.931	190.619	200.825	127.257	189.247	142.715	268.357	258.279	425.166	215.101	568.833	526.511	376.863	269.25	405.249	398.139
ENSSSCG00000031888	227.567	71.5283	50.8935	55.466	60.5498	52.8779	59.7175	51.6836	57.5309	326.067	514.12	411.31	742.543	170.691	341.516	276.977	397.603
ENSSSCG00000003798	345.44	234.349	314.614	299.325	282.224	315.412	306.685	303.144	293.679	369.756	442.741	405.476	427.722	356.725	406.789	371.195	397.2
ENSSSCG00000034261	296.291	231.526	185.067	231.427	159.072	175.332	189.274	223.631	199.333	578.609	260.436	349.079	394.069	373.986	423.107	373.465	393.25
ENSSSCG00000002965	327.999	280.466	251.691	251.509	320.196	246.763	257.089	235.558	263.325	409.182	323.134	288.792	311.564	274.256	558.315	583.468	392.673
ENSSSCG00000008692	302.854	219.291	203.574	227.602	224.753	196.669	211.542	209.716	213.306	257.87	258.507	255.732	607.93	802.631	259.925	304.221	392.402
ENSSSCG00000000522	392.607	388.7	360.881	401.65	337.642	410.036	382.597	470.122	393.09	386.805	405.123	393.807	457.033	404.672	321.701	375.735	392.125
ENSSSCG00000010682	234.76	61.1755	78.6535	58.3349	102.627	82.5637	92.1066	66.5924	77.4362	630.823	140.828	215.865	173.694	234.94	603.772	744.659	392.083
ENSSSCG00000016275	340.463	247.526	309.062	246.728	341.747	341.387	273.283	263.388	289.017	387.871	472.643	329.631	391.898	296.312	479.055	385.952	391.909
ENSSSCG00000010591	238.024	69.646	144.352	43.9902	56.4447	122.454	110.326	44.7262	84.5627	95.9021	773.591	1334.08	8.68471	266.585	104.903	156.651	391.486
ENSSSCG00000005997	372.364	311.525	270.198	366.267	325.327	351.592	350.208	504.909	354.289	776.807	173.624	345.189	306.136	238.775	446.419	446.115	390.438
ENSSSCG00000033018	209.732	25.4114	28.6854	34.4272	28.7355	28.7581	31.377	34.787	30.3117	628.691	251.755	276.151	264.884	80.5508	892.837	329.194	389.152
ENSSSCG00000028052	644.022	726.577	597.767	383.48	2272.16	843.263	967.626	503.915	899.255	410.248	356.894	640.788	231.23	271.379	453.412	357.573	388.789
ENSSSCG00000022080	288.279	187.291	173.038	162.573	226.805	181.826	207.493	176.917	187.992	378.28	389.689	306.295	477.659	395.082	388.139	384.816	388.566
ENSSSCG00000003691	281.846	165.645	187.843	153.966	187.807	170.694	184.213	177.911	175.44	404.92	379.079	367.554	365.844	405.631	396.298	398.438	388.252
ENSSSCG00000001409	420.501	459.287	455.265	425.558	608.577	412.819	447.375	365.761	453.52	344.182	443.706	323.797	412.524	373.986	445.253	368.924	387.482
ENSSSCG00000036956	203.218	20.7056	19.4321	22.9514	16.4203	24.1197	14.1702	18.8844	19.5262	428.363	270.082	78.7615	1212.6	37.3986	132.877	548.278	386.909
ENSSSCG00000009422	265.497	150.586	133.248	136.752	151.888	137.297	155.873	145.112	144.394	277.05	377.15	236.284	1086.67	304.942	243.607	180.489	386.6
ENSSSCG00000003603	453.526	448.934	357.18	508.757	764.57	485.178	581.992	497.952	520.652	305.821	415.733	333.521	559.078	449.742	286.734	354.167	386.399
ENSSSCG00000012403	348.074	307.76	316.465	383.48	239.12	289.437	265.186	367.749	309.885	294.1	331.815	421.034	562.335	651.119	201.646	241.787	386.262
ENSSSCG00000034357	537.926	627.755	653.287	543.184	749.176	662.365	889.689	704.686	690.02	417.707	422.485	351.023	299.623	303.983	483.717	422.276	385.831
ENSSSCG00000008433	305.831	180.703	239.662	196.043	275.04	218.933	222.675	252.455	226.502	449.674	364.61	374.36	398.411	313.573	425.438	370.059	385.161
ENSSSCG00000008340	309.385	266.349	204.499	267.767	194.991	230.065	229.76	245.497	234.133	323.936	478.431	387.973	499.371	328.916	374.152	299.68	384.637
ENSSSCG00000005096	458.709	490.345	509.86	357.66	802.542	500.948	580.98	495.964	534.043	289.837	717.646	387.973	356.073	257.954	342.682	331.464	383.376
ENSSSCG00000006735	516.24	495.051	568.156	390.174	1092.98	625.258	712.561	659.96	649.162	840.742	221.853	182.804	156.325	118.908	659.72	502.872	383.318
ENSSSCG00000014921	282.842	174.115	172.112	192.218	193.965	179.043	189.274	186.856	183.94	294.1	370.398	342.272	618.786	194.664	545.493	306.491	381.743
ENSSSCG00000032330	234.674	82.8223	51.8188	132.927	63.6286	95.5513	54.6567	133.185	87.7985	375.084	180.376	281.013	496.114	442.07	412.617	483.575	381.55
ENSSSCG00000011683	191.891	3.76465	5.55201	6.69417	3.0788	4.63841	4.04864	2.98175	4.39406	469.92	6.75204	17.5026	24.9686	13.4251	1102.64	1020.5	379.387
ENSSSCG00000025966	333.705	255.055	306.286	272.548	307.88	278.305	315.794	282.272	288.306	369.756	394.512	337.41	417.952	330.834	418.445	384.816	379.104
ENSSSCG00000003153	305.957	295.525	205.425	250.553	140.599	229.138	214.578	297.181	233.285	576.478	311.559	530.911	690.435	403.713	85.0876	52.217	378.629
ENSSSCG00000014339	369.137	363.289	334.046	319.407	420.77	338.604	399.803	344.889	360.115	319.674	478.431	352.968	400.582	350.012	377.649	367.789	378.158
ENSSSCG00000013393	310.401	237.173	172.112	287.849	171.387	241.197	187.25	405.518	243.212	317.542	216.065	430.757	581.876	390.288	368.324	338.275	377.59
ENSSSCG00000000274	359.481	380.23	302.585	289.762	411.533	322.833	382.597	300.163	341.386	359.1	412.839	332.549	467.889	421.933	325.198	323.518	377.575
ENSSSCG00000011752	634.146	1000.46	613.498	592.912	1361.86	715.243	1052.65	900.488	891.014	275.985	418.627	451.177	333.276	289.599	453.412	418.871	377.278
ENSSSCG00000003839	268.048	145.88	144.352	205.607	158.045	159.561	153.848	157.039	160.619	290.903	391.619	479.375	294.195	249.324	349.675	573.252	375.477
ENSSSCG00000038610	569.633	620.226	480.249	239.077	2234.19	782.964	658.917	334.95	764.367	547.707	488.076	600.921	176.951	73.8382	481.386	255.409	374.898
ENSSSCG00000015570	427.329	379.288	427.505	310.801	572.658	479.612	425.107	769.291	480.609	381.477	380.044	423.951	323.506	241.652	409.12	458.601	374.05
ENSSSCG00000015013	289.539	187.291	204.499	195.087	232.963	219.861	202.432	193.814	205.135	294.1	176.518	243.091	628.556	454.536	350.841	469.953	373.942
ENSSSCG00000024975	312.004	310.584	37.9388	20.0825	821.014	118.743	372.475	70.568	250.201	479.51	113.82	176.97	1069.31	36.4396	192.321	548.278	373.806
ENSSSCG00000027157	262.193	158.115	116.592	200.825	82.1014	152.14	102.228	247.485	151.355	349.51	257.542	268.372	208.433	252.201	536.169	738.984	373.03
ENSSSCG00000038947	331.115	241.879	288.705	295.5	261.698	294.075	321.867	321.035	289.251	388.936	401.264	382.139	445.092	343.3	335.688	314.437	372.979
ENSSSCG00000011377	445.13	516.698	384.94	512.582	665.022	524.14	543.53	480.061	518.139	286.641	374.256	387.973	496.114	452.619	301.886	305.356	372.121
ENSSSCG00000018086	245.515	111.057	142.502	94.6747	171.387	126.165	92.1066	97.4037	119.328	500.822	173.624	252.815	158.496	140.005	665.548	710.605	371.702
ENSSSCG00000001549	272.417	163.762	174.888	181.699	142.651	182.753	170.043	200.771	173.795	196.066	287.444	260.594	719.746	731.669	170.175	231.571	371.038
ENSSSCG00000006395	242.718	101.646	105.488	98.4999	149.835	116.888	137.654	97.4037	115.345	386.805	497.722	372.415	521.083	143.841	354.337	314.437	370.092
ENSSSCG00000012534	292.816	169.409	204.499	179.786	277.092	219.861	247.979	216.674	216.472	369.756	430.202	387.973	382.127	343.3	343.847	326.924	369.161
ENSSSCG00000031249	279.214	237.173	160.083	191.262	157.019	224.499	171.055	186.856	189.707	340.985	373.292	316.991	428.808	306.86	442.922	371.195	368.722
ENSSSCG00000001868	258.547	138.351	151.755	146.315	132.389	146.574	161.946	167.972	149.329	467.789	311.559	290.737	310.479	289.599	458.074	446.115	367.764
ENSSSCG00000000633	266.757	188.232	155.456	150.141	133.415	159.561	192.311	181.887	165.858	191.804	535.341	308.239	593.817	280.01	360.165	304.221	367.657
ENSSSCG00000002873	274.661	179.762	160.083	125.277	310.959	176.26	181.177	143.124	182.377	270.657	179.411	211.003	337.618	526.457	488.38	555.089	366.945
ENSSSCG00000000697	386.859	414.111	381.238	371.048	466.952	402.614	442.314	372.718	407.285	320.739	452.387	287.82	412.524	283.846	414.948	392.762	366.432
ENSSSCG00000035080	339.59	287.996	312.764	360.529	264.777	275.522	376.524	318.053	313.738	393.199	403.194	395.752	413.609	394.123	293.727	264.49	365.442
ENSSSCG00000034086	230.151	66.8225	104.563	69.8106	137.52	103.9	109.313	78.5193	95.7784	287.706	684.85	714.688	250.771	165.896	236.614	211.138	364.523
ENSSSCG00000001471	327.727	280.466	293.331	260.116	341.747	269.028	330.977	261.4	291.009	331.395	425.379	358.802	447.263	335.628	345.013	307.626	364.444
ENSSSCG00000000084	263.089	167.527	171.187	157.791	158.045	156.778	174.092	150.081	162.215	350.575	422.485	337.41	509.141	331.792	362.497	233.841	363.963
ENSSSCG00000016057	305.105	249.408	364.582	261.073	184.728	196.669	213.566	256.43	246.637	361.231	346.283	578.557	313.735	285.763	345.013	314.437	363.574
ENSSSCG00000001819	312.791	268.231	254.467	218.995	344.826	257.896	234.821	256.43	262.238	343.116	259.471	231.423	270.312	294.394	582.792	561.9	363.344
ENSSSCG00000015444	406.899	524.227	468.22	424.602	371.509	406.325	483.813	475.092	450.541	362.297	276.834	226.561	315.906	245.488	516.354	599.36	363.257
ENSSSCG00000037706	439.607	423.523	460.817	247.684	1020.11	442.504	595.15	426.39	516.597	418.772	375.221	651.484	196.492	199.459	300.721	396.168	362.617
ENSSSCG00000017430	234.653	113.881	105.488	98.4999	111.863	105.756	113.362	100.385	107.034	356.969	431.166	319.908	622.043	274.256	272.747	258.815	362.272
ENSSSCG00000015453	343.297	281.407	289.63	251.509	443.348	309.846	361.341	334.95	324.576	348.444	435.025	309.212	376.699	351.93	389.305	323.518	362.019
ENSSSCG00000014343	405.339	373.641	490.428	447.553	437.19	464.769	405.876	521.806	448.752	371.887	419.591	407.421	370.186	320.285	322.867	321.248	361.926
ENSSSCG00000021880	322.186	377.406	215.603	284.98	235.015	273.666	270.247	321.035	282.565	266.395	382.937	398.669	471.146	401.795	342.682	269.031	361.808
ENSSSCG00000022300	280.88	191.056	210.051	202.738	183.702	209.656	212.554	190.832	200.084	386.805	469.749	344.217	523.254	197.541	283.237	326.924	361.675
ENSSSCG00000024437	259.195	151.527	144.352	126.233	191.912	148.429	181.177	156.045	157.096	340.985	334.709	290.737	376.699	389.329	424.272	372.33	361.294
ENSSSCG00000025109	277.16	313.407	144.352	167.354	221.674	157.706	184.213	170.954	194.237	355.903	226.676	279.068	332.19	278.092	512.857	535.792	360.083
ENSSSCG00000015322	219.903	61.1755	81.4296	128.146	55.4185	53.8056	92.1066	95.4159	81.071	301.559	196.774	207.114	303.965	354.807	451.081	695.848	358.735
ENSSSCG00000001769	318.141	232.467	286.854	261.073	293.513	269.028	287.454	314.077	277.781	365.493	345.319	378.25	337.618	333.71	388.139	360.978	358.501
ENSSSCG00000000712	329.448	420.699	230.409	331.839	297.618	201.307	312.758	317.059	301.67	289.837	161.084	273.234	261.627	243.57	646.899	624.333	357.227
ENSSSCG00000012772	220.279	85.6458	75.8775	77.4611	87.2328	74.2146	98.1796	87.4646	83.7251	401.723	231.499	218.782	267.055	283.846	589.785	505.142	356.833
ENSSSCG00000012328	635.719	908.221	866.114	809.994	1083.74	837.697	1050.62	855.761	916.021	323.936	369.433	320.88	375.614	385.493	335.688	376.87	355.416
ENSSSCG00000017300	371.91	500.698	339.598	384.437	314.038	364.579	378.548	437.323	388.46	423.035	358.823	311.157	311.564	257.954	424.272	400.709	355.359
ENSSSCG00000038989	333.442	250.349	328.494	285.937	352.01	318.195	356.281	298.175	312.777	339.92	427.308	330.604	389.727	299.189	374.152	317.842	354.106
ENSSSCG00000014435	295.34	219.291	247.065	235.252	207.306	236.559	252.028	260.406	236.844	313.28	450.458	316.018	537.367	284.805	325.198	249.733	353.837
ENSSSCG00000007692	259.193	152.468	148.979	168.311	149.835	161.417	201.42	169.96	164.627	409.182	355.929	300.46	430.979	219.597	376.484	383.681	353.759
ENSSSCG00000007032	213.457	73.4106	65.6988	71.7232	58.4973	71.4315	106.277	69.5741	73.8018	361.231	269.117	114.739	394.069	65.2078	674.873	592.549	353.112
ENSSSCG00000008638	261.182	139.292	170.262	163.529	189.86	175.332	174.092	175.923	169.756	326.067	377.15	295.599	476.574	417.138	312.376	263.355	352.608
ENSSSCG00000018041	290.13	215.526	214.678	196.043	268.882	234.704	265.186	200.771	227.97	355.903	347.248	229.478	390.812	215.761	498.87	427.952	352.289
ENSSSCG00000004123	547.696	695.519	742.119	848.247	736.86	699.472	636.649	846.816	743.669	311.149	216.065	293.654	343.046	469.879	419.61	408.655	351.723
ENSSSCG00000012270	301.175	261.643	234.11	216.126	324.301	235.631	271.259	213.692	250.966	240.821	391.619	277.124	445.092	359.602	377.649	367.789	351.385
ENSSSCG00000004199	327.329	358.583	295.182	302.194	286.329	279.232	280.368	323.023	303.559	310.083	307.7	339.355	475.488	415.22	314.708	295.139	351.099
ENSSSCG00000038507	332.255	288.937	335.897	373.917	263.751	271.811	372.475	303.144	315.705	396.395	371.362	394.78	420.123	388.37	242.441	228.165	348.805
ENSSSCG00000013602	348.439	308.701	342.374	337.577	359.194	357.158	354.256	383.651	348.987	303.69	441.777	308.239	353.902	305.901	382.311	339.41	347.89
ENSSSCG00000005316	226.688	105.41	97.1603	85.1116	152.914	79.7807	105.265	120.264	106.558	203.526	301.913	530.911	451.605	535.087	195.818	208.868	346.818
ENSSSCG00000008987	351.315	417.876	311.838	385.393	292.486	327.472	357.293	401.542	356.271	331.395	381.008	317.963	409.267	343.3	312.376	329.194	346.358
ENSSSCG00000010517	247.503	127.057	160.083	141.534	153.94	141.008	177.128	142.13	148.983	433.691	237.286	271.29	255.113	256.036	452.246	516.494	346.022
ENSSSCG00000028035	472.071	556.227	601.468	629.252	582.92	553.826	626.527	639.088	598.473	370.821	354	356.858	374.528	346.177	296.058	321.248	345.67
ENSSSCG00000002366	216.789	135.527	75.8775	95.631	61.5761	76.0699	79.9607	91.4402	88.0118	425.166	268.153	210.031	217.118	214.802	463.902	619.793	345.566
ENSSSCG00000015106	282.222	195.762	174.888	139.621	408.455	194.813	237.858	182.88	219.183	475.248	341.461	186.694	234.487	191.788	548.99	438.169	345.262
ENSSSCG00000017403	253.255	179.762	142.502	175.005	151.888	152.14	177.128	151.075	161.357	302.624	468.785	250.87	588.389	163.978	306.549	334.87	345.152
ENSSSCG00000024578	335.8	348.23	299.809	370.092	353.036	315.412	322.879	277.302	326.68	206.722	491.935	374.36	328.934	332.751	426.604	253.139	344.921
ENSSSCG00000000576	295.008	206.115	259.094	243.859	200.122	252.33	276.32	278.296	245.162	386.805	385.831	384.084	400.582	350.971	282.071	223.625	344.853
ENSSSCG00000005751	448.124	623.049	404.372	429.383	815.883	572.38	549.603	467.14	551.687	283.444	335.673	336.438	449.434	425.768	303.052	278.112	344.56
ENSSSCG00000006556	367.847	312.466	323.868	253.422	735.834	379.422	469.643	263.388	391.149	402.789	422.485	307.267	290.938	200.418	439.425	348.492	344.545
ENSSSCG00000036501	262.456	184.468	165.635	159.704	221.674	182.753	185.225	166.978	180.92	273.854	281.657	240.174	422.294	375.904	397.464	416.601	343.992
ENSSSCG00000038994	298.111	217.408	252.617	282.111	216.543	230.065	221.663	349.858	252.895	285.575	260.436	377.277	425.551	354.807	362.497	337.14	343.326
ENSSSCG00000010476	481.107	802.811	547.799	571.873	516.213	440.649	859.324	595.356	619.146	272.788	399.335	445.343	358.244	318.367	307.714	299.68	343.067
ENSSSCG00000005656	312.316	223.055	297.033	253.422	277.092	306.135	318.831	300.163	282.247	337.788	403.194	316.991	330.019	280.01	388.139	340.545	342.384
ENSSSCG00000014088	329.057	269.172	323.868	292.631	401.271	288.509	356.281	281.278	316.144	360.166	241.144	338.383	328.934	300.148	382.311	442.709	341.971
ENSSSCG00000026281	249.642	149.645	142.502	118.582	224.753	140.08	203.444	127.221	158.032	495.494	140.828	147.799	173.694	213.843	573.467	643.631	341.251
ENSSSCG00000038089	276.463	235.291	214.678	149.184	208.332	217.078	207.493	252.455	212.073	333.526	215.101	287.82	337.618	303.983	514.022	393.898	340.853
ENSSSCG00000012365	277.127	246.584	196.171	196.043	229.884	198.524	214.578	215.68	213.924	390.002	290.338	323.797	341.961	305.901	363.662	366.654	340.331
ENSSSCG00000027525	215.978	63.0579	95.3096	70.7669	142.651	98.3343	111.338	60.6289	91.7266	414.51	168.801	250.87	56.4506	93.017	718	679.956	340.229
ENSSSCG00000003809	315.409	314.348	264.646	323.233	247.331	286.654	296.563	302.15	290.704	250.411	421.521	295.599	442.92	343.3	364.828	262.22	340.114
ENSSSCG00000005453	254.428	163.762	177.664	115.713	216.543	149.357	182.189	178.905	169.162	311.149	348.213	213.92	237.744	178.362	820.571	267.896	339.694
ENSSSCG00000006033	295.938	241.879	245.214	265.854	185.755	252.33	267.21	307.12	252.194	359.1	326.027	345.189	400.582	345.218	305.383	296.275	339.682
ENSSSCG00000024791	222.97	74.3518	84.2056	124.32	121.1	111.322	116.398	116.288	106.855	547.707	216.065	232.395	242.086	285.763	453.412	396.168	339.085
ENSSSCG00000011137	295.165	238.114	242.438	222.82	275.04	257.896	301.624	223.631	251.652	286.641	385.831	246.008	413.609	341.382	359	338.275	338.678
ENSSSCG00000031791	256.767	147.762	176.739	161.616	172.413	181.826	214.578	190.832	177.967	335.657	379.079	276.151	390.812	243.57	458.074	265.625	335.567
ENSSSCG00000025507	246.446	111.057	167.486	150.141	154.966	186.464	181.177	154.057	157.907	358.034	327.956	362.692	348.474	331.792	331.026	284.923	334.985
ENSSSCG00000038646	246.169	139.292	142.502	181.699	155.993	173.477	149.8	165.984	158.392	404.92	192.916	172.108	600.331	387.411	342.682	237.247	333.945
ENSSSCG00000014802	425.18	598.579	496.905	532.665	542.896	459.203	453.448	532.739	516.633	295.165	316.382	383.111	350.645	401.795	298.389	290.599	333.727
ENSSSCG00000009910	263.991	206.115	165.635	175.961	231.937	186.464	212.554	183.874	194.648	356.969	291.303	274.207	377.785	335.628	321.701	375.735	333.333
ENSSSCG00000008571	265.413	163.762	191.545	140.578	259.646	202.235	237.858	186.856	197.497	399.592	305.771	423.951	237.744	221.515	393.967	350.762	333.329
ENSSSCG00000016857	234.234	133.645	125.846	154.922	111.863	150.285	141.702	128.215	135.211	273.854	231.499	243.091	573.191	433.44	301.886	275.842	333.257
ENSSSCG00000017799	324.278	263.525	265.571	255.335	369.456	311.701	397.779	352.84	316.601	437.953	247.897	222.671	237.744	243.57	463.902	469.953	331.956
ENSSSCG00000025049	297.798	305.878	258.169	316.539	181.649	218.005	242.919	326.004	264.166	345.247	272.011	335.466	409.267	348.094	273.912	336.005	331.429
ENSSSCG00000030921	213.648	84.7046	73.1015	78.4174	122.126	89.0575	134.617	90.4463	96.0672	266.395	524.73	316.018	347.389	295.353	261.091	307.626	331.229
ENSSSCG00000005380	299.011	268.231	219.305	228.558	227.831	295.003	262.15	374.706	267.969	371.887	202.561	201.279	130.271	125.621	326.363	952.392	330.054
ENSSSCG00000008368	209.164	90.3516	94.3843	98.4999	65.6812	82.5637	88.058	100.385	88.5606	550.904	176.518	152.661	320.249	189.87	341.516	576.657	329.768
ENSSSCG00000002627	297.223	270.114	260.945	168.311	280.171	210.584	399.803	267.363	265.327	329.264	424.414	323.797	309.393	422.892	271.581	222.49	329.119
ENSSSCG00000000645	203.292	96.9397	71.2509	98.4999	57.471	66.7931	74.8999	85.4768	78.7616	281.313	353.035	298.516	428.808	262.749	370.656	299.68	327.822
ENSSSCG00000006359	167.205	7.5293	6.47735	6.69417	9.23641	7.42146	7.08512	3.97566	6.91707	70.3282	281.657	90.4299	1736.94	27.8092	48.9545	36.3249	327.492
ENSSSCG00000036855	305.324	254.114	308.137	356.704	180.623	270.883	262.15	369.737	286.05	337.788	299.019	383.111	419.037	364.396	174.838	294.004	324.599
ENSSSCG00000003753	163.837	3.76465	4.62668	1.91262	2.05254	3.71073	5.0608	2.98175	3.44425	563.691	11.5749	10.696	6.51354	11.5073	883.512	782.119	324.231
ENSSSCG00000013887	373.602	265.408	607.946	569.004	262.725	397.976	586.041	272.333	423.062	225.903	556.561	679.682	113.987	436.317	130.545	126.002	324.142
ENSSSCG00000034767	659.298	861.163	829.101	994.562	1124.79	793.168	1288.48	1070.45	994.53	307.952	348.213	224.616	273.568	207.131	434.763	472.223	324.067
ENSSSCG00000003433	307.701	288.937	233.185	223.776	413.586	277.377	316.806	299.169	293.262	299.428	428.273	270.317	306.136	248.365	383.477	318.978	322.139
ENSSSCG00000023998	263.388	174.115	204.499	159.704	251.436	215.222	230.773	196.795	204.649	297.296	336.638	248.925	349.56	302.065	375.318	345.086	322.127
ENSSSCG00000000119	306.168	284.231	285.003	259.16	289.408	291.292	367.414	257.424	290.562	298.362	326.992	321.853	368.015	335.628	301.886	299.68	321.774
ENSSSCG00000013305	358.054	378.347	396.969	363.398	392.034	392.41	424.095	413.469	394.389	330.329	365.575	299.488	312.65	320.285	324.032	299.68	321.72
ENSSSCG00000002383	172.333	25.4114	33.3121	15.301	26.683	16.6983	21.2554	32.7992	24.4943	510.412	290.338	352.968	736.029	127.539	54.7824	169.138	320.172
ENSSSCG00000034709	292.807	239.055	303.51	249.597	227.831	300.569	247.979	294.199	266.106	303.69	381.973	313.101	300.708	275.215	350.841	311.032	319.509
ENSSSCG00000024692	327.469	325.642	297.958	293.587	409.481	335.821	352.232	334.95	335.667	309.018	420.556	267.4	364.758	245.488	301.886	325.789	319.271
ENSSSCG00000032007	213.013	102.587	100.862	116.67	108.784	111.322	92.1066	123.246	107.939	284.509	213.172	177.943	208.433	173.568	512.857	656.118	318.086
ENSSSCG00000023264	206.982	77.1753	86.0562	62.1601	150.861	106.683	112.35	77.5254	96.116	431.559	130.218	289.764	78.1624	140.005	508.195	647.036	317.849
ENSSSCG00000011226	243.629	222.114	152.68	212.301	147.783	151.212	129.557	180.893	170.934	359.1	245.003	303.378	335.447	280.01	305.383	385.952	316.325
ENSSSCG00000039847	214.245	143.057	130.472	131.014	66.7074	96.4789	91.0945	131.197	112.86	264.264	176.518	353.941	320.249	354.807	285.568	454.061	315.629
ENSSSCG00000007381	239.852	156.233	152.68	148.228	187.807	166.983	178.14	160.02	164.299	310.083	319.275	272.262	305.051	274.256	363.662	363.249	315.405
ENSSSCG00000001400	288.11	255.055	261.87	253.422	286.329	266.245	259.113	249.473	261.644	279.182	448.529	357.83	335.447	324.121	240.11	216.814	314.576
ENSSSCG00000014071	241.075	174.115	168.411	164.485	141.625	167.91	189.274	169.96	167.969	303.69	368.469	338.383	371.272	308.778	265.753	242.922	314.181
ENSSSCG00000009555	226.776	194.821	113.816	115.713	160.098	126.165	134.617	135.173	140.058	346.313	245.967	270.317	347.389	306.86	345.013	332.599	313.494
ENSSSCG00000034207	167.063	39.5288	14.8054	21.0388	8.21014	19.4813	19.2311	22.8601	20.7365	264.264	201.597	180.86	451.605	70.9614	498.87	525.575	313.39
ENSSSCG00000038806	319.016	393.406	282.227	338.534	289.408	307.063	330.977	337.931	325.649	232.296	403.194	323.797	420.123	268.503	287.899	250.869	312.383
ENSSSCG00000007362	286.411	224.938	275.75	248.641	221.674	295.931	276.32	281.278	260.647	283.444	444.67	371.443	373.443	288.64	223.792	199.787	312.174
ENSSSCG00000013427	310.853	310.584	329.42	316.539	335.59	280.16	300.612	298.175	310.154	274.919	330.85	490.071	294.195	304.942	219.13	266.761	311.553
ENSSSCG00000040642	253.872	204.232	168.411	158.747	240.147	186.464	240.894	174.929	196.261	309.018	321.204	279.068	264.884	210.007	409.12	387.087	311.484
ENSSSCG00000010203	265.012	190.115	227.633	215.17	207.306	234.704	226.724	230.588	218.891	297.296	405.123	286.847	414.695	254.118	258.76	261.085	311.132
ENSSSCG00000016991	169.272	29.176	28.6854	23.9077	27.7092	25.9751	28.3405	28.8236	27.5168	387.871	168.801	257.676	648.097	200.418	221.461	292.869	311.028
ENSSSCG00000003488	462.431	692.695	559.828	585.262	700.941	557.537	664.99	536.714	613.995	287.706	283.586	302.405	341.961	298.23	319.37	342.816	310.868
ENSSSCG00000040777	260.882	162.821	196.171	234.296	186.781	212.439	228.748	255.436	210.956	322.87	350.142	355.885	334.361	317.408	263.422	231.571	310.809
ENSSSCG00000000810	246.399	172.233	90.6829	64.0728	508.003	137.297	253.04	56.6532	183.14	192.87	267.188	373.388	270.312	463.167	441.756	158.921	309.657
ENSSSCG00000017817	405.221	491.287	501.532	452.335	615.761	455.492	526.324	469.128	501.694	277.05	312.523	272.262	356.073	327.957	308.88	306.491	308.748
ENSSSCG00000038628	228.163	132.704	148.054	136.752	143.678	147.501	148.788	179.899	148.196	364.428	314.452	293.654	314.821	280.969	326.363	262.22	308.13
ENSSSCG00000037245	316.599	261.643	377.537	303.15	338.668	344.17	302.636	351.846	325.664	298.362	411.875	376.305	260.541	320.285	242.441	242.922	307.533
ENSSSCG00000015271	198.148	97.8809	56.4455	161.616	72.865	92.7682	63.7661	76.5315	88.8391	302.624	315.417	253.787	493.943	326.039	242.441	217.949	307.457
ENSSSCG00000012766	226.564	189.174	109.19	90.8494	211.411	145.646	129.557	144.118	145.706	318.608	285.515	246.98	284.424	294.394	393.967	328.059	307.421
ENSSSCG00000038963	191.477	113.881	56.4455	63.1164	67.7337	61.227	90.0823	76.5315	75.5739	277.05	109.962	67.0931	186.721	62.331	610.766	837.742	307.381
ENSSSCG00000006540	257.853	222.114	177.664	216.126	231.937	192.958	219.639	200.771	208.744	289.837	277.798	310.184	330.019	334.669	306.549	299.68	306.962
ENSSSCG00000011229	268.224	191.997	238.737	211.344	238.094	241.197	221.663	268.357	230.199	335.657	238.251	233.367	308.307	297.271	385.808	345.086	306.25
ENSSSCG00000012703	323.736	299.29	385.865	367.223	308.907	335.821	325.916	368.743	341.681	293.034	406.087	361.719	351.731	301.106	219.13	207.733	305.792
ENSSSCG00000009256	309.184	359.524	323.868	333.752	248.357	313.557	286.441	323.023	312.646	265.329	360.752	309.212	404.925	304.942	259.925	234.976	305.723
ENSSSCG00000022925	193.215	91.2927	69.4002	66.9417	93.3904	64.0101	101.216	87.4646	81.9594	186.476	341.461	175.998	742.543	110.278	310.045	264.49	304.47
ENSSSCG00000005943	222.401	143.998	146.203	136.752	111.863	145.646	161.946	137.16	140.51	258.936	313.488	219.754	696.948	131.374	212.136	297.41	304.292
ENSSSCG00000025486	215.059	108.234	119.368	87.0242	177.544	125.237	157.897	107.343	126.093	465.658	192.916	188.639	173.694	187.952	428.935	490.386	304.025
ENSSSCG00000015056	297.061	212.703	268.347	182.655	483.372	305.207	339.074	250.467	291.689	290.903	332.779	447.287	174.78	119.867	389.305	362.113	302.434
ENSSSCG00000012062	374.88	446.111	438.609	517.364	399.218	420.24	392.718	517.83	447.441	226.968	405.123	338.383	432.065	333.71	206.308	173.678	302.319
ENSSSCG00000016364	352.091	436.699	416.401	329.927	309.933	416.529	480.776	424.402	402.095	272.788	344.354	201.279	321.334	376.863	382.311	215.679	302.087
ENSSSCG00000036702	253.968	207.997	198.022	188.393	250.409	202.235	173.079	223.631	206.252	210.985	246.932	276.151	350.645	273.297	392.802	360.978	301.684
ENSSSCG00000008443	283.023	308.701	248.915	232.383	337.642	226.354	326.928	169.96	264.412	283.444	324.098	248.925	324.591	162.06	384.643	383.681	301.635
ENSSSCG00000009192	180.233	77.1753	53.6695	47.8155	58.4973	53.8056	53.6445	72.5558	59.5948	434.756	74.2725	142.938	150.897	75.7561	493.042	734.443	300.872
ENSSSCG00000010679	300.156	265.408	309.062	260.116	360.22	308.918	305.672	287.242	299.52	280.247	313.488	242.119	370.186	252.201	314.708	332.599	300.792
ENSSSCG00000011443	253.792	269.172	173.038	221.864	178.571	214.295	172.067	218.661	206.81	244.018	184.234	291.709	316.992	312.614	341.516	414.33	300.773
ENSSSCG00000016185	198.739	106.351	90.6829	84.1553	101.601	95.5513	105.265	99.3916	97.5711	297.296	258.507	253.787	334.361	278.092	333.357	343.951	299.907
ENSSSCG00000034444	278.92	272.937	224.857	282.111	270.935	240.27	247.979	270.345	258.491	332.461	256.578	290.737	281.168	314.532	311.211	308.761	299.349
ENSSSCG00000015709	177.46	50.8228	51.8188	57.3786	46.1821	57.5163	55.6688	70.568	55.7079	453.937	137.935	255.732	137.87	91.0991	466.234	551.684	299.213
ENSSSCG00000002822	233.95	167.527	154.531	146.315	202.175	160.489	183.201	167.972	168.887	278.116	191.951	189.611	256.199	377.821	313.542	485.845	299.012
ENSSSCG00000006487	262.207	193.879	210.051	188.393	252.462	220.788	279.356	233.57	225.5	299.428	350.142	258.649	301.794	230.145	329.86	322.383	298.914
ENSSSCG00000001453	195.531	217.408	82.3549	87.9805	45.1558	66.7931	54.6567	91.4402	92.2557	446.477	125.395	424.923	288.767	183.157	293.727	329.194	298.806
ENSSSCG00000006386	342.168	367.994	357.18	345.228	431.033	359.013	433.205	409.493	386.164	279.182	299.984	265.455	275.74	297.271	341.516	328.059	298.172
ENSSSCG00000003150	248.251	213.644	161.008	186.48	255.541	169.766	219.639	192.82	199.843	311.149	263.33	221.699	302.879	294.394	340.35	342.816	296.66
ENSSSCG00000011471	367.583	383.994	387.716	505.888	363.299	439.721	511.141	482.049	439.115	263.198	310.594	207.114	351.731	161.102	431.266	347.356	296.051
ENSSSCG00000009244	331.716	360.465	349.777	367.223	374.588	347.881	402.84	377.688	368.637	256.804	328.921	290.737	341.961	335.628	254.097	255.409	294.794
ENSSSCG00000015227	239.838	173.174	166.56	160.66	239.12	180.898	198.383	175.923	184.96	304.755	314.452	263.511	325.677	278.092	299.555	276.977	294.717
ENSSSCG00000020657	213.676	144.939	129.547	142.49	132.389	116.888	138.666	124.239	132.737	337.788	262.365	211.975	235.573	169.732	490.711	354.167	294.616
ENSSSCG00000013992	263.444	213.644	231.334	204.65	260.672	221.716	263.162	233.57	232.678	318.608	325.063	298.516	334.361	273.297	258.76	250.869	294.21
ENSSSCG00000030996	224.595	129.88	146.203	163.529	137.52	157.706	155.873	194.807	155.074	309.018	312.523	336.438	336.533	191.788	319.37	253.139	294.115
ENSSSCG00000008358	227.778	170.35	160.083	168.311	144.704	159.561	137.654	189.838	161.5	277.05	243.074	246.98	267.055	235.899	368.324	420.006	294.056
ENSSSCG00000038506	235.715	181.644	160.083	172.136	200.122	169.766	190.286	171.947	177.998	293.034	339.531	315.046	385.384	190.829	307.714	222.49	293.433
ENSSSCG00000038359	210.089	104.469	129.547	107.107	158.045	134.514	140.69	117.282	127.379	277.05	325.063	231.423	315.906	219.597	370.656	309.896	292.799
ENSSSCG00000003520	237.996	172.233	188.769	178.83	164.203	180.898	201.42	205.741	184.585	279.182	287.444	265.455	305.051	256.036	334.523	312.167	291.408
ENSSSCG00000028423	261.917	189.174	252.617	208.476	231.937	242.125	255.064	248.479	232.553	343.116	331.815	278.096	296.366	289.599	236.614	263.355	291.28
ENSSSCG00000016420	163.367	41.4111	40.7148	28.6893	40.0245	36.1796	31.377	29.8175	35.4591	508.281	127.324	124.463	67.3065	46.029	859.035	306.491	291.276
ENSSSCG00000016792	192.394	107.292	84.2056	103.281	33.8668	104.828	127.532	98.3977	94.2006	109.755	867.155	268.372	191.064	106.442	383.477	107.839	290.586
ENSSSCG00000012251	533.124	734.106	824.474	757.397	774.832	718.026	864.385	757.364	775.798	261.067	283.586	304.35	289.852	315.491	256.428	322.383	290.451
ENSSSCG00000013021	264.396	241.879	260.019	255.335	232.963	218.933	235.833	223.631	238.37	273.854	356.894	307.267	382.127	219.597	238.945	254.274	290.422
ENSSSCG00000032473	339.24	376.465	349.777	363.398	442.322	361.796	474.703	348.864	388.189	345.247	247.897	375.333	244.258	287.681	275.078	256.544	290.291
ENSSSCG00000028902	317.881	384.935	310.913	438.946	304.802	313.557	312.758	354.828	345.82	234.427	333.744	324.77	356.073	290.558	247.104	242.922	289.943
ENSSSCG00000017936	198.034	119.528	95.3096	108.063	101.601	100.19	115.386	106.349	106.632	285.575	279.728	292.682	354.988	302.065	268.084	242.922	289.435
ENSSSCG00000007188	184.96	83.7634	73.1015	74.5922	91.3379	87.2021	84.0093	75.5376	81.3634	263.198	248.861	223.644	239.915	269.461	416.113	358.708	288.557
ENSSSCG00000007456	364.187	532.698	422.878	395.912	374.588	424.878	519.238	409.493	439.955	268.526	443.706	201.279	359.33	304.942	244.773	196.381	288.42
ENSSSCG00000031769	226.73	159.056	164.71	143.446	185.755	176.26	156.885	172.941	165.579	240.821	244.038	205.169	296.366	258.913	356.669	413.195	287.882
ENSSSCG00000016520	323.089	351.053	341.449	329.927	412.56	315.412	414.986	342.901	358.327	226.968	348.213	248.925	285.51	291.517	336.854	276.977	287.852
ENSSSCG00000032381	215.447	148.704	124.92	109.976	170.36	133.586	176.116	138.154	143.117	237.624	336.638	227.533	551.479	140.964	272.747	247.463	287.778
ENSSSCG00000010260	234.614	142.115	182.291	143.446	216.543	182.753	200.408	203.753	181.616	361.231	294.196	299.488	273.568	202.336	265.753	316.707	287.611
ENSSSCG00000012699	231.136	202.35	141.576	160.66	150.861	166.055	215.59	191.826	175.56	271.723	330.85	298.516	274.654	330.834	297.224	203.192	286.713
ENSSSCG00000003187	224.604	217.408	131.398	137.709	177.544	148.429	167.006	160.02	162.788	296.231	261.401	275.179	290.938	284.805	277.409	318.978	286.42
ENSSSCG00000013072	224.228	165.645	140.651	130.058	232.963	154.923	191.298	119.27	162.115	369.756	238.251	239.202	213.861	103.565	511.691	328.059	286.341
ENSSSCG00000035090	209.426	134.586	124.92	124.32	147.783	127.092	142.715	126.227	132.521	260.001	272.976	230.45	310.479	284.805	336.854	308.761	286.332
ENSSSCG00000022159	318.669	317.172	323.868	375.83	376.64	323.761	335.025	405.518	351.116	230.165	286.48	254.759	335.447	290.558	303.052	303.085	286.221
ENSSSCG00000038401	198.508	104.469	99.0109	80.33	150.861	120.599	132.593	89.4524	111.045	450.74	265.259	341.3	245.343	105.483	216.799	376.87	285.971
ENSSSCG00000016094	259.293	193.879	258.169	229.514	214.49	257.896	222.675	257.424	233.435	293.034	358.823	267.4	356.073	223.432	264.588	232.706	285.151
ENSSSCG00000020783	324.522	352.936	198.947	128.146	962.639	223.571	518.226	163.996	364.066	374.018	137.935	251.842	134.613	111.237	343.847	641.361	284.979
ENSSSCG00000024149	183.286	76.2341	83.2802	76.5048	77.9964	91.8405	96.1553	75.5376	82.507	214.181	141.793	129.324	390.812	267.544	444.087	400.709	284.064
ENSSSCG00000008841	352.238	447.993	421.953	597.694	331.485	346.953	339.074	461.177	420.904	176.886	231.499	251.842	349.56	307.819	345.013	322.383	283.572
ENSSSCG00000015480	364.98	494.11	432.132	454.247	477.215	436.011	418.022	413.469	446.458	212.05	352.071	278.096	356.073	267.544	257.594	261.085	283.502
ENSSSCG00000024373	358.7	443.287	410.849	416.951	436.164	423.023	480.776	428.378	434.204	233.362	264.294	243.091	321.334	430.563	235.448	254.274	283.195
ENSSSCG00000009746	227.834	121.41	196.171	149.184	152.914	205.945	190.286	191.826	172.534	290.903	366.54	265.455	306.136	259.872	275.078	217.949	283.133
ENSSSCG00000005710	309.533	326.583	338.673	528.839	328.406	320.05	379.56	136.166	336.897	155.574	465.891	172.108	251.857	422.892	283.237	223.625	282.169
ENSSSCG00000016027	257.54	219.291	210.051	232.383	206.28	230.993	259.113	274.321	233.205	228.034	218.959	213.92	259.456	194.664	518.685	339.41	281.875
ENSSSCG00000001773	164.656	35.7642	45.3415	33.4708	64.6549	50.0948	51.6202	51.6836	47.5186	808.774	67.5204	82.6509	62.9642	87.2633	329.86	533.521	281.794
ENSSSCG00000026092	222.079	175.056	159.158	133.883	213.464	146.574	165.994	146.106	162.891	311.149	250.79	212.948	199.748	186.034	433.597	374.6	281.267
ENSSSCG00000039221	223.516	143.998	175.814	156.835	138.546	180.898	179.152	185.862	165.872	237.624	342.425	279.068	343.046	302.065	245.938	217.949	281.16
ENSSSCG00000016078	173.945	58.3521	61.0722	54.5097	70.8125	73.2869	77.9364	72.5558	66.9322	258.936	221.853	352.968	149.811	155.348	357.834	469.953	280.958
ENSSSCG00000035875	217.408	158.115	136.95	148.228	167.282	148.429	168.019	150.081	153.872	244.018	196.774	176.97	283.339	282.887	367.159	415.466	280.944
ENSSSCG00000032580	182.018	74.3518	109.19	84.1553	80.0489	60.2993	121.459	53.6714	83.3108	517.871	92.5995	442.426	79.248	124.662	301.886	406.384	280.725
ENSSSCG00000002252	272.36	287.996	235.961	216.126	302.749	255.113	327.94	222.637	264.074	336.723	299.984	218.782	179.122	254.118	275.078	400.709	280.645
ENSSSCG00000003354	230.381	193.879	182.291	197.956	166.255	189.247	140.69	190.832	180.164	232.296	335.673	346.162	301.794	364.396	180.665	203.192	280.597
ENSSSCG00000034131	244.337	208.938	176.739	161.616	292.486	205.945	204.456	206.734	208.131	234.427	348.213	295.599	319.163	260.831	277.409	228.165	280.544
ENSSSCG00000034072	279.017	212.703	255.393	210.388	400.245	282.943	268.223	315.071	277.852	274.919	308.665	253.787	284.424	184.116	362.497	292.869	280.182
ENSSSCG00000033733	225.011	130.822	168.411	135.796	179.597	198.524	174.092	203.753	170.142	267.46	363.646	267.4	306.136	255.077	259.925	239.517	279.88
ENSSSCG00000009889	203.063	144.939	117.518	146.315	102.627	122.454	128.544	122.252	126.378	291.969	142.758	123.49	371.272	324.121	423.107	281.518	279.748
ENSSSCG00000000753	299.425	338.818	290.555	283.068	313.012	335.821	425.107	247.485	319.124	306.887	366.54	344.217	416.866	182.198	162.016	179.354	279.725
ENSSSCG00000017239	215.84	133.645	155.456	177.874	115.968	129.876	184.213	167.972	152.143	287.706	299.019	340.327	341.961	274.256	228.454	185.03	279.536
ENSSSCG00000008701	196.41	137.41	85.1309	98.4999	127.257	107.611	115.386	124.239	113.648	335.657	185.199	190.583	233.402	216.72	403.292	389.357	279.173
ENSSSCG00000001910	204.626	122.351	90.6829	181.699	110.837	132.659	114.374	161.014	130.517	213.116	314.452	204.196	501.542	382.616	187.659	147.57	278.736
ENSSSCG00000006496	227.818	158.115	147.128	167.354	203.201	196.669	181.177	186.856	177.214	271.723	347.248	266.428	363.672	196.582	277.409	225.895	278.422
ENSSSCG00000009974	301.894	272.937	365.508	281.155	394.087	331.183	328.952	304.138	325.423	254.673	331.815	294.626	285.51	301.106	242.441	238.382	278.365
ENSSSCG00000017422	309.249	287.996	303.51	251.509	489.53	353.447	354.256	341.907	340.308	193.935	335.673	262.538	306.136	374.945	245.938	228.165	278.19
ENSSSCG00000022545	232.715	164.703	166.56	164.485	252.462	179.97	189.274	193.814	187.324	286.641	174.589	208.086	233.402	235.899	343.847	464.277	278.106
ENSSSCG00000014119	356.21	431.993	344.225	402.606	497.74	364.579	487.861	512.861	434.552	229.099	373.292	285.875	230.145	339.464	269.25	217.949	277.868
ENSSSCG00000023792	249.079	226.82	234.11	250.553	227.831	232.848	148.788	222.637	220.513	229.099	324.098	355.885	270.312	265.626	223.792	274.707	277.646
ENSSSCG00000001814	376.829	534.58	420.102	391.131	564.447	449.926	462.557	509.879	476.089	289.837	271.046	233.367	288.767	258.913	282.071	318.978	277.569
ENSSSCG00000035790	192.252	108.234	116.592	124.32	79.0226	102.973	102.228	117.282	107.236	161.968	394.512	223.644	495.029	326.998	191.156	147.57	277.268
ENSSSCG00000028612	408.801	520.463	532.068	465.723	640.391	521.357	622.479	481.055	540.505	253.608	306.736	260.594	272.483	256.995	308.88	280.382	277.097
ENSSSCG00000025578	170.677	63.999	79.5789	43.0339	72.865	59.3717	70.8512	60.6289	64.3327	158.771	151.439	482.293	457.033	322.203	159.685	207.733	277.022
ENSSSCG00000023326	216.152	128.939	171.187	170.223	131.362	145.646	155.873	183.874	155.301	295.165	216.065	235.312	214.947	243.57	372.987	360.978	277.004
ENSSSCG00000002505	256.388	207.997	227.633	251.509	211.411	235.631	247.979	268.357	235.788	296.231	239.215	234.34	255.113	245.488	345.013	323.518	276.988
ENSSSCG00000021353	234.287	179.762	190.619	200.825	172.413	184.609	195.347	223.631	192.458	177.952	311.559	177.943	409.267	427.686	191.156	237.247	276.116
ENSSSCG00000036812	249.384	240.938	199.873	223.776	245.278	216.15	190.286	243.509	222.83	235.493	265.259	251.842	363.672	329.875	244.773	240.652	275.938
ENSSSCG00000006954	276.343	271.055	261.87	267.767	294.539	244.908	328.952	275.315	277.772	273.854	302.877	301.433	295.28	261.79	257.594	231.571	274.914
ENSSSCG00000017514	349.216	351.995	440.46	348.097	528.528	466.624	426.12	405.518	423.906	268.526	325.063	230.45	294.195	233.022	283.237	287.193	274.527
ENSSSCG00000011237	267.978	240.938	258.169	244.815	274.014	267.172	280.368	265.375	261.55	275.985	254.649	350.051	262.713	211.925	269.25	296.275	274.407
ENSSSCG00000006088	262.221	242.82	271.123	233.34	214.49	244.908	276.32	267.363	250.052	332.461	315.417	254.759	264.884	237.817	262.256	253.139	274.39
ENSSSCG00000003139	180.488	80.9399	86.0562	71.7232	120.073	87.2021	98.1796	64.6045	86.9684	375.084	129.253	171.136	115.072	116.99	487.214	523.305	274.008
ENSSSCG00000027946	246.743	292.701	187.843	230.471	203.201	215.222	210.529	198.783	219.822	231.231	281.657	215.865	289.852	233.022	346.178	317.842	273.664
ENSSSCG00000003332	196.889	133.645	99.0109	99.4562	146.756	119.671	117.411	127.221	120.453	267.46	211.243	182.804	259.456	246.447	393.967	351.897	273.325
ENSSSCG00000016522	187.57	129.88	93.4589	127.189	84.154	102.045	69.8391	107.343	101.987	164.099	319.275	335.466	294.195	488.099	127.049	183.895	273.154
ENSSSCG00000005706	258.466	298.348	226.707	293.587	225.779	228.21	218.627	215.68	243.848	220.575	259.471	248.925	406.01	310.696	236.614	229.301	273.085
ENSSSCG00000000293	177.726	92.2339	66.6242	70.7669	106.732	76.9976	82.9972	80.5072	82.4084	164.099	190.986	166.274	501.542	249.324	347.344	291.734	273.043
ENSSSCG00000011171	195.162	95.0574	119.368	137.709	100.574	112.25	129.557	128.215	117.533	261.067	218.959	189.611	295.28	280.01	325.198	339.41	272.791
ENSSSCG00000004509	193.961	47.0581	156.382	98.4999	70.8125	147.501	172.067	114.3	115.232	432.625	94.5286	44.7287	156.325	210.007	437.094	533.521	272.69
ENSSSCG00000004044	276.597	365.171	252.617	229.514	325.327	261.606	262.15	267.363	280.535	231.231	200.632	192.528	263.798	210.007	388.139	422.276	272.659
ENSSSCG00000017712	277.123	257.878	260.945	258.204	327.379	267.172	316.806	284.26	281.806	264.264	293.232	241.146	292.023	282.887	261.091	272.436	272.44
ENSSSCG00000012440	184.381	81.8811	96.2349	85.1116	116.995	103.9	94.1309	101.379	97.0904	347.379	203.526	233.367	220.375	290.558	317.039	289.464	271.672
ENSSSCG00000024043	273.666	269.172	218.379	232.383	306.854	312.629	333.001	261.4	276.26	251.477	224.747	231.423	339.789	324.121	275.078	250.869	271.072
ENSSSCG00000007309	290.548	278.584	309.987	324.189	286.329	317.267	309.721	344.889	310.138	269.591	295.161	317.963	293.109	348.094	191.156	181.624	270.957
ENSSSCG00000002034	287.106	327.524	282.227	302.194	331.485	287.581	312.758	281.278	303.578	238.69	282.621	302.405	324.591	300.148	212.136	233.841	270.633
ENSSSCG00000021576	143.135	20.7056	12.0294	11.4757	12.3152	15.7706	28.3405	10.9331	15.9386	444.346	435.025	368.526	223.631	28.7681	188.825	203.192	270.33
ENSSSCG00000005267	172.634	77.1753	78.6535	67.898	70.8125	86.2744	57.6932	87.4646	75.1388	289.837	217.03	177.943	155.239	158.225	449.915	442.709	270.128
ENSSSCG00000016564	220.835	188.232	157.307	156.835	168.308	164.2	191.298	175.923	171.729	251.477	234.392	210.031	262.713	358.643	269.25	303.085	269.941
ENSSSCG00000002013	142.043	15.0586	15.7307	13.3883	13.3415	12.9876	16.1946	12.9209	14.2317	301.559	26.0436	20.4196	68.3921	22.0556	165.513	1284.99	269.853
ENSSSCG00000010651	258.471	209.879	271.123	356.704	162.15	258.823	223.687	247.485	247.122	220.575	270.082	498.823	276.825	345.218	139.87	137.353	269.821
ENSSSCG00000001770	183.186	276.702	61.9975	61.2038	60.5498	64.0101	59.7175	94.422	96.9432	319.674	94.5286	241.146	251.857	203.295	398.63	376.87	269.429
ENSSSCG00000033120	342.724	331.289	321.092	271.592	647.575	412.819	590.09	347.87	417.475	456.068	194.845	179.887	224.717	290.558	202.812	326.924	267.973
ENSSSCG00000030053	261.006	205.173	255.393	231.427	279.145	256.04	271.259	281.278	254.245	293.034	321.204	267.4	269.226	232.063	257.594	233.841	267.766
ENSSSCG00000004029	287.161	311.525	303.51	320.364	287.355	287.581	295.551	340.913	306.686	245.083	301.913	298.516	278.996	292.476	222.626	233.841	267.636
ENSSSCG00000013638	299.63	297.407	322.017	284.024	389.982	327.472	378.548	323.023	331.782	247.214	326.992	246.008	296.366	250.283	273.912	231.571	267.478
ENSSSCG00000032265	216.251	150.586	159.158	127.189	205.254	161.417	174.092	183.874	165.938	333.526	265.259	237.257	217.118	174.527	315.873	322.383	266.563
ENSSSCG00000006911	340.97	463.993	453.415	461.898	400.245	346.953	394.743	389.615	415.837	251.477	300.948	293.654	344.132	178.362	230.786	263.355	266.102
ENSSSCG00000000675	194.766	164.703	123.07	168.311	71.8388	99.262	67.8148	171.947	123.849	199.263	157.226	312.129	284.424	349.053	229.62	328.059	265.682
ENSSSCG00000029251	347.677	458.346	394.193	351.922	562.395	379.422	478.752	384.645	429.954	265.329	246.932	266.428	271.397	295.353	233.117	279.247	265.4
ENSSSCG00000035511	178.797	83.7634	84.2056	79.3737	79.0226	120.599	105.265	94.422	92.3787	322.87	184.234	190.583	459.204	214.802	264.588	220.219	265.214
ENSSSCG00000001927	206.77	159.998	124.92	121.451	149.835	144.718	190.286	152.069	149.04	318.608	192.916	201.279	255.113	238.775	349.675	295.139	264.501
ENSSSCG00000008164	290.117	346.348	310.913	287.849	317.117	298.714	319.843	329.98	315.823	237.624	272.976	245.036	310.479	229.186	279.74	275.842	264.412
ENSSSCG00000017089	281.562	269.172	264.646	238.121	381.772	307.063	342.11	290.223	299.015	222.706	281.657	284.903	286.596	270.42	245.938	256.544	264.109
ENSSSCG00000034266	255.892	252.231	251.691	259.16	208.332	269.028	224.7	271.339	248.069	167.296	360.752	321.853	353.902	238.775	191.156	212.273	263.715
ENSSSCG00000022742	176.774	70.5872	90.6829	84.1553	87.2328	100.19	119.435	82.495	90.6825	288.772	137.935	125.435	158.496	71.9203	721.496	336.005	262.866
ENSSSCG00000001488	448.451	545.874	552.425	265.854	1165.84	454.564	942.322	511.867	634.107	441.15	234.392	150.716	145.469	223.432	247.104	397.303	262.795
ENSSSCG00000025295	188.151	107.292	102.712	93.7184	123.152	116.888	130.569	128.215	114.65	316.477	200.632	209.058	255.113	247.406	308.88	294.004	261.653
ENSSSCG00000008079	279.727	275.761	287.779	244.815	398.192	288.509	317.818	275.315	298.313	247.214	236.322	224.616	282.253	256.995	280.906	299.68	261.141
ENSSSCG00000015311	150.284	34.823	37.9388	43.0339	35.9194	41.7457	42.5107	40.7505	39.5317	375.084	160.12	142.938	57.5362	59.4541	618.925	413.195	261.036
ENSSSCG00000011621	248.633	220.232	220.23	219.951	270.935	227.282	256.077	245.497	237.172	236.558	283.586	208.086	278.996	260.831	296.058	256.544	260.094
ENSSSCG00000015097	291.836	287.996	332.196	354.791	288.381	333.038	331.989	341.907	324.328	252.542	271.046	264.483	300.708	202.336	255.263	269.031	259.344
ENSSSCG00000000496	217.053	147.762	177.664	169.267	152.914	192.958	196.359	186.856	174.826	263.198	324.098	303.378	302.879	255.077	205.143	161.192	259.281
ENSSSCG00000034386	262.121	234.349	243.363	228.558	321.222	272.739	287.454	269.351	265.291	260.001	230.534	256.704	275.74	217.679	256.428	315.572	258.951
ENSSSCG00000030268	207.676	150.586	158.232	170.223	94.4167	172.549	183.201	166.978	156.598	205.657	326.027	259.621	283.339	355.766	240.11	140.759	258.754
ENSSSCG00000009772	195.146	95.9985	143.427	119.539	121.1	140.08	141.702	159.027	131.553	300.493	289.373	242.119	259.456	233.022	250.601	236.112	258.739
ENSSSCG00000030049	282.448	302.113	278.526	267.767	392.034	299.641	312.758	292.211	306.436	223.772	250.79	242.119	259.456	266.585	306.549	259.95	258.46
ENSSSCG00000002444	151.931	42.3523	29.6107	31.5582	73.8913	43.6011	46.5594	51.6836	45.6081	273.854	69.4496	123.49	543.88	271.379	310.045	215.679	258.254
ENSSSCG00000015850	161.037	63.999	72.1762	69.8106	29.7618	82.5637	66.8026	63.6106	64.1035	93.7709	154.332	49.5906	858.701	117.949	355.503	175.949	257.971
ENSSSCG00000037066	195.989	206.115	97.1603	120.495	50.2871	108.539	91.0945	264.382	134.01	257.87	348.213	238.229	232.316	130.416	236.614	362.113	257.967
ENSSSCG00000030168	227.679	159.998	50.8935	19.1262	763.543	129.876	223.687	38.7627	197.984	209.919	129.253	1287.41	8.68471	11.5073	104.903	49.9467	257.375
ENSSSCG00000030798	218.694	157.174	195.246	193.175	218.595	181.826	159.921	158.033	180.567	226.968	383.902	259.621	255.113	180.28	273.912	217.949	256.821
ENSSSCG00000027224	172.627	88.4692	79.5789	79.3737	113.916	82.5637	100.204	75.5376	88.5204	260.001	297.09	221.699	296.366	200.418	280.906	240.652	256.733
ENSSSCG00000005625	173.489	114.822	73.1015	91.8057	105.706	76.9976	85.0215	89.4524	90.9866	251.477	222.817	154.606	222.546	191.788	416.113	332.599	255.992
ENSSSCG00000031808	200.028	131.763	138.8	140.578	140.599	143.791	158.909	156.045	144.355	270.657	269.117	291.709	250.771	200.418	254.097	253.139	255.701
ENSSSCG00000010508	247.019	200.468	244.289	243.859	217.569	241.197	246.967	281.278	239.375	265.329	256.578	221.699	255.113	226.309	270.415	287.193	254.662
ENSSSCG00000011612	231.518	187.291	185.992	166.398	263.751	203.162	237.858	214.686	208.448	237.624	278.763	195.445	267.055	265.626	286.734	250.869	254.588
ENSSSCG00000010056	167.224	83.7634	120.294	73.6358	45.1558	80.7084	100.204	55.6593	79.9172	282.378	123.466	91.4022	60.793	134.251	466.234	623.198	254.532
ENSSSCG00000021250	261.382	227.761	220.23	212.301	386.903	256.04	291.502	283.266	268.286	286.641	241.144	211.975	235.573	270.42	252.932	282.653	254.477
ENSSSCG00000010345	163.481	58.3521	80.5042	67.898	71.8388	72.3592	73.8877	85.4768	72.9024	418.772	142.758	151.689	143.298	167.814	404.458	349.627	254.059
ENSSSCG00000013639	212.996	195.762	157.307	172.136	161.124	152.14	192.311	172.941	171.96	267.46	211.243	230.45	272.483	219.597	273.912	303.085	254.033
ENSSSCG00000017087	152.996	105.41	55.5201	41.1213	41.0507	38.9627	37.4499	48.7019	52.6024	264.264	59.8038	137.103	163.924	112.196	523.347	513.089	253.389
ENSSSCG00000020976	180.92	123.292	123.995	145.359	86.2065	77.9253	89.0701	115.294	108.735	201.394	234.392	274.207	255.113	234.94	287.899	283.788	253.105
ENSSSCG00000014578	256.716	298.348	236.886	259.16	269.908	247.691	248.992	261.4	260.341	235.493	253.684	251.842	311.564	269.461	220.295	229.301	253.092
ENSSSCG00000015129	312.396	345.407	366.433	392.087	368.43	347.881	380.572	401.542	371.765	284.509	235.357	219.754	282.253	214.802	255.263	279.247	253.027
ENSSSCG00000017012	243.847	269.172	185.067	298.369	237.068	221.716	164.982	267.363	234.82	244.018	167.837	235.312	396.24	259.872	228.454	238.382	252.874
ENSSSCG00000027114	159.394	75.293	62.9228	68.8543	64.6549	57.5163	61.7418	71.5619	66.0779	133.197	93.564	110.85	142.212	78.6329	364.828	845.688	252.71
ENSSSCG00000016618	427.731	546.815	728.239	717.232	422.822	524.14	560.737	719.595	602.797	218.444	256.578	266.428	366.929	264.667	195.818	199.787	252.664
ENSSSCG00000000064	214.98	182.585	167.486	135.796	239.12	165.127	206.481	145.112	177.387	303.69	194.845	178.915	207.348	205.213	360.165	317.842	252.574
ENSSSCG00000003613	197.062	143.057	136.95	135.796	130.336	131.731	167.006	148.093	141.853	166.23	382.937	208.086	195.406	158.225	435.928	219.084	252.271
ENSSSCG00000039194	230.515	233.408	196.171	236.209	184.728	193.886	204.456	214.686	209.078	252.542	278.763	228.506	303.965	200.418	261.091	238.382	251.952
ENSSSCG00000015535	197.401	121.41	136.024	170.223	133.415	140.08	157.897	141.136	142.884	223.772	360.752	223.644	252.942	189.87	279.74	232.706	251.918
ENSSSCG00000022048	181.379	124.233	100.862	100.413	100.574	98.3343	119.435	132.191	110.863	277.05	164.943	216.837	339.789	332.751	194.652	237.247	251.896
ENSSSCG00000010948	178.818	102.587	73.1015	21.0388	257.593	123.382	144.739	24.8479	106.756	159.837	468.785	799.283	182.379	30.686	64.1071	51.0818	250.88
ENSSSCG00000014913	221.642	191.056	199.873	210.388	149.835	183.681	200.408	213.692	192.705	270.657	241.144	224.616	259.456	241.652	262.256	254.274	250.579
ENSSSCG00000013174	324.46	385.876	383.089	375.83	415.639	385.916	451.424	390.609	398.34	285.575	264.294	225.588	232.316	252.201	228.454	265.625	250.579
ENSSSCG00000039795	204.908	143.057	146.203	131.971	199.096	143.791	176.116	176.917	159.593	273.854	230.534	362.692	276.825	338.505	135.208	133.948	250.224
ENSSSCG00000038918	189.067	145.88	110.115	126.233	114.942	130.803	136.642	132.191	128.115	262.132	222.817	225.588	315.906	229.186	244.773	249.733	250.02
ENSSSCG00000012840	163.57	81.8811	64.7735	70.7669	98.5217	65.8654	96.1553	62.6167	77.2258	266.395	155.297	166.274	171.523	246.447	432.432	311.032	249.914
ENSSSCG00000009509	252.861	222.114	248.915	228.558	282.224	271.811	290.49	249.473	256.226	221.64	317.346	209.058	356.073	224.391	226.123	191.841	249.496
ENSSSCG00000013094	301.259	332.23	342.374	299.325	402.297	344.17	428.144	324.017	353.222	232.296	238.251	222.671	267.055	247.406	278.575	258.815	249.295
ENSSSCG00000005688	152.609	55.5286	28.6854	18.1699	125.205	54.7332	84.0093	27.8296	56.3087	275.985	84.8828	165.302	471.146	502.483	116.558	126.002	248.908
ENSSSCG00000020962	152.142	52.7051	50.8935	55.466	57.471	58.444	56.681	56.6532	55.4734	245.083	199.668	175.026	282.253	186.993	301.886	350.762	248.81
ENSSSCG00000013627	219.936	196.703	159.158	145.359	274.014	171.621	225.712	165.984	191.221	222.706	238.251	198.362	257.285	263.708	284.402	275.842	248.651
ENSSSCG00000001341	193.995	148.704	210.977	141.534	111.863	115.033	104.253	144.118	139.497	296.231	209.313	284.903	248.6	250.283	196.984	253.139	248.493
ENSSSCG00000010292	202.671	156.233	119.368	167.354	112.889	158.634	196.359	187.85	156.955	205.657	299.984	201.279	270.312	256.036	315.873	189.57	248.387
ENSSSCG00000004870	181.501	131.763	123.995	89.8931	119.047	121.526	122.471	94.422	114.731	172.624	181.341	163.357	244.258	557.143	185.328	233.841	248.27
ENSSSCG00000013318	209.586	139.292	156.382	143.446	191.912	174.404	173.079	218.661	171.025	226.968	281.657	237.257	290.938	245.488	242.441	212.273	248.146
ENSSSCG00000024059	196.573	220.232	126.771	146.315	128.284	141.935	116.398	135.173	145.015	223.772	236.322	232.395	290.938	218.638	268.084	266.761	248.13
ENSSSCG00000017987	233.344	219.291	208.201	191.262	317.117	211.512	177.128	205.741	218.607	225.903	216.065	195.445	251.857	211.925	292.562	342.816	248.082
ENSSSCG00000032740	240.831	194.821	251.691	274.461	191.912	224.499	225.712	273.327	233.775	277.05	193.88	268.372	207.348	274.256	220.295	294.004	247.887
ENSSSCG00000017555	217.077	167.527	198.022	210.388	183.702	185.536	146.763	213.692	186.519	219.509	260.436	365.609	209.519	264.667	193.487	220.219	247.635
ENSSSCG00000007732	191.672	131.763	130.472	176.917	110.837	122.454	138.666	139.148	135.751	266.395	272.976	167.247	176.951	186.034	371.821	291.734	247.594
ENSSSCG00000032003	219.177	159.998	205.425	179.786	245.278	190.175	229.76	125.233	190.808	272.788	196.774	232.395	134.613	170.691	355.503	370.059	247.546
ENSSSCG00000020686	185.935	113.881	123.995	99.4562	167.282	117.816	139.678	113.306	125.059	274.919	141.793	160.44	146.555	176.445	434.763	392.762	246.811
ENSSSCG00000001834	210.714	169.409	203.574	158.747	188.833	171.621	169.031	167.972	175.598	173.689	321.204	234.34	285.51	289.599	212.136	204.327	245.829
ENSSSCG00000004774	176.039	101.646	105.488	106.15	123.152	93.6959	113.362	100.385	106.269	430.494	81.0245	108.905	105.302	133.292	524.513	337.14	245.81
ENSSSCG00000017146	525.876	991.985	686.599	659.854	1012.93	658.654	933.212	698.723	805.993	216.312	207.384	381.167	209.519	210.007	212.136	283.788	245.759
ENSSSCG00000003702	244.19	203.291	206.35	169.267	442.322	209.656	272.271	195.801	242.708	158.771	247.897	198.362	347.389	436.317	198.149	132.813	245.671
ENSSSCG00000023105	217.97	174.115	189.694	162.573	196.017	179.043	194.335	237.546	190.475	217.378	259.471	154.606	595.988	109.319	177.169	204.327	245.466
ENSSSCG00000033036	232.601	228.702	221.155	212.301	253.488	199.452	219.639	206.734	220.21	316.477	206.42	187.666	171.523	179.321	335.688	317.842	244.991
ENSSSCG00000038162	139.733	50.8228	19.4321	43.0339	34.8931	35.2519	29.3527	29.8175	34.6577	277.05	85.8474	160.44	108.559	92.058	428.935	560.765	244.808
ENSSSCG00000017626	293.418	244.702	387.716	321.32	333.537	391.482	335.025	380.67	342.065	260.001	326.027	254.759	244.258	218.638	214.467	195.246	244.771
ENSSSCG00000002682	247.933	247.526	239.662	237.165	285.303	230.065	272.271	252.455	252.064	241.886	212.207	226.561	270.312	232.063	271.581	252.004	243.802
ENSSSCG00000039324	206.747	189.174	154.531	149.184	203.201	178.115	147.775	165.984	169.709	192.87	230.534	196.418	288.767	296.312	255.263	246.328	243.784
ENSSSCG00000025858	145.881	47.9993	32.3868	41.1213	86.2065	38.035	50.608	48.7019	49.2941	166.23	121.537	271.29	162.838	197.541	357.834	420.006	242.468
ENSSSCG00000004163	301.022	289.878	419.177	358.616	368.43	361.796	315.794	404.524	359.745	225.903	260.436	274.207	264.884	231.104	227.289	212.273	242.299
ENSSSCG00000023604	174.537	97.8809	113.816	99.4562	90.3116	105.756	96.1553	145.112	106.927	184.345	202.561	182.804	332.19	225.35	312.376	255.409	242.148
ENSSSCG00000008569	160.559	70.5872	86.0562	64.0728	94.4167	79.7807	82.9972	75.5376	79.064	301.559	159.155	211.975	166.095	173.568	383.477	298.545	242.053
ENSSSCG00000021005	191.851	129.88	144.352	138.665	135.467	145.646	146.763	154.057	142.119	316.477	242.109	240.174	236.658	183.157	228.454	244.058	241.584
ENSSSCG00000014195	299.333	393.406	304.435	377.742	335.59	332.11	380.572	376.694	357.221	219.509	194.845	192.528	226.888	188.911	346.178	321.248	241.444
ENSSSCG00000032846	192.168	102.587	101.787	153.01	113.916	186.464	125.508	220.649	143.417	293.034	221.853	183.777	221.46	188.911	289.065	288.329	240.918
ENSSSCG00000008303	208.251	153.409	161.934	159.704	194.991	173.477	210.529	178.905	176.136	237.624	272.011	227.533	256.199	223.432	230.786	234.976	240.366
ENSSSCG00000008873	257.503	234.349	283.153	209.432	239.12	287.581	324.904	346.877	275.059	237.624	192.916	322.825	269.226	292.476	180.665	183.895	239.947
ENSSSCG00000010035	154.214	63.999	57.3708	65.0291	82.1014	76.9976	70.8512	64.6045	68.7077	198.198	302.877	259.621	404.925	147.676	187.659	177.084	239.72
ENSSSCG00000035671	208.41	197.644	170.262	169.267	179.597	172.549	178.14	179.899	178.194	181.148	207.384	183.777	251.857	329.875	298.389	217.949	238.626
ENSSSCG00000022845	241.419	215.526	258.169	287.849	228.858	210.584	229.76	279.29	244.291	250.411	172.659	237.257	234.487	222.474	293.727	258.815	238.547
ENSSSCG00000039962	151.61	80.9399	43.4908	51.6407	100.574	51.9502	77.9364	48.7019	65.0335	212.05	193.88	168.219	309.393	216.72	327.529	239.517	238.187
ENSSSCG00000034465	192.273	180.703	131.398	160.66	144.704	132.659	137.654	138.154	146.562	217.378	201.597	203.224	259.456	249.324	270.415	264.49	237.983
ENSSSCG00000029331	208.463	186.35	162.859	179.786	175.492	181.826	187.25	179.899	179.066	168.361	418.627	243.091	263.798	183.157	251.766	136.218	237.86
ENSSSCG00000033727	147.716	132.704	39.7894	43.9902	47.2083	48.2395	43.5229	49.6958	57.8786	480.576	110.926	177.943	147.64	203.295	213.302	329.194	237.554
ENSSSCG00000029570	210.459	193.879	159.158	196.043	178.571	199.452	173.079	187.85	184.005	151.312	243.074	187.666	267.055	228.227	342.682	238.382	236.914
ENSSSCG00000011213	299.792	330.348	371.985	354.791	373.562	371.073	331.989	406.512	362.894	205.657	315.417	210.031	237.744	247.406	222.626	217.949	236.69
ENSSSCG00000035454	250.901	253.173	247.99	207.519	333.537	243.053	333.001	237.546	265.117	255.739	174.589	251.842	211.69	257.954	210.971	294.004	236.684
ENSSSCG00000016406	241.085	303.995	211.902	234.296	224.753	216.15	256.077	271.339	245.502	247.214	261.401	215.865	324.591	217.679	195.818	194.111	236.668
ENSSSCG00000015987	204.865	199.526	167.486	181.699	155.993	162.344	151.824	192.82	173.099	244.018	187.128	259.621	243.172	279.051	201.646	241.787	236.632
ENSSSCG00000026655	305.784	378.347	252.617	366.267	603.446	330.255	318.831	376.694	375.208	226.968	217.995	227.533	219.289	264.667	250.601	247.463	236.359
ENSSSCG00000006193	179.7	94.1162	126.771	117.626	121.1	129.876	124.496	148.093	123.154	229.099	234.392	212.948	257.285	219.597	252.932	247.463	236.245
ENSSSCG00000016692	242.386	238.114	267.422	252.466	253.488	248.619	216.602	273.327	250.005	248.28	179.411	202.252	220.375	232.063	269.25	291.734	234.766
ENSSSCG00000029352	193.156	127.998	189.694	152.053	140.599	154.923	133.605	162.008	151.554	164.099	292.267	215.865	561.25	204.254	90.9155	114.65	234.757
ENSSSCG00000005110	618.615	931.751	1048.41	810.951	1159.68	984.271	990.905	1093.31	1002.75	242.952	225.711	298.516	220.375	278.092	172.506	203.192	234.478
ENSSSCG00000015268	122.95	12.2351	8.32802	24.8641	3.0788	7.42146	14.1702	11.927	11.7178	246.149	26.0436	46.6735	134.613	87.2633	510.526	588.009	234.182
ENSSSCG00000002523	221.322	224.938	198.022	187.437	270.935	197.596	193.323	187.85	208.586	223.772	239.215	223.644	230.145	221.515	242.441	257.679	234.059
ENSSSCG00000016590	230.709	214.585	215.603	192.218	282.224	221.716	251.016	216.674	227.719	215.247	195.809	164.33	198.663	231.104	332.191	298.545	233.698
ENSSSCG00000033123	159.346	68.7048	77.7282	81.2863	96.4692	78.853	105.265	87.4646	85.1101	188.607	163.978	201.279	345.217	292.476	248.269	195.246	233.582
ENSSSCG00000006698	237.127	308.701	139.726	178.83	441.295	192.03	241.906	182.88	240.767	167.296	304.807	273.234	341.961	154.389	215.633	177.084	233.486
ENSSSCG00000034058	180.791	134.586	128.622	112.845	168.308	134.514	115.386	103.367	128.233	202.46	247.897	202.252	243.172	209.048	290.23	238.382	233.349
ENSSSCG00000032367	133.498	31.0584	25.9094	37.2961	18.4728	47.3118	26.3162	49.6958	33.7229	198.198	280.692	125.435	604.673	163.978	86.2532	173.678	233.273
ENSSSCG00000038031	262.301	234.349	322.942	337.577	226.805	275.522	291.502	351.846	291.506	237.624	279.728	314.074	268.141	237.817	141.036	153.245	233.095
ENSSSCG00000026044	153.625	76.2341	78.6535	80.33	70.8125	76.0699	78.9485	64.6045	75.0933	359.1	149.51	130.297	64.0498	76.715	511.691	333.735	232.157
ENSSSCG00000005229	176.202	121.41	99.9363	113.801	145.73	100.19	122.471	139.148	120.384	166.23	95.4932	161.412	245.343	343.3	324.032	288.329	232.02
ENSSSCG00000031541	238.938	197.644	275.75	284.98	196.017	242.125	228.748	296.187	245.922	283.444	170.73	249.898	210.604	207.131	222.626	279.247	231.954
ENSSSCG00000010746	215.801	235.291	150.83	217.082	153.94	193.886	256.077	195.801	200.415	199.263	172.659	177.943	192.149	157.266	365.993	353.032	231.187
ENSSSCG00000027293	324.609	370.818	419.177	388.262	444.374	395.193	476.728	434.341	418.413	282.378	214.136	218.782	205.176	198.5	240.11	256.544	230.804
ENSSSCG00000025924	423.674	930.809	641.258	816.689	476.188	706.894	246.967	497.952	616.68	182.214	154.332	130.297	298.537	292.476	327.529	229.301	230.669
ENSSSCG00000031023	136.382	22.5879	69.4002	42.0776	18.4728	41.7457	65.7904	35.781	42.2651	87.3774	216.065	49.5906	259.456	323.162	440.591	237.247	230.498
ENSSSCG00000009334	158.716	91.2927	63.8482	91.8057	67.7337	96.4789	101.216	96.4098	86.9693	190.739	290.338	237.257	537.367	99.7295	135.208	122.596	230.462
ENSSSCG00000010185	185.734	130.822	113.816	103.281	212.437	147.501	149.8	130.203	141.123	229.099	226.676	220.727	269.226	184.116	265.753	216.814	230.344
ENSSSCG00000017617	169.441	152.468	95.3096	103.281	93.3904	90.9129	98.1796	126.227	108.538	263.198	136.97	247.953	226.888	195.623	272.747	269.031	230.344
ENSSSCG00000036383	175.56	122.351	153.606	103.281	137.52	91.8405	130.569	108.337	121.072	199.263	184.234	319.908	195.406	285.763	220.295	205.462	230.048
ENSSSCG00000012318	251.909	233.408	253.542	208.476	381.772	258.823	339.074	241.522	273.802	222.706	306.736	232.395	214.947	256.995	196.984	179.354	230.017
ENSSSCG00000003046	153.981	75.293	69.4002	69.8106	86.2065	75.1423	93.1188	77.5254	78.071	230.165	166.872	183.777	195.406	232.063	321.701	279.247	229.89
ENSSSCG00000007739	161.842	127.998	58.2962	68.8543	126.231	87.2021	108.301	80.5072	93.9129	218.444	106.104	107.932	120.5	116.031	414.948	524.44	229.771
ENSSSCG00000004854	310.8	435.758	349.777	406.432	370.483	353.447	395.755	432.353	392.001	224.837	249.826	219.754	224.717	245.488	212.136	230.436	229.599
ENSSSCG00000002023	202.735	167.527	181.366	171.179	198.07	178.115	165.994	172.941	176.456	209.919	288.409	231.423	201.92	237.817	216.799	216.814	229.014
ENSSSCG00000005455	329.519	399.994	389.566	693.325	299.67	440.649	328.952	459.189	430.192	88.443	126.36	273.234	273.568	245.488	391.636	203.192	228.846
ENSSSCG00000037310	154.449	99.7632	60.1468	58.3349	108.784	72.3592	89.0701	72.5558	80.1449	294.1	116.714	116.684	119.415	127.539	451.081	375.735	228.752
ENSSSCG00000035037	125.806	26.3525	24.9841	26.7767	22.5779	22.2644	23.2797	14.9087	23.0206	99.0988	213.172	263.511	800.079	29.7271	103.737	90.8121	228.591
ENSSSCG00000001571	165.33	106.351	92.5336	100.413	112.889	100.19	109.313	93.4281	102.16	223.772	205.455	180.86	269.226	207.131	259.925	253.139	228.501
ENSSSCG00000008377	192.53	131.763	150.83	155.878	136.494	166.055	176.116	178.905	156.577	235.493	307.7	240.174	269.226	211.925	173.672	161.192	228.483
ENSSSCG00000039265	151.65	65.8813	78.6535	60.2475	83.1277	69.5762	106.277	60.6289	74.9131	269.591	163.014	223.644	141.127	160.143	341.516	299.68	228.388
ENSSSCG00000006016	190.665	154.351	148.054	171.179	125.205	132.659	165.994	173.935	153.054	223.772	236.322	256.704	242.086	198.5	221.461	219.084	228.276
ENSSSCG00000022176	152.398	78.1165	69.4002	72.6795	92.3641	72.3592	81.985	69.5741	76.6398	200.329	246.932	196.418	255.113	209.048	261.091	228.165	228.157
ENSSSCG00000022674	157.602	90.3516	91.6082	79.3737	84.154	81.636	101.216	82.495	87.2621	273.854	184.234	193.5	235.573	190.829	259.925	257.679	227.942
ENSSSCG00000010368	185.769	130.822	147.128	140.578	134.441	146.574	158.909	157.039	145.07	244.018	211.243	187.666	220.375	243.57	236.614	241.787	226.467
ENSSSCG00000032478	210.876	239.996	192.47	231.427	161.124	190.175	157.897	196.795	195.698	186.476	242.109	246.98	284.424	235.899	194.652	191.841	226.055
ENSSSCG00000021408	193.856	159.998	174.888	119.539	214.49	162.344	179.152	121.258	161.667	237.624	129.253	138.076	149.811	159.184	473.227	295.139	226.045
ENSSSCG00000015988	169.966	91.2927	116.592	99.4562	153.94	122.454	104.253	110.325	114.045	218.444	272.976	230.45	210.604	180.28	247.104	221.355	225.887
ENSSSCG00000012649	208.063	176.938	193.395	184.568	180.623	187.392	197.371	213.692	190.569	171.558	183.27	151.689	385.384	217.679	193.487	275.842	225.558
ENSSSCG00000017732	267.666	267.29	330.345	332.796	267.856	291.292	346.159	332.962	309.814	231.231	275.869	246.008	232.316	214.802	188.825	189.57	225.517
ENSSSCG00000012435	150.142	63.0579	83.2802	81.2863	66.7074	70.5038	73.8877	85.4768	74.8857	256.804	136.97	139.048	154.154	176.445	361.331	353.032	225.398
ENSSSCG00000021343	273.569	343.524	324.793	296.456	403.323	286.654	331.989	271.339	322.583	158.771	145.651	235.312	231.23	425.768	151.526	223.625	224.555
ENSSSCG00000000094	282.58	406.582	307.211	279.242	466.952	274.594	303.648	346.877	340.73	212.05	231.499	249.898	223.631	209.048	257.594	187.3	224.431
ENSSSCG00000008646	264.887	289.878	280.377	226.645	350.984	290.365	378.548	321.035	305.404	316.477	168.801	253.787	170.438	143.841	245.938	271.301	224.369
ENSSSCG00000023807	152.328	78.1165	86.0562	80.33	77.9964	77.9253	94.1309	70.568	80.7319	217.378	87.7766	77.7891	124.843	114.114	477.889	467.682	223.925
ENSSSCG00000007721	278.751	303.995	330.345	315.582	335.59	330.255	377.536	342.901	333.743	244.018	245.003	219.754	198.663	225.35	213.302	220.219	223.758
ENSSSCG00000012247	151.049	76.2341	82.3549	78.4174	68.76	79.7807	76.9242	86.4707	78.4203	279.182	160.12	152.661	176.951	173.568	306.549	316.707	223.677
ENSSSCG00000015074	134.143	60.2344	34.2374	46.8592	38.9982	39.8903	51.6202	41.7445	44.7977	69.2626	63.6621	64.176	348.474	864.962	67.6039	86.2715	223.487
ENSSSCG00000022317	178.899	139.292	118.443	96.5873	166.255	149.357	120.447	151.075	134.494	261.067	166.872	162.385	182.379	194.664	297.224	298.545	223.305
ENSSSCG00000027434	119.325	15.9998	12.9547	14.3446	15.394	16.6983	14.1702	17.8905	15.3503	92.7053	48.2289	33.0604	93.3607	77.674	610.766	607.306	223.3
ENSSSCG00000003707	156.608	106.351	89.7576	78.4174	99.548	86.2744	103.24	69.5741	90.4519	354.838	173.624	155.578	93.3607	70.0025	355.503	356.438	222.763
ENSSSCG00000012572	158.241	72.4695	82.3549	79.3737	129.31	80.7084	135.63	76.5315	93.7682	271.723	84.8828	122.518	196.492	231.104	287.899	364.384	222.715
ENSSSCG00000032223	190.727	123.292	177.664	166.398	145.73	159.561	146.763	191.826	158.748	231.231	227.64	233.367	247.514	202.336	227.289	189.57	222.707
ENSSSCG00000013905	188.887	161.88	152.68	150.141	165.229	142.863	161.946	152.069	155.258	235.493	214.136	216.837	210.604	222.474	240.11	217.949	222.515
ENSSSCG00000024126	214.462	169.409	202.649	168.311	233.989	217.078	257.089	196.795	206.474	213.116	273.94	194.473	244.258	185.075	223.792	222.49	222.449
ENSSSCG00000003107	275.044	363.289	296.107	322.276	342.774	301.497	354.256	315.071	327.896	208.853	221.853	189.611	192.149	208.089	265.753	269.031	222.191
ENSSSCG00000007736	187.634	143.057	138.8	167.354	145.73	156.778	156.885	163.002	153.087	240.821	206.42	200.307	264.884	271.379	184.162	187.3	222.182
ENSSSCG00000035419	153.28	86.5869	69.4002	104.238	63.6286	86.2744	67.8148	113.306	84.4642	185.411	139.864	175.026	242.086	266.585	292.562	253.139	222.096
ENSSSCG00000016018	165.895	92.2339	109.19	87.9805	129.31	98.3343	115.386	136.166	109.8	172.624	205.455	143.91	276.825	310.696	195.818	248.598	221.989
ENSSSCG00000039541	201.913	221.173	165.635	169.267	188.833	187.392	154.861	185.862	181.86	183.28	213.172	215.865	255.113	244.529	226.123	215.679	221.966
ENSSSCG00000015214	222.745	178.821	222.081	193.175	264.777	217.078	243.931	247.485	223.907	220.575	245.003	202.252	210.604	214.802	231.951	225.895	221.583
ENSSSCG00000036402	141.411	59.2932	58.2962	51.6407	93.3904	52.8779	60.7296	53.6714	61.4142	159.837	180.376	385.056	196.492	276.174	174.838	177.084	221.408
ENSSSCG00000037920	273.871	310.584	307.211	266.81	443.348	323.761	344.135	301.156	328.144	206.722	273.94	208.086	220.375	255.077	199.315	173.678	219.599
ENSSSCG00000030560	263.093	342.583	231.334	253.422	444.374	269.028	335.025	270.345	306.587	119.345	190.022	191.556	292.023	344.259	233.117	166.867	219.598
ENSSSCG00000002666	162.806	104.469	115.667	103.281	114.942	99.262	118.423	86.4707	106.074	207.788	142.758	118.628	189.978	236.858	237.779	402.979	219.538
ENSSSCG00000039290	197.534	172.233	175.814	171.179	178.571	167.91	185.225	178.905	175.691	220.575	222.817	220.727	214.947	199.459	203.977	253.139	219.377
ENSSSCG00000008056	137.53	87.5281	43.4908	45.9029	71.8388	46.3841	54.6567	42.7384	56.0771	173.689	150.474	155.578	204.091	187.952	364.828	296.275	218.984
ENSSSCG00000036592	201.376	137.41	227.633	153.966	180.623	217.078	169.031	200.771	183.787	242.952	308.665	221.699	245.343	202.336	158.519	153.245	218.966
ENSSSCG00000023920	221.839	203.291	206.35	179.786	318.143	217.078	250.004	199.777	224.918	190.739	231.499	182.804	165.01	207.131	311.211	242.922	218.759
ENSSSCG00000040607	162.834	119.528	103.638	162.573	72.865	93.6959	69.8391	126.227	106.909	133.197	180.376	207.114	287.681	273.297	265.753	183.895	218.759
ENSSSCG00000015560	151.943	85.6458	82.3549	72.6795	83.1277	93.6959	89.0701	89.4524	85.1466	198.198	195.809	204.196	222.546	345.218	162.016	203.192	218.739
ENSSSCG00000010313	247.181	230.585	259.094	252.466	354.062	287.581	279.356	266.369	275.645	191.804	231.499	238.229	226.888	210.007	221.461	211.138	218.718
ENSSSCG00000036293	226.185	171.292	272.049	237.165	212.437	243.98	236.846	262.394	233.737	231.231	248.861	239.202	229.059	179.321	208.639	194.111	218.632
ENSSSCG00000008578	178.326	155.292	133.248	127.189	147.783	126.165	155.873	121.258	138.115	149.181	189.057	167.247	365.844	304.942	191.156	162.327	218.536
ENSSSCG00000023298	114.299	11.2939	7.40269	12.432	8.21014	12.0599	11.1338	8.94524	10.2111	159.837	180.376	186.694	280.082	33.5628	531.506	156.651	218.387
ENSSSCG00000021418	152.764	72.4695	99.9363	73.6358	114.942	91.8405	77.9364	79.5133	87.182	309.018	132.147	142.938	43.4236	87.2633	424.272	389.357	218.346
ENSSSCG00000015135	369.698	402.817	498.756	432.252	619.866	536.2	664.99	494.97	521.407	183.28	258.507	266.428	199.748	174.527	201.646	241.787	217.989
ENSSSCG00000025463	150.513	79.9988	53.6695	84.1553	73.8913	93.6959	87.0458	113.306	83.6804	285.575	152.403	146.827	226.888	208.089	213.302	288.329	217.345
ENSSSCG00000028983	201.077	191.997	147.128	174.048	233.989	198.524	205.469	145.112	185.181	249.345	252.719	273.234	209.519	179.321	193.487	161.192	216.974
ENSSSCG00000033155	185.956	135.527	168.411	161.616	132.389	144.718	149.8	192.82	155.04	254.673	190.986	216.837	223.631	214.802	195.818	221.355	216.872
ENSSSCG00000009047	220.959	203.291	232.259	211.344	226.805	239.342	195.347	267.363	225.107	174.755	213.172	206.141	382.127	175.486	192.321	173.678	216.811
ENSSSCG00000002799	319.641	390.582	443.236	412.169	424.875	413.746	463.57	409.493	422.525	224.837	245.967	211.003	248.6	228.227	172.506	186.165	216.758
ENSSSCG00000003914	155.602	79.9988	87.9069	74.5922	108.784	102.045	106.277	105.355	94.9942	214.181	246.932	234.34	174.78	176.445	270.415	196.381	216.211
ENSSSCG00000030211	241.79	300.231	264.646	288.806	231.937	238.414	260.125	292.211	268.053	202.46	196.774	220.727	225.803	233.022	205.143	224.76	215.527
ENSSSCG00000030125	140.672	59.2932	58.2962	59.2912	70.8125	67.7208	76.9242	68.5802	65.8455	270.657	196.774	178.915	212.775	193.705	235.448	220.219	215.499
ENSSSCG00000011615	159.277	114.822	94.3843	94.6747	114.942	95.5513	111.338	97.4037	103.302	196.066	188.093	175.998	234.487	202.336	264.588	245.193	215.251
ENSSSCG00000006308	142.769	73.4106	74.9522	73.6358	58.4973	60.2993	62.754	91.4402	70.7128	442.215	103.21	153.634	137.87	149.594	290.23	227.03	214.826
ENSSSCG00000004687	130.61	70.5872	50.8935	42.0776	22.5779	31.5412	33.4013	74.5437	46.5175	453.937	96.4578	186.694	128.1	146.717	241.276	249.733	214.702
ENSSSCG00000040162	156.335	98.822	148.979	139.621	48.2346	89.0575	72.8756	92.4342	98.5749	70.3282	212.207	288.792	323.506	277.133	208.639	118.056	214.094
ENSSSCG00000010238	155.23	85.6458	96.2349	110.932	91.3379	99.262	84.0093	107.343	96.395	186.476	245.967	228.506	269.226	258.913	153.857	155.516	214.066
ENSSSCG00000024108	148.627	125.175	83.2802	90.8494	50.2871	82.5637	84.0093	66.5924	83.251	159.837	161.084	172.108	229.059	143.841	427.769	204.327	214.004
ENSSSCG00000030130	306.394	391.523	456.191	377.742	409.481	434.155	354.256	369.737	399.012	184.345	198.703	212.948	275.74	147.676	270.415	206.598	213.775
ENSSSCG00000017227	198.275	140.233	172.112	98.4999	363.299	167.91	225.712	112.312	182.868	281.313	120.572	214.892	94.4463	88.2223	322.867	373.465	213.683
ENSSSCG00000032241	182.974	449.876	83.2802	75.5485	63.6286	107.611	74.8999	211.704	152.364	139.591	81.0245	251.842	255.113	147.676	88.5844	531.251	213.583
ENSSSCG00000009658	179.157	140.233	152.68	144.403	142.651	138.225	137.654	158.033	144.84	205.657	143.722	167.247	198.663	220.556	347.344	211.138	213.475
ENSSSCG00000017277	145.374	95.9985	65.6988	65.0291	86.2065	69.5762	80.9728	79.5133	77.5707	202.46	115.749	220.727	158.496	147.676	395.133	252.004	213.178
ENSSSCG00000004610	187.215	150.586	162.859	175.005	151.888	160.489	133.605	195.801	161.462	258.936	124.431	187.666	170.438	210.007	264.588	274.707	212.967
ENSSSCG00000034321	182.497	184.468	144.352	181.699	88.259	161.417	134.617	171.947	152.394	126.804	147.58	193.5	334.361	379.739	163.182	143.029	212.599
ENSSSCG00000011662	214.959	180.703	219.305	212.301	227.831	219.861	229.76	231.582	217.335	210.985	220.888	211.975	213.861	207.131	210.971	212.273	212.583
ENSSSCG00000008600	246.055	280.466	283.153	305.063	240.147	255.113	281.381	312.09	279.63	200.329	201.597	239.202	247.514	266.585	156.188	175.949	212.48
ENSSSCG00000021610	169.481	114.822	99.0109	83.1989	201.149	135.442	125.508	127.221	126.622	263.198	182.305	171.136	213.861	161.102	255.263	239.517	212.34
ENSSSCG00000014811	195.812	220.232	156.382	174.048	210.385	150.285	173.079	170.954	179.338	204.591	236.322	164.33	209.519	278.092	188.825	204.327	212.286
ENSSSCG00000003743	175.117	138.351	125.846	130.058	142.651	146.574	122.471	160.02	137.996	204.591	144.687	169.191	162.838	142.882	335.688	325.789	212.238
ENSSSCG00000011750	281.034	392.465	223.006	353.835	417.691	321.906	387.658	354.828	350.198	108.689	366.54	316.991	272.483	107.401	215.633	95.3527	211.87
ENSSSCG00000039372	156.055	89.4104	88.8322	71.7232	152.914	92.7682	107.289	100.385	100.475	210.985	138.899	147.799	141.127	142.882	367.159	332.599	211.636
ENSSSCG00000026744	169.288	115.763	123.07	126.233	130.336	128.02	128.544	138.154	127.16	152.378	118.643	128.352	315.906	426.727	159.685	178.219	211.416
ENSSSCG00000002414	211.918	211.761	196.171	191.262	246.304	200.379	225.712	216.674	212.609	195.001	181.341	181.832	195.406	181.239	262.256	281.518	211.228
ENSSSCG00000036286	172.43	104.469	132.323	102.325	180.623	139.152	152.836	124.239	133.71	195.001	149.51	126.407	131.356	343.3	264.588	267.896	211.151
ENSSSCG00000005030	175.734	141.174	111.966	131.014	166.255	128.02	161.946	143.124	140.5	171.558	136.005	149.744	137.87	160.143	328.695	392.762	210.968
ENSSSCG00000022107	187.665	139.292	165.635	161.616	169.334	154.923	180.165	179.899	164.409	216.312	236.322	217.81	225.803	211.925	192.321	175.949	210.92
ENSSSCG00000001817	151.829	119.528	78.6535	93.7184	92.3641	82.5637	94.1309	88.4585	92.7738	148.115	178.447	115.711	344.132	133.292	314.708	241.787	210.885
ENSSSCG00000006391	217.189	263.525	323.868	224.733	112.889	156.778	291.502	192.82	223.731	108.689	387.76	258.649	169.352	242.611	167.844	139.624	210.647
ENSSSCG00000011433	188.92	150.586	168.411	167.354	164.203	159.561	192.311	167.972	167.2	200.329	246.932	208.086	219.289	187.952	210.971	200.922	210.64
ENSSSCG00000013260	158.814	102.587	123.07	97.5436	113.916	100.19	106.277	107.343	107.275	198.198	248.861	223.644	283.339	180.28	169.01	169.138	210.353
ENSSSCG00000010253	171.478	117.645	121.219	105.194	200.122	126.165	138.666	119.27	132.612	205.657	172.659	140.993	179.122	159.184	286.734	328.059	210.344
ENSSSCG00000011395	249.285	286.113	285.929	316.539	280.171	272.739	282.393	295.193	288.439	201.394	233.428	248.925	223.631	252.201	142.201	169.138	210.131
ENSSSCG00000036673	186.183	186.35	153.606	131.014	135.467	150.285	193.323	185.862	162.272	241.886	217.995	211.003	201.92	181.239	217.964	198.652	210.094
ENSSSCG00000010320	165.39	101.646	123.995	95.631	133.415	127.092	142.715	122.252	120.964	252.542	192.916	175.026	237.744	235.899	173.672	200.922	209.817
ENSSSCG00000017212	163.238	94.1162	128.622	114.757	102.627	120.599	133.605	126.227	117.222	205.657	211.243	202.252	209.519	204.254	236.614	195.246	209.255
ENSSSCG00000039139	185.229	167.527	146.203	131.014	201.149	165.127	154.861	163.002	161.269	198.198	230.534	197.39	222.546	218.638	206.308	190.705	209.188
ENSSSCG00000008723	168.789	119.528	102.712	186.48	134.441	119.671	100.204	137.16	128.6	190.739	177.482	110.85	368.015	214.802	227.289	173.678	208.979
ENSSSCG00000022553	270.481	417.876	299.809	332.796	320.196	320.05	248.992	384.645	332.052	137.46	217.03	201.279	231.23	204.254	262.256	208.868	208.911
ENSSSCG00000005944	153.403	117.645	98.0856	119.539	73.8913	94.6236	80.9728	101.379	98.0195	171.558	180.376	164.33	235.573	145.759	381.146	182.759	208.786
ENSSSCG00000003513	165.086	130.822	116.592	102.325	139.572	110.394	155.873	95.4159	121.571	188.607	200.632	142.938	249.686	140.005	271.581	266.761	208.601
ENSSSCG00000023409	277.009	320.936	348.852	377.742	290.434	337.676	353.244	390.609	345.642	180.083	235.357	282.958	235.573	228.227	136.373	160.056	208.375
ENSSSCG00000008753	309.302	360.465	349.777	282.111	622.945	385.916	486.849	383.651	410.245	166.23	438.883	190.583	189.978	140.005	182.997	149.84	208.359
ENSSSCG00000008127	255.121	294.584	297.033	284.98	361.246	273.666	322.879	279.29	301.954	181.148	215.101	193.5	221.46	223.432	215.633	207.733	208.287
ENSSSCG00000017900	168.186	140.233	112.891	123.364	149.835	131.731	122.471	116.288	128.116	145.984	159.155	158.495	235.573	434.399	156.188	168.002	208.257
ENSSSCG00000004705	189.22	210.82	99.0109	104.238	304.802	102.045	257.089	121.258	171.323	285.575	87.7766	175.998	130.271	90.1401	264.588	415.466	207.116
ENSSSCG00000039556	171.445	108.234	124.92	73.6358	255.541	134.514	178.14	75.5376	135.789	167.296	102.245	191.556	77.0768	55.6184	391.636	464.277	207.101
ENSSSCG00000010569	225.492	247.526	247.99	294.543	198.07	225.427	211.542	284.26	244.194	181.148	179.411	217.81	299.623	243.57	137.539	188.435	206.791
ENSSSCG00000001410	195.906	181.644	178.59	153.01	254.514	176.26	208.505	144.118	185.234	155.574	229.57	182.804	205.176	274.256	226.123	172.543	206.578
ENSSSCG00000015270	158.128	111.057	78.6535	129.102	109.811	114.105	90.0823	136.166	109.854	267.46	193.88	197.39	250.771	215.761	152.691	166.867	206.403
ENSSSCG00000016186	154.662	113.881	93.4589	118.582	101.601	88.1298	100.204	105.355	103.03	186.476	178.447	201.279	289.852	186.993	185.328	215.679	206.293
ENSSSCG00000008644	268.713	350.112	310.913	364.354	329.432	287.581	347.171	328.986	331.221	174.755	207.384	195.445	269.226	209.048	192.321	195.246	206.204
ENSSSCG00000025941	160.973	111.057	113.816	109.019	101.601	123.382	116.398	135.173	115.778	182.214	283.586	178.915	333.276	140.005	150.36	174.813	206.167
ENSSSCG00000014298	173.855	133.645	132.323	107.107	154.966	145.646	159.921	158.033	141.663	203.526	233.428	213.92	224.717	155.348	235.448	175.949	206.048
ENSSSCG00000014040	145.149	85.6458	70.3255	66.9417	113.916	84.4191	90.0823	78.5193	84.2642	237.624	166.872	151.689	175.865	165.896	282.071	262.22	206.034
ENSSSCG00000002254	194.253	181.644	178.59	224.733	153.94	166.983	161.946	209.716	182.507	153.443	209.313	223.644	165.01	215.761	229.62	245.193	205.998
ENSSSCG00000032164	147.652	102.587	86.0562	79.3737	98.5217	85.3468	93.1188	86.4707	90.2106	218.444	198.703	209.058	223.631	168.773	234.282	182.759	205.093
ENSSSCG00000008359	159.046	118.586	109.19	111.888	103.653	108.539	103.24	136.166	113.038	209.919	187.128	185.722	212.775	186.993	214.467	238.382	205.055
ENSSSCG00000000959	223.214	256.937	217.454	253.422	186.781	225.427	284.417	265.375	241.402	170.493	208.349	140.993	288.767	298.23	185.328	143.029	205.027
ENSSSCG00000006848	137.901	61.1755	71.2509	71.7232	60.5498	77.9253	80.9728	72.5558	70.8791	94.8365	184.234	127.38	386.47	418.097	123.552	99.8933	204.923
ENSSSCG00000008170	182.457	141.174	174.888	166.398	134.441	130.803	186.238	187.85	160.256	206.722	193.88	206.141	214.947	180.28	233.117	197.516	204.658
ENSSSCG00000013052	161.772	118.586	115.667	117.626	125.205	119.671	118.423	118.276	119.065	237.624	141.793	140.02	172.609	174.527	327.529	237.247	204.478
ENSSSCG00000015144	162.17	98.822	121.219	99.4562	116.995	139.152	157.897	107.343	120.126	273.854	194.845	385.056	96.6174	56.5773	184.162	238.382	204.213
ENSSSCG00000026268	237.413	310.584	189.694	187.437	381.772	264.389	339.074	222.637	270.798	148.115	296.125	184.749	270.312	192.746	179.5	156.651	204.028
ENSSSCG00000015853	389.755	565.638	550.575	562.31	606.524	539.911	634.625	571.502	575.869	179.017	184.234	214.892	223.631	227.268	184.162	212.273	203.64
ENSSSCG00000029059	178.065	131.763	148.979	136.752	207.306	148.429	160.934	134.179	152.62	201.394	246.932	196.418	241.001	206.172	176.003	156.651	203.51
ENSSSCG00000014012	119.264	29.176	30.5361	48.7718	20.5254	32.4689	39.4743	44.7262	35.0969	150.247	130.218	32.088	589.475	31.6449	215.633	274.707	203.43
ENSSSCG00000001527	186.203	172.233	148.979	163.529	185.755	150.285	192.311	169.96	169.007	186.476	189.057	194.473	209.519	243.57	216.799	183.895	203.398
ENSSSCG00000017014	196.489	161.88	197.097	185.524	198.07	168.838	230.773	187.85	190.004	286.641	157.226	261.566	143.298	135.21	167.844	269.031	202.974
ENSSSCG00000001695	139.921	85.6458	52.7441	70.7669	108.784	91.8405	63.7661	67.5863	77.3049	295.165	174.589	157.523	323.506	65.2078	171.341	230.436	202.538
ENSSSCG00000038132	174.712	157.174	129.547	195.087	107.758	137.297	121.459	179.899	146.889	157.706	255.613	218.782	332.19	177.403	138.704	137.353	202.536
ENSSSCG00000021861	145.757	82.8223	74.9522	51.6407	169.334	79.7807	97.1674	67.5863	89.0405	196.066	117.678	103.071	182.379	208.089	321.701	288.329	202.473
ENSSSCG00000013599	114.825	43.2935	21.2827	21.9951	26.683	25.9751	34.4135	17.8905	27.3619	246.149	136.97	212.948	246.429	65.2078	208.639	299.68	202.289
ENSSSCG00000011129	167.93	148.704	125.846	131.014	115.968	158.634	138.666	117.282	133.731	169.427	381.973	123.49	273.568	183.157	155.023	128.272	202.13
ENSSSCG00000040325	164.565	96.9397	133.248	119.539	126.231	128.948	148.788	136.166	127.123	214.181	214.136	214.892	201.92	199.459	194.652	174.813	202.008
ENSSSCG00000026761	168.231	111.057	138.8	112.845	143.678	145.646	143.727	146.106	134.551	185.411	202.561	154.606	255.113	293.435	169.01	153.245	201.912
ENSSSCG00000004294	205.129	156.233	232.259	215.17	194.991	220.788	217.615	221.643	208.386	190.739	253.684	201.279	254.028	177.403	172.506	163.462	201.872
ENSSSCG00000015413	159.938	113.881	130.472	165.442	59.5235	133.586	92.1066	133.185	118.314	307.952	143.722	247.953	162.838	148.635	227.289	172.543	201.562
ENSSSCG00000040524	178.573	139.292	163.784	168.311	127.257	165.127	180.165	146.106	155.72	203.526	272.011	174.053	145.469	197.541	247.104	170.273	201.425
ENSSSCG00000022204	206.368	225.879	233.185	160.66	253.488	192.03	232.797	181.887	211.418	167.296	152.403	255.732	203.005	193.705	219.13	217.949	201.317
ENSSSCG00000021620	190.003	163.762	144.352	153.01	210.385	195.741	236.846	148.093	178.884	209.919	229.57	160.44	231.23	166.855	219.13	190.705	201.121
ENSSSCG00000039191	295.842	286.113	403.446	360.529	443.348	410.963	427.132	402.536	390.581	216.312	221.853	189.611	162.838	220.556	188.825	207.733	201.104
ENSSSCG00000001022	192.123	160.939	169.336	159.704	235.015	182.753	199.396	175.923	183.295	192.87	224.747	162.385	223.631	190.829	222.626	189.57	200.951
ENSSSCG00000013054	189.176	149.645	173.963	176.917	181.649	182.753	184.213	192.82	177.423	223.772	140.828	154.606	167.181	190.829	272.747	256.544	200.929
ENSSSCG00000030421	158.12	133.645	85.1309	101.369	177.544	103.9	110.326	97.4037	115.617	175.82	236.322	211.975	217.118	210.007	177.169	175.949	200.623
ENSSSCG00000029954	239.985	266.349	288.705	268.723	305.828	280.16	278.344	268.357	279.495	164.099	213.172	210.031	237.744	199.459	205.143	173.678	200.475
ENSSSCG00000023126	174.678	127.998	160.083	168.311	133.415	148.429	138.666	165.984	148.984	202.46	236.322	223.644	200.834	209.048	172.506	157.786	200.371
ENSSSCG00000037465	147.491	86.5869	89.7576	94.6747	70.8125	100.19	99.1917	121.258	94.6387	205.657	189.057	179.887	220.375	185.075	220.295	202.057	200.343
ENSSSCG00000027669	229.148	288.937	247.99	265.854	313.012	230.993	214.578	245.497	258.123	181.148	122.501	210.031	186.721	191.788	235.448	273.572	200.173
ENSSSCG00000007606	330.697	485.64	440.46	413.126	562.395	423.023	492.922	412.475	461.434	165.165	232.463	197.39	249.686	209.048	164.347	181.624	199.96
ENSSSCG00000032985	158.195	89.4104	127.696	94.6747	146.756	126.165	122.471	108.337	116.502	251.477	125.395	130.297	144.383	234.94	247.104	265.625	199.889
ENSSSCG00000026257	193.586	143.998	181.366	135.796	249.383	192.03	219.639	188.844	187.294	198.198	343.39	161.412	163.924	153.43	203.977	174.813	199.878
ENSSSCG00000035852	146.939	112.939	80.5042	102.325	98.5217	93.6959	87.0458	84.4828	94.2164	180.083	202.561	163.357	214.947	194.664	234.282	207.733	199.661
ENSSSCG00000008601	114.761	31.9995	22.2081	32.5145	14.3678	38.035	36.4378	33.7931	29.908	53.2789	159.155	46.6735	376.699	196.582	419.61	145.299	199.614
ENSSSCG00000037594	208.422	212.703	214.678	247.684	204.227	218.933	172.067	250.467	217.251	183.28	179.411	267.4	197.577	261.79	132.877	174.813	199.593
ENSSSCG00000039222	125.449	62.1167	33.3121	42.0776	71.8388	43.6011	51.6202	55.6593	51.4608	186.476	212.207	148.772	171.523	114.114	345.013	217.949	199.436
ENSSSCG00000014725	175.876	100.704	64.7735	47.8155	35.9194	256.968	38.4621	522.8	152.492	131.066	36.654	26.2538	40.1668	68.0846	413.782	678.821	199.261
ENSSSCG00000032942	171.278	157.174	124.92	119.539	176.518	131.731	148.788	145.112	143.397	234.427	183.27	216.837	251.857	197.541	141.036	169.138	199.158
ENSSSCG00000016554	173.991	74.3518	173.038	122.408	152.914	159.561	157.897	201.765	148.848	95.9021	566.207	194.473	389.727	68.0846	46.6234	32.9194	199.134
ENSSSCG00000011110	188.627	97.8809	163.784	178.83	248.357	193.886	213.566	151.075	178.197	125.738	483.253	218.782	197.577	162.06	107.234	98.7582	199.058
ENSSSCG00000012784	164.94	97.8809	140.651	120.495	115.968	120.599	189.274	131.197	130.866	195.001	164.943	173.081	192.149	181.239	249.435	237.247	199.014
ENSSSCG00000004620	193.671	180.703	194.321	182.655	206.28	179.97	186.238	188.844	188.43	175.82	198.703	183.777	229.059	212.884	193.487	198.652	198.912
ENSSSCG00000016850	200.972	182.585	202.649	250.553	169.334	208.728	199.396	208.722	203.138	169.427	93.564	114.739	322.42	347.135	102.571	241.787	198.806
ENSSSCG00000000444	174.526	157.174	137.875	140.578	167.282	141.935	160.934	146.106	150.269	208.853	202.561	207.114	223.631	232.063	151.526	165.732	198.783
ENSSSCG00000032467	134.616	74.3518	67.5495	67.898	79.0226	64.0101	77.9364	63.6106	70.6256	173.689	162.049	155.578	237.744	141.923	279.74	239.517	198.606
ENSSSCG00000032962	185.753	163.762	161.934	155.878	196.017	173.477	185.225	174.929	173.032	209.919	189.057	174.053	241.001	211.925	178.334	185.03	198.474
ENSSSCG00000003493	145.473	93.1751	84.2056	92.762	119.047	89.0575	97.1674	73.5498	92.7092	149.181	225.711	179.887	166.095	207.131	257.594	202.057	198.237
ENSSSCG00000011183	178.324	141.174	152.68	159.704	150.861	157.706	176.116	175.923	159.166	175.82	211.243	195.445	219.289	189.87	181.831	208.868	197.481
ENSSSCG00000003401	207.035	235.291	211.902	219.951	210.385	201.307	211.542	226.613	216.713	150.247	183.27	151.689	269.226	190.829	273.912	162.327	197.357
ENSSSCG00000009249	167.202	116.704	140.651	131.971	160.098	141.008	129.557	140.142	137.161	177.952	253.684	181.832	180.208	184.116	214.467	188.435	197.242
ENSSSCG00000012731	155.316	116.704	104.563	104.238	137.52	113.177	115.386	102.373	113.423	184.345	156.262	141.965	191.064	188.911	228.454	289.464	197.209
ENSSSCG00000003385	153.942	94.1162	111.04	83.1989	135.467	111.322	139.678	100.385	110.744	220.575	166.872	204.196	170.438	186.034	236.614	195.246	197.139
ENSSSCG00000026466	166.925	136.469	143.427	140.578	118.021	120.599	159.921	138.154	136.738	257.87	226.676	172.108	141.127	118.908	215.633	247.463	197.112
ENSSSCG00000000968	188.508	207.056	174.888	166.398	198.07	182.753	160.934	169.96	180.008	159.837	195.809	190.583	222.546	214.802	191.156	204.327	197.009
ENSSSCG00000025321	198.063	175.056	180.44	175.961	266.83	206.873	203.444	185.862	199.21	198.198	241.144	189.611	197.577	194.664	203.977	153.245	196.917
ENSSSCG00000029849	175.549	226.82	110.115	104.238	129.31	138.225	161.946	208.722	154.196	123.607	211.243	143.91	254.028	283.846	200.48	161.192	196.901
ENSSSCG00000010894	146.146	93.1751	91.6082	90.8494	126.231	93.6959	88.058	86.4707	95.7269	86.3119	160.12	117.656	509.141	280.969	102.571	119.191	196.566
ENSSSCG00000001456	134.736	171.292	68.4749	68.8543	34.8931	51.0225	49.5959	66.5924	72.9606	328.198	97.4224	281.986	149.811	143.841	163.182	211.138	196.511
ENSSSCG00000000062	159.742	150.586	102.712	112.845	114.942	119.671	149.8	110.325	122.983	233.362	175.553	159.468	222.546	93.9759	269.25	221.355	196.501
ENSSSCG00000010081	175.927	152.468	156.382	145.359	173.439	141.935	171.055	147.1	155.391	214.181	185.199	181.832	205.176	190.829	201.646	196.381	196.464
ENSSSCG00000008573	159.675	119.528	124.92	117.626	108.784	123.382	133.605	133.185	123.004	208.853	207.384	165.302	189.978	171.65	213.302	217.949	196.345
ENSSSCG00000010949	210.294	239.055	238.737	301.238	176.518	222.644	169.031	222.637	224.266	110.82	199.668	246.008	323.506	280.969	125.883	87.4067	196.323
ENSSSCG00000006539	157.342	126.116	113.816	112.845	146.756	111.322	113.362	104.361	118.368	197.132	190.986	173.081	180.208	144.8	256.428	231.571	196.315
ENSSSCG00000024413	202.974	218.35	199.873	174.048	254.514	202.235	228.748	190.832	209.8	172.624	219.924	165.302	212.775	198.5	209.805	194.111	196.149
ENSSSCG00000034815	163.303	126.116	123.995	115.713	160.098	140.08	125.508	123.246	130.679	172.624	228.605	177.943	198.663	185.075	214.467	194.111	195.927
ENSSSCG00000014292	201.179	177.88	218.379	197	185.755	225.427	217.615	223.631	206.527	214.181	222.817	161.412	196.492	191.788	191.156	192.976	195.832
ENSSSCG00000012633	161.667	116.704	141.576	107.107	116.995	133.586	125.508	151.075	127.507	200.329	163.014	174.053	213.861	161.102	210.971	247.463	195.827
ENSSSCG00000039946	152.162	115.763	90.6829	113.801	90.3116	115.96	98.1796	135.173	108.553	206.722	209.313	177.943	156.325	236.858	200.48	182.759	195.772
ENSSSCG00000012322	198.812	223.055	189.694	186.48	220.648	186.464	211.542	197.789	202.239	155.574	191.951	165.302	223.631	289.599	172.506	169.138	195.386
ENSSSCG00000009761	202.186	253.173	200.798	237.165	211.411	191.103	195.347	173.935	208.99	143.853	181.341	194.473	235.573	179.321	241.276	191.841	195.382
ENSSSCG00000023165	112.129	36.7053	22.2081	24.8641	30.788	31.5412	34.4135	21.8661	28.9123	92.7053	195.809	93.347	632.899	30.686	201.646	120.326	195.345
ENSSSCG00000011540	259.709	319.054	313.689	327.058	324.301	311.701	344.135	328.986	324.132	191.804	209.313	218.782	195.406	196.582	166.678	188.435	195.286
ENSSSCG00000002381	205.36	192.938	217.454	223.776	228.858	202.235	222.675	221.643	215.654	210.985	162.049	170.164	185.636	194.664	188.825	253.139	195.066
ENSSSCG00000031172	143.355	79.0576	89.7576	99.4562	65.6812	89.9852	106.277	111.319	91.6476	204.591	177.482	188.639	230.145	167.814	196.984	199.787	195.063
ENSSSCG00000017428	184.589	255.055	151.755	162.573	158.045	152.14	186.238	153.063	174.124	157.706	237.286	178.915	156.325	147.676	279.74	207.733	195.054
ENSSSCG00000021672	142.925	103.528	91.6082	99.4562	89.2853	80.7084	81.985	90.4463	91.0025	185.411	142.758	173.081	175.865	166.855	263.422	256.544	194.848
ENSSSCG00000007603	107.785	18.8232	18.5067	36.3398	1.02627	18.5536	35.4256	16.8966	20.796	183.28	169.766	33.0604	184.55	12.4662	669.045	111.245	194.773
ENSSSCG00000039647	168.931	137.41	125.846	125.277	164.203	139.152	183.201	127.221	143.187	172.624	234.392	183.777	218.203	201.377	191.156	161.192	194.674
ENSSSCG00000006082	242.484	257.878	326.644	358.616	292.486	299.641	218.627	279.29	290.455	189.673	222.817	196.418	243.172	174.527	178.334	156.651	194.513
ENSSSCG00000028886	196.489	159.056	219.305	186.48	189.86	202.235	224.7	207.728	198.481	186.476	218.959	182.804	219.289	180.28	181.831	191.841	194.497
ENSSSCG00000011720	219.239	251.29	233.185	271.592	214.49	230.065	221.663	287.242	244.218	226.968	120.572	204.196	178.037	186.993	230.786	212.273	194.261
ENSSSCG00000023322	370.108	532.698	643.108	424.602	328.406	436.011	940.297	517.83	546.136	118.279	517.978	211.975	154.154	120.826	144.532	90.8121	194.08
ENSSSCG00000011942	170.933	135.527	157.307	172.136	125.205	138.225	136.642	170.954	147.999	233.362	177.482	214.892	176.951	184.116	181.831	188.435	193.867
ENSSSCG00000033402	138.719	74.3518	74.9522	70.7669	99.548	84.4191	96.1553	85.4768	83.6671	224.837	193.88	171.136	149.811	123.703	275.078	217.949	193.771
ENSSSCG00000014232	154.542	104.469	93.4589	116.67	157.019	135.442	81.985	118.276	115.331	320.739	92.5995	155.578	162.838	176.445	205.143	242.922	193.752
ENSSSCG00000027529	183.295	160.939	173.963	191.262	141.625	176.26	148.788	217.668	172.929	170.493	182.305	213.92	348.474	166.855	130.545	143.029	193.66
ENSSSCG00000027779	171.765	137.41	135.099	109.976	214.49	149.357	172.067	131.197	149.942	192.87	194.845	166.274	182.379	196.582	213.302	208.868	193.589
ENSSSCG00000008697	247.487	303.995	309.062	274.461	342.774	328.399	309.721	241.522	301.419	140.656	209.313	176.97	227.974	272.338	157.354	170.273	193.554
ENSSSCG00000006340	152.953	99.7632	112.891	141.534	93.3904	113.177	94.1309	132.191	112.44	119.345	231.499	205.169	415.781	155.348	134.042	93.0824	193.466
ENSSSCG00000011980	157.699	114.822	132.323	126.233	80.0489	120.599	133.605	146.106	121.962	209.919	197.738	194.473	194.32	157.266	202.812	197.516	193.435
ENSSSCG00000026606	171.832	140.233	149.904	138.665	148.809	139.152	158.909	178.905	150.654	191.804	196.774	201.279	205.176	172.609	207.474	175.949	193.009
ENSSSCG00000038156	152.56	90.3516	115.667	115.713	101.601	115.96	111.338	136.166	112.4	207.788	174.589	160.44	121.586	210.966	229.62	244.058	192.721
ENSSSCG00000036723	126.574	53.6462	48.1175	57.3786	62.6023	62.1547	67.8148	72.5558	60.61	205.657	179.411	199.335	272.483	166.855	193.487	130.542	192.539
ENSSSCG00000023593	254.176	367.994	301.659	318.451	336.616	283.871	304.66	298.175	315.918	132.132	206.42	296.571	206.262	186.034	155.023	164.597	192.434
ENSSSCG00000011741	193.585	201.409	189.694	245.772	179.597	178.115	144.739	225.619	194.992	173.689	146.616	184.749	210.604	227.268	192.321	210.003	192.179
ENSSSCG00000012847	144.203	92.2339	86.0562	75.5485	128.284	94.6236	106.277	94.422	96.7778	209.919	148.545	158.495	144.383	189.87	252.932	237.247	191.627
ENSSSCG00000005608	129.544	71.5283	49.9681	107.107	72.865	72.3592	38.4621	60.6289	67.5598	202.46	127.324	179.887	278.996	169.732	164.347	217.949	191.528
ENSSSCG00000034927	157.858	112.939	111.966	114.757	167.282	123.382	145.751	106.349	126.061	169.427	218.959	146.827	196.492	157.266	234.282	204.327	189.654
ENSSSCG00000004425	185.42	165.645	160.083	224.733	176.518	180.898	164.982	196.795	181.379	195.001	120.572	159.468	136.784	169.732	252.932	291.734	189.46
ENSSSCG00000010017	173.176	143.057	156.382	175.005	160.098	129.876	130.569	204.747	157.105	219.509	176.518	297.543	155.239	156.307	155.023	164.597	189.248
ENSSSCG00000007669	158.848	120.469	116.592	100.413	179.597	123.382	148.788	110.325	128.509	179.017	200.632	162.385	233.402	160.143	193.487	195.246	189.187
ENSSSCG00000023122	207.024	203.291	230.409	202.738	245.278	230.065	225.712	236.552	224.863	173.689	233.428	180.86	205.176	192.746	178.334	160.056	189.184
ENSSSCG00000009794	216.559	284.231	245.214	318.451	183.702	221.716	217.615	239.534	244.352	130.001	214.136	209.058	211.69	267.544	153.857	135.083	188.767
ENSSSCG00000011859	313.355	356.7	365.508	225.689	748.149	442.504	470.655	457.201	438.058	173.689	233.428	138.076	188.893	147.676	198.149	240.652	188.652
ENSSSCG00000004207	228.776	283.29	219.305	299.325	203.201	256.04	263.162	360.791	269.302	122.542	219.924	196.418	221.46	216.72	179.5	161.192	188.251
ENSSSCG00000014036	137.627	80.9399	78.6535	66.9417	114.942	81.636	96.1553	91.4402	87.2441	198.198	193.88	156.551	174.78	180.28	229.62	182.759	188.01
ENSSSCG00000025344	204.321	223.997	198.947	227.602	192.938	190.175	304.66	210.71	221.29	147.05	353.035	137.103	225.803	153.43	170.175	124.867	187.352
ENSSSCG00000024015	151.53	111.057	112.891	90.8494	149.835	120.599	127.532	97.4037	115.738	249.345	171.695	120.573	107.473	77.674	386.974	197.516	187.322
ENSSSCG00000001918	184.168	183.527	181.366	139.621	205.254	162.344	200.408	194.807	181.047	201.394	138.899	164.33	195.406	223.432	192.321	195.246	187.29
ENSSSCG00000006816	157.431	112.939	128.622	125.277	146.756	121.526	132.593	126.227	127.706	190.739	205.455	163.357	213.861	168.773	178.334	189.57	187.156
ENSSSCG00000006267	173.424	163.762	166.56	204.65	112.889	143.791	135.63	190.832	159.731	176.886	118.643	180.86	185.636	240.693	201.646	205.462	187.118
ENSSSCG00000007253	179.276	162.821	176.739	151.097	188.833	184.609	176.116	162.008	171.746	172.624	237.286	179.887	213.861	144.8	192.321	166.867	186.807
ENSSSCG00000008274	181.234	173.174	154.531	175.005	216.543	158.634	187.25	164.99	175.732	166.23	198.703	175.998	198.663	210.966	179.5	177.084	186.735
ENSSSCG00000012149	147.818	80.9399	123.995	96.5873	131.362	118.743	113.362	98.3977	109.055	184.345	155.297	156.551	145.469	215.761	227.289	221.355	186.581
ENSSSCG00000022430	123.343	47.9993	63.8482	56.4223	55.4185	64.0101	64.7783	68.5802	60.151	284.509	106.104	89.4575	168.266	110.278	216.799	330.329	186.535
ENSSSCG00000025565	179.662	154.351	148.979	134.84	251.436	154.923	202.432	163.002	172.852	220.575	146.616	126.407	130.271	105.483	277.409	298.545	186.472
ENSSSCG00000013256	152.177	138.351	115.667	118.582	127.257	112.25	105.265	109.331	118.1	169.427	182.305	202.252	208.433	197.541	169.01	174.813	186.254
ENSSSCG00000040682	128.385	84.7046	63.8482	66.9417	83.1277	65.8654	75.912	53.6714	70.5816	168.361	246.932	161.412	159.582	144.8	215.633	206.598	186.188
ENSSSCG00000007743	120.886	47.9993	51.8188	46.8592	63.6286	58.444	60.7296	59.6349	55.5878	228.034	150.474	168.219	138.955	133.292	245.938	238.382	186.185
ENSSSCG00000002696	124.499	47.0581	83.2802	77.4611	49.2609	51.9502	87.0458	43.7323	62.8269	195.001	196.774	128.352	97.703	101.647	227.289	356.438	186.172
ENSSSCG00000010226	309.544	421.641	405.297	395.912	565.474	402.614	365.39	474.098	432.918	158.771	190.022	233.367	255.113	207.131	129.38	129.407	186.17
ENSSSCG00000000018	128.192	95.0574	60.1468	53.5533	85.1802	73.2869	71.8634	52.6775	70.2522	188.607	94.5286	107.932	131.356	127.539	313.542	339.41	186.131
ENSSSCG00000004595	166.961	135.527	141.576	148.228	160.098	141.008	151.824	157.039	147.9	142.788	115.749	136.131	245.343	232.063	212.136	217.949	186.023
ENSSSCG00000033512	121.31	121.41	51.8188	43.0339	34.8931	46.3841	35.4256	64.6045	56.7957	238.69	107.068	236.284	256.199	160.143	146.864	155.516	185.823
ENSSSCG00000016095	156.841	115.763	140.651	158.747	90.3116	135.442	106.277	149.087	128.04	176.886	168.801	258.649	241.001	176.445	115.393	162.327	185.643
ENSSSCG00000011442	202.39	225.879	217.454	217.082	241.173	198.524	233.809	200.771	219.242	163.034	192.916	175.026	192.149	280.01	149.195	146.435	185.538
ENSSSCG00000017198	183.53	186.35	198.947	179.786	175.492	165.127	191.298	173.935	181.562	218.444	138.899	138.076	128.1	153.43	236.614	284.923	185.498
ENSSSCG00000028228	255.312	250.349	341.449	306.019	359.194	333.966	320.855	364.767	325.228	191.804	190.022	203.224	156.325	223.432	144.532	188.435	185.396
ENSSSCG00000034993	157.967	122.351	126.771	117.626	138.546	127.092	159.921	123.246	130.793	212.05	140.828	198.362	259.456	241.652	114.227	129.407	185.14
ENSSSCG00000012957	187.95	192.938	179.515	166.398	249.383	184.609	194.335	168.966	190.878	171.558	218.959	176.97	193.235	187.952	184.162	162.327	185.023
ENSSSCG00000016661	158.596	112.939	144.352	143.446	123.152	131.731	111.338	160.02	132.426	205.657	150.474	194.473	153.068	168.773	208.639	212.273	184.765
ENSSSCG00000004082	187.51	290.819	166.56	223.776	143.678	134.514	128.544	244.503	190.342	153.443	156.262	146.827	251.857	343.3	102.571	138.489	184.678
ENSSSCG00000039244	119.146	55.5286	49.0428	53.5533	58.4973	52.8779	44.5351	61.6228	53.6654	221.64	80.06	86.5404	82.5048	75.7561	307.714	438.169	184.626
ENSSSCG00000030420	287.832	400.935	327.569	311.757	528.528	343.242	411.949	414.463	391.206	156.64	152.403	175.998	196.492	189.87	209.805	210.003	184.459
ENSSSCG00000013876	184.274	239.996	159.158	160.66	191.912	179.043	193.323	166.978	184.438	163.034	210.278	198.362	217.118	186.034	155.023	158.921	184.11
ENSSSCG00000009150	130.993	67.7637	76.8029	80.33	77.9964	78.853	87.0458	76.5315	77.9033	179.017	113.82	110.85	144.383	377.821	195.818	166.867	184.082
ENSSSCG00000021118	198.691	170.35	227.633	203.694	222.7	209.656	234.821	224.625	213.354	182.214	216.065	147.799	198.663	176.445	187.659	179.354	184.028
ENSSSCG00000028056	106.11	33.8818	29.6107	25.8204	32.8406	23.1921	26.3162	27.8296	28.4988	176.886	202.561	159.468	402.754	140.964	95.5779	107.839	183.721
ENSSSCG00000001002	205	215.526	234.11	226.645	245.278	228.21	220.651	213.692	226.302	156.64	205.455	202.252	250.771	199.459	130.545	140.759	183.697
ENSSSCG00000010849	169.414	152.468	161.934	150.141	147.783	156.778	156.885	162.008	155.428	200.329	186.164	171.136	198.663	168.773	174.838	183.895	183.399
ENSSSCG00000039894	130.362	93.1751	60.1468	75.5485	90.3116	76.0699	72.8756	73.5498	77.3825	158.771	158.191	146.827	259.456	190.829	188.825	180.489	183.341
ENSSSCG00000008756	187.647	150.586	212.827	200.825	176.518	201.307	200.408	201.765	192.034	187.542	236.322	183.777	222.546	159.184	152.691	140.759	183.26
ENSSSCG00000010092	198.358	229.644	209.126	200.825	256.567	199.452	226.724	172.941	213.611	173.689	161.084	168.219	181.293	187.952	206.308	203.192	183.105
ENSSSCG00000006850	160.902	146.821	119.368	136.752	137.52	151.212	171.055	108.337	138.724	101.23	255.613	255.732	326.762	169.732	85.0876	87.4067	183.08
ENSSSCG00000034259	137.247	121.41	73.1015	118.582	74.9176	80.7084	81.985	89.4524	91.451	150.247	243.074	143.91	241.001	157.266	201.646	144.164	183.044
ENSSSCG00000022758	105.661	27.2937	27.7601	24.8641	26.683	27.8305	30.3648	33.7931	28.3699	274.919	27.0082	41.8117	24.9686	30.686	319.37	561.9	182.952
ENSSSCG00000038706	124.377	148.704	58.2962	59.2912	34.8931	56.5886	44.5351	58.641	65.8498	191.804	110.926	246.008	220.375	139.046	167.844	204.327	182.904
ENSSSCG00000000767	135.941	86.5869	86.0562	76.5048	97.4955	82.5637	112.35	81.5011	89.0083	251.477	163.014	140.993	156.325	132.333	220.295	215.679	182.874
ENSSSCG00000023761	217.272	202.35	286.854	270.636	230.91	243.98	251.016	276.309	251.722	175.82	204.49	190.583	192.149	184.116	173.672	158.921	182.822
ENSSSCG00000028655	144.547	93.1751	104.563	107.107	101.601	104.828	109.313	124.239	106.404	218.444	176.518	173.081	182.379	193.705	167.844	166.867	182.691
ENSSSCG00000007565	145.909	143.998	91.6082	99.4562	124.178	105.756	100.204	99.3916	109.227	131.066	235.357	161.412	205.176	160.143	223.792	161.192	182.591
ENSSSCG00000008136	267.338	345.407	352.553	363.398	339.695	338.604	358.305	366.755	352.102	175.82	190.022	164.33	274.654	152.471	153.857	166.867	182.574
ENSSSCG00000023272	170.551	155.292	143.427	143.446	196.017	142.863	177.128	152.069	158.606	184.345	194.845	181.832	194.32	241.652	134.042	146.435	182.496
ENSSSCG00000027131	160.132	115.763	150.83	138.665	125.205	141.935	149.8	143.124	137.903	176.886	223.782	169.191	392.983	82.4686	116.558	114.65	182.36
ENSSSCG00000000382	226.845	286.113	267.422	269.679	308.907	246.763	277.332	243.509	271.389	158.771	194.845	186.694	184.55	183.157	185.328	182.759	182.301
ENSSSCG00000001971	274.276	347.289	372.91	346.184	375.614	359.941	367.414	394.585	366.277	164.099	196.774	173.081	204.091	172.609	164.347	200.922	182.275
ENSSSCG00000011027	189.88	185.409	199.873	179.786	212.437	212.439	168.019	224.625	197.513	177.952	173.624	163.357	211.69	168.773	176.003	204.327	182.247
ENSSSCG00000034570	136.632	44.2346	275.75	104.238	27.7092	49.1672	69.8391	68.5802	91.3597	116.148	147.58	416.172	105.302	247.406	132.877	107.839	181.903
ENSSSCG00000038086	143.779	97.8809	95.3096	101.369	112.889	114.105	108.301	111.319	105.882	203.526	141.793	151.689	135.699	151.512	237.779	249.733	181.676
ENSSSCG00000000039	193.666	186.35	236.886	173.092	274.014	171.621	232.797	164.99	205.679	188.607	190.022	172.108	170.438	187.952	186.493	175.949	181.653
ENSSSCG00000016017	178.395	137.41	178.59	156.835	183.702	179.97	172.067	217.668	175.177	198.198	190.022	191.556	156.325	200.418	170.175	164.597	181.613
ENSSSCG00000011782	184.224	254.114	140.651	196.043	166.255	163.272	159.921	227.607	186.838	131.066	149.51	217.81	201.92	212.884	193.487	164.597	181.61
ENSSSCG00000005012	135.012	79.9988	87.9069	87.0242	86.2065	99.262	91.0945	87.4646	88.4225	202.46	151.439	132.242	222.546	137.128	206.308	219.084	181.601
ENSSSCG00000034197	144.845	127.998	102.712	97.5436	109.811	103.9	103.24	115.294	108.643	161.968	123.466	150.716	176.951	159.184	178.334	316.707	181.047
ENSSSCG00000032031	148.967	140.233	106.414	123.364	106.732	97.4066	125.508	119.27	116.99	168.361	185.199	181.832	212.775	175.486	179.5	163.462	180.945
ENSSSCG00000011977	157.468	136.469	130.472	106.15	137.52	132.659	145.751	149.087	134.015	169.427	105.139	103.071	133.527	98.7706	319.37	337.14	180.921
ENSSSCG00000014337	147.083	98.822	127.696	103.281	106.732	125.237	119.435	114.3	113.643	177.952	218.959	146.827	236.658	130.416	166.678	186.165	180.522
ENSSSCG00000026153	122.602	60.2344	63.8482	55.466	70.8125	67.7208	84.0093	53.6714	65.1089	339.92	49.1935	102.098	68.3921	73.8382	284.402	342.816	180.094
ENSSSCG00000017156	143.202	155.292	64.7735	74.5922	130.336	98.3343	127.532	93.4281	106.327	160.902	131.183	142.938	196.492	186.034	228.454	214.544	180.078
ENSSSCG00000011769	203.771	221.173	226.707	222.82	227.831	218.933	212.554	262.394	227.488	166.23	186.164	201.279	179.122	186.034	169.01	172.543	180.055
ENSSSCG00000032622	175.223	150.586	149.904	135.796	227.831	191.103	205.469	132.191	170.411	130.001	158.191	131.269	357.159	222.474	132.877	128.272	180.035
ENSSSCG00000007355	163.086	138.351	133.248	134.84	155.993	162.344	136.642	163.996	146.488	148.115	173.624	145.855	318.078	129.457	167.844	174.813	179.684
ENSSSCG00000001382	153.473	151.527	102.712	107.107	149.835	112.25	161.946	107.343	127.531	172.624	226.676	149.744	188.893	207.131	166.678	144.164	179.416
ENSSSCG00000029034	151.234	127.998	113.816	127.189	135.467	102.973	132.593	122.252	123.184	182.214	164.943	158.495	184.55	151.512	220.295	192.976	179.284
ENSSSCG00000013538	176.387	169.409	171.187	149.184	222.7	174.404	182.189	146.106	173.597	136.394	180.376	144.882	176.951	168.773	245.938	200.922	179.177
ENSSSCG00000012088	175.831	204.232	130.472	117.626	227.831	162.344	188.262	176.917	172.526	181.148	262.365	194.473	171.523	147.676	149.195	147.57	179.136
ENSSSCG00000012163	133.977	82.8223	92.5336	96.5873	74.9176	87.2021	86.0336	102.373	88.9243	231.231	113.82	104.043	169.352	99.7295	275.078	259.95	179.029
ENSSSCG00000014296	130.203	66.8225	81.4296	72.6795	99.548	85.3468	94.1309	70.568	81.5036	183.28	166.872	143.91	157.41	153.43	223.792	223.625	178.903
ENSSSCG00000030123	207.158	225.879	204.499	178.83	360.22	216.15	253.04	210.71	235.618	221.64	129.253	175.026	130.271	157.266	188.825	248.598	178.697
ENSSSCG00000023235	118.501	62.1167	61.0722	50.6844	54.3922	64.9378	73.8877	41.7445	58.4051	116.148	101.281	66.1208	180.208	413.302	160.851	212.273	178.598
ENSSSCG00000025087	174.035	143.998	166.56	163.529	200.122	181.826	155.873	174.929	169.548	166.23	108.033	113.767	144.383	161.102	257.594	298.545	178.522
ENSSSCG00000013285	137.538	81.8811	101.787	97.5436	87.2328	98.3343	102.228	107.343	96.6214	197.132	180.376	160.44	203.005	105.483	208.639	194.111	178.455
ENSSSCG00000006995	128.172	116.704	66.6242	66.9417	52.3397	75.1423	76.9242	91.4402	78.0166	280.247	86.812	112.794	122.672	147.676	251.766	246.328	178.328
ENSSSCG00000011592	154.315	176.938	112.891	113.801	141.625	124.309	118.423	124.239	130.318	228.034	106.104	180.86	142.212	142.882	206.308	241.787	178.312
ENSSSCG00000008041	228.825	317.172	234.11	289.762	327.379	273.666	223.687	290.223	279.429	123.607	149.51	199.335	212.775	201.377	172.506	188.435	178.221
ENSSSCG00000006232	131.565	72.4695	86.0562	87.0242	77.9964	84.4191	89.0701	97.4037	84.9199	184.345	161.084	146.827	162.838	145.759	236.614	210.003	178.21
ENSSSCG00000002330	304.26	391.523	412.7	412.169	474.136	380.35	504.056	440.305	430.748	166.23	167.837	173.081	204.091	235.899	124.717	172.543	177.771
ENSSSCG00000012836	157.573	156.233	124.92	119.539	160.098	140.08	135.63	126.227	137.532	167.296	171.695	167.247	184.55	198.5	167.844	186.165	177.614
ENSSSCG00000022112	256.207	283.29	327.569	352.878	367.404	333.966	327.94	350.852	334.843	197.132	128.289	218.782	214.947	201.377	123.552	158.921	177.571
ENSSSCG00000016019	192.828	175.997	223.931	224.733	167.282	195.741	208.505	260.406	208.085	187.542	180.376	175.026	180.208	184.116	163.182	172.543	177.57
ENSSSCG00000007356	197.147	229.644	229.483	216.126	210.385	226.354	206.481	199.777	216.893	147.05	191.951	228.506	165.01	191.788	160.851	156.651	177.401
ENSSSCG00000029594	174.27	223.055	185.067	198.912	135.467	153.068	130.569	171.947	171.155	142.788	156.262	205.169	166.095	217.679	199.315	154.381	177.384
ENSSSCG00000003189	159.391	114.822	146.203	115.713	170.36	144.718	173.079	127.221	141.731	159.837	246.932	149.744	168.266	119.867	205.143	189.57	177.051
ENSSSCG00000014307	156.847	137.41	128.622	108.063	175.492	129.876	160.934	117.282	136.811	159.837	190.022	184.749	182.379	144.8	199.315	177.084	176.884
ENSSSCG00000005614	132.663	108.234	83.2802	91.8057	98.5217	77.9253	78.9485	80.5072	88.4603	173.689	147.58	109.877	138.955	106.442	202.812	358.708	176.866
ENSSSCG00000000141	158.728	151.527	131.398	135.796	141.625	134.514	168.019	125.233	141.159	167.296	184.234	171.136	169.352	193.705	169.01	179.354	176.298
ENSSSCG00000027128	137.281	83.7634	99.0109	80.33	128.284	102.973	96.1553	97.4037	98.2742	219.509	104.174	109.877	95.5318	126.58	282.071	296.275	176.288
ENSSSCG00000022940	169.427	142.115	161.008	154.922	166.255	179.97	173.079	161.014	162.624	190.739	184.234	162.385	195.406	136.169	185.328	179.354	176.231
ENSSSCG00000006553	164.638	157.174	148.054	151.097	173.439	141.008	164.982	136.166	153.131	165.165	202.561	162.385	189.978	157.266	187.659	168.002	176.145
ENSSSCG00000038320	158.751	116.704	71.2509	39.2087	414.612	122.454	160.934	64.6045	141.395	164.099	182.305	363.664	122.672	75.7561	158.519	165.732	176.107
ENSSSCG00000025117	134.847	120.469	77.7282	99.4562	120.073	78.853	82.9972	76.5315	93.7297	174.755	189.057	165.302	206.262	169.732	163.182	163.462	175.965
ENSSSCG00000009828	152.545	104.469	139.726	127.189	128.284	127.092	137.654	141.136	129.364	195.001	158.191	179.887	181.293	182.198	165.513	168.002	175.727
ENSSSCG00000003559	208.227	285.172	210.977	218.995	287.355	217.078	254.052	211.704	240.762	150.247	173.624	168.219	181.293	180.28	191.156	185.03	175.693
ENSSSCG00000011066	199.451	191.997	235.961	224.733	227.831	210.584	246.967	224.625	223.243	166.23	183.27	168.219	173.694	179.321	180.665	178.219	175.66
ENSSSCG00000028278	173.297	191.056	156.382	147.272	220.648	175.332	174.092	133.185	171.138	124.673	160.12	125.435	257.285	141.923	213.302	205.462	175.457
ENSSSCG00000008740	169.623	136.469	168.411	162.573	164.203	162.344	203.444	149.087	163.79	223.772	188.093	178.915	157.41	137.128	176.003	166.867	175.455
ENSSSCG00000022197	167.326	134.586	150.83	128.146	176.518	192.03	175.104	158.033	159.321	125.738	310.594	152.661	173.694	77.674	169.01	217.949	175.331
ENSSSCG00000013432	110.707	58.3521	37.9388	49.7281	47.2083	41.7457	40.4864	47.708	46.1668	134.263	189.057	138.076	295.28	76.715	195.818	197.516	175.247
ENSSSCG00000005955	156.766	124.233	128.622	127.189	144.704	131.731	155.873	157.039	138.484	252.542	128.289	155.578	173.694	160.143	165.513	189.57	175.047
ENSSSCG00000015808	130.189	99.7632	74.9522	85.1116	75.9438	76.9976	88.058	100.385	85.8874	138.525	81.9891	107.932	174.78	185.075	245.938	287.193	174.49
ENSSSCG00000012880	123.927	77.1753	80.5042	57.3786	80.0489	84.4191	82.9972	51.6836	73.4581	142.788	132.147	182.804	121.586	103.565	297.224	240.652	174.395
ENSSSCG00000001866	138.519	84.7046	99.9363	91.8057	95.4429	114.105	112.35	121.258	102.8	196.066	175.553	132.242	161.753	180.28	185.328	188.435	174.237
ENSSSCG00000023371	142.214	112.939	91.6082	104.238	137.52	99.262	109.313	117.282	110.309	159.837	170.73	183.777	188.893	162.06	193.487	160.056	174.12
ENSSSCG00000027378	142.756	132.704	99.9363	127.189	109.811	106.683	109.313	94.422	111.437	165.165	196.774	137.103	275.74	100.688	182.997	160.056	174.075
ENSSSCG00000008162	118.299	58.3521	61.9975	82.2426	34.8931	51.9502	81.985	66.5924	62.5733	70.3282	202.561	83.6233	477.659	209.048	92.0811	82.8661	174.024
ENSSSCG00000016616	161.427	100.704	149.904	136.752	167.282	149.357	158.909	180.893	149.114	172.624	179.411	172.108	132.442	145.759	198.149	215.679	173.739
ENSSSCG00000024823	167.857	130.822	142.502	133.883	219.621	151.212	185.225	170.954	162.031	161.968	205.455	156.551	112.901	211.925	186.493	180.489	173.683
ENSSSCG00000006775	140.25	100.704	108.264	88.9368	114.942	109.466	106.277	119.27	106.837	188.607	158.191	171.136	167.181	160.143	186.493	183.895	173.664
ENSSSCG00000008237	128.473	98.822	75.8775	76.5048	94.4167	76.0699	88.058	73.5498	83.3284	166.23	120.572	126.407	159.582	155.348	224.958	262.22	173.617
ENSSSCG00000039397	172.226	120.469	201.723	191.262	124.178	176.26	186.238	195.801	170.847	190.739	217.03	199.335	180.208	148.635	131.711	147.57	173.604
ENSSSCG00000038800	148.232	122.351	123.07	107.107	140.599	115.96	130.569	122.252	123.13	167.296	214.136	173.081	179.122	167.814	163.182	148.705	173.334
ENSSSCG00000013335	198.302	282.349	183.216	174.048	228.858	145.646	256.077	293.205	223.343	318.608	102.245	132.242	108.559	125.621	169.01	256.544	173.261
ENSSSCG00000005041	167.631	137.41	159.158	173.092	150.861	162.344	149.8	202.759	162.203	195.001	173.624	168.219	273.568	139.046	120.055	141.894	173.058
ENSSSCG00000002963	140.91	99.7632	102.712	115.713	105.706	101.117	130.569	106.349	108.847	165.165	194.845	182.804	196.492	174.527	157.354	139.624	172.973
ENSSSCG00000003722	202.622	241.879	154.531	116.67	388.956	214.295	259.113	253.449	232.699	104.427	263.33	270.317	120.5	135.21	158.519	155.516	172.546
ENSSSCG00000025323	218.462	207.997	273.899	242.903	291.46	264.389	319.843	250.467	264.423	164.099	214.136	149.744	181.293	161.102	173.672	163.462	172.501
ENSSSCG00000002547	177.053	192.938	183.216	182.655	182.676	180.898	185.225	163.996	181.658	142.788	219.924	184.749	197.577	168.773	148.029	145.299	172.448
ENSSSCG00000007088	133.818	83.7634	100.862	94.6747	69.7862	98.3343	101.216	118.276	95.2732	179.017	175.553	138.076	216.032	130.416	203.977	163.462	172.362
ENSSSCG00000007524	119.056	62.1167	65.6988	66.9417	58.4973	68.6485	70.8512	68.5802	65.9049	195.001	171.695	217.81	173.694	186.993	142.201	118.056	172.207
ENSSSCG00000039046	126.73	67.7637	74.9522	84.1553	72.865	92.7682	91.0945	86.4707	81.4385	181.148	194.845	190.583	189.978	185.075	142.201	120.326	172.022
ENSSSCG00000017591	136.038	79.0576	103.638	87.0242	100.574	108.539	114.374	107.343	100.079	188.607	178.447	177.943	189.978	146.717	170.175	152.11	171.997
ENSSSCG00000006014	197.212	179.762	244.289	197.956	277.092	200.379	208.505	249.473	222.494	167.296	158.191	157.523	168.266	184.116	186.493	181.624	171.93
ENSSSCG00000035772	118.52	74.3518	54.5948	58.3349	73.8913	61.227	72.8756	60.6289	65.1292	193.935	96.4578	160.44	141.127	115.073	271.581	224.76	171.91
ENSSSCG00000002743	157.239	141.174	132.323	141.534	141.625	135.442	163.97	143.124	142.742	143.853	182.305	157.523	218.203	184.116	152.691	163.462	171.736
ENSSSCG00000040157	175.386	185.409	169.336	166.398	202.175	168.838	184.213	176.917	179.041	160.902	184.234	157.523	180.208	186.993	160.851	171.408	171.731
ENSSSCG00000000690	129.198	79.0576	83.2802	71.7232	115.968	88.1298	91.0945	77.5254	86.6827	179.017	177.482	140.993	179.122	152.471	195.818	177.084	171.712
ENSSSCG00000006335	99.7776	31.9995	16.656	15.301	35.9194	24.1197	44.5351	26.8357	27.9095	45.8199	260.436	115.711	641.583	35.4807	55.948	46.5412	171.646
ENSSSCG00000012271	151.321	128.939	130.472	115.713	164.203	115.033	141.702	124.239	131.472	145.984	243.074	187.666	254.028	146.717	106.068	114.65	171.17
ENSSSCG00000003468	148.439	151.527	117.518	123.364	136.494	115.96	120.447	115.294	125.801	140.656	155.297	143.91	201.92	183.157	184.162	188.435	171.077
ENSSSCG00000004142	117.981	63.999	51.8188	74.5922	46.1821	64.0101	85.0215	68.5802	64.8863	93.7709	161.084	219.754	249.686	206.172	142.201	124.867	171.076
ENSSSCG00000010928	212.446	288.937	242.438	250.553	221.674	222.644	276.32	275.315	253.983	152.378	187.128	155.578	241.001	201.377	134.042	124.867	170.91
ENSSSCG00000013784	113.989	62.1167	45.3415	59.2912	61.5761	58.444	65.7904	47.708	57.1811	222.706	156.262	148.772	245.343	153.43	131.711	137.353	170.797
ENSSSCG00000036476	141.783	101.646	110.115	104.238	126.231	106.683	116.398	124.239	112.793	157.706	146.616	181.832	157.41	153.43	216.799	181.624	170.774
ENSSSCG00000000743	145.861	102.587	106.414	111.888	121.1	147.501	134.617	123.246	121.05	167.296	256.578	182.804	160.667	147.676	146.864	132.813	170.671
ENSSSCG00000036537	188.861	213.644	185.992	190.306	294.539	190.175	202.432	172.941	207.147	144.919	138.899	140.993	138.955	122.744	264.588	242.922	170.574
ENSSSCG00000016925	103.841	35.7642	40.7148	30.6019	33.8668	39.8903	39.4743	40.7505	37.2947	103.361	174.589	101.126	622.043	72.8793	68.7694	49.9467	170.388
ENSSSCG00000003637	128.338	105.41	74.9522	84.1553	97.4955	79.7807	81.985	82.495	86.6105	186.476	167.837	148.772	166.095	140.005	212.136	169.138	170.065
ENSSSCG00000015235	127.821	94.1162	80.5042	82.2426	84.154	82.5637	85.0215	91.4402	85.7204	240.821	115.749	143.91	147.64	86.3044	210.971	244.058	169.922
ENSSSCG00000040445	208.752	227.761	299.809	240.99	211.411	248.619	229.76	275.315	247.666	180.083	172.659	307.267	86.8471	184.116	138.704	119.191	169.838
ENSSSCG00000003672	131.727	90.3516	86.9816	86.0679	101.601	97.4066	108.301	86.4707	93.8829	151.312	207.384	183.777	192.149	154.389	152.691	145.299	169.572
ENSSSCG00000006648	131.677	220.232	66.6242	65.9854	50.2871	77.9253	57.6932	118.276	93.8604	170.493	78.1308	266.428	187.807	174.527	142.201	166.867	169.493
ENSSSCG00000022479	257.366	336.936	367.358	364.354	317.117	326.544	346.159	358.804	345.325	149.181	166.872	158.495	193.235	210.007	146.864	161.192	169.407
ENSSSCG00000003512	178.627	184.468	172.112	179.786	217.569	190.175	189.274	183.874	188.18	163.034	145.651	140.02	167.181	157.266	195.818	214.544	169.073
ENSSSCG00000001921	252.053	282.349	277.601	315.582	373.562	328.399	371.463	396.572	335.075	172.624	169.766	156.551	198.663	176.445	145.698	163.462	169.03
ENSSSCG00000010821	166.666	132.704	161.008	152.053	206.28	170.694	181.177	148.093	164.573	118.279	128.289	93.347	151.982	442.07	125.883	121.461	168.759
ENSSSCG00000013629	180.72	189.174	187.843	161.616	249.383	193.886	212.554	156.045	192.929	140.656	214.136	169.191	227.974	94.9348	177.169	155.516	168.511
ENSSSCG00000025822	249.148	340.701	253.542	201.781	292.486	396.12	352.232	472.11	329.853	147.05	299.984	122.518	252.942	102.606	163.182	90.8121	168.442
ENSSSCG00000036307	158.124	174.115	112.891	91.8057	251.436	92.7682	207.493	104.361	147.839	179.017	166.872	246.98	249.686	97.8116	135.208	103.299	168.41
ENSSSCG00000029857	151.917	136.469	131.398	138.665	134.441	134.514	120.447	152.069	135.429	152.378	181.341	177.943	194.32	185.075	152.691	135.083	168.404
ENSSSCG00000011356	128.676	72.4695	89.7576	70.7669	111.863	89.9852	106.277	82.495	89.0877	189.673	125.395	116.684	106.388	127.539	269.25	242.922	168.264
ENSSSCG00000007681	197.228	248.467	188.769	183.611	317.117	205.945	242.919	197.789	226.374	157.706	174.589	178.915	194.32	159.184	162.016	149.84	168.081
ENSSSCG00000008844	142.698	117.645	98.0856	124.32	123.152	118.743	120.447	119.27	117.381	228.034	113.82	145.855	117.244	83.4276	202.812	284.923	168.016
ENSSSCG00000020808	148.665	92.2339	141.576	111.888	125.205	154.923	146.763	135.173	129.68	169.427	226.676	145.855	197.577	137.128	153.857	143.029	167.65
ENSSSCG00000016988	124.049	77.1753	73.1015	74.5922	92.3641	86.2744	92.1066	68.5802	80.5992	179.017	154.332	125.435	160.667	126.58	203.977	222.49	167.5
ENSSSCG00000003104	142.843	134.586	114.742	113.801	134.441	105.756	118.423	107.343	118.442	154.509	174.589	173.081	179.122	199.459	149.195	140.759	167.245
ENSSSCG00000016954	243.014	325.642	305.361	333.752	269.908	306.135	307.697	383.651	318.878	153.443	166.872	192.528	168.266	153.43	155.023	180.489	167.15
ENSSSCG00000032726	182.037	167.527	212.827	205.607	163.177	207.801	196.359	228.601	197.414	184.345	188.093	193.5	178.037	157.266	121.221	144.164	166.661
ENSSSCG00000033732	180.079	196.703	185.067	224.733	162.15	199.452	189.274	197.789	193.595	164.099	190.986	211.003	188.893	175.486	106.068	129.407	166.563
ENSSSCG00000015938	137.378	89.4104	123.07	107.107	107.758	118.743	90.0823	121.258	108.204	128.935	147.58	138.076	288.767	195.623	135.208	131.678	166.552
ENSSSCG00000033115	146.756	140.233	117.518	127.189	113.916	128.02	137.654	125.233	127.109	124.673	233.428	171.136	245.343	137.128	129.38	123.732	166.403
ENSSSCG00000017178	188.381	146.821	262.795	137.709	252.462	227.282	261.137	185.862	210.581	105.492	387.76	183.777	113.987	121.785	158.519	91.9473	166.181
ENSSSCG00000014577	109.75	54.5874	47.1921	56.4223	52.3397	54.7332	51.6202	56.6532	53.364	181.148	151.439	113.767	201.92	175.486	165.513	173.678	166.136
ENSSSCG00000031881	141.513	133.645	112.891	116.67	112.889	109.466	128.544	104.361	116.924	193.935	186.164	160.44	169.352	121.785	157.354	173.678	166.101
ENSSSCG00000000549	167.6	134.586	162.859	202.738	150.861	176.26	155.873	200.771	169.135	149.181	179.411	155.578	188.893	171.65	170.175	147.57	166.065
ENSSSCG00000013155	174.364	177.88	181.366	164.485	204.227	182.753	192.311	175.923	182.706	166.23	170.73	169.191	146.555	155.348	171.341	182.759	166.022
ENSSSCG00000008468	162.647	132.704	169.336	149.184	137.52	161.417	154.861	212.698	159.674	150.247	283.586	156.551	133.527	97.8116	192.321	145.299	165.62
ENSSSCG00000006070	125.819	66.8225	97.1603	83.1989	83.1277	86.2744	93.1188	92.4342	86.0195	188.607	166.872	177.943	158.496	154.389	163.182	149.84	165.618
ENSSSCG00000013392	160.756	132.704	156.382	140.578	153.94	153.068	167.006	187.85	155.932	187.542	186.164	163.357	156.325	163.019	157.354	145.299	165.58
ENSSSCG00000007951	232.014	354.818	276.675	309.844	323.274	267.172	290.49	267.363	298.52	118.279	152.403	174.053	201.92	185.075	170.175	156.651	165.508
ENSSSCG00000023437	222.202	288.937	287.779	356.704	226.805	241.197	235.833	315.071	278.904	176.886	102.245	134.186	262.713	123.703	132.877	225.895	165.501
ENSSSCG00000035124	170.824	159.056	133.248	110.932	258.62	171.621	231.785	167.972	176.176	93.7709	344.354	264.483	136.784	102.606	110.73	105.569	165.471
ENSSSCG00000011616	175.601	168.468	189.694	151.097	247.331	177.187	194.335	174.929	186.149	170.493	174.589	168.219	166.095	173.568	148.029	154.381	165.053
ENSSSCG00000037958	129.206	112.939	86.9816	96.5873	101.601	79.7807	97.1674	79.5133	93.51	155.574	158.191	132.242	285.51	130.416	155.023	137.353	164.901
ENSSSCG00000022236	113.079	132.704	44.4161	46.8592	53.3659	41.7457	40.4864	69.5741	61.3073	123.607	99.3515	173.081	224.717	201.377	187.659	144.164	164.851
ENSSSCG00000005672	148.18	120.469	130.472	122.408	146.756	129.876	133.605	137.16	131.535	160.902	156.262	145.855	127.014	166.855	201.646	195.246	164.826
ENSSSCG00000005994	107.742	50.8228	55.5201	50.6844	40.0245	46.3841	51.6202	59.6349	50.6701	110.82	58.8392	41.8117	69.4777	196.582	202.812	473.358	164.814
ENSSSCG00000003617	153.778	129.88	144.352	128.146	168.308	146.574	147.775	134.179	142.745	170.493	206.42	180.86	155.239	137.128	148.029	155.516	164.812
ENSSSCG00000013883	165.778	164.703	130.472	117.626	258.62	155.851	185.225	155.051	166.793	157.706	195.809	164.33	140.041	159.184	184.162	152.11	164.763
ENSSSCG00000007907	190.263	198.585	219.305	226.645	215.516	226.354	215.59	208.722	215.817	164.099	190.986	155.578	185.636	161.102	146.864	148.705	164.71
ENSSSCG00000035901	172.571	165.645	185.067	184.568	178.571	166.055	189.274	195.801	180.712	176.886	191.951	177.943	160.667	152.471	149.195	141.894	164.43
ENSSSCG00000003577	146.269	144.939	114.742	129.102	153.94	115.96	128.544	111.319	128.364	153.443	164.943	162.385	174.78	194.664	148.029	150.975	164.174
ENSSSCG00000033332	134.194	93.1751	99.9363	80.33	142.651	104.828	112.35	97.4037	104.382	158.771	151.439	143.91	161.753	146.717	198.149	187.3	164.006
ENSSSCG00000038423	92.6967	22.5879	19.4321	20.0825	20.5254	19.4813	24.2919	23.854	21.465	237.624	98.3869	130.297	55.365	46.029	381.146	198.652	163.928
ENSSSCG00000008137	126.356	100.704	88.8322	85.1116	74.9176	94.6236	86.0336	91.4402	88.809	188.607	149.51	132.242	143.298	98.7706	222.626	212.273	163.904
ENSSSCG00000002266	270.83	392.465	378.462	401.65	337.642	344.17	388.67	401.542	377.8	137.46	163.014	204.196	180.208	185.075	134.042	143.029	163.861
ENSSSCG00000003660	149.814	135.527	138.8	131.971	125.205	145.646	146.763	127.221	135.876	119.345	181.341	121.546	238.83	243.57	124.717	116.921	163.753
ENSSSCG00000011074	209.927	292.701	241.513	207.519	310.959	217.078	284.417	238.54	256.104	139.591	200.632	161.412	168.266	158.225	141.036	177.084	163.749
ENSSSCG00000012985	135.591	97.8809	86.0562	123.364	112.889	102.045	99.1917	131.197	107.518	133.197	165.907	161.412	201.92	152.471	189.99	140.759	163.665
ENSSSCG00000017513	154.163	156.233	129.547	153.966	136.494	135.442	145.751	156.045	144.782	150.247	121.537	129.324	199.748	176.445	163.182	204.327	163.544
ENSSSCG00000001457	109.159	128.939	39.7894	56.4223	28.7355	38.035	37.4499	54.6654	54.8624	239.755	62.6976	214.892	160.667	93.017	162.016	211.138	163.455
ENSSSCG00000014871	96.6988	36.7053	28.6854	24.8641	29.7618	26.9028	35.4256	27.8296	30.0249	177.952	73.3079	64.176	188.893	53.7005	167.844	417.736	163.373
ENSSSCG00000010158	143.441	91.2927	144.352	110.932	110.837	143.791	127.532	136.166	123.558	203.526	190.022	188.639	166.095	106.442	138.704	149.84	163.324
ENSSSCG00000033144	158.593	139.292	160.083	159.704	131.362	152.14	167.006	168.966	154.079	169.427	163.014	150.716	203.005	148.635	148.029	158.921	163.107
ENSSSCG00000010955	156.06	138.351	127.696	106.15	204.227	164.2	135.63	166.978	149.033	145.984	138.899	125.435	132.442	231.104	215.633	152.11	163.087
ENSSSCG00000007812	205.777	232.467	232.259	178.83	399.218	233.776	293.527	169.96	248.577	187.542	163.014	144.882	165.01	154.389	138.704	187.3	162.977
ENSSSCG00000005060	188.864	207.997	225.782	205.607	230.91	227.282	156.885	249.473	214.848	154.509	170.73	152.661	168.266	153.43	174.838	165.732	162.881
ENSSSCG00000009217	175.698	172.233	188.769	237.165	165.229	179.97	173.079	203.753	188.6	196.066	127.324	152.661	188.893	185.075	134.042	155.516	162.797
ENSSSCG00000030225	155.722	113.881	163.784	136.752	147.783	162.344	152.836	163.996	148.768	174.755	226.676	171.136	209.519	133.292	120.055	103.299	162.676
ENSSSCG00000005436	144.665	111.998	123.07	124.32	130.336	128.02	135.63	134.179	126.793	156.64	196.774	146.827	154.154	175.486	139.87	168.002	162.536
ENSSSCG00000002051	111.396	52.7051	61.9975	53.5533	91.3379	51.9502	66.8026	43.7323	60.297	116.148	150.474	225.588	115.072	204.254	179.5	146.435	162.496
ENSSSCG00000006346	163.726	152.468	160.083	156.835	175.492	164.2	181.177	164.99	165.035	161.968	163.978	147.799	166.095	142.882	174.838	179.354	162.416
ENSSSCG00000011882	255.464	367.994	339.598	326.102	421.796	355.302	260.125	369.737	348.665	175.82	126.36	169.191	151.982	163.978	174.838	173.678	162.264
ENSSSCG00000016892	201.468	223.055	88.8322	72.6795	675.284	144.718	294.539	185.862	240.71	148.115	87.7766	47.6458	430.979	65.2078	151.526	204.327	162.225
ENSSSCG00000022383	167.21	165.645	171.187	165.442	184.728	191.103	175.104	153.063	172.324	190.739	179.411	153.634	165.01	154.389	164.347	127.137	162.095
ENSSSCG00000028707	140.747	113.881	115.667	111.888	129.31	117.816	126.52	121.258	119.477	120.41	129.253	122.518	222.546	299.189	113.062	127.137	162.016
ENSSSCG00000040327	130.77	95.9985	95.3096	104.238	88.259	95.5513	106.277	111.319	99.5645	179.017	178.447	163.357	173.694	173.568	135.208	130.542	161.976
ENSSSCG00000028869	182.824	159.056	216.529	201.781	178.571	209.656	224.7	235.558	203.693	181.148	161.084	154.606	173.694	143.841	143.367	175.949	161.956
ENSSSCG00000003505	133.874	102.587	89.7576	81.2863	147.783	102.045	120.447	97.4037	105.901	160.902	130.218	113.767	149.811	140.964	226.123	211.138	161.846
ENSSSCG00000034044	87.7306	15.0586	14.8054	15.301	11.2889	13.9152	15.1824	10.9331	13.7835	50.0822	89.7057	51.5353	472.231	370.15	59.4448	38.5952	161.678
ENSSSCG00000005970	96.104	24.4702	33.3121	31.5582	30.788	33.3966	31.377	28.8236	30.5322	222.706	108.997	75.8444	44.5092	22.0556	448.75	208.868	161.676
ENSSSCG00000017983	121.823	99.7632	89.7576	94.6747	85.1802	71.4315	61.7418	72.5558	82.1578	135.328	160.12	168.219	360.416	137.128	89.7499	79.4606	161.489
ENSSSCG00000031429	228.064	246.584	286.854	302.194	300.697	293.148	300.612	332.962	294.721	141.722	207.384	155.578	150.897	125.621	179.5	169.138	161.406
ENSSSCG00000039157	202.375	236.232	228.558	215.17	311.985	221.716	273.283	217.668	243.516	144.919	189.057	246.008	159.582	147.676	115.393	126.002	161.234
ENSSSCG00000012679	142.443	100.704	98.0856	111.888	169.334	108.539	170.043	107.343	123.705	118.279	180.376	85.568	133.527	321.244	166.678	122.596	161.181
ENSSSCG00000017668	130.915	95.9985	98.0856	91.8057	69.7862	119.671	111.338	118.276	100.709	93.7709	267.188	104.043	297.451	111.237	125.883	128.272	161.121
ENSSSCG00000011107	138.047	111.998	101.787	105.194	118.021	113.177	145.751	109.331	115.037	160.902	157.226	161.412	155.239	139.046	194.652	158.921	161.057
ENSSSCG00000022162	178.906	187.291	192.47	166.398	267.856	174.404	210.529	178.905	196.836	180.083	123.466	147.799	130.271	192.746	195.818	156.651	160.976
ENSSSCG00000018039	218.786	312.466	257.243	274.461	289.408	253.257	271.259	278.296	276.627	126.804	152.403	158.495	170.438	174.527	173.672	170.273	160.944
ENSSSCG00000022208	111.151	104.469	50.8935	57.3786	53.3659	49.1672	52.6324	61.6228	61.3613	105.492	153.368	120.573	349.56	176.445	122.386	98.7582	160.94
ENSSSCG00000002815	269.956	286.113	357.18	227.602	640.391	579.801	317.818	244.503	379.058	222.706	214.136	172.108	95.5318	73.8382	185.328	162.327	160.854
ENSSSCG00000009062	83.8442	5.64697	5.55201	3.82524	13.3415	7.42146	8.09728	3.97566	6.83716	240.821	125.395	469.652	14.1127	17.2609	170.175	88.5418	160.851
ENSSSCG00000028542	141.175	123.292	111.04	119.539	142.651	111.322	124.496	118.276	121.517	150.247	146.616	154.606	163.924	157.266	179.5	173.678	160.834
ENSSSCG00000003806	108.669	57.4109	54.5948	57.3786	53.3659	52.8779	65.7904	54.6654	56.5834	171.558	136.005	151.689	156.325	160.143	171.341	178.219	160.754
ENSSSCG00000030289	156.106	132.704	150.83	137.709	174.466	161.417	153.848	150.081	151.579	157.706	142.758	144.882	157.41	168.773	169.01	183.895	160.633
ENSSSCG00000029637	174.039	205.173	180.44	184.568	202.175	171.621	198.383	169.96	187.474	155.574	165.907	167.247	166.095	149.594	162.016	157.786	160.603
ENSSSCG00000036983	96.1937	189.174	7.40269	16.2573	2.05254	1.85536	3.03648	2.98175	31.8228	49.0166	4.82289	878.045	6.51354	23.0145	8.15909	154.381	160.565
ENSSSCG00000005024	152.685	147.762	141.576	130.058	157.019	155.851	163.97	118.276	144.93	157.706	183.27	134.186	146.555	139.046	181.831	180.489	160.44
ENSSSCG00000025478	209.791	231.526	263.721	286.893	230.91	250.474	269.235	281.278	259.148	181.148	130.218	161.412	160.667	127.539	171.341	190.705	160.433
ENSSSCG00000009511	147.856	143.998	122.144	132.927	149.835	128.02	137.654	134.179	135.537	160.902	160.12	146.827	194.32	138.087	163.182	157.786	160.175
ENSSSCG00000002869	170.301	162.821	185.992	184.568	167.282	172.549	178.14	211.704	180.437	157.706	163.978	171.136	170.438	165.896	141.036	150.975	160.166
ENSSSCG00000006084	151.764	129.88	153.606	139.621	139.572	144.718	139.678	159.027	143.729	165.165	148.545	160.44	181.293	150.553	146.864	165.732	159.799
ENSSSCG00000020663	294.29	488.463	399.745	460.941	443.348	395.193	401.828	412.475	428.856	124.673	140.828	196.418	204.091	199.459	109.565	143.029	159.723
ENSSSCG00000010067	124.971	70.5872	91.6082	62.1601	141.625	90.9129	113.362	62.6167	90.4103	159.837	141.793	135.159	142.212	120.826	228.454	188.435	159.531
ENSSSCG00000000843	135.059	101.646	108.264	90.8494	137.52	113.177	118.423	104.361	110.606	168.361	136.005	104.043	274.654	82.4686	185.328	165.732	159.513
ENSSSCG00000002795	202.671	259.761	227.633	295.5	189.86	231.921	238.87	277.302	245.835	167.296	136.97	154.606	140.041	128.498	165.513	223.625	159.507
ENSSSCG00000005232	168.734	192.938	161.008	243.859	130.336	173.477	134.617	209.716	177.993	150.247	125.395	170.164	160.667	169.732	157.354	182.759	159.474
ENSSSCG00000013522	161.089	157.174	161.008	154.922	179.597	161.417	168.019	157.039	162.739	148.115	191.951	162.385	178.037	163.019	135.208	137.353	159.438
ENSSSCG00000011843	186.745	218.35	207.275	208.476	198.07	207.801	238.87	219.655	214.071	150.247	169.766	155.578	185.636	135.21	150.36	169.138	159.419
ENSSSCG00000038929	148.862	122.351	146.203	191.262	25.6567	154.923	207.493	121.258	138.449	66.0659	462.033	129.324	94.4463	52.7416	233.117	77.1903	159.274
ENSSSCG00000017836	150.145	133.645	134.174	143.446	151.888	137.297	143.727	143.124	141.043	173.689	143.722	140.02	165.01	153.43	152.691	186.165	159.247
ENSSSCG00000037561	123.045	95.0574	83.2802	82.2426	97.4955	98.3343	78.9485	74.5437	87.1289	87.3774	100.316	114.739	204.091	314.532	128.214	163.462	158.962
ENSSSCG00000031432	158.769	131.763	156.382	132.927	199.096	157.706	172.067	162.008	158.85	160.902	192.916	144.882	167.181	144.8	148.029	152.11	158.689
ENSSSCG00000000406	145.961	99.7632	136.95	142.49	115.968	136.369	131.581	169.96	133.297	175.82	209.313	147.799	173.694	126.58	137.539	139.624	158.624
ENSSSCG00000013402	207.508	232.467	255.393	276.374	258.62	251.402	231.785	290.223	256.609	145.984	146.616	171.136	147.64	175.486	158.519	163.462	158.406
ENSSSCG00000028805	157.619	154.351	169.336	197	113.916	153.068	170.043	140.142	156.836	163.034	136.005	115.711	138.955	127.539	245.938	181.624	158.401
ENSSSCG00000022454	138.66	121.41	115.667	109.976	129.31	119.671	122.471	114.3	118.972	149.181	196.774	158.495	194.32	145.759	151.526	112.38	158.348
ENSSSCG00000022447	110.469	60.2344	74.9522	50.6844	49.2609	76.9976	77.9364	48.7019	62.6811	76.7217	319.275	100.153	214.947	110.278	144.532	141.894	158.257
ENSSSCG00000011676	108.355	52.7051	59.2215	61.2038	57.471	58.444	55.6688	64.6045	58.4741	157.706	132.147	94.3193	250.771	153.43	185.328	133.948	158.236
ENSSSCG00000013351	366.66	428.229	652.362	414.082	933.904	544.549	635.637	417.445	575.172	148.115	365.575	163.357	93.3607	68.0846	155.023	113.515	158.147
ENSSSCG00000010734	135.15	101.646	90.6829	100.413	83.1277	109.466	165.994	134.179	112.215	107.623	214.136	220.727	144.383	116.99	203.977	98.7582	158.085
ENSSSCG00000016207	126.438	103.528	85.1309	91.8057	98.5217	89.9852	97.1674	98.3977	94.9338	154.509	155.297	149.744	160.667	161.102	159.685	164.597	157.943
ENSSSCG00000010585	125.773	98.822	87.9069	81.2863	110.837	91.8405	101.216	83.4889	93.6282	180.083	163.014	132.242	157.41	138.087	163.182	171.408	157.918
ENSSSCG00000004382	139.835	107.292	125.846	129.102	127.257	116.888	107.289	139.148	121.832	145.984	164.943	130.297	155.239	151.512	191.156	165.732	157.838
ENSSSCG00000034984	120.957	73.4106	85.1309	66.9417	107.758	82.5637	90.0823	83.4889	84.1966	174.755	136.97	145.855	138.955	133.292	201.646	172.543	157.717
ENSSSCG00000012126	119.45	84.7046	83.2802	95.631	59.5235	75.1423	70.8512	99.3916	81.2178	182.214	150.474	156.551	173.694	161.102	149.195	130.542	157.682
ENSSSCG00000031577	119.573	79.0576	79.5789	79.3737	76.9701	76.0699	89.0701	90.4463	81.5095	168.361	148.545	159.468	172.609	155.348	152.691	146.435	157.637
ENSSSCG00000037065	182.466	190.115	220.23	260.116	151.888	170.694	204.456	254.442	207.42	135.328	204.49	167.247	172.609	129.457	152.691	140.759	157.512
ENSSSCG00000039267	107.207	70.5872	52.7441	52.597	53.3659	51.0225	66.8026	52.6775	57.1138	117.214	112.856	109.877	169.352	143.841	244.773	203.192	157.301
ENSSSCG00000026224	147.068	143.057	119.368	122.408	165.229	131.731	153.848	122.252	136.842	181.148	125.395	113.767	205.176	243.57	103.737	128.272	157.295
ENSSSCG00000037772	118.164	63.0579	79.5789	73.6358	84.154	83.4914	88.058	81.5011	79.0681	187.542	144.687	144.882	124.843	133.292	176.003	189.57	157.26
ENSSSCG00000034607	133.493	97.8809	83.2802	159.704	80.0489	120.599	62.754	163.996	109.752	141.722	94.5286	248.925	174.78	179.321	141.036	120.326	157.234
ENSSSCG00000006474	231.674	207.056	383.089	270.636	325.327	303.352	313.77	339.919	306.164	175.82	269.117	121.546	105.302	100.688	164.347	163.462	157.183
ENSSSCG00000007625	101.349	64.9402	36.0881	42.0776	38.9982	45.4564	45.5472	46.714	45.6888	140.656	114.785	161.412	161.753	140.964	187.659	191.841	157.01
ENSSSCG00000008467	249.599	267.29	322.017	318.451	389.982	360.868	355.268	381.664	342.22	136.394	193.88	152.661	179.122	138.087	136.373	162.327	156.978
ENSSSCG00000003570	123.459	103.528	78.6535	95.631	100.574	79.7807	86.0336	85.4768	89.954	176.886	101.281	99.1811	129.185	117.949	208.639	265.625	156.964
ENSSSCG00000007979	161.173	175.997	157.307	185.524	151.888	173.477	139.678	173.935	165.401	151.312	193.88	196.418	162.838	156.307	110.73	127.137	156.946
ENSSSCG00000025598	90.5453	16.9409	24.9841	28.6893	22.5779	29.6858	23.2797	22.8601	24.1454	241.886	86.812	60.2866	171.523	73.8382	173.672	290.599	156.945
ENSSSCG00000003589	127.957	93.1751	98.0856	101.369	116.995	94.6236	99.1917	89.4524	98.9845	138.525	170.73	150.716	150.897	156.307	169.01	162.327	156.93
ENSSSCG00000006791	81.9034	12.2351	4.62668	6.69417	5.13134	5.56609	5.0608	9.93916	7.03619	106.558	844.006	8.75128	45.5947	84.3865	5.82792	2.2703	156.771
ENSSSCG00000039542	170.125	137.41	208.201	163.529	214.49	183.681	212.554	164.99	183.551	137.46	182.305	140.02	145.469	186.034	139.87	165.732	156.699
ENSSSCG00000009858	166.512	164.703	184.142	184.568	173.439	170.694	178.14	178.905	176.37	153.443	148.545	152.661	153.068	195.623	144.532	148.705	156.654
ENSSSCG00000013600	116.656	85.6458	70.3255	69.8106	97.4955	67.7208	86.0336	59.6349	76.6667	133.197	172.659	139.048	178.037	135.21	177.169	161.192	156.645
ENSSSCG00000013312	172.461	187.291	185.992	218.039	157.019	173.477	186.238	210.71	188.395	179.017	148.545	139.048	217.118	147.676	122.386	141.894	156.526
ENSSSCG00000004464	111.444	70.5872	58.2962	81.2863	37.9719	75.1423	61.7418	79.5133	66.3627	74.5905	269.117	246.98	349.56	50.8237	50.1201	54.4873	156.526
ENSSSCG00000005054	142.035	109.175	145.278	127.189	121.1	128.948	124.496	137.16	127.621	142.788	181.341	157.523	233.402	140.964	115.393	123.732	156.449
ENSSSCG00000029082	194.074	251.29	231.334	262.029	231.937	212.439	180.165	254.442	231.948	167.296	145.651	175.026	160.667	157.266	142.201	145.299	156.201
ENSSSCG00000027444	145.368	137.41	132.323	137.709	135.467	127.092	139.678	133.185	134.695	157.706	163.014	139.048	179.122	154.389	148.029	150.975	156.04
ENSSSCG00000034568	102.45	41.4111	47.1921	78.4174	25.6567	47.3118	41.4986	60.6289	48.8738	165.165	137.935	172.108	208.433	154.389	125.883	128.272	156.026
ENSSSCG00000008048	138.378	111.057	123.995	111.888	131.362	128.02	125.508	113.306	120.734	150.247	190.986	152.661	173.694	144.8	150.36	129.407	156.022
ENSSSCG00000024592	209.784	263.525	254.467	273.505	261.698	248.619	282.393	261.4	263.658	142.788	143.722	132.242	165.01	210.966	144.532	152.11	155.91
ENSSSCG00000017094	162.115	171.292	159.158	198.912	137.52	144.718	159.921	206.734	168.322	137.46	145.651	141.965	229.059	145.759	163.182	128.272	155.907
ENSSSCG00000017804	142.228	162.821	115.667	122.408	137.52	121.526	133.605	107.343	128.699	175.82	130.218	156.551	141.127	143.841	171.341	171.408	155.758
ENSSSCG00000030396	130.038	145.88	90.6829	116.67	81.0752	94.6236	86.0336	115.294	104.323	179.017	90.6703	136.131	156.325	169.732	162.016	196.381	155.753
ENSSSCG00000022828	132.847	107.292	120.294	109.976	118.021	114.105	84.0093	116.288	109.998	145.984	165.907	164.33	165.01	142.882	145.698	160.056	155.695
ENSSSCG00000004542	129.742	91.2927	112.891	108.063	100.574	109.466	101.216	104.361	103.981	149.181	169.766	138.076	169.352	125.621	150.36	186.165	155.503
ENSSSCG00000010925	157.819	182.585	171.187	167.354	170.36	134.514	106.277	188.844	160.16	114.017	107.068	244.063	184.55	203.295	101.406	133.948	155.478
ENSSSCG00000003771	192.273	182.585	251.691	245.772	217.569	221.716	230.773	255.436	229.363	168.361	175.553	184.749	154.154	156.307	118.89	128.272	155.184
ENSSSCG00000035774	91.8918	26.3525	26.8347	29.6456	34.8931	33.3966	26.3162	23.854	28.7561	92.7053	161.084	96.264	564.506	78.6329	45.4578	46.5412	155.027
ENSSSCG00000005235	184.817	258.82	253.542	343.315	141.625	184.609	110.326	210.71	214.707	103.361	141.793	202.252	129.185	249.324	121.221	137.353	154.927
ENSSSCG00000000403	181.891	230.585	199.873	204.65	246.304	191.103	221.663	167.972	208.878	137.46	136.005	146.827	144.383	242.611	132.877	144.164	154.904
ENSSSCG00000006845	131.801	105.41	113.816	121.451	88.259	105.756	93.1188	133.185	108.714	141.722	163.978	160.44	194.32	146.717	132.877	144.164	154.888
ENSSSCG00000032312	121.499	76.2341	89.7576	87.9805	84.154	82.5637	95.1431	101.379	88.1732	198.198	149.51	187.666	136.784	120.826	137.539	153.245	154.824
ENSSSCG00000015940	165.379	153.409	192.47	199.869	158.045	160.489	164.982	202.759	176.003	106.558	70.4142	100.153	316.992	186.993	138.704	163.462	154.754
ENSSSCG00000027342	207.063	246.584	253.542	244.815	298.644	246.763	268.223	257.424	259.428	145.984	171.695	159.468	156.325	151.512	149.195	148.705	154.698
ENSSSCG00000004387	156.319	173.174	148.979	182.655	140.599	144.718	146.763	168.966	157.979	135.328	133.112	156.551	275.74	160.143	101.406	120.326	154.658
ENSSSCG00000000034	166.017	159.998	177.664	114.757	287.355	184.609	186.238	131.197	177.402	132.132	192.916	139.048	155.239	155.348	178.334	129.407	154.632
ENSSSCG00000012275	97.3039	40.47	41.6401	36.3398	49.2609	38.035	42.5107	32.7992	40.1508	82.0496	81.0245	72.9273	391.898	216.72	104.903	131.678	154.457
ENSSSCG00000035686	167.004	170.35	181.366	146.315	216.543	177.187	209.517	157.039	179.76	168.361	111.891	98.2088	111.816	116.031	220.295	253.139	154.249
ENSSSCG00000039885	162.688	144.939	182.291	157.791	181.649	182.753	158.909	189.838	171.167	138.525	140.828	113.767	165.01	160.143	181.831	179.354	154.208
ENSSSCG00000030610	175.734	201.409	201.723	204.65	198.07	193.886	169.031	212.698	197.352	127.869	173.624	182.804	178.037	171.65	116.558	128.272	154.116
ENSSSCG00000035849	181.763	174.115	195.246	164.485	289.408	224.499	240.894	177.911	209.508	132.132	179.411	131.269	181.293	129.457	170.175	154.381	154.017
ENSSSCG00000001556	119.758	80.9399	83.2802	92.762	75.9438	91.8405	87.0458	89.4524	85.895	188.607	113.82	126.407	171.523	173.568	153.857	147.57	153.622
ENSSSCG00000032544	133.201	129.88	99.9363	106.15	139.572	114.105	98.1796	102.373	112.885	131.066	157.226	150.716	162.838	167.814	158.519	146.435	153.516
ENSSSCG00000014794	183.501	204.232	214.678	224.733	211.411	205.018	237.858	196.795	213.532	151.312	149.51	136.131	188.893	160.143	129.38	158.921	153.47
ENSSSCG00000024119	129.377	116.704	104.563	87.9805	97.4955	104.828	131.581	94.422	105.368	203.526	129.253	96.264	147.64	93.017	213.302	190.705	153.387
ENSSSCG00000027051	115.432	66.8225	74.0269	72.6795	76.9701	78.853	85.0215	88.4585	77.5474	168.361	96.4578	110.85	113.987	121.785	208.639	253.139	153.317
ENSSSCG00000007116	107.395	70.5872	53.6695	58.3349	68.76	55.6609	63.7661	60.6289	61.6296	204.591	115.749	128.352	127.014	101.647	207.474	187.3	153.161
ENSSSCG00000002740	161.707	159.998	171.187	159.704	186.781	163.272	182.189	168.966	170.299	153.443	142.758	140.02	178.037	156.307	146.864	154.381	153.116
ENSSSCG00000022126	175.671	187.291	173.038	184.568	227.831	187.392	245.955	181.887	198.28	108.689	159.155	242.119	174.78	168.773	129.38	88.5418	153.063
ENSSSCG00000010331	131.969	124.233	102.712	120.495	99.548	107.611	109.313	112.312	110.889	128.935	190.022	137.103	142.212	138.087	178.334	156.651	153.049
ENSSSCG00000029608	119.45	83.7634	92.5336	87.9805	86.2065	92.7682	59.7175	98.3977	85.9096	138.525	105.139	131.269	135.699	114.114	220.295	225.895	152.991
ENSSSCG00000027882	124.796	95.9985	100.862	66.9417	127.257	102.973	79.9607	102.373	96.6237	196.066	142.758	158.495	117.244	95.8938	192.321	168.002	152.969
ENSSSCG00000006358	112.316	65.8813	68.4749	60.2475	82.1014	75.1423	81.985	68.5802	71.7732	155.574	124.431	120.573	148.726	133.292	186.493	200.922	152.859
ENSSSCG00000010132	121.831	99.7632	84.2056	75.5485	111.863	82.5637	109.313	73.5498	90.9725	135.328	104.174	115.711	111.816	109.319	254.097	238.382	152.69
ENSSSCG00000004908	164.141	129.88	170.262	129.102	249.383	176.26	184.213	190.832	175.705	183.28	140.828	144.882	118.329	119.867	169.01	191.841	152.577
ENSSSCG00000029502	121.304	91.2927	85.1309	79.3737	89.2853	97.4066	90.0823	98.3977	90.1385	155.574	136.005	116.684	134.613	126.58	237.779	160.056	152.47
ENSSSCG00000012642	195.379	213.644	246.139	264.898	227.831	213.367	222.675	280.284	238.406	141.722	136.97	183.777	165.01	163.019	135.208	140.759	152.352
ENSSSCG00000011013	148.145	132.704	149.904	149.184	137.52	142.863	139.678	157.039	144.127	155.574	149.51	148.772	167.181	154.389	139.87	149.84	152.162
ENSSSCG00000000068	200.463	287.996	226.707	264.898	274.014	214.295	246.967	226.613	248.784	133.197	146.616	144.882	197.577	162.06	141.036	139.624	152.142
ENSSSCG00000010495	151.487	111.057	159.158	130.058	176.518	149.357	189.274	141.136	150.937	197.132	157.226	102.098	172.609	113.155	160.851	161.192	152.037
ENSSSCG00000036114	95.0944	28.2349	39.7894	39.2087	28.7355	49.1672	40.4864	41.7445	38.1952	141.722	179.411	131.269	180.208	163.019	146.864	121.461	151.994
ENSSSCG00000017366	145.29	152.468	121.219	131.971	155.993	116.888	135.63	156.045	138.602	137.46	126.36	152.661	207.348	159.184	148.029	132.813	151.979
ENSSSCG00000016061	210.665	242.82	247.065	220.908	313.012	246.763	317.818	297.181	269.367	158.771	249.826	171.136	90.1039	102.606	157.354	133.948	151.964
ENSSSCG00000003105	100.273	64.9402	38.8641	62.1601	35.9194	45.4564	39.4743	53.6714	48.6408	63.9347	84.8828	79.7339	251.857	286.722	171.341	124.867	151.905
ENSSSCG00000033894	330.516	538.345	411.774	573.786	369.456	472.19	543.53	654.99	509.153	76.7217	137.935	164.33	213.861	162.06	153.857	154.381	151.878
ENSSSCG00000003090	138.669	125.175	111.966	101.369	172.413	115.033	150.812	102.373	125.591	158.771	158.191	119.601	153.068	110.278	181.831	180.489	151.747
ENSSSCG00000013366	118.906	75.293	61.9975	60.2475	167.282	96.4789	70.8512	70.568	86.1026	111.886	152.403	162.385	205.176	152.471	156.188	121.461	151.71
ENSSSCG00000035038	145.179	161.88	131.398	157.791	104.679	141.935	123.484	150.081	138.75	136.394	91.6349	118.628	140.041	142.882	229.62	202.057	151.608
ENSSSCG00000001660	155.941	186.35	133.248	192.218	150.861	160.489	146.763	152.069	160.286	112.951	173.624	133.214	150.897	196.582	170.175	123.732	151.596
ENSSSCG00000002989	149.032	158.115	137.875	149.184	151.888	134.514	152.836	142.13	146.649	130.001	161.084	149.744	174.78	166.855	148.029	129.407	151.414
ENSSSCG00000003132	120.238	90.3516	80.5042	68.8543	128.284	80.7084	100.204	75.5376	89.2062	148.115	145.651	127.38	162.838	185.075	144.532	145.299	151.27
ENSSSCG00000038868	162.789	169.409	155.456	152.053	217.569	156.778	188.262	180.893	174.346	150.247	147.58	134.186	155.239	150.553	157.354	163.462	151.232
ENSSSCG00000040663	116.528	103.528	76.8029	80.33	60.5498	73.2869	79.9607	98.3977	81.8365	218.444	107.068	120.573	209.519	85.3455	164.347	153.245	151.22
ENSSSCG00000037264	123.616	125.175	85.1309	109.976	75.9438	93.6959	82.9972	100.385	96.1862	115.082	160.12	194.473	171.523	199.459	124.717	91.9473	151.046
ENSSSCG00000035341	126.095	105.41	92.5336	86.0679	115.968	101.117	122.471	84.4828	101.15	203.526	95.4932	117.656	102.045	151.512	172.506	214.544	151.04
ENSSSCG00000039745	114.065	136.469	59.2215	62.1601	68.76	69.5762	77.9364	65.5984	77.103	150.247	250.79	143.91	112.901	150.553	137.539	111.245	151.026
ENSSSCG00000038604	228.741	305.878	291.481	288.806	403.323	314.484	324.904	216.674	306.507	185.411	153.368	155.578	138.955	93.9759	143.367	186.165	150.974
ENSSSCG00000011532	117.221	77.1753	71.2509	72.6795	90.3116	81.636	86.0336	105.355	83.4917	201.394	105.139	118.628	133.527	127.539	187.659	182.759	150.949
ENSSSCG00000033385	122.657	143.057	74.0269	85.1116	77.9964	76.0699	112.35	92.4342	94.4351	192.87	147.58	137.103	111.816	83.4276	205.143	178.219	150.88
ENSSSCG00000013233	176.906	198.585	203.574	205.607	219.621	193.886	206.481	192.82	202.939	140.656	149.51	151.689	173.694	149.594	144.532	146.435	150.873
ENSSSCG00000025744	160.732	161.88	195.246	206.563	138.546	152.14	143.727	196.795	170.7	137.46	111.891	134.186	158.496	167.814	189.99	155.516	150.765
ENSSSCG00000014060	158.649	149.645	165.635	121.451	242.199	180.898	179.152	127.221	166.6	207.788	168.801	153.634	134.613	132.333	131.711	126.002	150.697
ENSSSCG00000010309	141.105	160.939	120.294	121.451	143.678	125.237	129.557	120.264	131.631	123.607	154.332	147.799	175.865	187.952	130.545	133.948	150.578
ENSSSCG00000016922	150.905	138.351	148.979	162.573	145.73	148.429	143.727	170.954	151.249	156.64	133.112	222.671	154.154	128.498	131.711	127.137	150.56
ENSSSCG00000023643	126.151	95.9985	110.115	102.325	97.4955	103.9	103.24	99.3916	101.781	166.23	118.643	120.573	122.672	123.703	216.799	185.03	150.521
ENSSSCG00000023857	163.529	184.468	180.44	194.131	184.728	160.489	163.97	167.972	176.6	131.066	186.164	206.141	175.865	140.005	108.399	105.569	150.459
ENSSSCG00000000290	120.229	76.2341	87.9069	76.5048	103.653	89.0575	109.313	88.4585	90.1612	157.706	156.262	132.242	142.212	166.855	150.36	146.435	150.296
ENSSSCG00000021325	108.05	59.2932	68.4749	65.0291	56.4447	63.0824	70.8512	78.5193	65.9564	149.181	92.5995	100.153	140.041	155.348	192.321	221.355	150.143
ENSSSCG00000011760	188.324	203.291	229.483	273.505	172.413	204.09	226.724	276.309	226.545	130.001	138.899	157.523	175.865	188.911	114.227	145.299	150.104
ENSSSCG00000006388	160.831	170.35	177.664	179.786	160.098	158.634	186.238	168.966	171.677	156.64	135.041	155.578	142.212	147.676	152.691	160.056	149.985
ENSSSCG00000033527	120.332	86.5869	85.1309	92.762	94.4167	89.9852	91.0945	95.4159	90.7703	179.017	120.572	119.601	151.982	116.031	171.341	190.705	149.893
ENSSSCG00000040507	112.281	73.4106	74.9522	65.0291	103.653	64.9378	72.8756	68.5802	74.7769	127.869	152.403	200.307	117.244	129.457	172.506	148.705	149.784
ENSSSCG00000030535	138.669	116.704	111.04	109.976	180.623	130.803	129.557	114.3	127.572	119.345	183.27	134.186	185.636	171.65	130.545	123.732	149.766
ENSSSCG00000032741	143.946	159.056	131.398	137.709	127.257	126.165	139.678	146.106	138.195	145.984	130.218	171.136	198.663	112.196	138.704	150.975	149.697
ENSSSCG00000017543	120.909	88.4692	86.0562	87.9805	101.601	81.636	98.1796	101.379	92.1859	182.214	113.82	141.965	148.726	132.333	142.201	186.165	149.632
ENSSSCG00000023080	113.797	108.234	66.6242	72.6795	90.3116	73.2869	68.8269	66.5924	78.0793	132.132	88.7412	110.85	161.753	184.116	177.169	191.841	149.514
ENSSSCG00000003253	101.985	58.3521	41.6401	48.7718	85.1802	49.1672	52.6324	45.7201	54.4948	150.247	155.297	113.767	250.771	120.826	130.545	124.867	149.474
ENSSSCG00000008422	142.006	137.41	126.771	157.791	104.679	127.092	136.642	152.069	134.636	107.623	125.395	180.86	135.699	222.474	130.545	143.029	149.375
ENSSSCG00000008963	74.6761	0.941162	0	0	0	0	0	0	0.134452	311.149	146.616	17.5026	155.239	2.87681	138.704	272.436	149.218
ENSSSCG00000012856	149.866	140.233	149.904	124.32	167.282	159.561	158.909	155.051	150.752	154.509	179.411	140.02	147.64	114.114	156.188	150.975	148.98
ENSSSCG00000004385	95.4186	42.3523	37.9388	46.8592	33.8668	37.1073	42.5107	52.6775	41.9018	167.296	132.147	156.551	158.496	165.896	128.214	133.948	148.935
ENSSSCG00000011284	204.388	230.585	282.227	281.155	245.278	256.968	227.736	295.193	259.877	135.328	160.12	191.556	149.811	198.5	101.406	105.569	148.899
ENSSSCG00000004556	117.096	76.2341	86.9816	78.4174	89.2853	80.7084	97.1674	88.4585	85.3218	196.066	113.82	116.684	98.7886	108.36	163.182	245.193	148.87
ENSSSCG00000008294	96.24	45.1758	36.0881	14.3446	126.231	16.6983	32.3891	35.781	43.8154	65.0003	94.5286	474.514	123.757	75.7561	106.068	101.028	148.665
ENSSSCG00000006237	109.34	95.9985	59.2215	65.9854	54.3922	66.7931	69.8391	78.5193	70.107	139.591	139.864	146.827	223.631	138.087	130.545	121.461	148.572
ENSSSCG00000009872	102.384	74.3518	50.8935	59.2912	53.3659	49.1672	52.6324	53.6714	56.1962	172.624	49.1935	64.176	90.1039	78.6329	329.86	255.409	148.571
ENSSSCG00000015273	180.761	199.526	258.169	233.34	260.672	165.127	176.116	197.789	212.963	151.312	109.962	171.136	154.154	127.539	174.838	150.975	148.559
ENSSSCG00000001075	164.093	141.174	208.201	170.223	205.254	184.609	130.569	217.668	179.671	138.525	137.935	150.716	134.613	159.184	160.851	157.786	148.516
ENSSSCG00000000207	101.038	98.822	33.3121	42.0776	29.7618	32.4689	37.4499	101.379	53.6102	93.7709	100.316	239.202	118.329	94.9348	258.76	133.948	148.466
ENSSSCG00000008247	117.25	83.7634	76.8029	77.4611	103.653	76.0699	105.265	79.5133	86.0755	165.165	112.856	125.435	115.072	134.251	182.997	203.192	148.424
ENSSSCG00000008513	288.626	380.23	445.087	444.684	405.376	422.095	466.606	438.317	428.913	140.656	135.041	156.551	165.01	156.307	125.883	158.921	148.338
ENSSSCG00000004012	130.656	110.116	109.19	178.83	95.4429	115.033	73.8877	108.337	112.977	133.197	72.3433	121.546	345.217	74.7971	155.023	136.218	148.335
ENSSSCG00000000802	163.607	175.997	148.054	219.951	89.2853	195.741	227.736	195.801	178.938	156.64	189.057	147.799	210.604	97.8116	127.049	108.975	148.277
ENSSSCG00000033812	128.153	91.2927	110.115	107.107	98.5217	119.671	107.289	122.252	108.035	153.443	141.793	132.242	159.582	149.594	146.864	154.381	148.271
ENSSSCG00000017489	123.435	89.4104	99.0109	80.33	121.1	101.117	98.1796	101.379	98.6468	139.591	149.51	132.242	149.811	152.471	155.023	158.921	148.224
ENSSSCG00000035676	197.176	215.526	275.75	265.854	214.49	247.691	262.15	241.522	246.14	148.115	192.916	140.02	156.325	117.949	155.023	127.137	148.212
ENSSSCG00000038843	166.896	155.292	182.291	172.136	222.7	191.103	218.627	157.039	185.598	158.771	136.005	124.463	178.037	173.568	121.221	145.299	148.195
ENSSSCG00000026294	105.751	49.8816	73.1015	69.8106	51.3134	64.0101	59.7175	75.5376	63.3389	138.525	101.281	94.3193	165.01	288.64	116.558	132.813	148.164
ENSSSCG00000033842	138.618	122.351	122.144	127.189	136.494	125.237	133.605	137.16	129.169	145.984	147.58	148.772	162.838	145.759	153.857	131.678	148.067
ENSSSCG00000016725	191.582	241.879	233.185	232.383	240.147	252.33	247.979	197.789	235.099	150.247	152.403	133.214	159.582	149.594	162.016	129.407	148.066
ENSSSCG00000021427	140.546	131.763	126.771	119.539	153.94	129.876	147.775	122.252	133.131	139.591	135.041	119.601	170.438	186.993	141.036	143.029	147.961
ENSSSCG00000037046	154.521	126.116	149.904	106.15	265.803	150.285	184.213	146.106	161.225	145.984	222.817	91.4022	150.897	81.5097	189.99	152.11	147.816
ENSSSCG00000007473	180.868	203.291	211.902	200.825	235.015	206.873	231.785	209.716	214.201	144.919	168.801	142.938	168.266	152.471	128.214	127.137	147.535
ENSSSCG00000015563	135.488	144.939	117.518	131.014	106.732	111.322	117.411	135.173	123.444	138.525	76.2016	111.822	211.69	173.568	117.724	203.192	147.532
ENSSSCG00000034854	150.658	176.938	136.95	134.84	176.518	163.272	136.642	152.069	153.89	126.804	176.518	141.965	186.721	139.046	124.717	136.218	147.427
ENSSSCG00000032284	101.577	60.2344	68.4749	63.1164	40.0245	53.8056	60.7296	43.7323	55.7311	207.788	187.128	198.362	73.8201	72.8793	139.87	152.11	147.423
ENSSSCG00000039390	136.247	110.116	123.995	107.107	133.415	141.935	138.666	120.264	125.071	123.607	182.305	118.628	172.609	121.785	163.182	149.84	147.422
ENSSSCG00000006522	103.935	73.4106	49.0428	49.7281	91.3379	52.8779	58.7053	48.7019	60.5435	242.952	59.8038	73.8997	85.7615	108.36	247.104	213.409	147.327
ENSSSCG00000001475	108.486	68.7048	61.9975	52.597	101.601	68.6485	70.8512	63.6106	69.7157	148.115	162.049	129.324	148.726	152.471	155.023	135.083	147.256
ENSSSCG00000021739	98.0486	43.2935	46.2668	43.0339	52.3397	51.9502	51.6202	53.6714	48.8822	169.427	78.1308	76.8168	52.1083	61.372	395.133	197.516	147.215
ENSSSCG00000001564	147.137	111.998	161.934	138.665	140.599	155.851	160.934	160.02	147.143	152.378	191.951	154.606	191.064	113.155	120.055	106.704	147.13
ENSSSCG00000008192	151.207	143.998	145.278	162.573	162.15	149.357	167.006	157.039	155.343	119.345	142.758	135.159	179.122	162.06	148.029	143.029	147.072
ENSSSCG00000005981	142.044	217.408	123.995	151.097	68.76	145.646	118.423	134.179	137.073	63.9347	182.305	155.578	94.4463	101.647	341.516	89.677	147.015
ENSSSCG00000009111	173.308	171.292	230.409	260.116	159.072	189.247	157.897	229.595	199.661	123.607	102.245	198.362	195.406	162.06	113.062	133.948	146.956
ENSSSCG00000039843	163.075	172.233	173.038	168.311	219.621	166.055	186.238	168.966	179.209	133.197	186.164	125.435	148.726	148.635	144.532	141.894	146.94
ENSSSCG00000011390	151.31	174.115	140.651	155.878	149.835	137.297	171.055	161.014	155.692	135.328	163.014	150.716	171.523	152.471	131.711	123.732	146.928
ENSSSCG00000001679	176.648	164.703	219.305	178.83	224.753	235.631	239.882	181.887	206.427	150.247	196.774	114.739	163.924	116.99	149.195	136.218	146.87
ENSSSCG00000038730	140.648	159.998	118.443	162.573	89.2853	129.876	126.52	155.051	134.535	144.919	166.872	153.634	135.699	139.046	172.506	114.65	146.761
ENSSSCG00000006776	173.373	199.526	187.843	189.349	269.908	178.115	218.627	157.039	200.058	176.886	146.616	161.412	119.415	188.911	120.055	113.515	146.687
ENSSSCG00000010862	212.563	268.231	276.675	284.98	295.565	273.666	243.931	306.126	278.454	142.788	128.289	151.689	172.609	142.882	135.208	153.245	146.673
ENSSSCG00000006824	134.686	120.469	128.622	125.277	113.916	118.743	116.398	136.166	122.799	140.656	153.368	155.578	156.325	137.128	142.201	140.759	146.574
ENSSSCG00000021410	118.182	78.1165	92.5336	81.2863	94.4167	91.8405	100.204	90.4463	89.8348	152.378	154.332	124.463	158.496	166.855	136.373	132.813	146.53
ENSSSCG00000024027	126.635	91.2927	116.592	112.845	93.3904	108.539	108.301	116.288	106.75	165.165	142.758	141.965	127.014	165.896	137.539	145.299	146.519
ENSSSCG00000029189	191.162	306.819	196.171	218.995	277.092	225.427	221.663	205.741	235.987	104.427	186.164	127.38	196.492	165.896	128.214	115.785	146.337
ENSSSCG00000026383	140.555	173.174	135.099	193.175	107.758	99.262	81.985	154.057	134.93	111.886	67.5204	147.799	132.442	101.647	215.633	246.328	146.179
ENSSSCG00000011235	145.544	139.292	136.024	139.621	151.888	142.863	151.824	153.063	144.939	141.722	168.801	152.661	169.352	158.225	114.227	118.056	146.149
ENSSSCG00000033228	164.916	175.056	192.47	208.476	158.045	177.187	168.019	206.734	183.712	142.788	133.112	156.551	176.951	174.527	107.234	131.678	146.12
ENSSSCG00000003630	209.204	277.643	260.945	286.893	255.541	264.389	287.454	273.327	272.313	143.853	144.687	144.882	136.784	163.978	136.373	152.11	146.095
ENSSSCG00000037637	104.274	49.8816	67.5495	57.3786	58.4973	66.7931	66.8026	70.568	62.4958	167.296	94.5286	77.7891	83.5904	119.867	227.289	252.004	146.052
ENSSSCG00000039740	121.028	93.1751	94.3843	106.15	88.259	80.7084	114.374	95.4159	96.0667	183.28	121.537	120.573	136.784	117.949	178.334	163.462	145.988
ENSSSCG00000008068	173.708	173.174	220.23	203.694	177.544	211.512	223.687	201.765	201.658	150.247	173.624	121.546	154.154	115.073	142.201	163.462	145.758
ENSSSCG00000012926	92.1565	20.7056	58.2962	33.4708	51.3134	47.3118	36.4378	22.8601	38.6279	230.165	27.0082	70.0102	18.455	24.9324	388.139	261.085	145.685
ENSSSCG00000037536	95.4576	49.8816	43.4908	40.165	61.5761	40.818	49.5959	31.8053	45.3332	189.673	108.033	198.362	118.329	69.0435	159.685	175.949	145.582
ENSSSCG00000005588	137.859	112.939	148.054	117.626	107.758	129.876	180.165	115.294	130.245	185.411	170.73	138.076	110.73	116.031	171.341	126.002	145.474
ENSSSCG00000034923	113.178	90.3516	78.6535	80.33	81.0752	72.3592	87.0458	76.5315	80.9067	152.378	120.572	134.186	161.753	140.964	156.188	152.11	145.45
ENSSSCG00000021821	123.448	105.41	90.6829	105.194	128.284	90.9129	88.058	102.373	101.559	132.132	131.183	128.352	165.01	160.143	163.182	137.353	145.336
ENSSSCG00000037416	85.4004	24.4702	31.4614	23.9077	22.5779	27.8305	24.2919	23.854	25.4848	520.002	27.0082	35.0051	28.2253	19.1788	287.899	99.8933	145.316
ENSSSCG00000004521	72.7487	0	0.925336	0.95631	0	0.927682	0	0	0.401333	9.59021	24.1144	0.972364	530.853	289.599	18.6493	141.894	145.096
ENSSSCG00000011357	91.7958	40.47	43.4908	39.2087	37.9719	36.1796	41.4986	30.8114	38.5187	133.197	128.289	118.628	142.212	132.333	169.01	191.841	145.073
ENSSSCG00000002847	173.88	162.821	163.784	95.631	394.087	183.681	306.685	112.312	202.715	165.165	117.678	87.5128	99.8742	64.2488	286.734	194.111	145.046
ENSSSCG00000032262	114.996	97.8809	68.4749	70.7669	97.4955	80.7084	98.1796	81.5011	85.001	131.066	133.112	114.739	157.41	121.785	188.825	168.002	144.991
ENSSSCG00000021587	109.617	56.4697	63.8482	63.1164	105.706	73.2869	81.985	75.5376	74.2785	152.378	151.439	119.601	129.185	134.251	165.513	162.327	144.956
ENSSSCG00000015769	103.979	46.1169	68.4749	63.1164	53.3659	65.8654	64.7783	79.5133	63.033	147.05	124.431	96.264	121.586	98.7706	200.48	225.895	144.925
ENSSSCG00000016738	112.567	67.7637	81.4296	64.0728	102.627	76.9976	78.9485	90.4463	80.3265	150.247	121.537	130.297	145.469	137.128	165.513	163.462	144.807
ENSSSCG00000003787	136.783	100.704	149.904	141.534	110.837	124.309	110.326	163.996	128.802	135.328	154.332	172.108	142.212	150.553	130.545	128.272	144.765
ENSSSCG00000037558	131.43	121.41	117.518	110.932	114.942	118.743	118.423	125.233	118.172	150.247	120.572	127.38	153.068	136.169	158.519	166.867	144.689
ENSSSCG00000003872	150.672	159.056	154.531	165.442	131.362	158.634	155.873	171.947	156.692	116.148	108.997	136.131	197.577	221.515	110.73	121.461	144.651
ENSSSCG00000012548	120.864	78.1165	89.7576	83.1989	136.494	78.853	124.496	89.4524	97.1954	103.361	109.962	184.749	166.095	298.23	67.6039	81.7309	144.533
ENSSSCG00000013720	122.751	155.292	86.0562	95.631	86.2065	91.8405	90.0823	102.373	101.069	130.001	93.564	134.186	172.609	134.251	181.831	164.597	144.434
ENSSSCG00000000058	99.8101	47.9993	57.3708	52.597	53.3659	51.0225	59.7175	64.6045	55.2397	154.509	156.262	135.159	155.239	110.278	156.188	143.029	144.381
ENSSSCG00000038220	129.153	142.115	95.3096	113.801	103.653	107.611	108.301	127.221	114.002	143.853	108.033	112.794	145.469	144.8	169.01	186.165	144.303
ENSSSCG00000010002	142.355	152.468	126.771	127.189	182.676	130.803	146.763	116.288	140.423	116.148	157.226	134.186	160.667	156.307	151.526	133.948	144.287
ENSSSCG00000000907	181.344	244.702	247.065	129.102	244.252	238.414	275.308	150.081	218.418	87.3774	171.695	228.506	144.383	233.022	72.2662	72.6497	144.271
ENSSSCG00000025108	93.8211	45.1758	38.8641	36.3398	62.6023	41.7457	45.5472	33.7931	43.4383	134.263	92.5995	90.4299	87.9327	89.1812	291.396	223.625	144.204
ENSSSCG00000011961	119.782	84.7046	85.1309	113.801	99.548	104.828	91.0945	88.4585	95.3665	150.247	183.27	124.463	142.212	128.498	142.201	138.489	144.197
ENSSSCG00000032583	146.261	128.939	172.112	173.092	122.126	145.646	121.459	174.929	148.329	124.673	172.659	156.551	160.667	154.389	121.221	119.191	144.193
ENSSSCG00000002025	142.521	130.822	149.904	134.84	126.231	137.297	168.019	139.148	140.894	117.214	212.207	163.357	138.955	134.251	135.208	107.839	144.147
ENSSSCG00000009178	130.42	69.646	125.846	64.0728	192.938	138.225	120.447	106.349	116.789	191.804	180.376	139.048	104.217	160.143	132.877	99.8933	144.051
ENSSSCG00000021443	100.613	53.6462	59.2215	43.9902	67.7337	58.444	59.7175	58.641	57.342	189.673	119.608	92.3746	182.379	108.36	230.786	84.0012	143.883
ENSSSCG00000011642	234.3	282.349	258.169	179.786	571.631	263.462	392.718	325.01	324.732	172.624	199.668	170.164	118.329	96.8527	118.89	130.542	143.867
ENSSSCG00000003554	148.97	146.821	120.294	95.631	296.591	139.152	154.861	125.233	154.083	149.181	132.147	114.739	172.609	138.087	151.526	148.705	143.856
ENSSSCG00000034137	123.053	81.8811	97.1603	77.4611	128.284	99.262	120.447	111.319	102.259	173.689	137.935	117.656	129.185	130.416	181.831	136.218	143.847
ENSSSCG00000016453	151.489	170.35	152.68	160.66	190.886	145.646	143.727	150.081	159.147	128.935	177.482	162.385	125.928	147.676	127.049	137.353	143.83
ENSSSCG00000004600	181.235	202.35	233.185	232.383	187.807	209.656	215.59	250.467	218.777	121.476	137.935	165.302	170.438	166.855	122.386	121.461	143.693
ENSSSCG00000035939	155.891	177.88	179.515	153.01	175.492	177.187	163.97	150.081	168.162	125.738	173.624	151.689	138.955	165.896	118.89	130.542	143.619
ENSSSCG00000022774	117.55	91.2927	86.9816	88.9368	91.3379	88.1298	99.1917	95.4159	91.6123	137.46	139.864	153.634	148.726	139.046	159.685	126.002	143.488
ENSSSCG00000039336	151.036	171.292	163.784	170.223	128.284	160.489	149.8	166.978	158.693	143.853	173.624	145.855	198.663	131.374	97.909	112.38	143.38
ENSSSCG00000009934	113.987	86.5869	80.5042	84.1553	93.3904	83.4914	82.9972	81.5011	84.6609	181.148	151.439	132.242	150.897	127.539	129.38	130.542	143.312
ENSSSCG00000034293	103.421	83.7634	53.6695	55.466	71.8388	53.8056	67.8148	58.641	63.5713	42.6231	210.278	104.043	372.357	72.8793	122.386	78.3255	143.27
ENSSSCG00000000037	106.473	72.4695	59.2215	65.0291	66.7074	65.8654	90.0823	68.5802	69.7079	101.23	194.845	139.048	191.064	98.7706	158.519	119.191	143.238
ENSSSCG00000038873	162.461	140.233	159.158	129.102	276.066	171.621	195.347	200.771	181.757	111.886	91.6349	124.463	163.924	278.092	109.565	122.596	143.166
ENSSSCG00000001917	125.505	111.998	86.0562	76.5048	154.966	107.611	117.411	100.385	107.848	117.214	149.51	112.794	182.379	130.416	171.341	138.489	143.163
ENSSSCG00000033991	115.453	100.704	89.7576	75.5485	90.3116	96.4789	96.1553	65.5984	87.7935	152.378	103.21	99.1811	167.181	132.333	179.5	168.002	143.112
ENSSSCG00000003199	125.938	121.41	100.862	90.8494	142.651	103.9	110.326	92.4342	108.919	117.214	120.572	107.932	134.613	160.143	188.825	171.408	142.958
ENSSSCG00000000263	117.835	113.881	92.5336	112.845	90.3116	84.4191	66.8026	88.4585	92.7501	141.722	160.12	140.993	146.555	141.923	134.042	135.083	142.92
ENSSSCG00000039071	104.912	55.5286	61.9975	55.466	79.0226	70.5038	78.9485	68.5802	67.1496	167.296	168.801	148.772	120.5	145.759	135.208	112.38	142.674
ENSSSCG00000015576	212.746	254.114	288.705	265.854	337.642	296.858	214.578	322.029	282.826	128.935	132.147	146.827	161.753	142.882	132.877	153.245	142.667
ENSSSCG00000011166	161.082	173.174	184.142	206.563	155.993	172.549	159.921	204.747	179.584	134.263	136.005	151.689	159.582	155.348	134.042	127.137	142.581
ENSSSCG00000014828	117.85	83.7634	95.3096	95.631	92.3641	86.2744	103.24	95.4159	93.1427	149.181	126.36	110.85	160.667	135.21	132.877	182.759	142.558
ENSSSCG00000007544	140.037	141.174	134.174	129.102	163.177	136.369	122.471	136.166	137.519	133.197	156.262	149.744	136.784	162.06	125.883	133.948	142.554
ENSSSCG00000039514	113.803	94.1162	72.1762	100.413	64.6549	68.6485	95.1431	101.379	85.2187	171.558	165.907	196.418	178.037	75.7561	93.2467	115.785	142.387
ENSSSCG00000033126	141.856	132.704	148.979	133.883	142.651	136.369	153.848	141.136	141.367	126.804	139.864	134.186	140.041	184.116	134.042	137.353	142.344
ENSSSCG00000006940	101.755	71.5283	47.1921	55.466	72.865	52.8779	68.8269	59.6349	61.1987	80.984	179.411	234.34	128.1	256.036	58.2792	59.0279	142.311
ENSSSCG00000012884	189.643	236.232	229.483	255.335	231.937	220.788	247.979	237.546	237.043	142.788	147.58	165.302	160.667	149.594	104.903	124.867	142.243
ENSSSCG00000036423	161.586	159.998	185.067	163.529	184.728	186.464	192.311	194.807	180.986	153.443	163.014	160.44	149.811	123.703	118.89	126.002	142.186
ENSSSCG00000015883	176.957	190.115	233.185	219.951	188.833	203.162	221.663	226.613	211.932	155.574	144.687	187.666	144.383	175.486	83.922	102.164	141.983
ENSSSCG00000026392	142.291	173.174	124.92	144.403	129.31	126.165	141.702	159.027	142.671	140.656	136.97	145.855	133.527	158.225	131.711	146.435	141.911
ENSSSCG00000016461	96.0639	64.9402	46.2668	50.6844	54.3922	46.3841	43.5229	45.7201	50.273	104.427	128.289	126.407	287.681	110.278	122.386	113.515	141.855
ENSSSCG00000005373	102.59	53.6462	63.8482	57.3786	77.9964	70.5038	57.6932	62.6167	63.3833	126.804	139.864	120.573	141.127	164.937	158.519	140.759	141.798
ENSSSCG00000017406	120.398	111.998	101.787	109.019	75.9438	86.2744	104.253	104.361	99.0909	164.099	118.643	116.684	130.271	90.1401	208.639	163.462	141.705
ENSSSCG00000027085	111.502	65.8813	86.9816	73.6358	79.0226	84.4191	88.058	91.4402	81.3484	170.493	115.749	114.739	107.473	100.688	170.175	212.273	141.656
ENSSSCG00000013779	139.779	161.88	128.622	125.277	170.36	120.599	133.605	125.233	137.939	140.656	119.608	144.882	125.928	171.65	141.036	147.57	141.619
ENSSSCG00000024001	188.31	232.467	204.499	202.738	311.985	226.354	270.247	196.795	235.012	137.46	139.864	107.932	136.784	118.908	156.188	194.111	141.607
ENSSSCG00000027681	150.882	150.586	153.606	169.267	146.756	155.851	176.116	168.966	160.164	163.034	136.005	116.684	157.41	129.457	141.036	147.57	141.599
ENSSSCG00000030150	100.07	47.0581	60.1468	63.1164	53.3659	59.3717	61.7418	65.5984	58.6285	111.886	89.7057	70.9826	337.618	155.348	97.909	127.137	141.512
ENSSSCG00000005749	136.543	143.057	123.995	120.495	165.229	119.671	127.532	121.258	131.605	130.001	137.935	141.965	131.356	140.005	143.367	165.732	141.48
ENSSSCG00000037614	112.899	139.292	63.8482	117.626	47.2083	64.0101	54.6567	104.361	84.4289	96.9677	159.155	179.887	169.352	147.676	103.737	132.813	141.37
ENSSSCG00000003402	103.69	69.646	63.8482	58.3349	79.0226	66.7931	68.8269	55.6593	66.0187	132.132	92.5995	96.264	96.6174	105.483	256.428	210.003	141.361
ENSSSCG00000003439	108.659	92.2339	64.7735	67.898	77.9964	76.0699	94.1309	59.6349	76.1054	117.214	158.191	142.938	157.41	196.582	104.903	111.245	141.212
ENSSSCG00000002456	224.598	247.526	235.035	213.257	473.11	291.292	428.144	268.357	308.103	102.296	235.357	125.435	121.586	90.1401	156.188	156.651	141.093
ENSSSCG00000015310	280.521	424.464	446.012	432.252	443.348	403.542	284.417	506.897	420.133	128.935	112.856	160.44	166.095	181.239	113.062	123.732	140.908
ENSSSCG00000013444	123.033	112.939	99.9363	96.5873	119.047	96.4789	112.35	99.3916	105.247	140.656	136.005	135.159	129.185	174.527	131.711	138.489	140.819
ENSSSCG00000020716	111.069	76.2341	68.4749	76.5048	92.3641	74.2146	94.1309	87.4646	81.3411	143.853	158.191	122.518	149.811	112.196	148.029	150.975	140.796
ENSSSCG00000040317	104.192	73.4106	61.9975	75.5485	50.2871	71.4315	76.9242	63.6106	67.6014	159.837	89.7057	109.877	108.559	90.1401	194.652	232.706	140.782
ENSSSCG00000025447	139.321	108.234	112.891	104.238	194.991	153.068	190.286	102.373	138.011	152.378	109.962	93.347	82.5048	165.896	176.003	204.327	140.631
ENSSSCG00000017694	178.658	202.35	234.11	227.602	201.149	222.644	213.566	215.68	216.728	169.427	114.785	113.767	119.415	116.031	171.341	179.354	140.588
ENSSSCG00000038639	112.967	99.7632	94.3843	87.9805	92.3641	69.5762	87.0458	66.5924	85.3866	161.968	107.068	161.412	118.329	137.128	150.36	147.57	140.548
ENSSSCG00000012050	81.0912	18.8232	22.2081	21.9951	23.6042	25.9751	22.2675	16.8966	21.6814	54.3445	141.793	81.6786	395.154	151.512	90.9155	68.1091	140.501
ENSSSCG00000040743	114.877	88.4692	85.1309	87.9805	85.1802	92.7682	97.1674	88.4585	89.3079	112.951	126.36	105.988	142.212	115.073	184.162	196.381	140.447
ENSSSCG00000023611	282.861	386.818	353.478	448.509	421.796	560.32	407.901	398.56	425.34	119.345	152.403	107.932	143.298	122.744	166.678	170.273	140.382
ENSSSCG00000004550	106.449	71.5283	66.6242	70.7669	84.154	63.0824	78.9485	72.5558	72.5229	170.493	141.793	112.794	131.356	129.457	148.029	148.705	140.375
ENSSSCG00000008382	256.295	323.76	392.342	406.432	348.931	366.434	368.426	399.554	372.269	130.001	129.253	141.965	150.897	172.609	124.717	132.813	140.322
ENSSSCG00000006831	130.642	144.939	97.1603	99.4562	133.415	116.888	145.751	109.331	120.991	165.165	130.218	83.6233	97.703	96.8527	210.971	197.516	140.293
ENSSSCG00000031083	125.385	100.704	111.04	96.5873	127.257	104.828	132.593	100.385	110.485	126.804	140.828	127.38	181.293	146.717	136.373	122.596	140.285
ENSSSCG00000009202	96.8451	61.1755	49.9681	61.2038	40.0245	55.6609	50.608	55.6593	53.4715	121.476	87.7766	181.832	147.64	98.7706	177.169	166.867	140.219
ENSSSCG00000011684	162.598	160.939	203.574	210.388	157.019	186.464	153.848	222.637	184.981	133.197	143.722	169.191	155.239	133.292	107.234	139.624	140.214
ENSSSCG00000032947	169.984	179.762	212.827	206.563	219.621	201.307	196.359	181.887	199.761	122.542	148.545	136.131	180.208	119.867	152.691	121.461	140.206
ENSSSCG00000039701	122.41	116.704	102.712	107.107	103.653	97.4066	111.338	94.422	104.763	114.017	113.82	136.131	162.838	210.966	118.89	123.732	140.056
ENSSSCG00000002441	153.052	150.586	166.56	168.311	155.993	170.694	158.909	191.826	166.125	122.542	146.616	131.269	179.122	178.362	109.565	112.38	139.979
ENSSSCG00000030149	91.5442	47.0581	37.9388	38.2524	56.4447	38.9627	44.5351	38.7627	43.1363	121.476	127.324	105.988	132.442	119.867	182.997	189.57	139.952
ENSSSCG00000025176	148.724	192.938	128.622	153.966	168.308	133.586	165.994	160.02	157.634	133.197	104.174	119.601	128.1	138.087	182.997	172.543	139.814
ENSSSCG00000015407	123.725	86.5869	99.9363	117.626	81.0752	102.045	111.338	155.051	107.665	106.558	252.719	121.546	109.645	158.225	106.068	123.732	139.785
ENSSSCG00000031182	122.525	104.469	106.414	95.631	119.047	105.756	116.398	90.4463	105.452	154.509	141.793	139.048	148.726	140.005	129.38	123.732	139.599
ENSSSCG00000012551	82.1592	54.5874	21.2827	16.2573	22.5779	20.409	19.2311	18.8844	24.7471	183.28	32.7956	69.0378	16.2838	35.4807	343.847	296.275	139.571
ENSSSCG00000025374	110.462	95.9985	72.1762	78.4174	94.4167	76.9976	77.9364	73.5498	81.3561	136.394	141.793	131.269	169.352	131.374	131.711	135.083	139.568
ENSSSCG00000036494	126.588	96.9397	99.9363	57.3786	220.648	114.105	139.678	66.5924	113.611	99.0988	190.022	305.322	75.9912	56.5773	138.704	111.245	139.566
ENSSSCG00000009536	123.879	89.4104	126.771	116.67	102.627	116.888	84.0093	121.258	108.233	153.443	159.155	153.634	147.64	146.717	102.571	113.515	139.525
ENSSSCG00000017672	262.308	380.23	393.268	376.786	361.246	351.592	433.205	400.548	385.268	120.41	129.253	142.938	179.122	137.128	123.552	143.029	139.348
ENSSSCG00000032595	105.965	66.8225	75.8775	73.6358	56.4447	73.2869	70.8512	91.4402	72.6227	145.984	133.112	142.938	154.154	127.539	135.208	136.218	139.307
ENSSSCG00000012007	115.473	73.4106	92.5336	64.0728	123.152	90.9129	91.0945	106.349	91.6465	128.935	149.51	147.799	146.555	70.0025	162.016	170.273	139.299
ENSSSCG00000003791	125.931	112.939	124.92	115.713	106.732	123.382	85.0215	119.27	112.568	122.542	142.758	178.915	162.838	167.814	102.571	97.623	139.294
ENSSSCG00000039054	119.1	93.1751	86.9816	87.0242	106.732	107.611	95.1431	116.288	98.9936	147.05	121.537	128.352	145.469	146.717	145.698	139.624	139.207
ENSSSCG00000000806	174.51	192.938	226.707	220.908	200.122	212.439	178.14	237.546	209.829	132.132	128.289	154.606	156.325	176.445	111.896	114.65	139.192
ENSSSCG00000036790	119.159	87.5281	114.742	95.631	76.9701	85.3468	116.398	117.282	99.1283	109.755	117.678	310.184	157.41	106.442	99.0746	73.7849	139.19
ENSSSCG00000015282	126.881	112.939	122.144	116.67	114.942	101.117	116.398	118.276	114.641	142.788	135.041	123.49	229.059	100.688	124.717	118.056	139.12
ENSSSCG00000012954	107.089	76.2341	67.5495	65.0291	99.548	69.5762	77.9364	69.5741	75.0639	141.722	132.147	127.38	144.383	141.923	137.539	148.705	139.114
ENSSSCG00000022227	136.412	166.586	120.294	135.796	157.019	116.888	127.532	112.312	133.775	106.558	147.58	123.49	156.325	133.292	158.519	147.57	139.048
ENSSSCG00000021934	122.625	110.116	104.563	107.107	116.995	97.4066	111.338	96.4098	106.276	124.673	134.076	117.656	148.726	131.374	158.519	157.786	138.973
ENSSSCG00000033497	125.339	143.998	95.3096	112.845	137.52	92.7682	100.204	99.3916	111.719	110.82	136.005	132.242	117.244	143.841	172.506	160.056	138.959
ENSSSCG00000036639	100.547	65.8813	59.2215	80.33	43.1033	58.444	55.6688	72.5558	62.1721	134.263	136.005	137.103	138.955	91.0991	136.373	198.652	138.922
ENSSSCG00000017773	148.276	158.115	157.307	165.442	168.308	151.212	167.006	136.166	157.651	117.214	164.943	123.49	171.523	124.662	142.201	128.272	138.901
ENSSSCG00000013592	135.211	120.469	134.174	116.67	141.625	135.442	143.727	129.209	131.616	136.394	171.695	123.49	160.667	128.498	131.711	119.191	138.807
ENSSSCG00000023276	141.048	131.763	146.203	151.097	141.625	142.863	126.52	163.002	143.296	136.394	144.687	154.606	138.955	136.169	118.89	141.894	138.799
ENSSSCG00000006197	125.669	123.292	110.115	119.539	91.3379	122.454	85.0215	136.166	112.561	58.6068	105.139	71.9549	249.686	140.005	210.971	135.083	138.778
ENSSSCG00000033368	127.22	100.704	117.518	108.063	108.784	115.033	147.775	112.312	115.741	143.853	148.545	138.076	140.041	138.087	132.877	129.407	138.698
ENSSSCG00000008339	165.316	164.703	201.723	202.738	178.571	178.115	191.298	226.613	191.966	158.771	127.324	123.49	112.901	120.826	146.864	180.489	138.667
ENSSSCG00000034624	145.677	96.9397	173.963	122.408	190.886	154.923	191.298	139.148	152.795	173.689	138.899	142.938	133.527	105.483	156.188	119.191	138.559
ENSSSCG00000009885	188.489	259.761	213.753	238.121	275.04	220.788	244.943	216.674	238.44	90.5742	81.9891	94.3193	180.208	263.708	136.373	122.596	138.538
ENSSSCG00000004751	89.5343	37.6465	41.6401	36.3398	48.2346	39.8903	43.5229	38.7627	40.8624	116.148	115.749	79.7339	158.496	103.565	255.263	138.489	138.206
ENSSSCG00000040608	70.5667	62.1167	58.2962	46.8592	72.865	58.444	66.8026	56.6532	60.291	85.2463	80.06	70.9826	80.3336	80.5508	472.061	97.623	138.123
ENSSSCG00000006331	171.179	173.174	228.558	307.932	147.783	190.175	163.97	218.661	204.322	108.689	130.218	179.887	161.753	192.746	86.2532	106.704	138.036
ENSSSCG00000006009	153.83	128.939	166.56	139.621	248.357	172.549	188.262	143.124	169.63	110.82	183.27	175.026	135.699	102.606	129.38	129.407	138.03
ENSSSCG00000012999	127.709	116.704	100.862	106.15	155.993	115.96	122.471	104.361	117.5	136.394	137.935	136.131	148.726	135.21	120.055	150.975	137.918
ENSSSCG00000037102	86.6747	32.9407	27.7601	39.2087	36.9456	38.035	35.4256	37.7688	35.4406	72.4593	175.553	78.7615	310.479	132.333	107.234	88.5418	137.909
ENSSSCG00000038313	99.6499	66.8225	51.8188	58.3349	67.7337	62.1547	64.7783	59.6349	61.6111	121.476	217.03	199.335	120.5	96.8527	121.221	87.4067	137.689
ENSSSCG00000012961	97.3882	49.8816	52.7441	55.466	66.7074	51.0225	69.8391	54.6654	57.1894	119.345	143.722	135.159	127.014	136.169	164.347	137.353	137.587
ENSSSCG00000016863	114.932	82.8223	93.4589	79.3737	128.284	94.6236	85.0215	84.4828	92.5809	265.329	81.0245	116.684	138.955	82.4686	156.188	120.326	137.282
ENSSSCG00000010732	168.998	290.819	152.68	123.364	263.751	191.103	201.42	181.887	200.718	138.525	149.51	171.136	102.045	82.4686	151.526	165.732	137.278
ENSSSCG00000011501	124.94	98.822	116.592	108.063	118.021	111.322	129.557	108.337	112.959	160.902	98.3869	97.2364	103.131	123.703	192.321	182.759	136.92
ENSSSCG00000013630	128.523	123.292	119.368	115.713	139.572	111.322	125.508	106.349	120.161	141.722	121.537	103.071	133.527	140.964	156.188	161.192	136.886
ENSSSCG00000003485	164.218	173.174	185.992	144.403	240.147	207.801	219.639	169.96	191.588	132.132	194.845	137.103	128.1	111.237	139.87	114.65	136.848
ENSSSCG00000014013	103.006	81.8811	63.8482	75.5485	53.3659	65.8654	61.7418	82.495	69.2494	131.066	116.714	134.186	167.181	145.759	138.704	123.732	136.763
ENSSSCG00000013863	104.118	61.1755	75.8775	70.7669	76.9701	73.2869	65.7904	76.5315	71.4856	161.968	112.856	128.352	130.271	130.416	150.36	143.029	136.75
ENSSSCG00000017294	128.183	135.527	101.787	127.189	128.284	113.177	119.435	112.312	119.673	137.46	114.785	127.38	124.843	147.676	149.195	155.516	136.693
ENSSSCG00000017287	107.324	71.5283	74.0269	67.898	106.732	70.5038	80.9728	74.5437	78.0293	128.935	136.97	127.38	130.271	131.374	152.691	148.705	136.618
ENSSSCG00000035824	195.916	233.408	272.974	276.374	244.252	240.27	248.992	270.345	255.231	109.755	149.51	149.744	166.095	140.964	110.73	129.407	136.601
ENSSSCG00000007039	107.369	61.1755	84.2056	96.5873	52.3397	74.2146	80.9728	98.3977	78.2704	121.476	163.978	100.153	167.181	104.524	151.526	146.435	136.468
ENSSSCG00000017346	143.687	128.939	169.336	127.189	210.385	161.417	148.788	110.325	150.911	130.001	143.722	116.684	138.955	147.676	134.042	144.164	136.464
ENSSSCG00000023091	132.141	130.822	128.622	123.364	140.599	121.526	132.593	117.282	127.83	149.181	127.324	134.186	129.185	114.114	144.532	156.651	136.453
ENSSSCG00000016056	132.604	111.998	146.203	153.01	85.1802	139.152	107.289	159.027	128.837	153.443	146.616	165.302	148.726	107.401	102.571	130.542	136.372
ENSSSCG00000007314	115.663	103.528	91.6082	102.325	81.0752	91.8405	95.1431	99.3916	94.9874	220.575	88.7412	78.7615	77.0768	104.524	169.01	215.679	136.338
ENSSSCG00000006385	130.39	129.88	108.264	98.4999	188.833	100.19	143.727	102.373	124.538	158.771	119.608	105.015	136.784	109.319	156.188	168.002	136.241
ENSSSCG00000015424	108.243	67.7637	84.2056	68.8543	83.1277	82.5637	95.1431	80.5072	80.3093	159.837	149.51	139.048	116.158	104.524	144.532	139.624	136.176
ENSSSCG00000034017	138.544	135.527	144.352	131.014	158.045	136.369	161.946	120.264	141.074	151.312	138.899	117.656	150.897	125.621	123.552	144.164	136.014
ENSSSCG00000000466	154.605	141.174	184.142	170.223	155.993	189.247	178.14	193.814	173.248	152.378	157.226	149.744	131.356	144.8	108.399	107.839	135.963
ENSSSCG00000009791	148.687	147.762	170.262	168.311	153.94	163.272	147.775	178.905	161.461	127.869	155.297	175.998	165.01	123.703	99.0746	104.434	135.912
ENSSSCG00000021464	88.3523	41.4111	39.7894	27.733	43.1033	46.3841	49.5959	37.7688	40.8265	131.066	151.439	187.666	71.6489	57.5363	213.302	138.489	135.878
ENSSSCG00000029411	130.492	115.763	107.339	111.888	168.308	120.599	113.362	139.148	125.201	123.607	129.253	130.297	131.356	146.717	165.513	123.732	135.782
ENSSSCG00000010274	116.451	122.351	92.5336	93.7184	96.4692	86.2744	93.1188	95.4159	97.1259	151.312	98.3869	103.071	125.928	123.703	156.188	191.841	135.776
ENSSSCG00000015523	254.72	367.994	353.478	362.441	464.899	304.28	424.095	338.925	373.731	137.46	145.651	180.86	96.6174	129.457	129.38	130.542	135.71
ENSSSCG00000008487	114.356	82.8223	110.115	106.15	66.7074	96.4789	91.0945	98.3977	93.1094	204.591	99.3515	119.601	85.7615	89.1812	129.38	221.355	135.603
ENSSSCG00000005912	110.26	88.4692	77.7282	65.9854	115.968	80.7084	88.058	77.5254	84.9204	142.788	121.537	115.711	120.5	150.553	157.354	140.759	135.6
ENSSSCG00000024938	105.365	86.5869	60.1468	73.6358	83.1277	76.9976	75.912	69.5741	75.1402	202.46	120.572	131.269	121.586	111.237	122.386	139.624	135.591
ENSSSCG00000009898	198.917	241.879	265.571	234.296	301.723	267.172	277.332	248.479	262.35	109.755	155.297	133.214	153.068	137.128	129.38	130.542	135.483
ENSSSCG00000016113	174.81	206.115	188.769	218.039	226.805	189.247	214.578	255.436	214.141	151.312	110.926	138.076	131.356	133.292	115.393	168.002	135.48
ENSSSCG00000002792	122.275	113.881	106.414	92.762	145.73	110.394	97.1674	97.4037	109.107	139.591	143.722	146.827	115.072	93.017	129.38	180.489	135.443
ENSSSCG00000006342	122.872	96.9397	107.339	114.757	104.679	109.466	117.411	122.252	110.406	143.853	107.068	135.159	133.527	136.169	124.717	166.867	135.337
ENSSSCG00000017245	102.993	75.293	71.2509	87.9805	61.5761	60.2993	69.8391	68.5802	70.6884	166.23	136.005	96.264	184.55	87.2633	122.386	154.381	135.297
ENSSSCG00000010465	149.918	149.645	170.262	180.743	139.572	163.272	159.921	188.844	164.608	128.935	139.864	147.799	155.239	137.128	101.406	136.218	135.227
ENSSSCG00000039663	116.44	81.8811	99.0109	109.976	80.0489	91.8405	97.1674	124.239	97.7377	140.656	118.643	116.684	132.442	177.403	138.704	121.461	135.142
ENSSSCG00000026239	122.986	103.528	107.339	105.194	112.889	111.322	116.398	119.27	110.849	137.46	119.608	133.214	115.072	132.333	151.526	156.651	135.123
ENSSSCG00000028694	102.394	70.5872	68.4749	62.1601	82.1014	65.8654	74.8999	63.6106	69.6714	128.935	103.21	101.126	111.816	102.606	205.143	192.976	135.116
ENSSSCG00000011496	115.931	81.8811	104.563	100.413	80.0489	114.105	109.313	87.4646	96.8269	70.3282	92.5995	73.8997	375.614	76.715	113.062	143.029	135.035
ENSSSCG00000039670	113.512	91.2927	89.7576	78.4174	106.732	100.19	90.0823	87.4646	91.9909	127.869	139.864	118.628	140.041	155.348	135.208	128.272	135.033
ENSSSCG00000002349	90.7241	30.1172	47.1921	49.7281	33.8668	64.9378	46.5594	52.6775	46.4398	132.132	64.6267	57.3695	60.793	89.1812	241.276	299.68	135.008
ENSSSCG00000004679	71.9836	7.5293	10.1787	4.78155	9.23641	11.1322	13.1581	6.95741	8.99623	340.985	7.71662	10.696	5.42795	8.63044	187.659	383.681	134.971
ENSSSCG00000005029	96.5651	49.8816	58.2962	56.4223	51.3134	63.0824	62.754	66.5924	58.3346	144.919	136.97	144.882	173.694	183.157	82.7564	77.1903	134.796
ENSSSCG00000032531	245.119	352.936	357.18	370.092	340.721	332.11	373.487	361.785	355.473	127.869	139.864	165.302	182.379	147.676	78.0941	102.164	134.764
ENSSSCG00000006468	111.061	78.1165	82.3549	80.33	114.942	87.2021	90.0823	78.5193	87.3639	127.869	161.084	123.49	147.64	126.58	134.042	122.596	134.758
ENSSSCG00000010052	156.282	175.997	156.382	142.49	269.908	163.272	210.529	126.227	177.829	151.312	93.564	101.126	168.266	160.143	118.89	149.84	134.734
ENSSSCG00000016548	105.869	84.7046	74.9522	77.4611	79.0226	80.7084	75.912	66.5924	77.0505	160.902	111.891	111.822	122.672	93.017	162.016	180.489	134.687
ENSSSCG00000004952	135.164	143.057	118.443	131.014	131.362	140.08	154.861	131.197	135.716	142.788	152.403	119.601	143.298	82.4686	165.513	136.218	134.613
ENSSSCG00000010026	87.9538	63.0579	40.7148	46.8592	27.7092	36.1796	33.4013	41.7445	41.3809	164.099	59.8038	86.5404	62.9642	109.319	187.659	271.301	134.527
ENSSSCG00000036920	105.403	59.2932	80.5042	78.4174	75.9438	76.0699	84.0093	80.5072	76.3922	161.968	101.281	126.407	110.73	132.333	151.526	156.651	134.414
ENSSSCG00000028879	110.959	100.704	61.9975	62.1601	132.389	78.853	97.1674	79.5133	87.5406	105.492	131.183	110.85	159.582	145.759	152.691	135.083	134.377
ENSSSCG00000007465	98.2495	72.4695	62.9228	68.8543	53.3659	59.3717	61.7418	56.6532	62.197	139.591	147.58	105.015	250.771	57.5363	90.9155	148.705	134.302
ENSSSCG00000014907	124.041	96.9397	123.07	124.32	85.1802	121.526	110.326	135.173	113.791	116.148	172.659	186.694	142.212	141.923	83.922	96.4879	134.292
ENSSSCG00000017566	104.808	84.7046	92.5336	69.8106	71.8388	70.5038	71.8634	66.5924	75.4067	128.935	97.4224	314.074	89.0183	107.401	108.399	94.2176	134.21
ENSSSCG00000028679	113.748	109.175	88.8322	83.1989	87.2328	86.2744	94.1309	104.361	93.315	159.837	102.245	133.214	118.329	148.635	131.711	145.299	134.182
ENSSSCG00000007286	81.3288	39.5288	24.9841	35.3835	29.7618	25.9751	22.2675	21.8661	28.5381	203.526	24.1144	34.0327	31.4821	38.3575	348.51	258.815	134.119
ENSSSCG00000015857	170.147	175.056	211.902	188.393	228.858	214.295	218.627	206.734	206.266	119.345	128.289	115.711	119.415	160.143	136.373	158.921	134.028
ENSSSCG00000027389	91.994	46.1169	50.8935	51.6407	46.1821	53.8056	50.608	50.6897	49.9909	151.312	72.3433	65.1484	199.748	152.471	113.062	183.895	133.997
ENSSSCG00000022099	76.6967	22.5879	18.5067	16.2573	14.3678	23.1921	23.2797	17.8905	19.4403	124.673	142.758	106.96	185.636	29.7271	238.945	108.975	133.953
ENSSSCG00000030373	99.298	60.2344	61.9975	65.9854	50.2871	64.9378	69.8391	79.5133	64.6849	116.148	132.147	97.2364	99.8742	92.058	273.912	126.002	133.911
ENSSSCG00000003489	168.128	185.409	168.411	148.228	330.458	182.753	207.493	193.814	202.367	126.804	112.856	102.098	104.217	114.114	184.162	192.976	133.889
ENSSSCG00000010652	136.356	136.469	140.651	172.136	104.679	128.02	131.581	159.027	138.937	121.476	141.793	176.97	147.64	136.169	90.9155	121.461	133.775
ENSSSCG00000004524	229.161	223.055	388.641	358.616	259.646	330.255	340.086	371.724	324.575	143.853	136.005	141.965	134.613	124.662	120.055	135.083	133.748
ENSSSCG00000014920	109.309	92.2339	70.3255	109.019	89.2853	82.5637	62.754	88.4585	84.9486	167.296	71.3788	118.628	120.5	112.196	196.984	148.705	133.67
ENSSSCG00000009944	134.262	126.116	136.024	132.927	154.966	134.514	127.532	133.185	135.038	122.542	127.324	116.684	163.924	109.319	153.857	140.759	133.487
ENSSSCG00000025751	98.749	48.9404	73.1015	52.597	68.76	69.5762	71.8634	64.6045	64.2061	192.87	125.395	118.628	84.676	82.4686	166.678	162.327	133.292
ENSSSCG00000007246	116.477	100.704	90.6829	84.1553	129.31	89.9852	116.398	86.4707	99.6724	120.41	117.678	104.043	134.613	134.251	158.519	163.462	133.282
ENSSSCG00000029226	95.8131	57.4109	57.3708	57.3786	48.2346	52.8779	57.6932	77.5254	58.3559	139.591	96.4578	135.159	128.1	125.621	143.367	164.597	133.27
ENSSSCG00000010685	129.694	111.057	134.174	135.796	106.732	129.876	115.386	150.081	126.157	125.738	140.828	160.44	128.1	159.184	101.406	116.921	133.231
ENSSSCG00000003511	147.236	151.527	169.336	154.922	172.413	150.285	164.982	165.984	161.35	130.001	134.076	137.103	122.672	134.251	137.539	136.218	133.123
ENSSSCG00000017727	117.173	92.2339	92.5336	83.1989	102.627	91.8405	146.763	99.3916	101.227	143.853	147.58	106.96	156.325	133.292	121.221	122.596	133.118
ENSSSCG00000011565	96.6761	54.5874	57.3708	66.9417	57.471	56.5886	67.8148	61.6228	60.3424	136.394	115.749	131.269	119.415	165.896	135.208	127.137	133.01
ENSSSCG00000009742	114.799	141.174	81.4296	92.762	95.4429	89.9852	84.0093	91.4402	96.6062	107.623	94.5286	112.794	140.041	153.43	179.5	143.029	132.992
ENSSSCG00000015334	95.3328	78.1165	49.9681	80.33	21.5516	57.5163	52.6324	63.6106	57.6751	47.951	270.082	102.098	130.271	129.457	181.831	69.2443	132.991
ENSSSCG00000034339	94.3938	60.2344	53.6695	54.5097	68.76	49.1672	49.5959	55.6593	55.9423	71.3938	254.649	192.528	226.888	63.2899	75.7629	45.4061	132.845
ENSSSCG00000033146	90.1508	47.0581	44.4161	58.3349	37.9719	45.4564	42.5107	56.6532	47.4859	139.591	67.5204	166.274	184.55	181.239	80.4253	110.11	132.816
ENSSSCG00000028092	73.1555	14.1174	13.88	16.2573	10.2627	13.9152	12.1459	13.9148	13.4991	137.46	21.2207	35.9775	17.3694	22.0556	294.893	400.709	132.812
ENSSSCG00000004931	153.904	208.938	157.307	140.578	218.595	160.489	193.323	146.106	175.048	144.919	156.262	159.468	124.843	125.621	96.7435	121.461	132.759
ENSSSCG00000027127	103.712	79.9988	68.4749	58.3349	95.4429	74.2146	78.9485	67.5863	74.7144	126.804	120.572	107.932	131.356	131.374	170.175	140.759	132.71
ENSSSCG00000025034	100.574	179.762	49.9681	48.7718	45.1558	54.7332	45.5472	55.6593	68.5139	108.689	76.2016	179.887	150.897	157.266	134.042	121.461	132.635
ENSSSCG00000038867	178.274	214.585	246.139	224.733	159.072	171.621	322.879	228.601	223.947	127.869	138.899	179.887	104.217	96.8527	134.042	146.435	132.6
ENSSSCG00000021814	180.856	246.584	213.753	218.995	227.831	218.005	256.077	222.637	229.126	134.263	136.005	137.103	131.356	128.498	122.386	138.489	132.586
ENSSSCG00000036210	141.671	148.704	150.83	143.446	160.098	144.718	152.836	155.051	150.812	125.738	128.289	115.711	145.469	128.498	138.704	145.299	132.53
ENSSSCG00000035147	233.952	278.584	283.153	178.83	660.917	333.038	392.718	220.649	335.413	202.46	111.891	97.2364	83.5904	66.1667	195.818	170.273	132.491
ENSSSCG00000007228	98.9683	61.1755	64.7735	68.8543	76.9701	63.0824	66.8026	56.6532	65.4731	104.427	129.253	140.993	133.527	137.128	145.698	136.218	132.464
ENSSSCG00000005444	153.952	159.998	185.067	169.267	173.439	169.766	183.201	187.85	175.513	136.394	99.3515	106.96	89.0183	110.278	214.467	170.273	132.392
ENSSSCG00000020702	170.938	187.291	233.185	227.602	184.728	204.09	180.165	249.473	209.505	149.181	125.395	154.606	138.955	133.292	102.571	122.596	132.371
ENSSSCG00000016372	113.874	100.704	94.3843	86.0679	113.916	95.5513	85.0215	92.4342	95.4399	122.542	134.076	124.463	134.613	144.8	131.711	133.948	132.307
ENSSSCG00000006561	104.864	73.4106	70.3255	73.6358	97.4955	68.6485	86.0336	72.5558	77.4436	132.132	139.864	100.153	134.613	118.908	155.023	145.299	132.285
ENSSSCG00000014538	126.16	119.528	114.742	109.976	138.546	114.105	126.52	117.282	120.1	133.197	137.935	140.02	128.1	122.744	137.539	126.002	132.22
ENSSSCG00000031892	93.3683	55.5286	53.6695	58.3349	49.2609	54.7332	54.6567	55.6593	54.549	155.574	101.281	104.043	109.645	102.606	184.162	168.002	132.188
ENSSSCG00000009994	176.873	222.114	225.782	237.165	208.332	211.512	230.773	215.68	221.622	138.525	135.041	141.965	130.271	157.266	103.737	118.056	132.123
ENSSSCG00000007198	103.695	101.646	58.2962	98.4999	58.4973	63.0824	48.5837	98.3977	75.2861	99.0988	142.758	136.131	132.442	141.923	171.341	101.028	132.103
ENSSSCG00000003506	108.944	95.0574	83.2802	94.6747	75.9438	76.0699	89.0701	86.4707	85.7953	174.755	79.0954	95.2917	123.757	134.251	160.851	156.651	132.093
ENSSSCG00000013647	97.3156	53.6462	62.9228	60.2475	75.9438	59.3717	67.8148	58.641	62.6554	121.476	152.403	121.546	150.897	115.073	138.704	123.732	131.976
ENSSSCG00000014170	141.348	159.056	143.427	145.359	201.149	141.935	123.484	141.136	150.792	159.837	103.21	130.297	125.928	140.964	120.055	143.029	131.903
ENSSSCG00000013239	115.25	79.0576	108.264	87.0242	126.231	98.3343	96.1553	95.4159	98.6404	139.591	114.785	114.739	107.473	120.826	166.678	158.921	131.859
ENSSSCG00000027115	171.07	194.821	201.723	237.165	198.07	205.945	209.517	225.619	210.409	98.0332	135.041	160.44	188.893	169.732	75.7629	94.2176	131.731
ENSSSCG00000000171	139.868	110.116	117.518	84.1553	282.224	150.285	140.69	151.075	148.009	160.902	137.935	84.5957	91.1895	113.155	152.691	181.624	131.728
ENSSSCG00000022961	129.745	96.9397	142.502	130.058	114.942	150.285	90.0823	169.96	127.824	127.869	159.155	127.38	115.072	116.031	142.201	133.948	131.665
ENSSSCG00000005191	174.753	252.231	212.827	230.471	202.175	175.332	200.408	252.455	217.985	151.312	90.6703	103.071	125.928	137.128	144.532	168.002	131.521
ENSSSCG00000022504	198.612	232.467	249.841	220.908	334.563	212.439	330.977	279.29	265.784	149.181	123.466	105.015	102.045	189.87	116.558	133.948	131.441
ENSSSCG00000013648	138.559	166.586	145.278	144.403	159.072	141.935	117.411	145.112	145.685	134.263	119.608	145.855	143.298	161.102	95.5779	120.326	131.433
ENSSSCG00000007609	101.375	64.9402	68.4749	64.0728	82.1014	69.5762	82.9972	67.5863	71.3927	139.591	134.076	109.877	135.699	127.539	141.036	131.678	131.356
ENSSSCG00000002340	109.875	97.8809	86.9816	87.9805	81.0752	84.4191	92.1066	88.4585	88.4146	120.41	116.714	105.988	117.244	116.031	179.5	163.462	131.336
ENSSSCG00000015443	104.329	64.9402	89.7576	68.8543	75.9438	80.7084	76.9242	84.4828	77.373	153.443	98.3869	112.794	83.5904	101.647	181.831	187.3	131.285
ENSSSCG00000013726	136.512	133.645	143.427	131.014	174.466	138.225	139.678	132.191	141.807	123.607	135.041	132.242	137.87	139.046	124.717	126.002	131.218
ENSSSCG00000006172	98.5918	41.4111	84.2056	122.408	40.0245	63.0824	42.5107	68.5802	66.0317	46.8855	103.21	220.727	282.253	181.239	33.8019	49.9467	131.152
ENSSSCG00000011917	126.172	98.822	127.696	124.32	103.653	132.659	114.374	148.093	121.374	122.542	133.112	126.407	146.555	125.621	143.367	119.191	130.971
ENSSSCG00000017360	130.141	128.939	119.368	124.32	136.494	128.02	153.848	114.3	129.327	123.607	161.084	126.407	150.897	100.688	120.055	133.948	130.955
ENSSSCG00000012042	105.833	63.999	82.3549	68.8543	91.3379	88.1298	96.1553	74.5437	80.7678	151.312	129.253	140.02	113.987	122.744	136.373	122.596	130.898
ENSSSCG00000035045	187.942	240.938	230.409	239.077	261.698	242.125	271.259	229.595	245.014	117.214	110.926	112.794	144.383	140.964	143.367	146.435	130.869
ENSSSCG00000027660	104.62	65.8813	146.203	70.7669	35.9194	64.0101	70.8512	95.4159	78.4354	115.082	82.9537	275.179	100.96	172.609	75.7629	93.0824	130.804
ENSSSCG00000005671	102.468	71.5283	69.4002	61.2038	106.732	69.5762	81.985	58.641	74.1523	139.591	91.6349	79.7339	122.672	150.553	167.844	163.462	130.784
ENSSSCG00000009821	85.9834	40.47	41.6401	37.2961	38.9982	41.7457	47.5715	40.7505	41.2103	151.312	129.253	138.076	146.555	142.882	110.73	96.4879	130.757
ENSSSCG00000011438	121.467	115.763	112.891	104.238	121.1	107.611	116.398	107.343	112.192	125.738	143.722	132.242	138.955	140.964	120.055	113.515	130.742
ENSSSCG00000028827	111.163	90.3516	86.9816	88.9368	104.679	90.9129	82.9972	96.4098	91.6099	114.017	129.253	138.076	119.415	132.333	145.698	136.218	130.716
ENSSSCG00000027130	71.8101	10.3528	9.25336	11.4757	12.3152	14.8429	18.2189	13.9148	12.9105	98.0332	150.474	74.872	262.713	51.7826	178.334	98.7582	130.71
ENSSSCG00000022609	132.523	134.586	127.696	126.233	177.544	121.526	149.8	104.361	134.535	104.427	169.766	140.993	151.982	115.073	121.221	110.11	130.51
ENSSSCG00000006324	106.039	69.646	84.2056	77.4611	82.1014	84.4191	89.0701	84.4828	81.6266	135.328	136.005	129.324	109.645	131.374	137.539	133.948	130.452
ENSSSCG00000025839	142.442	139.292	148.979	143.446	198.07	153.068	142.715	156.045	154.516	127.869	143.722	152.661	108.559	171.65	101.406	106.704	130.367
ENSSSCG00000022784	97.4203	107.292	51.8188	56.4223	57.471	55.6609	62.754	60.6289	64.5783	102.296	161.084	199.335	137.87	100.688	108.399	102.164	130.262
ENSSSCG00000040281	91.1357	47.0581	50.8935	58.3349	49.2609	46.3841	53.6445	59.6349	52.173	255.739	88.7412	112.794	93.3607	70.9614	159.685	129.407	130.098
ENSSSCG00000004505	545.469	727.518	893.874	629.252	1506.56	860.889	1311.76	796.126	960.855	154.509	164.943	118.628	81.4192	87.2633	158.519	145.299	130.083
ENSSSCG00000008452	126.842	107.292	138.8	114.757	120.073	132.659	127.532	124.239	123.622	213.116	96.4578	105.988	97.703	95.8938	148.029	153.245	130.062
ENSSSCG00000017168	101.892	84.7046	68.4749	66.9417	83.1277	82.5637	64.7783	65.5984	73.7413	118.279	108.033	106.96	119.415	78.6329	210.971	168.002	130.042
ENSSSCG00000031871	111.684	80.9399	89.7576	104.238	86.2065	91.8405	94.1309	106.349	93.3517	133.197	134.076	83.6233	185.636	102.606	117.724	153.245	130.015
ENSSSCG00000038917	118.77	114.822	102.712	100.413	122.126	102.973	115.386	94.422	107.55	106.558	108.997	106.96	197.577	195.623	90.9155	103.299	129.99
ENSSSCG00000013421	132.811	111.998	133.248	112.845	180.623	130.803	169.031	111.319	135.695	106.558	154.332	128.352	151.982	99.7295	155.023	113.515	129.927
ENSSSCG00000008195	94.6767	42.3523	66.6242	47.8155	73.8913	53.8056	80.9728	50.6897	59.4502	133.197	95.4932	111.822	86.8471	93.017	201.646	187.3	129.903
ENSSSCG00000038514	110.859	102.587	77.7282	94.6747	102.627	78.853	88.058	98.3977	91.8464	144.919	124.431	123.49	121.586	131.374	128.214	135.083	129.871
ENSSSCG00000015901	214.294	223.997	213.753	143.446	542.896	261.606	426.12	279.29	298.73	152.378	85.8474	109.877	92.2751	204.254	125.883	138.489	129.858
ENSSSCG00000006646	147.616	168.468	158.232	164.485	167.282	159.561	174.092	165.984	165.443	122.542	130.218	151.689	162.838	134.251	101.406	105.569	129.788
ENSSSCG00000008495	156.433	174.115	185.067	209.432	146.756	173.477	172.067	220.649	183.08	136.394	135.041	137.103	135.699	134.251	114.227	115.785	129.786
ENSSSCG00000010219	156.288	239.996	144.352	178.83	140.599	160.489	178.14	237.546	182.85	75.6561	109.962	111.822	216.032	79.5918	152.691	162.327	129.726
ENSSSCG00000007153	138.366	133.645	136.95	130.058	183.702	145.646	163.97	135.173	147.02	104.427	116.714	90.4299	113.987	148.635	176.003	157.786	129.712
ENSSSCG00000003680	117.176	105.41	99.9363	93.7184	123.152	102.973	102.228	105.355	104.682	103.361	105.139	83.6233	104.217	274.256	124.717	112.38	129.671
ENSSSCG00000017184	136.194	127.057	136.024	102.325	215.516	127.092	172.067	119.27	142.765	119.345	132.147	115.711	77.0768	106.442	181.831	174.813	129.624
ENSSSCG00000003694	72.0056	16.9409	10.1787	21.0388	17.4466	12.0599	11.1338	11.927	14.3894	59.6724	15.4332	38.8946	87.9327	90.1401	305.383	309.896	129.622
ENSSSCG00000017091	116.244	142.115	88.8322	101.369	89.2853	89.0575	96.1553	113.306	102.874	120.41	140.828	121.546	120.5	122.744	164.347	116.921	129.614
ENSSSCG00000037131	111.543	95.9985	89.7576	85.1116	94.4167	95.5513	99.1917	94.422	93.4928	120.41	132.147	118.628	125.928	113.155	153.857	143.029	129.594
ENSSSCG00000022900	143.858	132.704	163.784	159.704	161.124	172.549	151.824	165.984	158.239	111.886	158.191	136.131	146.555	125.621	122.386	105.569	129.477
ENSSSCG00000008398	159.036	177.88	177.664	192.218	192.938	186.464	173.079	220.649	188.699	111.886	118.643	123.49	138.955	134.251	141.036	137.353	129.374
ENSSSCG00000007478	134.061	173.174	141.576	155.878	120.073	135.442	117.411	128.215	138.824	138.525	148.545	136.131	136.784	119.867	104.903	120.326	129.297
ENSSSCG00000000755	150.765	159.998	154.531	148.228	217.569	169.766	194.335	162.008	172.348	116.148	122.501	98.2088	134.613	123.703	143.367	165.732	129.182
ENSSSCG00000027256	109.797	73.4106	96.2349	84.1553	84.154	93.6959	97.1674	104.361	90.4542	140.656	127.324	142.938	136.784	110.278	117.724	128.272	129.139
ENSSSCG00000005643	130.61	127.998	125.846	113.801	177.544	124.309	132.593	123.246	132.191	135.328	129.253	146.827	124.843	142.882	103.737	120.326	129.028
ENSSSCG00000009230	225.983	377.406	285.003	348.097	300.697	274.594	349.195	326.004	322.999	111.886	110.926	140.993	168.266	136.169	113.062	121.461	128.966
ENSSSCG00000016634	92.5305	47.0581	54.5948	65.9854	52.3397	54.7332	50.608	67.5863	56.1294	152.378	91.6349	207.114	127.014	96.8527	106.068	121.461	128.932
ENSSSCG00000011020	171.893	223.997	214.678	256.291	172.413	192.958	229.76	214.686	214.969	112.951	140.828	175.026	131.356	133.292	107.234	101.028	128.817
ENSSSCG00000022708	198.632	269.172	246.139	260.116	291.46	248.619	242.919	321.035	268.494	127.869	108.997	155.578	135.699	122.744	116.558	133.948	128.771
ENSSSCG00000011609	79.7708	31.9995	26.8347	24.8641	36.9456	26.9028	36.4378	31.8053	30.8271	86.3119	34.7248	58.3418	52.1083	39.3164	268.084	362.113	128.714
ENSSSCG00000010329	128.665	157.174	115.667	147.272	134.441	116.888	127.532	101.379	128.622	96.9677	127.324	127.38	195.406	85.3455	155.023	113.515	128.709
ENSSSCG00000017785	156.041	179.762	173.963	184.568	179.597	173.477	207.493	184.868	183.39	135.328	117.678	119.601	196.492	104.524	94.4123	132.813	128.693
ENSSSCG00000007203	136.937	133.645	143.427	140.578	146.756	137.297	167.006	148.093	145.258	128.935	113.82	102.098	121.586	124.662	148.029	161.192	128.617
ENSSSCG00000002540	129.125	139.292	126.771	125.277	138.546	126.165	126.52	125.233	129.686	122.542	118.643	132.242	144.383	147.676	110.73	123.732	128.564
ENSSSCG00000002357	128.842	114.822	143.427	147.272	109.811	117.816	143.727	129.209	129.44	164.099	86.812	129.324	107.473	108.36	162.016	139.624	128.244
ENSSSCG00000030318	87.893	40.47	47.1921	43.0339	51.3134	46.3841	58.7053	45.7201	47.5456	176.886	71.3788	91.4022	81.4192	89.1812	186.493	200.922	128.24
ENSSSCG00000030567	109.438	79.9988	96.2349	84.1553	74.9176	91.8405	113.362	94.422	90.7044	125.738	136.97	140.02	131.356	140.005	110.73	112.38	128.171
ENSSSCG00000009370	203.147	364.23	183.216	167.354	363.299	210.584	359.317	299.169	278.167	102.296	149.51	165.302	103.131	95.8938	144.532	136.218	128.126
ENSSSCG00000005006	97.0794	58.3521	65.6988	66.9417	55.4185	70.5038	67.8148	77.5254	66.0364	131.066	129.253	132.242	135.699	113.155	131.711	123.732	128.122
ENSSSCG00000006461	182.414	282.349	212.827	210.388	313.012	198.524	236.846	203.753	236.814	93.7709	94.5286	115.711	128.1	174.527	130.545	158.921	128.015
ENSSSCG00000024564	112.642	97.8809	97.1603	85.1116	109.811	97.4066	106.277	87.4646	97.3016	119.345	89.7057	94.3193	112.901	115.073	179.5	185.03	127.982
ENSSSCG00000000194	136.147	118.586	113.816	108.063	202.175	104.828	184.213	178.905	144.37	159.837	241.144	69.0378	102.045	51.7826	99.0746	172.543	127.924
ENSSSCG00000038397	146.902	158.115	158.232	165.442	168.308	160.489	175.104	175.923	165.945	114.017	139.864	116.684	145.469	159.184	114.227	105.569	127.859
ENSSSCG00000038912	89.7526	33.8818	111.04	48.7718	37.9719	40.818	49.5959	39.7566	51.6909	99.0988	125.395	207.114	125.928	136.169	89.7499	111.245	127.814
ENSSSCG00000037880	111.955	88.4692	100.862	87.0242	101.601	110.394	84.0093	100.385	96.1064	104.427	146.616	118.628	156.325	113.155	132.877	122.596	127.803
ENSSSCG00000012885	134.808	169.409	129.547	128.146	163.177	123.382	152.836	127.221	141.96	114.017	120.572	131.269	118.329	110.278	152.691	146.435	127.656
ENSSSCG00000038967	92.3296	56.4697	53.6695	51.6407	63.6286	63.0824	58.7053	52.6775	57.1248	117.214	110.926	105.015	151.982	129.457	131.711	146.435	127.534
ENSSSCG00000005382	126.499	134.586	124.92	116.67	121.1	110.394	127.532	144.118	125.617	132.132	128.289	121.546	118.329	116.99	117.724	156.651	127.38
ENSSSCG00000035658	127.918	123.292	132.323	124.32	131.362	125.237	132.593	130.203	128.476	128.935	120.572	149.744	125.928	111.237	118.89	136.218	127.361
ENSSSCG00000000273	75.7325	25.4114	22.2081	20.0825	26.683	23.1921	27.3283	23.854	24.1085	136.394	86.812	68.0655	82.5048	66.1667	251.766	199.787	127.357
ENSSSCG00000010834	145.569	173.174	150.83	155.878	184.728	154.923	167.006	160.02	163.794	112.951	114.785	115.711	131.356	109.319	160.851	146.435	127.344
ENSSSCG00000000708	83.8877	50.8228	37.0134	43.9902	38.9982	37.1073	36.4378	38.7627	40.4475	119.345	179.411	103.071	204.091	72.8793	95.5779	116.921	127.328
ENSSSCG00000040439	95.5397	56.4697	70.3255	62.1601	60.5498	69.5762	55.6688	71.5619	63.7589	137.46	92.5995	90.4299	115.072	68.0846	193.487	194.111	127.321
ENSSSCG00000014568	119.758	110.116	110.115	109.019	134.441	114.105	107.289	100.385	112.21	123.607	114.785	93.347	171.523	117.949	121.221	148.705	127.305
ENSSSCG00000002723	116.156	103.528	108.264	87.0242	122.126	103.9	115.386	95.4159	105.092	131.066	115.749	100.153	106.388	112.196	143.367	181.624	127.221
ENSSSCG00000009642	153.238	168.468	186.918	133.883	171.387	122.454	262.15	209.716	179.282	116.148	64.6267	113.767	131.356	57.5363	194.652	212.273	127.194
ENSSSCG00000010497	184.051	314.348	213.753	173.092	199.096	198.524	254.052	333.956	240.974	108.689	133.112	127.38	140.041	155.348	108.399	116.921	127.127
ENSSSCG00000006306	94.2456	53.6462	57.3708	65.9854	63.6286	65.8654	57.6932	65.5984	61.3983	135.328	89.7057	91.4022	96.6174	118.908	178.334	179.354	127.093
ENSSSCG00000010683	100.057	65.8813	54.5948	65.9854	101.601	71.4315	109.313	42.7384	73.0779	101.23	110.926	185.722	192.149	137.128	78.0941	84.0012	127.036
ENSSSCG00000015232	156.77	212.703	98.0856	83.1989	368.43	128.02	218.627	196.795	186.551	139.591	156.262	254.759	62.9642	43.1522	110.73	121.461	126.989
ENSSSCG00000005459	197.894	264.467	270.198	265.854	274.014	261.606	270.247	275.315	268.814	118.279	124.431	135.159	119.415	159.184	116.558	115.785	126.973
ENSSSCG00000029125	128.299	121.41	133.248	151.097	106.732	133.586	119.435	142.13	129.663	124.673	136.97	120.573	142.212	150.553	93.2467	120.326	126.936
ENSSSCG00000000985	161.17	211.761	192.47	196.043	186.781	199.452	194.335	187.85	195.527	125.738	136.97	140.02	127.014	148.635	103.737	105.569	126.812
ENSSSCG00000011641	79.2026	31.9995	26.8347	18.1699	49.2609	29.6858	38.4621	26.8357	31.607	122.542	67.5204	55.4248	124.843	62.331	250.601	204.327	126.798
ENSSSCG00000022058	81.6191	27.2937	34.2374	34.4272	37.9719	35.2519	49.5959	36.7749	36.5076	149.181	85.8474	96.264	137.87	109.319	169.01	139.624	126.731
ENSSSCG00000008675	105.579	84.7046	75.8775	67.898	102.627	97.4066	81.985	80.5072	84.4294	132.132	128.289	84.5957	130.271	109.319	151.526	150.975	126.73
ENSSSCG00000010872	140.058	163.762	161.008	189.349	110.837	144.718	127.532	176.917	153.446	104.427	153.368	132.242	143.298	136.169	101.406	115.785	126.671
ENSSSCG00000030108	138.291	150.586	243.363	146.315	122.126	124.309	128.544	134.179	149.918	110.82	112.856	216.837	119.415	131.374	90.9155	104.434	126.665
ENSSSCG00000003021	142.226	170.35	138.8	131.971	222.7	141.008	154.861	145.112	157.829	93.7709	92.5995	140.993	145.469	122.744	137.539	153.245	126.623
ENSSSCG00000014901	178.166	225.879	254.467	270.636	184.728	225.427	197.371	249.473	229.712	124.673	125.395	162.385	159.582	117.949	86.2532	110.11	126.621
ENSSSCG00000017069	162.763	190.115	193.395	176.917	245.278	198.524	221.663	166.978	198.981	109.755	115.749	113.767	127.014	121.785	143.367	154.381	126.545
ENSSSCG00000035297	92.2666	35.7642	136.024	59.2912	36.9456	48.2395	48.5837	42.7384	58.2267	103.361	81.9891	302.405	43.4236	170.691	111.896	70.3794	126.306
ENSSSCG00000016781	199.035	307.76	243.363	272.548	283.25	255.113	282.393	258.418	271.835	94.8365	132.147	113.767	144.383	154.389	132.877	111.245	126.235
ENSSSCG00000009185	108.281	80.9399	94.3843	69.8106	92.3641	82.5637	106.277	106.349	90.3841	135.328	146.616	142.938	110.73	118.908	108.399	120.326	126.178
ENSSSCG00000023738	130.561	123.292	134.174	145.359	133.415	133.586	140.69	134.179	134.956	126.804	124.431	138.076	154.154	112.196	104.903	122.596	126.165
ENSSSCG00000030067	85.4354	43.2935	43.4908	42.0776	50.2871	40.818	42.5107	50.6897	44.7382	167.296	62.6976	71.9549	91.1895	104.524	191.156	194.111	126.133
ENSSSCG00000000862	122.975	134.586	106.414	127.189	104.679	119.671	119.435	127.221	119.885	94.8365	198.703	117.656	124.843	80.5508	139.87	126.002	126.066
ENSSSCG00000036938	103.424	95.9985	75.8775	92.762	82.1014	70.5038	72.8756	75.5376	80.8081	117.214	113.82	122.518	133.527	146.717	125.883	122.596	126.039
ENSSSCG00000012771	85.3101	47.9993	32.3868	34.4272	59.5235	53.8056	47.5715	36.7749	44.6412	82.0496	125.395	113.767	134.613	85.3455	222.626	118.056	125.979
ENSSSCG00000015116	102.268	75.293	84.2056	65.9854	101.601	74.2146	84.0093	64.6045	78.559	131.066	100.316	131.269	199.748	114.114	81.5909	123.732	125.977
ENSSSCG00000035259	186.419	246.584	256.318	267.767	227.831	234.704	214.578	280.284	246.867	116.148	116.714	137.103	128.1	140.005	117.724	126.002	125.971
ENSSSCG00000012325	153.07	158.115	201.723	159.704	224.753	170.694	178.14	168.966	180.299	133.197	136.005	132.242	119.415	126.58	115.393	118.056	125.841
ENSSSCG00000017584	102.82	95.0574	71.2509	75.5485	76.9701	81.636	77.9364	80.5072	79.8438	114.017	98.3869	112.794	134.613	92.058	155.023	173.678	125.796
ENSSSCG00000027457	139.243	139.292	166.56	157.791	122.126	160.489	150.812	172.941	152.859	117.214	136.97	124.463	115.072	155.348	125.883	104.434	125.626
ENSSSCG00000031705	97.5266	67.7637	63.8482	66.9417	56.4447	70.5038	72.8756	88.4585	69.548	128.935	119.608	116.684	147.64	115.073	120.055	130.542	125.505
ENSSSCG00000033321	84.532	47.0581	35.1628	47.8155	24.6304	55.6609	35.4256	59.6349	43.6269	79.9184	121.537	157.523	102.045	140.005	176.003	101.028	125.437
ENSSSCG00000035222	135.83	117.645	136.95	48.7718	268.882	174.404	211.542	65.5984	146.256	165.165	134.076	402.559	23.883	13.4251	95.5779	43.1358	125.403
ENSSSCG00000027778	88.6292	45.1758	52.7441	60.2475	44.1295	55.6609	45.5472	59.6349	51.8772	137.46	94.5286	94.3193	99.8742	110.278	199.315	141.894	125.381
ENSSSCG00000002776	88.4887	57.4109	47.1921	45.9029	56.4447	48.2395	62.754	43.7323	51.668	137.46	80.06	84.5957	113.987	117.949	185.328	157.786	125.309
ENSSSCG00000006482	108.617	115.763	87.9069	92.762	96.4692	76.9976	95.1431	78.5193	91.9373	118.279	116.714	122.518	151.982	105.483	125.883	136.218	125.297
ENSSSCG00000012269	110.907	85.6458	95.3096	78.4174	135.467	97.4066	99.1917	84.4828	96.5602	105.492	149.51	130.297	148.726	155.348	90.9155	96.4879	125.254
ENSSSCG00000017402	103.918	96.9397	83.2802	86.0679	64.6549	68.6485	102.228	76.5315	82.6216	101.23	154.332	140.993	125.928	56.5773	174.838	122.596	125.214
ENSSSCG00000008690	110.488	102.587	103.638	99.4562	101.601	88.1298	86.0336	89.4524	95.8424	132.132	127.324	126.407	133.527	119.867	108.399	128.272	125.133
ENSSSCG00000021793	89.2585	48.9404	57.3708	56.4223	44.1295	47.3118	55.6688	64.6045	53.4926	155.574	66.5559	103.071	124.843	134.251	141.036	149.84	125.024
ENSSSCG00000009676	140.338	149.645	148.054	151.097	179.597	148.429	158.909	154.057	155.684	101.23	121.537	172.108	170.438	97.8116	113.062	98.7582	124.992
ENSSSCG00000009430	160.365	205.173	182.291	224.733	186.781	186.464	184.213	200.771	195.775	102.296	105.139	147.799	160.667	131.374	101.406	126.002	124.955
ENSSSCG00000036549	87.4809	63.999	42.5654	60.2475	52.3397	32.4689	40.4864	58.641	50.1069	83.1151	48.2289	118.628	104.217	185.075	124.717	210.003	124.855
ENSSSCG00000009018	148.833	192.938	152.68	200.825	173.439	162.344	138.666	188.844	172.82	121.476	83.9183	164.33	149.811	160.143	92.0811	102.164	124.846
ENSSSCG00000015818	111.073	95.0574	111.966	96.5873	76.9701	110.394	88.058	102.373	97.3437	182.214	70.4142	102.098	93.3607	93.9759	134.042	197.516	124.803
ENSSSCG00000030547	113.166	99.7632	99.9363	100.413	97.4955	97.4066	117.411	98.3977	101.546	109.755	133.112	119.601	158.496	169.732	88.5844	94.2176	124.785
ENSSSCG00000016199	108.586	83.7634	115.667	109.976	60.5498	98.3343	91.0945	87.4646	92.407	150.247	100.316	102.098	138.955	130.416	148.029	103.299	124.766
ENSSSCG00000026571	106.368	108.234	83.2802	103.281	56.4447	73.2869	94.1309	98.3977	88.1508	125.738	87.7766	144.882	122.672	164.937	94.4123	131.678	124.585
ENSSSCG00000032648	118.052	112.939	106.414	132.927	89.2853	104.828	96.1553	138.154	111.529	133.197	92.5995	144.882	153.068	156.307	92.0811	99.8933	124.575
ENSSSCG00000010594	118.232	113.881	112.891	120.495	89.2853	114.105	106.277	127.221	112.022	123.607	117.678	148.772	102.045	145.759	107.234	126.002	124.442
ENSSSCG00000016750	96.1062	81.8811	61.9975	55.466	77.9964	66.7931	69.8391	60.6289	67.8003	127.869	133.112	124.463	131.356	127.539	111.896	114.65	124.412
ENSSSCG00000007133	100.697	95.9985	58.2962	78.4174	71.8388	63.0824	100.204	71.5619	77.057	114.017	130.218	110.85	181.293	93.017	142.201	98.7582	124.336
ENSSSCG00000038509	101.749	108.234	69.4002	80.33	73.8913	83.4914	53.6445	85.4768	79.2097	114.017	88.7412	98.2088	204.091	66.1667	139.87	158.921	124.288
ENSSSCG00000031302	94.2647	65.8813	58.2962	57.3786	69.7862	70.5038	60.7296	67.5863	64.3089	111.886	140.828	111.822	127.014	117.949	134.042	126.002	124.22
ENSSSCG00000002426	137.254	139.292	161.008	151.097	132.389	157.706	153.848	157.039	150.34	127.869	137.935	117.656	117.244	116.99	110.73	140.759	124.169
ENSSSCG00000028920	109.784	85.6458	86.9816	82.2426	114.942	94.6236	104.253	99.3916	95.44	139.591	96.4578	88.4851	96.6174	113.155	163.182	171.408	124.128
ENSSSCG00000030460	131.043	153.409	124.92	155.878	135.467	132.659	125.508	138.154	137.999	141.722	119.608	136.131	117.244	138.087	92.0811	123.732	124.086
ENSSSCG00000015815	111.561	102.587	84.2056	122.408	86.2065	95.5513	85.0215	117.282	99.0373	110.82	123.466	118.628	150.897	129.457	100.24	135.083	124.084
ENSSSCG00000004432	118.547	90.3516	120.294	113.801	103.653	117.816	113.362	132.191	113.067	112.951	148.545	111.822	123.757	106.442	137.539	127.137	124.028
ENSSSCG00000010863	185.964	207.056	266.497	284.98	226.805	255.113	232.797	262.394	247.949	119.345	136.97	136.131	175.865	123.703	82.7564	93.0824	123.979
ENSSSCG00000003085	92.7754	70.5872	52.7441	51.6407	84.154	55.6609	67.8148	48.7019	61.6148	100.164	103.21	91.4022	118.329	115.073	172.506	166.867	123.936
ENSSSCG00000035478	162.201	189.174	180.44	179.786	214.49	187.392	210.529	241.522	200.476	118.279	108.997	127.38	104.217	110.278	165.513	132.813	123.925
ENSSSCG00000017882	121.021	101.646	122.144	112.845	137.52	124.309	125.508	103.367	118.191	102.296	149.51	109.877	149.811	93.9759	145.698	115.785	123.85
ENSSSCG00000005466	141.315	195.762	138.8	155.878	129.31	141.008	158.909	191.826	158.785	118.279	133.112	139.048	124.843	116.031	110.73	124.867	123.844
ENSSSCG00000010011	109.967	90.3516	95.3096	87.9805	102.627	92.7682	106.277	97.4037	96.1025	140.656	89.7057	110.85	115.072	99.7295	165.513	145.299	123.832
ENSSSCG00000000757	90.0389	57.4109	52.7441	55.466	56.4447	52.8779	59.7175	59.6349	56.328	173.689	97.4224	87.5128	82.5048	89.1812	171.341	164.597	123.75
ENSSSCG00000006610	81.3492	38.5876	35.1628	23.9077	60.5498	42.6734	42.5107	29.8175	39.0299	120.41	130.218	121.546	127.014	132.333	99.0746	135.083	123.668
ENSSSCG00000033190	78.9956	49.8816	38.8641	30.6019	29.7618	38.035	26.3162	26.8357	34.328	108.689	85.8474	154.606	79.248	69.0435	189.99	178.219	123.663
ENSSSCG00000037719	117.337	123.292	105.488	115.713	110.837	101.117	113.362	107.343	111.022	107.623	104.174	109.877	174.78	160.143	90.9155	118.056	123.653
ENSSSCG00000023112	178.9	214.585	229.483	233.34	244.252	229.138	235.833	252.455	234.155	112.951	116.714	115.711	156.325	131.374	120.055	112.38	123.644
ENSSSCG00000005621	98.0281	80.9399	70.3255	74.5922	69.7862	76.0699	57.6932	77.5254	72.4189	108.689	132.147	116.684	141.127	127.539	121.221	118.056	123.637
ENSSSCG00000038085	99.9531	61.1755	75.8775	69.8106	89.2853	74.2146	86.0336	77.5254	76.2747	131.066	149.51	180.86	124.843	75.7561	94.4123	108.975	123.632
ENSSSCG00000015948	106.621	89.4104	87.9069	93.7184	80.0489	89.0575	86.0336	101.379	89.6507	117.214	129.253	124.463	130.271	124.662	121.221	118.056	123.591
ENSSSCG00000010440	136.047	129.88	148.054	165.442	136.494	151.212	148.788	160.02	148.556	119.345	103.21	146.827	110.73	147.676	120.055	116.921	123.538
ENSSSCG00000010211	140.41	169.409	154.531	145.359	167.282	160.489	158.909	145.112	157.299	93.7709	98.3869	153.634	127.014	106.442	192.321	93.0824	123.522
ENSSSCG00000038465	113.621	95.0574	101.787	109.019	100.574	99.262	115.386	105.355	103.777	125.738	126.36	105.015	121.586	108.36	138.704	138.489	123.465
ENSSSCG00000006126	106.05	80.9399	99.9363	87.0242	66.7074	87.2021	99.1917	100.385	88.7696	204.591	63.6621	106.96	73.8201	80.5508	173.672	160.056	123.33
ENSSSCG00000010931	109.615	98.822	87.9069	91.8057	102.627	93.6959	104.253	92.4342	95.9349	132.132	118.643	107.932	132.442	117.949	118.89	135.083	123.296
ENSSSCG00000010146	107.448	103.528	101.787	87.0242	100.574	88.1298	78.9485	81.5011	91.6418	160.902	86.812	104.043	96.6174	128.498	124.717	161.192	123.254
ENSSSCG00000015539	112.757	110.116	95.3096	116.67	89.2853	91.8405	110.326	102.373	102.274	132.132	124.431	125.435	136.784	104.524	124.717	114.65	123.239
ENSSSCG00000012983	136.295	155.292	136.95	135.796	184.728	150.285	151.824	131.197	149.439	106.558	117.678	105.015	119.415	146.717	127.049	139.624	123.151
ENSSSCG00000000433	96.5114	58.3521	82.3549	57.3786	72.865	75.1423	71.8634	71.5619	69.9312	75.6561	159.155	67.0931	70.5633	76.715	145.698	266.761	123.092
ENSSSCG00000011723	74.6428	28.2349	21.2827	12.432	21.5516	13.9152	27.3283	58.641	26.198	281.313	27.9728	23.3367	11.9415	26.8503	297.224	192.976	123.088
ENSSSCG00000028771	132.892	146.821	148.054	160.66	120.073	128.02	126.52	168.966	142.731	125.738	88.7412	128.352	131.356	138.087	106.068	143.029	123.053
ENSSSCG00000017748	215.698	305.878	306.286	346.184	265.803	282.943	314.782	336.937	308.402	116.148	116.714	123.49	154.154	132.333	93.2467	124.867	122.993
ENSSSCG00000024313	81.7762	30.1172	45.3415	36.3398	42.077	45.4564	45.5472	39.7566	40.6622	153.443	95.4932	118.628	115.072	114.114	135.208	128.272	122.89
ENSSSCG00000016604	102.384	71.5283	86.0562	87.0242	70.8125	76.0699	91.0945	91.4402	82.0037	108.689	97.4224	197.39	86.8471	91.0991	122.386	155.516	122.764
ENSSSCG00000007874	126.169	133.645	132.323	146.315	103.653	125.237	143.727	122.252	129.593	102.296	144.687	146.827	125.928	141.923	88.5844	108.975	122.746
ENSSSCG00000004454	73.0538	18.8232	14.8054	16.2573	42.077	20.409	30.3648	20.8722	23.3727	181.148	30.8665	43.7564	65.1354	35.4807	256.428	246.328	122.735
ENSSSCG00000002259	187.921	249.408	252.617	294.543	260.672	223.571	240.894	250.467	253.167	99.0988	86.812	114.739	160.667	194.664	113.062	89.677	122.674
ENSSSCG00000040944	106.271	96.9397	75.8775	95.631	90.3116	98.3343	76.9242	95.4159	89.9192	127.869	131.183	98.2088	145.469	113.155	113.062	129.407	122.622
ENSSSCG00000017339	109.725	93.1751	95.3096	84.1553	123.152	95.5513	106.277	80.5072	96.8753	130.001	115.749	108.905	105.302	107.401	132.877	157.786	122.574
ENSSSCG00000030167	88.8707	48.9404	53.6695	33.4708	71.8388	56.5886	78.9485	42.7384	55.1707	173.689	66.5559	70.9826	79.248	63.2899	178.334	225.895	122.571
ENSSSCG00000008619	116.952	89.4104	113.816	111.888	110.837	117.816	121.459	115.294	111.503	133.197	131.183	126.407	119.415	102.606	128.214	115.785	122.401
ENSSSCG00000008180	98.4969	76.2341	76.8029	74.5922	77.9964	85.3468	59.7175	71.5619	74.6074	98.0332	104.174	81.6786	121.586	97.8116	188.825	164.597	122.386
ENSSSCG00000029145	114.296	98.822	100.862	82.2426	130.336	108.539	122.471	100.385	106.237	138.525	137.935	109.877	104.217	87.2633	151.526	127.137	122.354
ENSSSCG00000008040	145.49	205.173	164.71	166.398	178.571	164.2	149.8	152.069	168.703	100.164	150.474	126.407	140.041	128.498	100.24	110.11	122.276
ENSSSCG00000039555	93.9248	77.1753	62.9228	65.9854	58.4973	64.0101	69.8391	60.6289	65.5798	124.673	103.21	104.043	249.686	95.8938	93.2467	85.1364	122.27
ENSSSCG00000004209	147.453	159.998	155.456	180.743	196.017	164.2	187.25	164.99	172.665	121.476	129.253	119.601	134.613	110.278	123.552	116.921	122.242
ENSSSCG00000036658	97.1258	63.0579	69.4002	57.3786	88.259	70.5038	87.0458	68.5802	72.0322	133.197	117.678	111.822	108.559	110.278	146.864	127.137	122.219
ENSSSCG00000001852	118.013	109.175	123.07	80.33	145.73	128.948	115.386	94.422	113.866	118.279	150.474	96.264	102.045	137.128	132.877	118.056	122.16
ENSSSCG00000010823	133.695	132.704	154.531	131.014	167.282	144.718	147.775	139.148	145.31	152.378	103.21	96.264	100.96	148.635	129.38	123.732	122.08
ENSSSCG00000010095	120.828	114.822	118.443	119.539	129.31	113.177	125.508	116.288	119.584	118.279	130.218	105.988	166.095	118.908	104.903	110.11	122.072
ENSSSCG00000028481	96.5599	95.0574	59.2215	77.4611	68.76	60.2993	69.8391	67.5863	71.1749	87.3774	83.9183	110.85	136.784	151.512	150.36	132.813	121.945
ENSSSCG00000006550	119.933	117.645	115.667	118.582	132.389	112.25	116.398	113.306	118.034	110.82	124.431	135.159	148.726	109.319	115.393	108.975	121.832
ENSSSCG00000028475	104.701	75.293	95.3096	88.9368	84.154	89.0575	90.0823	90.4463	87.6114	157.706	133.112	99.1811	122.672	118.908	115.393	105.569	121.791
ENSSSCG00000000555	246.672	462.111	308.137	465.723	284.276	296.858	365.39	418.439	371.562	78.8528	95.4932	94.3193	241.001	115.073	114.227	113.515	121.783
ENSSSCG00000010926	130.435	133.645	153.606	159.704	115.968	140.08	126.52	144.118	139.092	134.263	98.3869	107.932	135.699	108.36	127.049	140.759	121.778
ENSSSCG00000008412	147.413	160.939	174.888	180.743	168.308	169.766	175.104	181.887	173.091	110.82	121.537	129.324	162.838	133.292	95.5779	98.7582	121.735
ENSSSCG00000027466	96.6249	88.4692	62.9228	24.8641	83.1277	85.3468	79.9607	76.5315	71.6033	112.951	120.572	74.872	97.703	137.128	156.188	152.11	121.646
ENSSSCG00000004653	144.304	167.527	164.71	173.092	163.177	158.634	157.897	183.874	166.987	127.869	108.997	123.49	123.757	106.442	118.89	141.894	121.62
ENSSSCG00000038783	63.1671	4.70581	6.47735	9.5631	3.0788	4.63841	3.03648	1.98783	4.78397	37.2953	64.6267	22.3644	15.1982	15.343	180.665	515.359	121.55
ENSSSCG00000024655	95.6409	60.2344	66.6242	62.1601	74.9176	69.5762	87.0458	67.5863	69.7349	110.82	136.97	108.905	104.217	87.2633	157.354	145.299	121.547
ENSSSCG00000011332	195.811	260.702	280.377	279.242	269.908	257.896	262.15	280.284	270.08	116.148	128.289	120.573	144.383	133.292	101.406	106.704	121.542
ENSSSCG00000014072	145.997	154.351	173.038	160.66	209.359	162.344	200.408	133.185	170.478	117.214	223.782	114.739	62.9642	72.8793	138.704	120.326	121.516
ENSSSCG00000037015	185.887	288.937	223.006	337.577	179.597	239.342	192.311	291.217	250.284	147.05	60.7684	114.739	72.7345	136.169	173.672	145.299	121.49
ENSSSCG00000022955	133.492	131.763	158.232	144.403	143.678	141.935	150.812	148.093	145.559	118.279	130.218	119.601	137.87	120.826	113.062	110.11	121.424
ENSSSCG00000001966	161.62	179.762	202.649	228.558	171.387	192.958	173.079	264.382	201.825	117.214	102.245	121.546	137.87	163.019	97.909	110.11	121.416
ENSSSCG00000021798	122.354	144.939	118.443	108.063	128.284	116.888	120.447	126.227	123.327	110.82	127.324	127.38	96.6174	105.483	150.36	131.678	121.38
ENSSSCG00000032323	97.3044	60.2344	66.6242	54.5097	91.3379	78.853	84.0093	77.5254	73.2991	142.788	120.572	105.015	111.816	121.785	120.055	127.137	121.31
ENSSSCG00000012396	163.664	221.173	185.992	194.131	256.567	178.115	209.517	196.795	206.042	96.9677	126.36	120.573	141.127	158.225	97.909	107.839	121.286
ENSSSCG00000035839	102.514	90.3516	74.9522	84.1553	90.3116	88.1298	76.9242	81.5011	83.7608	96.9677	108.033	116.684	100.96	237.817	86.2532	102.164	121.268
ENSSSCG00000008038	90.9836	61.1755	59.2215	62.1601	62.6023	59.3717	60.7296	59.6349	60.6994	172.624	117.678	93.347	80.3336	69.0435	141.036	174.813	121.268
ENSSSCG00000002667	109.639	126.116	84.2056	75.5485	71.8388	127.092	89.0701	112.312	98.0262	122.542	132.147	101.126	100.96	134.251	132.877	124.867	121.253
ENSSSCG00000031518	66.8605	9.41162	12.0294	8.60679	14.3678	13.9152	14.1702	14.9087	12.4871	262.132	34.7248	41.8117	13.0271	14.3841	308.88	173.678	121.234
ENSSSCG00000000377	113.39	83.7634	112.891	95.631	116.995	117.816	118.423	93.4281	105.564	123.607	159.155	108.905	142.212	101.647	114.227	98.7582	121.216
ENSSSCG00000010299	96.3045	67.7637	71.2509	66.9417	67.7337	68.6485	76.9242	80.5072	71.3957	161.968	89.7057	95.2917	112.901	119.867	120.055	148.705	121.213
ENSSSCG00000024152	107.889	89.4104	84.2056	78.4174	122.126	90.9129	118.423	78.5193	94.5735	135.328	119.608	86.5404	143.298	91.0991	135.208	137.353	121.205
ENSSSCG00000005593	95.6036	65.8813	59.2215	77.4611	54.3922	67.7208	82.9972	82.495	70.0242	80.984	231.499	99.1811	69.4777	63.2899	159.685	144.164	121.183
ENSSSCG00000015662	66.5749	18.8232	9.25336	4.78155	5.13134	5.56609	12.1459	28.8236	12.075	192.87	25.079	160.44	47.7659	76.715	157.354	187.3	121.075
ENSSSCG00000007514	92.7513	68.7048	61.0722	58.3349	71.8388	60.2993	67.8148	63.6106	64.5251	116.148	106.104	105.988	138.955	124.662	114.227	140.759	120.978
ENSSSCG00000003591	174.004	232.467	228.558	243.859	211.411	197.596	253.04	222.637	227.081	107.623	119.608	120.573	127.014	114.114	125.883	131.678	120.927
ENSSSCG00000015362	66.6649	15.0586	11.104	14.3446	9.23641	12.0599	12.1459	12.9209	12.4101	217.378	44.3706	51.5353	39.0812	38.3575	150.36	305.356	120.92
ENSSSCG00000017895	175.492	245.643	215.603	215.17	216.543	227.282	243.931	246.491	230.095	96.9677	140.828	123.49	118.329	190.829	80.4253	95.3527	120.889
ENSSSCG00000017678	148.478	145.88	197.097	184.568	155.993	174.404	171.055	203.753	176.107	124.673	124.431	136.131	133.527	123.703	97.909	105.569	120.849
ENSSSCG00000027294	112.322	90.3516	113.816	93.7184	98.5217	118.743	108.301	103.367	103.831	116.148	127.324	100.153	150.897	96.8527	131.711	122.596	120.812
ENSSSCG00000022073	137.757	152.468	148.054	180.743	145.73	148.429	150.812	157.039	154.753	116.148	112.856	144.882	113.987	144.8	101.406	111.245	120.76
ENSSSCG00000023556	107.513	103.528	84.2056	88.9368	113.916	88.1298	94.1309	87.4646	94.3302	108.689	119.608	99.1811	116.158	116.99	148.029	136.218	120.696
ENSSSCG00000011351	80.2582	30.1172	40.7148	36.3398	42.077	42.6734	44.5351	42.7384	39.8851	118.279	101.281	105.988	100.96	96.8527	166.678	154.381	120.631
ENSSSCG00000027659	79.1694	40.47	36.0881	35.3835	35.9194	36.1796	41.4986	38.7627	37.7574	171.558	55.9455	70.0102	87.9327	112.196	181.831	164.597	120.581
ENSSSCG00000023324	202.701	324.701	273.899	338.534	281.197	256.04	243.931	276.309	284.944	106.558	102.245	137.103	165.01	125.621	89.7499	116.921	120.458
ENSSSCG00000016509	127.004	127.057	148.054	139.621	121.1	132.659	120.447	146.106	133.578	125.738	134.076	130.297	129.185	112.196	101.406	110.11	120.43
ENSSSCG00000017477	115.21	102.587	109.19	109.976	131.362	112.25	106.277	98.3977	110.005	116.148	144.687	126.407	132.442	127.539	103.737	91.9473	120.415
ENSSSCG00000005518	90.2169	77.1753	66.6242	57.3786	45.1558	50.0948	49.5959	74.5437	60.0812	149.181	76.2016	100.153	110.73	97.8116	159.685	148.705	120.353
ENSSSCG00000013659	223.168	263.525	363.657	393.043	327.379	371.073	305.672	258.418	326.11	107.623	186.164	135.159	107.473	91.0991	111.896	102.164	120.225
ENSSSCG00000015962	134.34	130.822	158.232	163.529	131.362	142.863	142.715	169.96	148.498	124.673	120.572	136.131	121.586	131.374	100.24	106.704	120.183
ENSSSCG00000021845	111.975	114.822	102.712	93.7184	137.52	101.117	97.1674	79.5133	103.796	107.623	135.041	113.767	120.5	136.169	123.552	104.434	120.155
ENSSSCG00000033154	78.1766	32.9407	32.3868	34.4272	46.1821	34.3242	39.4743	34.787	36.3603	119.345	69.4496	79.7339	120.5	134.251	172.506	144.164	119.993
ENSSSCG00000024267	80.1131	34.823	38.8641	44.9466	32.8406	37.1073	47.5715	45.7201	40.2676	106.558	81.9891	105.988	120.5	120.826	159.685	144.164	119.959
ENSSSCG00000004516	133.378	152.468	136.024	144.403	170.36	134.514	150.812	139.148	146.819	108.689	117.678	126.407	124.843	179.321	81.5909	101.028	119.937
ENSSSCG00000039249	102.853	74.3518	89.7576	91.8057	71.8388	89.9852	75.912	107.343	85.8563	126.804	112.856	122.518	124.843	103.565	121.221	127.137	119.849
ENSSSCG00000037549	129.622	98.822	139.726	95.631	242.199	171.621	104.253	124.239	139.499	138.525	104.174	172.108	97.703	67.1256	121.221	137.353	119.744
ENSSSCG00000003195	124.347	153.409	120.294	135.796	133.415	122.454	101.216	136.166	128.964	108.689	128.289	145.855	121.586	142.882	90.9155	99.8933	119.73
ENSSSCG00000012631	102.585	82.8223	67.5495	71.7232	113.916	95.5513	91.0945	75.5376	85.4563	61.8036	212.207	146.827	273.568	46.9879	47.7889	48.8115	119.714
ENSSSCG00000001984	127.501	150.586	136.95	139.621	124.178	120.599	131.581	144.118	135.376	114.017	116.714	148.772	110.73	127.539	107.234	112.38	119.626
ENSSSCG00000015099	112.833	118.586	99.0109	120.495	128.284	89.0575	100.204	87.4646	106.157	126.804	87.7766	95.2917	77.0768	116.031	167.844	165.732	119.508
ENSSSCG00000000107	111.967	123.292	99.9363	106.15	105.706	95.5513	100.204	100.385	104.461	100.164	135.041	108.905	178.037	97.8116	113.062	103.299	119.474
ENSSSCG00000017835	92.941	65.8813	65.6988	59.2912	80.0489	71.4315	71.8634	50.6897	66.415	109.755	82.9537	78.7615	109.645	63.2899	182.997	208.868	119.467
ENSSSCG00000024864	130.918	116.704	132.323	106.15	229.884	136.369	162.958	112.312	142.386	126.804	155.297	124.463	119.415	129.457	95.5779	85.1364	119.45
ENSSSCG00000031967	125.511	143.057	129.547	128.146	158.045	125.237	127.532	110.325	131.698	124.673	127.324	122.518	120.5	120.826	100.24	119.191	119.325
ENSSSCG00000011959	115.043	144.939	67.5495	200.825	64.6549	136.369	56.681	104.361	110.769	89.5086	100.316	115.711	199.748	82.4686	130.545	116.921	119.317
ENSSSCG00000007170	98.3363	77.1753	66.6242	71.7232	81.0752	86.2744	92.1066	66.5924	77.3673	88.443	94.5286	77.7891	115.072	104.524	153.857	200.922	119.305
ENSSSCG00000009359	127.604	139.292	134.174	143.446	120.073	130.803	129.557	154.057	135.915	111.886	152.403	202.252	110.73	118.908	58.2792	80.5958	119.293
ENSSSCG00000006508	232.468	349.171	346.076	392.087	338.668	317.267	314.782	361.785	345.691	98.0332	109.962	123.49	156.325	134.251	101.406	111.245	119.245
ENSSSCG00000007345	135.294	140.233	158.232	154.922	150.861	154.923	153.848	147.1	151.446	117.214	113.82	94.3193	123.757	113.155	146.864	124.867	119.142
ENSSSCG00000014994	88.1542	62.1167	59.2215	60.2475	43.1033	55.6609	44.5351	75.5376	57.2032	165.165	54.0164	106.96	156.325	168.773	76.9285	105.569	119.105
ENSSSCG00000008484	117.128	89.4104	125.846	118.582	97.4955	126.165	116.398	132.191	115.155	127.869	175.553	122.518	149.811	91.0991	86.2532	80.5958	119.1
ENSSSCG00000028225	171.456	227.761	228.558	253.422	202.175	210.584	217.615	226.613	223.818	114.017	140.828	138.076	127.014	110.278	96.7435	106.704	119.094
ENSSSCG00000005631	95.8965	74.3518	66.6242	87.0242	72.865	68.6485	72.8756	66.5924	72.7117	82.0496	153.368	82.6509	256.199	62.331	109.565	87.4067	119.081
ENSSSCG00000023247	104.955	92.2339	90.6829	74.5922	106.732	89.0575	96.1553	86.4707	90.8463	137.46	87.7766	96.264	77.0768	94.9348	150.36	189.57	119.063
ENSSSCG00000013566	208.281	333.171	332.196	324.189	262.725	271.811	298.587	260.406	297.584	83.1151	149.51	137.103	194.32	93.017	80.4253	95.3527	118.978
ENSSSCG00000032607	114.896	88.4692	136.024	116.67	76.9701	109.466	172.067	76.5315	110.886	103.361	242.109	67.0931	86.8471	77.674	124.717	130.542	118.906
ENSSSCG00000024235	113.173	105.41	113.816	96.5873	135.467	101.117	106.277	93.4281	107.443	114.017	116.714	107.932	118.329	124.662	122.386	128.272	118.902
ENSSSCG00000009570	122.572	125.175	126.771	131.971	139.572	120.599	117.411	122.252	126.25	98.0332	149.51	127.38	143.298	103.565	104.903	105.569	118.894
ENSSSCG00000007521	112.133	103.528	103.638	89.8931	128.284	106.683	107.289	98.3977	105.387	115.082	122.501	117.656	119.415	128.498	118.89	110.11	118.879
ENSSSCG00000027139	117.04	99.7632	125.846	117.626	107.758	118.743	105.265	132.191	115.313	115.082	135.041	135.159	129.185	105.483	97.909	113.515	118.768
ENSSSCG00000008168	92.9883	65.8813	85.1309	75.5485	52.3397	67.7208	51.6202	72.5558	67.2567	111.886	98.3869	128.352	168.266	79.5918	106.068	138.489	118.72
ENSSSCG00000015867	152.656	159.998	208.201	196.043	179.597	202.235	157.897	202.759	186.676	119.345	129.253	127.38	125.928	111.237	106.068	111.245	118.637
ENSSSCG00000008828	97.5936	67.7637	80.5042	84.1553	62.6023	75.1423	78.9485	87.4646	76.6544	131.066	109.962	129.324	130.271	118.908	94.4123	115.785	118.533
ENSSSCG00000003780	106.57	105.41	89.7576	129.102	62.6023	89.9852	98.1796	87.4646	94.643	82.0496	144.687	144.882	127.014	192.746	72.2662	65.8388	118.498
ENSSSCG00000004825	153.021	165.645	174.888	162.573	229.884	167.91	218.627	193.814	187.62	109.755	165.907	101.126	173.694	110.278	94.4123	73.7849	118.422
ENSSSCG00000011746	143.074	164.703	184.142	167.354	142.651	148.429	174.092	192.82	167.742	112.951	163.014	141.965	112.901	102.606	93.2467	102.164	118.407
ENSSSCG00000017119	102.401	84.7046	83.2802	73.6358	99.548	92.7682	84.0093	87.4646	86.4873	117.214	115.749	113.767	111.816	118.908	125.883	124.867	118.315
ENSSSCG00000002311	103.77	102.587	91.6082	91.8057	80.0489	86.2744	78.9485	93.4281	89.2429	118.279	115.749	98.2088	173.694	89.1812	96.7435	136.218	118.296
ENSSSCG00000002127	179.638	224.938	244.289	227.602	269.908	231.921	261.137	227.607	241.057	106.558	133.112	120.573	117.244	124.662	110.73	114.65	118.218
ENSSSCG00000021042	194.918	258.82	273.899	290.718	261.698	259.751	273.283	283.266	271.634	128.935	144.687	125.435	127.014	108.36	87.4188	105.569	118.203
ENSSSCG00000005906	125.334	119.528	137.875	110.932	176.518	132.659	132.593	117.282	132.484	101.23	122.501	109.877	109.645	140.005	129.38	114.65	118.184
ENSSSCG00000035505	113.69	103.528	110.115	119.539	93.3904	108.539	97.1674	132.191	109.21	102.296	124.431	130.297	142.212	120.826	107.234	99.8933	118.17
ENSSSCG00000012837	96.5741	69.646	74.9522	63.1164	88.259	76.0699	76.9242	76.5315	75.0713	151.312	88.7412	89.4575	100.96	107.401	143.367	145.299	118.077
ENSSSCG00000020846	109.201	119.528	83.2802	92.762	105.706	109.466	104.253	88.4585	100.493	74.5905	182.305	118.628	147.64	77.674	121.221	103.299	117.908
ENSSSCG00000025606	168.252	191.056	210.977	232.383	176.518	219.861	245.955	253.449	218.6	119.345	103.21	125.435	108.559	102.606	151.526	114.65	117.904
ENSSSCG00000014285	115.778	99.7632	111.966	113.801	124.178	112.25	116.398	117.282	113.663	135.328	117.678	124.463	118.329	123.703	97.909	107.839	117.893
ENSSSCG00000006564	74.1312	27.2937	27.7601	26.7767	35.9194	30.6135	34.4135	29.8175	30.3706	101.23	103.21	94.3193	135.699	88.2223	153.857	148.705	117.892
ENSSSCG00000010340	71.7281	30.1172	34.2374	18.1699	27.7092	28.7581	20.2432	19.8783	25.5876	198.198	29.9019	40.8393	30.3965	34.5218	249.435	241.787	117.868
ENSSSCG00000018045	114.034	115.763	98.0856	131.014	103.653	109.466	106.277	107.343	110.229	93.7709	136.005	100.153	150.897	130.416	95.5779	118.056	117.839
ENSSSCG00000027898	120.278	134.586	132.323	139.621	102.627	119.671	103.24	127.221	122.756	105.492	104.174	105.988	136.784	102.606	150.36	119.191	117.799
ENSSSCG00000028113	88.3037	53.6462	65.6988	71.7232	40.0245	55.6609	56.681	68.5802	58.8593	106.558	97.4224	140.993	110.73	153.43	108.399	106.704	117.748
ENSSSCG00000009793	122.165	144.939	125.846	135.796	132.389	129.876	103.24	114.3	126.626	89.5086	87.7766	97.2364	148.726	156.307	99.0746	145.299	117.704
ENSSSCG00000014014	113.792	120.469	102.712	105.194	128.284	101.117	103.24	108.337	109.908	102.296	105.139	102.098	125.928	169.732	109.565	108.975	117.676
ENSSSCG00000031170	91.5329	55.5286	75.8775	79.3737	40.0245	67.7208	62.754	76.5315	65.4015	87.3774	91.6349	90.4299	232.316	133.292	93.2467	95.3527	117.664
ENSSSCG00000024960	141.628	151.527	170.262	197.956	104.679	153.068	170.043	211.704	165.606	122.542	132.147	104.043	124.843	136.169	110.73	93.0824	117.651
ENSSSCG00000029539	110.477	86.5869	103.638	86.0679	118.021	98.3343	121.459	109.331	103.348	127.869	86.812	87.5128	135.699	150.553	123.552	111.245	117.606
ENSSSCG00000016272	111.983	90.3516	111.966	78.4174	140.599	115.96	108.301	100.385	106.569	134.263	118.643	88.4851	108.559	92.058	150.36	129.407	117.397
ENSSSCG00000014822	141.267	175.056	151.755	161.616	196.017	155.851	146.763	168.966	165.146	133.197	121.537	117.656	90.1039	129.457	104.903	124.867	117.389
ENSSSCG00000034725	106.323	96.9397	86.0562	91.8057	101.601	91.8405	106.277	92.4342	95.2791	102.296	109.962	98.2088	129.185	161.102	109.565	111.245	117.366
ENSSSCG00000002332	208.54	294.584	251.691	247.684	497.74	223.571	334.013	249.473	299.822	139.591	97.4224	104.043	89.0183	110.278	132.877	147.57	117.257
ENSSSCG00000016842	179.748	242.82	247.065	262.029	238.094	232.848	195.347	278.296	242.357	109.755	111.891	137.103	135.699	131.374	88.5844	105.569	117.139
ENSSSCG00000000152	147.744	175.056	173.963	203.694	167.282	168.838	171.055	188.844	178.39	103.361	104.174	110.85	109.645	140.964	123.552	127.137	117.097
ENSSSCG00000000964	122.19	112.939	127.696	104.238	186.781	119.671	131.581	108.337	127.32	101.23	109.962	103.071	115.072	132.333	132.877	124.867	117.059
ENSSSCG00000011916	89.4222	75.293	57.3708	53.5533	63.6286	60.2993	62.754	59.6349	61.7906	142.788	60.7684	87.5128	91.1895	118.908	144.532	173.678	117.054
ENSSSCG00000024789	118.189	110.116	114.742	111.888	151.888	123.382	111.338	112.312	119.381	104.427	146.616	104.043	119.415	130.416	111.896	102.164	116.997
ENSSSCG00000036317	88.8081	64.9402	57.3708	55.466	66.7074	54.7332	68.8269	56.6532	60.6711	120.41	139.864	97.2364	134.613	89.1812	132.877	104.434	116.945
ENSSSCG00000033272	96.6004	79.0576	74.9522	77.4611	67.7337	75.1423	80.9728	78.5193	76.2627	115.082	121.537	102.098	150.897	104.524	117.724	106.704	116.938
ENSSSCG00000013062	111.934	98.822	108.264	88.9368	124.178	117.816	115.386	95.4159	106.974	120.41	152.403	99.1811	134.613	104.524	107.234	99.8933	116.894
ENSSSCG00000013259	115.602	144.939	100.862	104.238	146.756	99.262	98.1796	106.349	114.369	114.017	127.324	139.048	112.901	114.114	103.737	106.704	116.835
ENSSSCG00000014850	88.2707	48.9404	64.7735	57.3786	54.3922	59.3717	66.8026	66.5924	59.7502	135.328	128.289	121.546	122.672	124.662	87.4188	97.623	116.791
ENSSSCG00000023380	83.2772	43.2935	45.3415	46.8592	56.4447	46.3841	65.7904	44.7262	49.8342	131.066	92.5995	101.126	102.045	103.565	152.691	133.948	116.72
ENSSSCG00000027348	90.9833	86.5869	60.1468	74.5922	47.2083	63.0824	54.6567	71.5619	65.405	85.2463	108.997	110.85	128.1	127.539	122.386	132.813	116.561
ENSSSCG00000034484	172.363	253.173	219.305	244.815	233.989	218.933	208.505	218.661	228.197	101.23	109.962	111.822	155.239	119.867	116.558	101.028	116.53
ENSSSCG00000004962	80.8009	46.1169	43.4908	55.466	44.1295	38.035	48.5837	39.7566	45.0826	137.46	38.5831	66.1208	121.586	57.5363	191.156	203.192	116.519
ENSSSCG00000010574	104.805	111.057	96.2349	102.325	91.3379	85.3468	81.985	83.4889	93.1108	110.82	121.537	121.546	103.131	111.237	121.221	126.002	116.499
ENSSSCG00000028444	85.1046	50.8228	50.8935	58.3349	45.1558	58.444	48.5837	64.6045	53.8342	118.279	108.033	120.573	122.672	161.102	89.7499	94.2176	116.375
ENSSSCG00000033944	97.5317	61.1755	91.6082	70.7669	79.0226	88.1298	88.058	72.5558	78.7596	158.771	76.2016	71.9549	67.3065	65.2078	177.169	197.516	116.304
ENSSSCG00000031053	114.237	120.469	81.4296	131.971	66.7074	96.4789	112.35	175.923	112.19	154.509	229.57	130.297	51.0227	80.5508	88.5844	79.4606	116.285
ENSSSCG00000003870	113.943	106.351	108.264	104.238	125.205	109.466	114.374	113.306	111.601	116.148	107.068	115.711	112.901	132.333	107.234	122.596	116.285
ENSSSCG00000031147	149.231	177.88	177.664	221.864	145.73	182.753	151.824	217.668	182.198	128.935	80.06	137.103	121.586	138.087	100.24	107.839	116.264
ENSSSCG00000032182	118.331	120.469	111.966	128.146	106.732	114.105	110.326	151.075	120.402	105.492	108.997	128.352	131.356	129.457	93.2467	116.921	116.26
ENSSSCG00000009628	121.484	136.469	118.443	120.495	148.809	119.671	124.496	119.27	126.807	101.23	132.147	107.932	122.672	123.703	113.062	112.38	116.161
ENSSSCG00000003461	126.81	142.115	140.651	150.141	115.968	129.876	138.666	145.112	137.504	148.115	115.749	115.711	121.586	96.8527	96.7435	118.056	116.116
ENSSSCG00000005667	119.473	114.822	122.144	117.626	131.362	128.948	136.642	108.337	122.84	83.1151	140.828	91.4022	133.527	211.925	80.4253	71.5146	116.105
ENSSSCG00000034302	103.244	121.41	78.6535	71.7232	102.627	90.9129	86.0336	81.5011	90.4087	115.082	110.926	114.739	125.928	81.5097	125.883	138.489	116.08
ENSSSCG00000013249	195.201	235.291	280.377	212.301	395.113	259.751	270.247	268.357	274.491	127.869	102.245	107.932	109.645	130.416	108.399	124.867	115.91
ENSSSCG00000015973	87.1751	44.2346	65.6988	47.8155	60.5498	59.3717	75.912	55.6593	58.4631	143.853	101.281	102.098	93.3607	90.1401	134.042	146.435	115.887
ENSSSCG00000037144	104.872	94.1162	102.712	109.976	74.9176	74.2146	80.9728	120.264	93.8818	102.296	69.4496	122.518	117.244	125.621	143.367	130.542	115.862
ENSSSCG00000013938	104.453	92.2339	87.9069	77.4611	128.284	93.6959	101.216	70.568	93.0522	116.148	141.793	104.043	130.271	81.5097	129.38	107.839	115.855
ENSSSCG00000008466	97.6187	71.5283	78.6535	82.2426	72.865	77.9253	85.0215	87.4646	79.3858	108.689	95.4932	110.85	111.816	138.087	118.89	127.137	115.852
ENSSSCG00000035523	107.908	78.1165	97.1603	85.1116	118.021	108.539	116.398	96.4098	99.9652	132.132	105.139	108.905	96.6174	108.36	124.717	135.083	115.85
ENSSSCG00000028178	89.205	57.4109	57.3708	64.0728	65.6812	62.1547	68.8269	62.6167	62.5906	119.345	108.033	88.4851	104.217	116.99	134.042	139.624	115.819
ENSSSCG00000017357	137.561	166.586	149.904	162.573	170.36	141.935	163.97	160.02	159.336	100.164	113.82	129.324	136.784	124.662	97.909	107.839	115.786
ENSSSCG00000031977	134.512	200.468	168.411	179.786	114.942	151.212	135.63	122.252	153.243	76.7217	391.619	213.92	31.4821	23.0145	40.7954	32.9194	115.782
ENSSSCG00000036102	99.5607	86.5869	78.6535	69.8106	93.3904	83.4914	85.0215	86.4707	83.3464	101.23	105.139	98.2088	107.473	108.36	151.526	138.489	115.775
ENSSSCG00000010625	158.032	174.115	209.126	176.917	261.698	205.945	142.715	231.582	200.3	111.886	102.245	121.546	112.901	129.457	115.393	116.921	115.764
ENSSSCG00000006502	127.135	185.409	116.592	158.747	140.599	117.816	106.277	144.118	138.508	107.623	127.324	117.656	166.095	94.9348	99.0746	97.623	115.762
ENSSSCG00000031593	141.339	154.351	169.336	169.267	172.413	166.055	171.055	165.984	166.923	119.345	111.891	112.794	100.96	110.278	115.393	139.624	115.755
ENSSSCG00000020777	91.3212	69.646	55.5201	61.2038	82.1014	69.5762	63.7661	66.5924	66.9151	96.9677	127.324	109.877	169.352	135.21	85.0876	86.2715	115.727
ENSSSCG00000004561	220.66	349.171	323.868	344.272	309.933	294.075	306.685	351.846	325.693	103.361	100.316	116.684	132.442	137.128	101.406	118.056	115.627
ENSSSCG00000007458	151.263	197.644	184.142	190.306	189.86	174.404	189.274	182.88	186.93	112.951	116.714	127.38	125.928	116.99	100.24	108.975	115.597
ENSSSCG00000030616	160.85	196.703	222.081	221.864	173.439	217.078	175.104	236.552	206.117	112.951	104.174	162.385	112.901	135.21	80.4253	101.028	115.582
ENSSSCG00000006970	223.948	308.701	398.82	352.878	272.987	300.569	371.463	321.035	332.35	121.476	91.6349	134.186	140.041	135.21	90.9155	95.3527	115.545
ENSSSCG00000028663	118.646	109.175	144.352	147.272	106.732	122.454	90.0823	132.191	121.751	96.9677	133.112	165.302	137.87	116.99	72.2662	86.2715	115.54
ENSSSCG00000006277	90.7846	48.9404	70.3255	69.8106	63.6286	74.2146	73.8877	61.6228	66.0615	94.8365	142.758	71.9549	281.168	70.0025	53.6169	94.2176	115.508
ENSSSCG00000003600	67.2018	20.7056	18.5067	15.301	21.5516	19.4813	18.2189	18.8844	18.9499	167.296	58.8392	54.4524	58.6218	48.9058	176.003	244.058	115.454
ENSSSCG00000014364	184.56	248.467	243.363	254.378	272.987	230.993	276.32	249.473	253.712	96.9677	103.21	106.96	132.442	137.128	114.227	116.921	115.408
ENSSSCG00000009864	194.286	280.466	255.393	309.844	253.488	235.631	268.223	309.108	273.165	90.5742	90.6703	130.297	134.613	186.993	82.7564	91.9473	115.407
ENSSSCG00000008558	97.0061	69.646	83.2802	74.5922	85.1802	74.2146	89.0701	74.5437	78.6467	137.46	117.678	119.601	122.672	122.744	90.9155	96.4879	115.365
ENSSSCG00000016714	74.4558	20.7056	41.6401	26.7767	32.8406	46.3841	36.4378	30.8114	33.6566	100.164	100.316	73.8997	320.249	44.1111	88.5844	79.4606	115.255
ENSSSCG00000011889	127.593	132.704	140.651	138.665	143.678	137.297	145.751	141.136	139.983	106.558	93.564	93.347	155.239	131.374	103.737	122.596	115.202
ENSSSCG00000009853	101.713	95.9985	86.9816	78.4174	84.154	80.7084	105.265	86.4707	88.285	112.951	115.749	105.015	115.072	99.7295	122.386	135.083	115.141
ENSSSCG00000006066	174.995	231.526	198.022	177.874	334.563	207.801	219.639	275.315	234.963	128.935	112.856	107.932	154.154	97.8116	99.0746	104.434	115.028
ENSSSCG00000040275	85.618	50.8228	48.1175	41.1213	67.7337	48.2395	87.0458	50.6897	56.2529	199.263	57.8747	81.6786	80.3336	74.7971	170.175	140.759	114.983
ENSSSCG00000034105	84.5182	70.5872	44.4161	52.597	58.4973	51.0225	53.6445	47.708	54.0675	107.623	112.856	97.2364	122.672	116.99	128.214	119.191	114.969
ENSSSCG00000010835	101.315	92.2339	85.1309	87.9805	84.154	84.4191	89.0701	91.4402	87.7755	114.017	118.643	112.794	117.244	121.785	102.571	116.921	114.854
ENSSSCG00000027859	95.068	97.8809	66.6242	84.1553	66.7074	70.5038	56.681	84.4828	75.2908	117.214	112.856	123.49	103.131	121.785	113.062	112.38	114.845
ENSSSCG00000016101	103.955	101.646	97.1603	97.5436	73.8913	91.8405	91.0945	98.3977	93.0819	90.5742	102.245	95.2917	121.586	106.442	104.903	182.759	114.829
ENSSSCG00000004101	70.5998	18.8232	19.4321	17.2136	25.6567	35.2519	37.4499	30.8114	26.377	197.132	90.6703	122.518	187.807	33.5628	68.7694	103.299	114.823
ENSSSCG00000016130	10.8718	12.2351	19.4321	16.2573	7.18388	15.7706	8.09728	18.8844	13.9801	5.32789	23.1499	4.86182	759.912	6.71256	1.16558	2.2703	114.771
ENSSSCG00000012001	164.905	218.35	173.038	222.82	257.593	189.247	245.955	198.783	215.112	116.148	129.253	76.8168	79.248	126.58	135.208	139.624	114.697
ENSSSCG00000023028	106.731	108.234	84.2056	110.932	87.2328	80.7084	109.313	111.319	98.8492	107.623	169.766	119.601	105.302	100.688	111.896	87.4067	114.612
ENSSSCG00000017505	130.505	134.586	139.726	148.228	167.282	138.225	153.848	143.124	146.431	116.148	119.608	114.739	124.843	97.8116	115.393	113.515	114.58
ENSSSCG00000002276	115.797	133.645	92.5336	103.281	132.389	118.743	109.313	129.209	117.016	127.869	122.501	135.159	90.1039	138.087	82.7564	105.569	114.578
ENSSSCG00000010351	126.467	137.41	145.278	136.752	119.047	131.731	138.666	160.02	138.415	128.935	82.9537	112.794	97.703	109.319	121.221	148.705	114.519
ENSSSCG00000035532	88.0267	57.4109	60.1468	51.6407	71.8388	59.3717	65.7904	64.6045	61.5434	117.214	104.174	105.015	108.559	106.442	138.704	121.461	114.51
ENSSSCG00000038968	104.72	79.9988	95.3096	85.1116	96.4692	92.7682	94.1309	121.258	95.0066	130.001	119.608	117.656	104.217	107.401	117.724	104.434	114.434
ENSSSCG00000007067	130.568	140.233	154.531	157.791	145.73	131.731	157.897	139.148	146.723	128.935	97.4224	114.739	122.672	87.2633	135.208	114.65	114.413
ENSSSCG00000015825	98.7993	112.939	76.8029	95.631	83.1277	70.5038	66.8026	76.5315	83.1913	107.623	123.466	108.905	154.154	77.674	120.055	108.975	114.407
ENSSSCG00000010824	148.18	184.468	179.515	189.349	167.282	167.91	195.347	189.838	181.958	100.164	116.714	129.324	143.298	111.237	97.909	102.164	114.401
ENSSSCG00000040570	95.1462	61.1755	79.5789	70.7669	86.2065	74.2146	76.9242	82.495	75.9088	117.214	124.431	115.711	122.672	88.2223	120.055	112.38	114.384
ENSSSCG00000034019	81.013	35.7642	52.7441	45.9029	48.2346	48.2395	56.681	48.7019	48.0383	102.296	87.7766	91.4022	75.9912	88.2223	186.493	165.732	113.988
ENSSSCG00000023667	119.796	122.351	132.323	116.67	146.756	119.671	125.508	116.288	125.652	119.345	110.926	108.905	113.987	111.237	104.903	128.272	113.939
ENSSSCG00000000019	102.31	83.7634	91.6082	96.5873	87.2328	88.1298	91.0945	96.4098	90.6894	121.476	127.324	101.126	160.667	95.8938	99.0746	91.9473	113.93
ENSSSCG00000034937	70.5971	34.823	22.2081	24.8641	32.8406	25.9751	28.3405	21.8661	27.2739	102.296	96.4578	116.684	117.244	109.319	131.711	123.732	113.92
ENSSSCG00000039582	81.5736	38.5876	56.4455	40.165	51.3134	51.9502	51.6202	54.6654	49.2496	136.394	100.316	117.656	100.96	96.8527	127.049	118.056	113.898
ENSSSCG00000038253	108.351	107.292	103.638	99.4562	100.574	107.611	94.1309	107.343	102.864	119.345	136.005	123.49	131.356	85.3455	102.571	98.7582	113.839
ENSSSCG00000029518	99.8177	95.9985	83.2802	92.762	70.8125	82.5637	75.912	99.3916	85.8172	96.9677	102.245	110.85	122.672	123.703	116.558	123.732	113.818
ENSSSCG00000029119	119.407	134.586	114.742	126.233	130.336	122.454	124.496	122.252	125.014	99.0988	123.466	102.098	128.1	116.031	116.558	111.245	113.8
ENSSSCG00000002774	106.273	122.351	95.3096	104.238	102.627	82.5637	91.0945	93.4281	98.8016	105.492	106.104	123.49	127.014	112.196	108.399	113.515	113.744
ENSSSCG00000028979	87.9497	63.999	56.4455	68.8543	53.3659	68.6485	62.754	61.6228	62.2414	131.066	111.891	163.357	128.1	41.2343	76.9285	143.029	113.658
ENSSSCG00000016434	81.6139	46.1169	48.1175	49.7281	47.2083	48.2395	58.7053	49.6958	49.6873	108.689	106.104	88.4851	117.244	86.3044	159.685	128.272	113.54
ENSSSCG00000000706	85.8774	64.9402	56.4455	49.7281	60.5498	56.5886	64.7783	54.6654	58.2423	94.8365	146.616	86.5404	146.555	102.606	110.73	106.704	113.513
ENSSSCG00000017529	92.8771	62.1167	69.4002	71.7232	77.9964	73.2869	69.8391	81.5011	72.2662	105.492	135.041	111.822	110.73	110.278	118.89	102.164	113.488
[truncated: 15,199 more rows]
