# Supplementary material for: Differences in gene expression and variable splicing events of ovaries between large and small litter size in Chinese Xiang pigs
Source: Porcine Health Manag. 2021 Sep 1;7:52. doi: 10.1186/s40813-021-00226-x (PMC8411529; doi:10.1186/s40813-021-00226-x)
Supplement: Supplementary file 3 — Additional file 3: Table S3. The KEGG and GO enrichment for DEGs and DSGs of Xiang pig and the compares with Yorkshire pig. [file 40813_2021_226_MOESM3_ESM.xlsx]

## Sheet: UP-DEG
Table S3. The KEGG and GO enrichment for up-regulated DEGs (A)
##Databases: KEGG PATHWAY, Gene Ontology
##Statistical test method: hypergeometric test / Fisher's exact test
##FDR correction method: Benjamini and Hochberg
#Term UP-DEG	Database	ID	Input number	Background number	P-Value	Corrected P-Value	Input
Metabolic pathways	KEGG PATHWAY	ssc01100	152	1181	7.6538e-17	1.09844e-14	ENSSSCG00000021067|ENSSSCG00000030150|ENSSSCG00000009245|ENSSSCG00000008742|ENSSSCG00000026153|ENSSSCG00000013990|ENSSSCG00000021767|ENSSSCG00000007426|ENSSSCG00000009889|ENSSSCG00000000767|ENSSSCG00000023351|ENSSSCG00000007307|ENSSSCG00000025578|ENSSSCG00000013436|ENSSSCG00000004822|ENSSSCG00000004049|ENSSSCG00000016577|ENSSSCG00000022742|ENSSSCG00000030318|ENSSSCG00000025273|ENSSSCG00000010525|…
Steroid biosynthesis	KEGG PATHWAY	ssc00100	12	18	4.23166e-08	1.49418e-06	ENSSSCG00000028517|ENSSSCG00000010450|ENSSSCG00000013004|ENSSSCG00000026044|ENSSSCG00000012758|ENSSSCG00000006337|ENSSSCG00000027525|ENSSSCG00000021464|ENSSSCG00000008857|ENSSSCG00000021418|ENSSSCG00000005970|ENSSSCG00000015311
Oxidative phosphorylation	KEGG PATHWAY	ssc00190	26	116	1.42418e-07	4.46209e-06	ENSSSCG00000003903|ENSSSCG00000008056|ENSSSCG00000002776|ENSSSCG00000011764|ENSSSCG00000023903|ENSSSCG00000007524|ENSSSCG00000004480|ENSSSCG00000000767|ENSSSCG00000008195|ENSSSCG00000006263|ENSSSCG00000023277|ENSSSCG00000011893|ENSSSCG00000013436|ENSSSCG00000016577|ENSSSCG00000030318|ENSSSCG00000016990|ENSSSCG00000010261|ENSSSCG00000003653|ENSSSCG00000016100|ENSSSCG00000005528|ENSSSCG00000011003|…
Lysosome	KEGG PATHWAY	ssc04142	25	110	1.96694e-07	5.7953e-06	ENSSSCG00000008056|ENSSSCG00000014924|ENSSSCG00000007522|ENSSSCG00000002776|ENSSSCG00000008602|ENSSSCG00000011171|ENSSSCG00000001418|ENSSSCG00000009555|ENSSSCG00000006263|ENSSSCG00000004414|ENSSSCG00000000361|ENSSSCG00000023666|ENSSSCG00000010281|ENSSSCG00000017087|ENSSSCG00000006995|ENSSSCG00000001770|ENSSSCG00000007739|ENSSSCG00000002366|ENSSSCG00000010450|ENSSSCG00000014073|ENSSSCG00000023715|…
Fluid shear stress and atherosclerosis	KEGG PATHWAY	ssc05418	26	121	2.90059e-07	8.16755e-06	ENSSSCG00000017277|ENSSSCG00000022080|ENSSSCG00000028331|ENSSSCG00000008601|ENSSSCG00000011171|ENSSSCG00000002535|ENSSSCG00000028355|ENSSSCG00000007541|ENSSSCG00000005701|ENSSSCG00000005453|ENSSSCG00000016635|ENSSSCG00000016991|ENSSSCG00000007032|ENSSSCG00000008162|ENSSSCG00000002623|ENSSSCG00000000144|ENSSSCG00000002383|ENSSSCG00000001695|ENSSSCG00000013655|ENSSSCG00000017723|ENSSSCG00000016450|…
Rheumatoid arthritis	KEGG PATHWAY	ssc05323	20	75	3.83846e-07	1.0607e-05	ENSSSCG00000002383|ENSSSCG00000011171|ENSSSCG00000006263|ENSSSCG00000017705|ENSSSCG00000001453|ENSSSCG00000002776|ENSSSCG00000003017|ENSSSCG00000016990|ENSSSCG00000016577|ENSSSCG00000009002|ENSSSCG00000017723|ENSSSCG00000002385|ENSSSCG00000008056|ENSSSCG00000001470|ENSSSCG00000001457|ENSSSCG00000001456|ENSSSCG00000015037|ENSSSCG00000000767|ENSSSCG00000013655|ENSSSCG00000001695
Phagosome	KEGG PATHWAY	ssc04145	24	126	5.16552e-06	0.000108403	ENSSSCG00000008056|ENSSSCG00000002776|ENSSSCG00000001453|ENSSSCG00000001470|ENSSSCG00000001457|ENSSSCG00000009555|ENSSSCG00000000767|ENSSSCG00000028355|ENSSSCG00000006263|ENSSSCG00000016577|ENSSSCG00000024927|ENSSSCG00000016990|ENSSSCG00000009759|ENSSSCG00000011615|ENSSSCG00000001398|ENSSSCG00000013579|ENSSSCG00000013545|ENSSSCG00000000647|ENSSSCG00000014369|ENSSSCG00000000293|ENSSSCG00000009002|…
Parkinson disease	KEGG PATHWAY	ssc05012	22	119	1.89875e-05	0.000339258	ENSSSCG00000014296|ENSSSCG00000003903|ENSSSCG00000011764|ENSSSCG00000007524|ENSSSCG00000004480|ENSSSCG00000015034|ENSSSCG00000008195|ENSSSCG00000023277|ENSSSCG00000012623|ENSSSCG00000013436|ENSSSCG00000016714|ENSSSCG00000030318|ENSSSCG00000003653|ENSSSCG00000016100|ENSSSCG00000005528|ENSSSCG00000011003|ENSSSCG00000011399|ENSSSCG00000018033|ENSSSCG00000006358|ENSSSCG00000024313|ENSSSCG00000013936|…
Thermogenesis	KEGG PATHWAY	ssc04714	30	198	2.09398e-05	0.00037116	ENSSSCG00000003903|ENSSSCG00000013263|ENSSSCG00000011764|ENSSSCG00000023903|ENSSSCG00000007524|ENSSSCG00000004480|ENSSSCG00000003194|ENSSSCG00000028355|ENSSSCG00000011366|ENSSSCG00000008195|ENSSSCG00000024134|ENSSSCG00000023277|ENSSSCG00000001988|ENSSSCG00000013436|ENSSSCG00000012841|ENSSSCG00000030318|ENSSSCG00000003653|ENSSSCG00000016100|ENSSSCG00000005528|ENSSSCG00000012163|ENSSSCG00000011003|…
Non-alcoholic fatty liver disease (NAFLD)	KEGG PATHWAY	ssc04932	22	133	8.32872e-05	0.00117633	ENSSSCG00000002866|ENSSSCG00000003903|ENSSSCG00000024313|ENSSSCG00000011764|ENSSSCG00000004480|ENSSSCG00000000708|ENSSSCG00000008195|ENSSSCG00000023277|ENSSSCG00000013436|ENSSSCG00000016714|ENSSSCG00000030318|ENSSSCG00000003653|ENSSSCG00000016100|ENSSSCG00000005528|ENSSSCG00000000757|ENSSSCG00000011003|ENSSSCG00000015034|ENSSSCG00000000084|ENSSSCG00000006358|ENSSSCG00000003017|ENSSSCG00000013936|…
Tuberculosis	KEGG PATHWAY	ssc05152	22	138	0.000134034	0.00171356	ENSSSCG00000014369|ENSSSCG00000022080|ENSSSCG00000002776|ENSSSCG00000003928|ENSSSCG00000001453|ENSSSCG00000008056|ENSSSCG00000001470|ENSSSCG00000000708|ENSSSCG00000009555|ENSSSCG00000006263|ENSSSCG00000014338|ENSSSCG00000016714|ENSSSCG00000011615|ENSSSCG00000002385|ENSSSCG00000013579|ENSSSCG00000015037|ENSSSCG00000006357|ENSSSCG00000003017|ENSSSCG00000009002|ENSSSCG00000001456|ENSSSCG00000016077|…
Cell adhesion molecules (CAMs)	KEGG PATHWAY	ssc04514	19	109	0.00013677	0.00173854	ENSSSCG00000017277|ENSSSCG00000006369|ENSSSCG00000011046|ENSSSCG00000001398|ENSSSCG00000012787|ENSSSCG00000008601|ENSSSCG00000006288|ENSSSCG00000006287|ENSSSCG00000022246|ENSSSCG00000013655|ENSSSCG00000011747|ENSSSCG00000001453|ENSSSCG00000015200|ENSSSCG00000001470|ENSSSCG00000001457|ENSSSCG00000006862|ENSSSCG00000001456|ENSSSCG00000006306|ENSSSCG00000003079
Human T-cell leukemia virus 1 infection	KEGG PATHWAY	ssc05166	26	182	0.000170697	0.00209209	ENSSSCG00000014296|ENSSSCG00000013263|ENSSSCG00000028331|ENSSSCG00000001453|ENSSSCG00000001470|ENSSSCG00000000708|ENSSSCG00000001661|ENSSSCG00000012623|ENSSSCG00000014336|ENSSSCG00000001988|ENSSSCG00000006512|ENSSSCG00000010224|ENSSSCG00000008162|ENSSSCG00000013237|ENSSSCG00000001398|ENSSSCG00000002385|ENSSSCG00000002383|ENSSSCG00000000084|ENSSSCG00000013655|ENSSSCG00000004687|ENSSSCG00000001457|…
Carbon metabolism	KEGG PATHWAY	ssc01200	18	103	0.000197677	0.00235888	ENSSSCG00000010537|ENSSSCG00000007286|ENSSSCG00000023264|ENSSSCG00000002873|ENSSSCG00000004454|ENSSSCG00000012440|ENSSSCG00000025486|ENSSSCG00000010517|ENSSSCG00000004049|ENSSSCG00000010252|ENSSSCG00000022390|ENSSSCG00000012926|ENSSSCG00000030318|ENSSSCG00000026153|ENSSSCG00000003402|ENSSSCG00000015034|ENSSSCG00000023807|ENSSSCG00000013302
Arginine and proline metabolism	KEGG PATHWAY	ssc00330	11	44	0.000259071	0.00291062	ENSSSCG00000012173|ENSSSCG00000004870|ENSSSCG00000021220|ENSSSCG00000003599|ENSSSCG00000016450|ENSSSCG00000027121|ENSSSCG00000010537|ENSSSCG00000023215|ENSSSCG00000023604|ENSSSCG00000009889|ENSSSCG00000027689
Huntington disease	KEGG PATHWAY	ssc05016	24	167	0.000276507	0.0030909	ENSSSCG00000014296|ENSSSCG00000003903|ENSSSCG00000013263|ENSSSCG00000011764|ENSSSCG00000024437|ENSSSCG00000007524|ENSSSCG00000004480|ENSSSCG00000007688|ENSSSCG00000008195|ENSSSCG00000023277|ENSSSCG00000012623|ENSSSCG00000013436|ENSSSCG00000016714|ENSSSCG00000030318|ENSSSCG00000023522|ENSSSCG00000003653|ENSSSCG00000016100|ENSSSCG00000005528|ENSSSCG00000011003|ENSSSCG00000015034|ENSSSCG00000006358|…
Pyruvate metabolism	KEGG PATHWAY	ssc00620	9	30	0.00030365	0.0032706	ENSSSCG00000026153|ENSSSCG00000027778|ENSSSCG00000025486|ENSSSCG00000004049|ENSSSCG00000012926|ENSSSCG00000004454|ENSSSCG00000007286|ENSSSCG00000007507|ENSSSCG00000009889
Complement and coagulation cascades	KEGG PATHWAY	ssc04610	14	73	0.000437117	0.00448096	ENSSSCG00000013181|ENSSSCG00000007032|ENSSSCG00000016032|ENSSSCG00000009138|ENSSSCG00000015662|ENSSSCG00000010312|ENSSSCG00000022447|ENSSSCG00000026585|ENSSSCG00000003524|ENSSSCG00000025463|ENSSSCG00000009668|ENSSSCG00000024791|ENSSSCG00000000660|ENSSSCG00000010893
Hematopoietic cell lineage	KEGG PATHWAY	ssc04640	14	74	0.000492721	0.00493719	ENSSSCG00000011723|ENSSSCG00000008742|ENSSSCG00000007817|ENSSSCG00000013297|ENSSSCG00000008162|ENSSSCG00000028331|ENSSSCG00000000293|ENSSSCG00000001470|ENSSSCG00000014369|ENSSSCG00000001453|ENSSSCG00000001456|ENSSSCG00000001457|ENSSSCG00000022230|ENSSSCG00000024791
Alzheimer disease	KEGG PATHWAY	ssc05010	21	146	0.000643158	0.00606231	ENSSSCG00000003903|ENSSSCG00000011723|ENSSSCG00000023277|ENSSSCG00000008195|ENSSSCG00000006358|ENSSSCG00000011764|ENSSSCG00000013436|ENSSSCG00000024313|ENSSSCG00000013936|ENSSSCG00000010860|ENSSSCG00000024316|ENSSSCG00000016714|ENSSSCG00000007524|ENSSSCG00000030318|ENSSSCG00000004480|ENSSSCG00000000708|ENSSSCG00000011003|ENSSSCG00000015034|ENSSSCG00000005528|ENSSSCG00000016100|ENSSSCG00000003653
Citrate cycle (TCA cycle)	KEGG PATHWAY	ssc00020	8	27	0.000701206	0.00649206	ENSSSCG00000023264|ENSSSCG00000025486|ENSSSCG00000017421|ENSSSCG00000012926|ENSSSCG00000030318|ENSSSCG00000007507|ENSSSCG00000015034|ENSSSCG00000023807
Terpenoid backbone biosynthesis	KEGG PATHWAY	ssc00900	7	21	0.000852721	0.00767967	ENSSSCG00000014080|ENSSSCG00000029066|ENSSSCG00000004049|ENSSSCG00000006512|ENSSSCG00000026153|ENSSSCG00000016872|ENSSSCG00000009931
Antigen processing and presentation	KEGG PATHWAY	ssc04612	10	45	0.00107425	0.00929829	ENSSSCG00000004687|ENSSSCG00000001453|ENSSSCG00000013901|ENSSSCG00000023666|ENSSSCG00000001470|ENSSSCG00000001457|ENSSSCG00000002535|ENSSSCG00000001456|ENSSSCG00000001398|ENSSSCG00000011171
Malaria	KEGG PATHWAY	ssc05144	10	45	0.00107425	0.00929829	ENSSSCG00000017277|ENSSSCG00000017723|ENSSSCG00000003017|ENSSSCG00000013655|ENSSSCG00000008601|ENSSSCG00000002385|ENSSSCG00000009002|ENSSSCG00000006288|ENSSSCG00000006862|ENSSSCG00000015037
Toxoplasmosis	KEGG PATHWAY	ssc05145	14	82	0.00119541	0.0100158	ENSSSCG00000026904|ENSSSCG00000017403|ENSSSCG00000027855|ENSSSCG00000016714|ENSSSCG00000001453|ENSSSCG00000002385|ENSSSCG00000009002|ENSSSCG00000001470|ENSSSCG00000000708|ENSSSCG00000011399|ENSSSCG00000001456|ENSSSCG00000003017|ENSSSCG00000006175|ENSSSCG00000001457
Ferroptosis	KEGG PATHWAY	ssc04216	9	40	0.00175349	0.0134315	ENSSSCG00000012173|ENSSSCG00000007281|ENSSSCG00000027224|ENSSSCG00000002655|ENSSSCG00000027157|ENSSSCG00000027205|ENSSSCG00000012583|ENSSSCG00000029304|ENSSSCG00000014540
Viral myocarditis	KEGG PATHWAY	ssc05416	9	40	0.00175349	0.0134315	ENSSSCG00000013655|ENSSSCG00000001398|ENSSSCG00000016714|ENSSSCG00000001453|ENSSSCG00000001470|ENSSSCG00000001457|ENSSSCG00000021944|ENSSSCG00000001456|ENSSSCG00000028355
MAPK signaling pathway	KEGG PATHWAY	ssc04010	27	233	0.00231034	0.0166862	ENSSSCG00000012275|ENSSSCG00000000708|ENSSSCG00000001661|ENSSSCG00000007541|ENSSSCG00000023351|ENSSSCG00000003471|ENSSSCG00000015402|ENSSSCG00000015770|ENSSSCG00000006530|ENSSSCG00000016991|ENSSSCG00000008963|ENSSSCG00000020744|ENSSSCG00000012163|ENSSSCG00000015850|ENSSSCG00000008162|ENSSSCG00000003183|ENSSSCG00000002385|ENSSSCG00000002383|ENSSSCG00000001695|ENSSSCG00000000084|ENSSSCG00000014369|…
Staphylococcus aureus infection	KEGG PATHWAY	ssc05150	9	42	0.00234209	0.0168064	ENSSSCG00000013655|ENSSSCG00000006288|ENSSSCG00000009138|ENSSSCG00000001470|ENSSSCG00000001453|ENSSSCG00000003524|ENSSSCG00000001457|ENSSSCG00000001456|ENSSSCG00000010893
Renin-angiotensin system	KEGG PATHWAY	ssc04614	6	19	0.00251143	0.0177636	ENSSSCG00000011723|ENSSSCG00000012138|ENSSSCG00000017296|ENSSSCG00000012247|ENSSSCG00000007431|ENSSSCG00000010184
Glutathione metabolism	KEGG PATHWAY	ssc00480	9	43	0.00269004	0.0186128	ENSSSCG00000023264|ENSSSCG00000002623|ENSSSCG00000003599|ENSSSCG00000027121|ENSSSCG00000010056|ENSSSCG00000023604|ENSSSCG00000022351|ENSSSCG00000027689|ENSSSCG00000003402
Valine, leucine and isoleucine degradation	KEGG PATHWAY	ssc00280	9	43	0.00269004	0.0186128	ENSSSCG00000009150|ENSSSCG00000004049|ENSSSCG00000016695|ENSSSCG00000026153|ENSSSCG00000004774|ENSSSCG00000016872|ENSSSCG00000009889|ENSSSCG00000003139|ENSSSCG00000008569
Inflammatory bowel disease (IBD)	KEGG PATHWAY	ssc05321	10	52	0.00274268	0.0188083	ENSSSCG00000007817|ENSSSCG00000017403|ENSSSCG00000003017|ENSSSCG00000001453|ENSSSCG00000002385|ENSSSCG00000009002|ENSSSCG00000001470|ENSSSCG00000001457|ENSSSCG00000001456|ENSSSCG00000015037
Dilated cardiomyopathy (DCM)	KEGG PATHWAY	ssc05414	12	71	0.00281383	0.01923	ENSSSCG00000020785|ENSSSCG00000003017|ENSSSCG00000015402|ENSSSCG00000011046|ENSSSCG00000001988|ENSSSCG00000005316|ENSSSCG00000000293|ENSSSCG00000002385|ENSSSCG00000011412|ENSSSCG00000010184|ENSSSCG00000028355|ENSSSCG00000010647
Salmonella infection	KEGG PATHWAY	ssc05132	11	63	0.00333394	0.0217808	ENSSSCG00000005596|ENSSSCG00000014369|ENSSSCG00000011615|ENSSSCG00000016185|ENSSSCG00000008959|ENSSSCG00000015560|ENSSSCG00000009821|ENSSSCG00000002383|ENSSSCG00000007625|ENSSSCG00000015037|ENSSSCG00000028355
Glycerophospholipid metabolism	KEGG PATHWAY	ssc00564	12	74	0.00379374	0.0236796	ENSSSCG00000006260|ENSSSCG00000023351|ENSSSCG00000002554|ENSSSCG00000001435|ENSSSCG00000026914|ENSSSCG00000002235|ENSSSCG00000003839|ENSSSCG00000027205|ENSSSCG00000003267|ENSSSCG00000030303|ENSSSCG00000023191|ENSSSCG00000010023
NOD-like receptor signaling pathway	KEGG PATHWAY	ssc04621	16	116	0.00392573	0.0240904	ENSSSCG00000014296|ENSSSCG00000017705|ENSSSCG00000022080|ENSSSCG00000000144|ENSSSCG00000001987|ENSSSCG00000017723|ENSSSCG00000008959|ENSSSCG00000002707|ENSSSCG00000009817|ENSSSCG00000005453|ENSSSCG00000014997|ENSSSCG00000023666|ENSSSCG00000026904|ENSSSCG00000002535|ENSSSCG00000015037|ENSSSCG00000000645
FoxO signaling pathway	KEGG PATHWAY	ssc04068	16	116	0.00392573	0.0240904	ENSSSCG00000011810|ENSSSCG00000021443|ENSSSCG00000013919|ENSSSCG00000022689|ENSSSCG00000003928|ENSSSCG00000012275|ENSSSCG00000002707|ENSSSCG00000012399|ENSSSCG00000002385|ENSSSCG00000007507|ENSSSCG00000016925|ENSSSCG00000017403|ENSSSCG00000017206|ENSSSCG00000013302|ENSSSCG00000003017|ENSSSCG00000000645
Aldosterone synthesis and secretion	KEGG PATHWAY	ssc04925	12	75	0.00417545	0.0254473	ENSSSCG00000013263|ENSSSCG00000006719|ENSSSCG00000001988|ENSSSCG00000025273|ENSSSCG00000029388|ENSSSCG00000006296|ENSSSCG00000011676|ENSSSCG00000006740|ENSSSCG00000010184|ENSSSCG00000009759|ENSSSCG00000015871|ENSSSCG00000000084
AGE-RAGE signaling pathway in diabetic complications	KEGG PATHWAY	ssc04933	13	86	0.00450955	0.0271122	ENSSSCG00000013655|ENSSSCG00000014336|ENSSSCG00000017723|ENSSSCG00000017403|ENSSSCG00000015770|ENSSSCG00000003017|ENSSSCG00000016450|ENSSSCG00000022447|ENSSSCG00000002385|ENSSSCG00000001695|ENSSSCG00000010184|ENSSSCG00000006862|ENSSSCG00000012571
Colorectal cancer	KEGG PATHWAY	ssc05210	12	76	0.00458735	0.0275427	ENSSSCG00000025455|ENSSSCG00000003017|ENSSSCG00000022080|ENSSSCG00000022689|ENSSSCG00000012275|ENSSSCG00000016714|ENSSSCG00000002385|ENSSSCG00000002383|ENSSSCG00000021944|ENSSSCG00000017206|ENSSSCG00000008241|ENSSSCG00000008963
PI3K-Akt signaling pathway	KEGG PATHWAY	ssc04151	29	271	0.00462922	0.0276078	ENSSSCG00000013263|ENSSSCG00000007817|ENSSSCG00000006567|ENSSSCG00000007507|ENSSSCG00000002535|ENSSSCG00000007541|ENSSSCG00000003471|ENSSSCG00000011046|ENSSSCG00000013647|ENSSSCG00000015770|ENSSSCG00000010035|ENSSSCG00000006530|ENSSSCG00000008963|ENSSSCG00000015842|ENSSSCG00000008638|ENSSSCG00000007692|ENSSSCG00000016851|ENSSSCG00000001695|ENSSSCG00000012571|ENSSSCG00000017206|ENSSSCG00000000084|…
Mineral absorption	KEGG PATHWAY	ssc04978	8	39	0.00507881	0.0295754	ENSSSCG00000027157|ENSSSCG00000006296|ENSSSCG00000011676|ENSSSCG00000006740|ENSSSCG00000011361|ENSSSCG00000030300|ENSSSCG00000014540|ENSSSCG00000023684
Influenza A	KEGG PATHWAY	ssc05164	17	131	0.00522617	0.0300792	ENSSSCG00000014296|ENSSSCG00000013655|ENSSSCG00000017705|ENSSSCG00000012623|ENSSSCG00000001453|ENSSSCG00000017723|ENSSSCG00000006512|ENSSSCG00000016714|ENSSSCG00000013784|ENSSSCG00000001470|ENSSSCG00000000708|ENSSSCG00000026904|ENSSSCG00000001456|ENSSSCG00000015037|ENSSSCG00000013600|ENSSSCG00000028355|ENSSSCG00000001457
Cholesterol metabolism	KEGG PATHWAY	ssc04979	8	40	0.00579312	0.0325835	ENSSSCG00000014296|ENSSSCG00000010450|ENSSSCG00000008701|ENSSSCG00000013599|ENSSSCG00000009759|ENSSSCG00000021464|ENSSSCG00000003707|ENSSSCG00000002366
Bile secretion	KEGG PATHWAY	ssc04976	10	59	0.00603446	0.0336854	ENSSSCG00000004597|ENSSSCG00000014080|ENSSSCG00000001988|ENSSSCG00000015390|ENSSSCG00000006740|ENSSSCG00000006296|ENSSSCG00000011676|ENSSSCG00000010853|ENSSSCG00000017561|ENSSSCG00000009759
TNF signaling pathway	KEGG PATHWAY	ssc04668	13	91	0.00685098	0.0372616	ENSSSCG00000027426|ENSSSCG00000013655|ENSSSCG00000017705|ENSSSCG00000013263|ENSSSCG00000017723|ENSSSCG00000008959|ENSSSCG00000015770|ENSSSCG00000001987|ENSSSCG00000002383|ENSSSCG00000000708|ENSSSCG00000006862|ENSSSCG00000022208|ENSSSCG00000000084
Type I diabetes mellitus	KEGG PATHWAY	ssc04940	7	33	0.00734713	0.0389852	ENSSSCG00000001398|ENSSSCG00000001453|ENSSSCG00000001470|ENSSSCG00000001457|ENSSSCG00000016218|ENSSSCG00000001456|ENSSSCG00000016077
Cardiac muscle contraction	KEGG PATHWAY	ssc04260	11	71	0.00735893	0.0389852	ENSSSCG00000003903|ENSSSCG00000015402|ENSSSCG00000008195|ENSSSCG00000013436|ENSSSCG00000005316|ENSSSCG00000024316|ENSSSCG00000006296|ENSSSCG00000011676|ENSSSCG00000004480|ENSSSCG00000006740|ENSSSCG00000011412
Glyoxylate and dicarboxylate metabolism	KEGG PATHWAY	ssc00630	6	25	0.007772	0.0405841	ENSSSCG00000007286|ENSSSCG00000025486|ENSSSCG00000004049|ENSSSCG00000026153|ENSSSCG00000023807|ENSSSCG00000013302
Hypertrophic cardiomyopathy (HCM)	KEGG PATHWAY	ssc05410	11	73	0.00879753	0.0441763	ENSSSCG00000020785|ENSSSCG00000003017|ENSSSCG00000015402|ENSSSCG00000011046|ENSSSCG00000005316|ENSSSCG00000000293|ENSSSCG00000017296|ENSSSCG00000002385|ENSSSCG00000011412|ENSSSCG00000010184|ENSSSCG00000028355
Leishmaniasis	KEGG PATHWAY	ssc05140	9	53	0.00887993	0.0444353	ENSSSCG00000002383|ENSSSCG00000003017|ENSSSCG00000001453|ENSSSCG00000002385|ENSSSCG00000009002|ENSSSCG00000001470|ENSSSCG00000001457|ENSSSCG00000026904|ENSSSCG00000001456
Adrenergic signaling in cardiomyocytes	KEGG PATHWAY	ssc04261	15	117	0.00923943	0.0451717	ENSSSCG00000013263|ENSSSCG00000015402|ENSSSCG00000001988|ENSSSCG00000005316|ENSSSCG00000012049|ENSSSCG00000006296|ENSSSCG00000011676|ENSSSCG00000006740|ENSSSCG00000010647|ENSSSCG00000010184|ENSSSCG00000015842|ENSSSCG00000011399|ENSSSCG00000011106|ENSSSCG00000000084|ENSSSCG00000011412
Insulin resistance	KEGG PATHWAY	ssc04931	13	96	0.0100666	0.0483655	ENSSSCG00000013263|ENSSSCG00000010464|ENSSSCG00000013022|ENSSSCG00000012163|ENSSSCG00000017403|ENSSSCG00000006567|ENSSSCG00000016450|ENSSSCG00000000708|ENSSSCG00000010184|ENSSSCG00000009464|ENSSSCG00000014012|ENSSSCG00000022797|ENSSSCG00000007507
Proteoglycans in cancer	KEGG PATHWAY	ssc05205	19	166	0.0107373	0.0508907	ENSSSCG00000000182|ENSSSCG00000003017|ENSSSCG00000022080|ENSSSCG00000013297|ENSSSCG00000000293|ENSSSCG00000015982|ENSSSCG00000012275|ENSSSCG00000014362|ENSSSCG00000008601|ENSSSCG00000000361|ENSSSCG00000028355|ENSSSCG00000003183|ENSSSCG00000009002|ENSSSCG00000001695|ENSSSCG00000017403|ENSSSCG00000017206|ENSSSCG00000016635|ENSSSCG00000010312|ENSSSCG00000011171
PPAR signaling pathway	KEGG PATHWAY	ssc03320	10	65	0.0107943	0.0508907	ENSSSCG00000010554|ENSSSCG00000000647|ENSSSCG00000029226|ENSSSCG00000009245|ENSSSCG00000012583|ENSSSCG00000004454|ENSSSCG00000007507|ENSSSCG00000016872|ENSSSCG00000013599|ENSSSCG00000006153
Proximal tubule bicarbonate reclamation	KEGG PATHWAY	ssc04964	5	19	0.0107981	0.0508907	ENSSSCG00000011676|ENSSSCG00000023186|ENSSSCG00000006740|ENSSSCG00000007507|ENSSSCG00000006296
Ovarian steroidogenesis	KEGG PATHWAY	ssc04913	7	36	0.0109356	0.0513212	ENSSSCG00000023351|ENSSSCG00000001988|ENSSSCG00000006719|ENSSSCG00000025273|ENSSSCG00000006337|ENSSSCG00000011147|ENSSSCG00000009759
Glycosphingolipid biosynthesis - ganglio series	KEGG PATHWAY	ssc00604	4	12	0.0115283	0.053371	ENSSSCG00000008227|ENSSSCG00000005943|ENSSSCG00000005628|ENSSSCG00000014073
#Term UP-DEG	Database	ID	Input number	Background number	P-Value	Corrected P-Value	Input
blastocyst development	Gene Ontology	GO:0001824	5	19	0.0107981	0.0508907	ENSSSCG00000001661|ENSSSCG00000008898|ENSSSCG00000006256|ENSSSCG00000005216|ENSSSCG00000002050
chordate embryonic development	Gene Ontology	GO:0043009	17	134	0.00638474	0.0353305	ENSSSCG00000002866|ENSSSCG00000008898|ENSSSCG00000000233|ENSSSCG00000003471|ENSSSCG00000012621|ENSSSCG00000002050|ENSSSCG00000016703|ENSSSCG00000013408|ENSSSCG00000000633|ENSSSCG00000005844|ENSSSCG00000005216|ENSSSCG00000028304|ENSSSCG00000001661|ENSSSCG00000017206|ENSSSCG00000006256|ENSSSCG00000006940|ENSSSCG00000017607
embryo development	Gene Ontology	GO:0009790	29	203	7.37188e-05	0.00107533	ENSSSCG00000002866|ENSSSCG00000030150|ENSSSCG00000022080|ENSSSCG00000000233|ENSSSCG00000005385|ENSSSCG00000001661|ENSSSCG00000006256|ENSSSCG00000008645|ENSSSCG00000003471|ENSSSCG00000012621|ENSSSCG00000002050|ENSSSCG00000016420|ENSSSCG00000016991|ENSSSCG00000005216|ENSSSCG00000006940|ENSSSCG00000017607|ENSSSCG00000015850|ENSSSCG00000016018|ENSSSCG00000000633|ENSSSCG00000005844|ENSSSCG00000028304|…
embryo development ending in birth or egg hatching	Gene Ontology	GO:0009792	18	136	0.00342735	0.0222278	ENSSSCG00000002866|ENSSSCG00000008898|ENSSSCG00000000233|ENSSSCG00000003471|ENSSSCG00000012621|ENSSSCG00000002050|ENSSSCG00000016703|ENSSSCG00000013408|ENSSSCG00000012583|ENSSSCG00000000633|ENSSSCG00000005844|ENSSSCG00000005216|ENSSSCG00000028304|ENSSSCG00000001661|ENSSSCG00000017206|ENSSSCG00000006256|ENSSSCG00000006940|ENSSSCG00000017607
embryonic organ development	Gene Ontology	GO:0048568	14	97	0.00472863	0.0280502	ENSSSCG00000002866|ENSSSCG00000003471|ENSSSCG00000016703|ENSSSCG00000016420|ENSSSCG00000013408|ENSSSCG00000006940|ENSSSCG00000005385|ENSSSCG00000016018|ENSSSCG00000028304|ENSSSCG00000001661|ENSSSCG00000017206|ENSSSCG00000006256|ENSSSCG00000008645|ENSSSCG00000009482
embryonic placenta morphogenesis	Gene Ontology	GO:0060669	4	7	0.00263399	0.0183966	ENSSSCG00000017206|ENSSSCG00000006940|ENSSSCG00000013408|ENSSSCG00000028304
female pregnancy	Gene Ontology	GO:0007565	8	24	0.000365565	0.00383585	ENSSSCG00000012621|ENSSSCG00000002777|ENSSSCG00000000233|ENSSSCG00000021585|ENSSSCG00000012583|ENSSSCG00000023666|ENSSSCG00000011171|ENSSSCG00000010682
in utero embryonic development	Gene Ontology	GO:0001701	14	74	0.000492721	0.00493719	ENSSSCG00000002866|ENSSSCG00000008898|ENSSSCG00000012621|ENSSSCG00000002050|ENSSSCG00000013408|ENSSSCG00000000633|ENSSSCG00000000233|ENSSSCG00000005216|ENSSSCG00000028304|ENSSSCG00000001661|ENSSSCG00000017206|ENSSSCG00000006256|ENSSSCG00000006940|ENSSSCG00000017607
mammary gland epithelial cell proliferation	Gene Ontology	GO:0033598	4	5	0.00110393	0.00951818	ENSSSCG00000016703|ENSSSCG00000003471|ENSSSCG00000008645|ENSSSCG00000008963
mammary gland epithelium development	Gene Ontology	GO:0061180	4	12	0.0115283	0.053371	ENSSSCG00000016703|ENSSSCG00000003471|ENSSSCG00000008645|ENSSSCG00000008963
multicellular organism reproduction	Gene Ontology	GO:0032504	17	138	0.00824432	0.0425017	ENSSSCG00000003551|ENSSSCG00000012772|ENSSSCG00000011106|ENSSSCG00000012621|ENSSSCG00000022080|ENSSSCG00000014073|ENSSSCG00000010682|ENSSSCG00000011747|ENSSSCG00000000633|ENSSSCG00000023666|ENSSSCG00000011171|ENSSSCG00000005216|ENSSSCG00000022230|ENSSSCG00000006256|ENSSSCG00000012583|ENSSSCG00000012171|ENSSSCG00000021585
multi-organism reproductive process	Gene Ontology	GO:0044703	21	168	0.0030651	0.0204141	ENSSSCG00000003551|ENSSSCG00000006791|ENSSSCG00000011106|ENSSSCG00000012621|ENSSSCG00000022080|ENSSSCG00000012772|ENSSSCG00000002777|ENSSSCG00000000233|ENSSSCG00000010682|ENSSSCG00000011747|ENSSSCG00000000633|ENSSSCG00000023666|ENSSSCG00000011171|ENSSSCG00000005216|ENSSSCG00000014073|ENSSSCG00000017403|ENSSSCG00000022230|ENSSSCG00000006256|ENSSSCG00000012583|ENSSSCG00000012171|ENSSSCG00000021585
placenta development	Gene Ontology	GO:0001890	8	35	0.00287026	0.0194958	ENSSSCG00000002866|ENSSSCG00000013408|ENSSSCG00000010682|ENSSSCG00000023666|ENSSSCG00000011171|ENSSSCG00000028304|ENSSSCG00000017206|ENSSSCG00000006940
reproduction	Gene Ontology	GO:0000003	28	244	0.0022019	0.0159808	ENSSSCG00000002866|ENSSSCG00000012171|ENSSSCG00000022080|ENSSSCG00000002777|ENSSSCG00000027525|ENSSSCG00000000233|ENSSSCG00000011747|ENSSSCG00000011171|ENSSSCG00000006256|ENSSSCG00000003551|ENSSSCG00000012621|ENSSSCG00000017403|ENSSSCG00000010682|ENSSSCG00000023666|ENSSSCG00000005216|ENSSSCG00000006940|ENSSSCG00000012583|ENSSSCG00000012772|ENSSSCG00000000633|ENSSSCG00000028304|ENSSSCG00000011106|…
reproductive process	Gene Ontology	GO:0022414	28	244	0.0022019	0.0159808	ENSSSCG00000002866|ENSSSCG00000012171|ENSSSCG00000022080|ENSSSCG00000002777|ENSSSCG00000027525|ENSSSCG00000000233|ENSSSCG00000011747|ENSSSCG00000011171|ENSSSCG00000006256|ENSSSCG00000003551|ENSSSCG00000012621|ENSSSCG00000017403|ENSSSCG00000010682|ENSSSCG00000023666|ENSSSCG00000005216|ENSSSCG00000006940|ENSSSCG00000012583|ENSSSCG00000012772|ENSSSCG00000000633|ENSSSCG00000028304|ENSSSCG00000011106|…
steroid biosynthetic process	Gene Ontology	GO:0006694	10	40	0.000489966	0.00493719	ENSSSCG00000013401|ENSSSCG00000013004|ENSSSCG00000014080|ENSSSCG00000016420|ENSSSCG00000006719|ENSSSCG00000025273|ENSSSCG00000015311|ENSSSCG00000027525|ENSSSCG00000008857|ENSSSCG00000009931
steroid metabolic process	Gene Ontology	GO:0008202	16	65	1.30954e-05	0.000243772	ENSSSCG00000002866|ENSSSCG00000013401|ENSSSCG00000014804|ENSSSCG00000013004|ENSSSCG00000014080|ENSSSCG00000016420|ENSSSCG00000010035|ENSSSCG00000006719|ENSSSCG00000025273|ENSSSCG00000015311|ENSSSCG00000027525|ENSSSCG00000021464|ENSSSCG00000008857|ENSSSCG00000003707|ENSSSCG00000009931|ENSSSCG00000002366
sterol biosynthetic process	Gene Ontology	GO:0016126	7	16	0.000227478	0.00264352	ENSSSCG00000013004|ENSSSCG00000014080|ENSSSCG00000016420|ENSSSCG00000015311|ENSSSCG00000027525|ENSSSCG00000008857|ENSSSCG00000009931
sterol homeostasis	Gene Ontology	GO:0055092	5	15	0.00476945	0.0281423	ENSSSCG00000021464|ENSSSCG00000029391|ENSSSCG00000003707|ENSSSCG00000014804|ENSSSCG00000002366
sterol metabolic process	Gene Ontology	GO:0016125	12	34	8.06561e-06	0.000158984	ENSSSCG00000002866|ENSSSCG00000013004|ENSSSCG00000014080|ENSSSCG00000016420|ENSSSCG00000025273|ENSSSCG00000015311|ENSSSCG00000027525|ENSSSCG00000021464|ENSSSCG00000008857|ENSSSCG00000003707|ENSSSCG00000009931|ENSSSCG00000002366
actin binding	Gene Ontology	GO:0003779	12	74	0.00379374	0.0236796	ENSSSCG00000003663|ENSSSCG00000016185|ENSSSCG00000007085|ENSSSCG00000003493|ENSSSCG00000027701|ENSSSCG00000015560|ENSSSCG00000008239|ENSSSCG00000010035|ENSSSCG00000009821|ENSSSCG00000008245|ENSSSCG00000012119|ENSSSCG00000013614
actin cytoskeleton organization	Gene Ontology	GO:0030036	25	107	1.24978e-07	4.02917e-06	ENSSSCG00000005012|ENSSSCG00000022080|ENSSSCG00000003493|ENSSSCG00000008239|ENSSSCG00000011171|ENSSSCG00000001661|ENSSSCG00000028355|ENSSSCG00000012119|ENSSSCG00000013614|ENSSSCG00000016185|ENSSSCG00000015796|ENSSSCG00000015560|ENSSSCG00000022726|ENSSSCG00000026108|ENSSSCG00000017187|ENSSSCG00000006369|ENSSSCG00000013554|ENSSSCG00000007085|ENSSSCG00000005267|ENSSSCG00000014633|ENSSSCG00000009821|…
actin filament organization	Gene Ontology	GO:0007015	17	63	2.47746e-06	5.65243e-05	ENSSSCG00000003493|ENSSSCG00000016185|ENSSSCG00000007085|ENSSSCG00000026108|ENSSSCG00000005012|ENSSSCG00000022080|ENSSSCG00000015796|ENSSSCG00000015560|ENSSSCG00000008239|ENSSSCG00000022726|ENSSSCG00000009821|ENSSSCG00000012119|ENSSSCG00000006612|ENSSSCG00000001661|ENSSSCG00000008245|ENSSSCG00000017206|ENSSSCG00000021359
actin filament polymerization	Gene Ontology	GO:0030041	10	33	0.000132026	0.00169275	ENSSSCG00000003493|ENSSSCG00000016185|ENSSSCG00000026108|ENSSSCG00000005012|ENSSSCG00000022080|ENSSSCG00000015560|ENSSSCG00000008239|ENSSSCG00000009821|ENSSSCG00000017206|ENSSSCG00000021359
actin filament-based process	Gene Ontology	GO:0030029	26	121	2.90059e-07	8.16755e-06	ENSSSCG00000005012|ENSSSCG00000022080|ENSSSCG00000003493|ENSSSCG00000008239|ENSSSCG00000011171|ENSSSCG00000001661|ENSSSCG00000028355|ENSSSCG00000012119|ENSSSCG00000013614|ENSSSCG00000016185|ENSSSCG00000015796|ENSSSCG00000015560|ENSSSCG00000022726|ENSSSCG00000026108|ENSSSCG00000015298|ENSSSCG00000017187|ENSSSCG00000006369|ENSSSCG00000013554|ENSSSCG00000007085|ENSSSCG00000005267|ENSSSCG00000014633|…
actin polymerization or depolymerization	Gene Ontology	GO:0008154	11	40	0.000127406	0.00167207	ENSSSCG00000003493|ENSSSCG00000016185|ENSSSCG00000007085|ENSSSCG00000026108|ENSSSCG00000005012|ENSSSCG00000022080|ENSSSCG00000015560|ENSSSCG00000008239|ENSSSCG00000009821|ENSSSCG00000017206|ENSSSCG00000021359
actomyosin structure organization	Gene Ontology	GO:0031032	6	27	0.0106012	0.0503895	ENSSSCG00000022080|ENSSSCG00000006369|ENSSSCG00000006612|ENSSSCG00000001661|ENSSSCG00000028355|ENSSSCG00000013614
adaptive immune response based on somatic recombination of immune receptors built from immunoglobulin superfamily domains	Gene Ontology	GO:0002460	10	53	0.00309517	0.0204825	ENSSSCG00000001770|ENSSSCG00000014924|ENSSSCG00000005267|ENSSSCG00000006357|ENSSSCG00000017187|ENSSSCG00000003017|ENSSSCG00000009817|ENSSSCG00000003524|ENSSSCG00000001987|ENSSSCG00000015037
adherens junction	Gene Ontology	GO:0005912	22	103	2.55544e-06	5.80059e-05	ENSSSCG00000015808|ENSSSCG00000008056|ENSSSCG00000005012|ENSSSCG00000022080|ENSSSCG00000024791|ENSSSCG00000028355|ENSSSCG00000013614|ENSSSCG00000016185|ENSSSCG00000020785|ENSSSCG00000003471|ENSSSCG00000015560|ENSSSCG00000012840|ENSSSCG00000016635|ENSSSCG00000006081|ENSSSCG00000026108|ENSSSCG00000020976|ENSSSCG00000007692|ENSSSCG00000003183|ENSSSCG00000001502|ENSSSCG00000006306|ENSSSCG00000000293|…
adherens junction assembly	Gene Ontology	GO:0034333	4	12	0.0115283	0.053371	ENSSSCG00000022726|ENSSSCG00000017389|ENSSSCG00000001695|ENSSSCG00000006612
alcohol biosynthetic process	Gene Ontology	GO:0046165	8	33	0.00209427	0.0154007	ENSSSCG00000013401|ENSSSCG00000014080|ENSSSCG00000016420|ENSSSCG00000010537|ENSSSCG00000015311|ENSSSCG00000027525|ENSSSCG00000009931|ENSSSCG00000007507
alcohol metabolic process	Gene Ontology	GO:0006066	18	69	1.90108e-06	4.47508e-05	ENSSSCG00000002866|ENSSSCG00000008237|ENSSSCG00000002296|ENSSSCG00000023264|ENSSSCG00000014080|ENSSSCG00000002297|ENSSSCG00000016420|ENSSSCG00000002366|ENSSSCG00000010537|ENSSSCG00000025273|ENSSSCG00000015311|ENSSSCG00000027525|ENSSSCG00000009889|ENSSSCG00000021464|ENSSSCG00000003707|ENSSSCG00000009931|ENSSSCG00000013401|ENSSSCG00000007507
ameboidal-type cell migration	Gene Ontology	GO:0001667	12	64	0.00130379	0.0106398	ENSSSCG00000015808|ENSSSCG00000006002|ENSSSCG00000001770|ENSSSCG00000011440|ENSSSCG00000022080|ENSSSCG00000003017|ENSSSCG00000000233|ENSSSCG00000011398|ENSSSCG00000003471|ENSSSCG00000001695|ENSSSCG00000001661|ENSSSCG00000006256
amide biosynthetic process	Gene Ontology	GO:0043604	24	200	0.00262413	0.0183966	ENSSSCG00000002866|ENSSSCG00000015334|ENSSSCG00000020817|ENSSSCG00000013597|ENSSSCG00000011366|ENSSSCG00000005943|ENSSSCG00000001817|ENSSSCG00000012623|ENSSSCG00000024484|ENSSSCG00000009817|ENSSSCG00000006081|ENSSSCG00000009146|ENSSSCG00000030849|ENSSSCG00000006940|ENSSSCG00000010056|ENSSSCG00000011270|ENSSSCG00000001502|ENSSSCG00000028304|ENSSSCG00000006304|ENSSSCG00000004177|ENSSSCG00000025507|…
amide transport	Gene Ontology	GO:0042886	37	311	0.000252473	0.00286593	ENSSSCG00000015808|ENSSSCG00000005453|ENSSSCG00000005012|ENSSSCG00000024927|ENSSSCG00000017219|ENSSSCG00000003928|ENSSSCG00000009817|ENSSSCG00000004677|ENSSSCG00000022998|ENSSSCG00000010224|ENSSSCG00000015298|ENSSSCG00000006002|ENSSSCG00000017403|ENSSSCG00000027072|ENSSSCG00000027855|ENSSSCG00000022726|ENSSSCG00000004826|ENSSSCG00000010035|ENSSSCG00000012494|ENSSSCG00000009778|ENSSSCG00000009062|…
amino sugar metabolic process	Gene Ontology	GO:0006040	5	14	0.00375313	0.0236796	ENSSSCG00000012265|ENSSSCG00000005040|ENSSSCG00000014012|ENSSSCG00000005943|ENSSSCG00000006791
aminoglycan metabolic process	Gene Ontology	GO:0006022	7	26	0.00239094	0.0171017	ENSSSCG00000006791|ENSSSCG00000030150|ENSSSCG00000011453|ENSSSCG00000014073|ENSSSCG00000003017|ENSSSCG00000012265|ENSSSCG00000012766
amyloid precursor protein metabolic process	Gene Ontology	GO:0042982	5	8	0.000555097	0.0054397	ENSSSCG00000021464|ENSSSCG00000016267|ENSSSCG00000010860|ENSSSCG00000009403|ENSSSCG00000027525
anatomical structure development	Gene Ontology	GO:0048856	126	1009	3.80788e-13	3.60452e-11	ENSSSCG00000014296|ENSSSCG00000002866|ENSSSCG00000030150|ENSSSCG00000027525|ENSSSCG00000011747|ENSSSCG00000006256|ENSSSCG00000003551|ENSSSCG00000006002|ENSSSCG00000015119|ENSSSCG00000016267|ENSSSCG00000017403|ENSSSCG00000027072|ENSSSCG00000027778|ENSSSCG00000017772|ENSSSCG00000010682|ENSSSCG00000001872|ENSSSCG00000008429|ENSSSCG00000002873|ENSSSCG00000025588|ENSSSCG00000002385|ENSSSCG00000028304|…
anatomical structure formation involved in morphogenesis	Gene Ontology	GO:0048646	42	211	5.22805e-10	2.47443e-08	ENSSSCG00000015808|ENSSSCG00000000757|ENSSSCG00000012399|ENSSSCG00000005385|ENSSSCG00000007188|ENSSSCG00000001661|ENSSSCG00000006256|ENSSSCG00000028355|ENSSSCG00000006002|ENSSSCG00000001770|ENSSSCG00000022080|ENSSSCG00000005625|ENSSSCG00000016322|ENSSSCG00000010224|ENSSSCG00000006530|ENSSSCG00000017187|ENSSSCG00000016991|ENSSSCG00000006940|ENSSSCG00000017607|ENSSSCG00000015850|ENSSSCG00000002873|…
anatomical structure morphogenesis	Gene Ontology	GO:0009653	74	467	3.03243e-12	2.31362e-10	ENSSSCG00000015808|ENSSSCG00000030150|ENSSSCG00000011440|ENSSSCG00000007522|ENSSSCG00000000757|ENSSSCG00000028355|ENSSSCG00000009817|ENSSSCG00000012399|ENSSSCG00000001661|ENSSSCG00000015119|ENSSSCG00000015850|ENSSSCG00000011171|ENSSSCG00000007188|ENSSSCG00000011264|ENSSSCG00000006256|ENSSSCG00000008645|ENSSSCG00000016620|ENSSSCG00000016185|ENSSSCG00000006002|ENSSSCG00000001770|ENSSSCG00000029460|…
anchoring junction	Gene Ontology	GO:0070161	22	104	2.93021e-06	6.51825e-05	ENSSSCG00000015808|ENSSSCG00000008056|ENSSSCG00000005012|ENSSSCG00000022080|ENSSSCG00000024791|ENSSSCG00000028355|ENSSSCG00000013614|ENSSSCG00000016185|ENSSSCG00000020785|ENSSSCG00000003471|ENSSSCG00000015560|ENSSSCG00000012840|ENSSSCG00000016635|ENSSSCG00000006081|ENSSSCG00000026108|ENSSSCG00000020976|ENSSSCG00000007692|ENSSSCG00000003183|ENSSSCG00000001502|ENSSSCG00000006306|ENSSSCG00000000293|…
angiogenesis	Gene Ontology	GO:0001525	26	94	3.73306e-09	1.50985e-07	ENSSSCG00000022080|ENSSSCG00000012399|ENSSSCG00000001661|ENSSSCG00000006256|ENSSSCG00000006002|ENSSSCG00000001770|ENSSSCG00000005625|ENSSSCG00000006530|ENSSSCG00000016322|ENSSSCG00000006940|ENSSSCG00000017607|ENSSSCG00000002873|ENSSSCG00000001695|ENSSSCG00000027130|ENSSSCG00000003183|ENSSSCG00000003471|ENSSSCG00000000757|ENSSSCG00000013599|ENSSSCG00000015037|ENSSSCG00000017389|ENSSSCG00000017723|…
animal organ development	Gene Ontology	GO:0048513	78	610	6.85114e-09	2.67375e-07	ENSSSCG00000015808|ENSSSCG00000002866|ENSSSCG00000027778|ENSSSCG00000011440|ENSSSCG00000007522|ENSSSCG00000022080|ENSSSCG00000008429|ENSSSCG00000028304|ENSSSCG00000000233|ENSSSCG00000001661|ENSSSCG00000011810|ENSSSCG00000011171|ENSSSCG00000007188|ENSSSCG00000011264|ENSSSCG00000005012|ENSSSCG00000006256|ENSSSCG00000008645|ENSSSCG00000023255|ENSSSCG00000006002|ENSSSCG00000001770|ENSSSCG00000003451|…
animal organ morphogenesis	Gene Ontology	GO:0009887	26	198	0.000549162	0.00540536	ENSSSCG00000007522|ENSSSCG00000011264|ENSSSCG00000007188|ENSSSCG00000001661|ENSSSCG00000006256|ENSSSCG00000008645|ENSSSCG00000001770|ENSSSCG00000005277|ENSSSCG00000017403|ENSSSCG00000016420|ENSSSCG00000009817|ENSSSCG00000003471|ENSSSCG00000006940|ENSSSCG00000017607|ENSSSCG00000005385|ENSSSCG00000017187|ENSSSCG00000016018|ENSSSCG00000002385|ENSSSCG00000015119|ENSSSCG00000025588|ENSSSCG00000008963|…
anion binding	Gene Ontology	GO:0043168	64	645	0.000247299	0.00283565	ENSSSCG00000005174|ENSSSCG00000007281|ENSSSCG00000013022|ENSSSCG00000009361|ENSSSCG00000012275|ENSSSCG00000003928|ENSSSCG00000000233|ENSSSCG00000009817|ENSSSCG00000012440|ENSSSCG00000007507|ENSSSCG00000000602|ENSSSCG00000016925|ENSSSCG00000007426|ENSSSCG00000021464|ENSSSCG00000005012|ENSSSCG00000012290|ENSSSCG00000005970|ENSSSCG00000023351|ENSSSCG00000025455|ENSSSCG00000006002|ENSSSCG00000003471|…
antibiotic catabolic process	Gene Ontology	GO:0017001	4	10	0.00695274	0.0375398	ENSSSCG00000009889|ENSSSCG00000004678|ENSSSCG00000013302|ENSSSCG00000010682
antibiotic metabolic process	Gene Ontology	GO:0016999	6	20	0.0031076	0.0204825	ENSSSCG00000004678|ENSSSCG00000005943|ENSSSCG00000004677|ENSSSCG00000010682|ENSSSCG00000009889|ENSSSCG00000013302
antigen processing and presentation of peptide antigen	Gene Ontology	GO:0048002	4	10	0.00695274	0.0375398	ENSSSCG00000013901|ENSSSCG00000004687|ENSSSCG00000001470|ENSSSCG00000006357
antigen processing and presentation of peptide or polysaccharide antigen via MHC class II	Gene Ontology	GO:0002504	4	7	0.00263399	0.0183966	ENSSSCG00000013901|ENSSSCG00000001470|ENSSSCG00000001457|ENSSSCG00000006357
antioxidant activity	Gene Ontology	GO:0016209	6	20	0.0031076	0.0204825	ENSSSCG00000012171|ENSSSCG00000004678|ENSSSCG00000022351|ENSSSCG00000010682|ENSSSCG00000022742|ENSSSCG00000013302
apoptotic process	Gene Ontology	GO:0006915	55	332	5.01142e-10	2.3974e-08	ENSSSCG00000014296|ENSSSCG00000017705|ENSSSCG00000003017|ENSSSCG00000014924|ENSSSCG00000022080|ENSSSCG00000028304|ENSSSCG00000003928|ENSSSCG00000000233|ENSSSCG00000009240|ENSSSCG00000005385|ENSSSCG00000000708|ENSSSCG00000016925|ENSSSCG00000005012|ENSSSCG00000001571|ENSSSCG00000001770|ENSSSCG00000012623|ENSSSCG00000002050|ENSSSCG00000017403|ENSSSCG00000027072|ENSSSCG00000027778|ENSSSCG00000016322|…
apoptotic signaling pathway	Gene Ontology	GO:0097190	19	116	0.000277391	0.0030921	ENSSSCG00000018033|ENSSSCG00000027130|ENSSSCG00000001770|ENSSSCG00000014924|ENSSSCG00000016267|ENSSSCG00000012623|ENSSSCG00000012772|ENSSSCG00000000633|ENSSSCG00000027072|ENSSSCG00000003017|ENSSSCG00000011290|ENSSSCG00000000233|ENSSSCG00000009817|ENSSSCG00000016322|ENSSSCG00000003471|ENSSSCG00000001987|ENSSSCG00000000708|ENSSSCG00000009668|ENSSSCG00000015037
aromatic compound biosynthetic process	Gene Ontology	GO:0019438	79	812	8.52937e-05	0.00119128	ENSSSCG00000002866|ENSSSCG00000013263|ENSSSCG00000016420|ENSSSCG00000022080|ENSSSCG00000001038|ENSSSCG00000008429|ENSSSCG00000023903|ENSSSCG00000003928|ENSSSCG00000000233|ENSSSCG00000009240|ENSSSCG00000012399|ENSSSCG00000022998|ENSSSCG00000030150|ENSSSCG00000013990|ENSSSCG00000000708|ENSSSCG00000007743|ENSSSCG00000011264|ENSSSCG00000007688|ENSSSCG00000006256|ENSSSCG00000008645|ENSSSCG00000013307|…
ATP metabolic process	Gene Ontology	GO:0046034	15	54	7.1441e-06	0.00014253	ENSSSCG00000003903|ENSSSCG00000022080|ENSSSCG00000002873|ENSSSCG00000012440|ENSSSCG00000017403|ENSSSCG00000027072|ENSSSCG00000003017|ENSSSCG00000005636|ENSSSCG00000016714|ENSSSCG00000024316|ENSSSCG00000009817|ENSSSCG00000007524|ENSSSCG00000030318|ENSSSCG00000005627|ENSSSCG00000023903
ATPase activity, coupled to transmembrane movement of ions, rotational mechanism	Gene Ontology	GO:0044769	5	10	0.00117556	0.0098867	ENSSSCG00000007524|ENSSSCG00000006263|ENSSSCG00000008056|ENSSSCG00000016990|ENSSSCG00000016577
ATPase binding	Gene Ontology	GO:0051117	6	16	0.00122743	0.0102236	ENSSSCG00000025455|ENSSSCG00000000058|ENSSSCG00000027072|ENSSSCG00000006296|ENSSSCG00000013784|ENSSSCG00000006740
ATPase-coupled cation transmembrane transporter activity	Gene Ontology	GO:0019829	8	21	0.000174083	0.00211611	ENSSSCG00000006263|ENSSSCG00000002776|ENSSSCG00000016990|ENSSSCG00000006740|ENSSSCG00000016577|ENSSSCG00000006296|ENSSSCG00000007524|ENSSSCG00000008056
ATPase-coupled ion transmembrane transporter activity	Gene Ontology	GO:0042625	8	21	0.000174083	0.00211611	ENSSSCG00000006263|ENSSSCG00000002776|ENSSSCG00000016990|ENSSSCG00000006740|ENSSSCG00000016577|ENSSSCG00000006296|ENSSSCG00000007524|ENSSSCG00000008056
ATPase-coupled transmembrane transporter activity	Gene Ontology	GO:0042626	8	28	0.000856497	0.00768257	ENSSSCG00000006263|ENSSSCG00000002776|ENSSSCG00000016990|ENSSSCG00000006740|ENSSSCG00000016577|ENSSSCG00000006296|ENSSSCG00000007524|ENSSSCG00000008056
autophagy	Gene Ontology	GO:0006914	18	107	0.000298765	0.00325786	ENSSSCG00000014296|ENSSSCG00000005174|ENSSSCG00000007281|ENSSSCG00000012817|ENSSSCG00000001436|ENSSSCG00000025455|ENSSSCG00000002655|ENSSSCG00000030089|ENSSSCG00000027072|ENSSSCG00000013647|ENSSSCG00000002707|ENSSSCG00000016322|ENSSSCG00000009164|ENSSSCG00000010525|ENSSSCG00000015334|ENSSSCG00000015384|ENSSSCG00000012290|ENSSSCG00000029652
autophagy of mitochondrion	Gene Ontology	GO:0000422	11	56	0.00147904	0.0117715	ENSSSCG00000014296|ENSSSCG00000007281|ENSSSCG00000012817|ENSSSCG00000013647|ENSSSCG00000002655|ENSSSCG00000027072|ENSSSCG00000002707|ENSSSCG00000010525|ENSSSCG00000015384|ENSSSCG00000012290|ENSSSCG00000009164
binding	Gene Ontology	GO:0005488	290	2730	2.62195e-21	5.55479e-19	ENSSSCG00000014296|ENSSSCG00000002866|ENSSSCG00000005012|ENSSSCG00000030150|ENSSSCG00000009403|ENSSSCG00000017199|ENSSSCG00000002655|ENSSSCG00000006578|ENSSSCG00000029391|ENSSSCG00000028304|ENSSSCG00000008239|ENSSSCG00000011936|ENSSSCG00000009240|ENSSSCG00000021220|ENSSSCG00000001470|ENSSSCG00000021767|ENSSSCG00000016635|ENSSSCG00000007426|ENSSSCG00000006256|ENSSSCG00000013614|ENSSSCG00000003551|…
biological adhesion	Gene Ontology	GO:0022610	43	195	1.9413e-11	1.25172e-09	ENSSSCG00000015808|ENSSSCG00000017277|ENSSSCG00000022080|ENSSSCG00000008429|ENSSSCG00000022726|ENSSSCG00000011747|ENSSSCG00000001661|ENSSSCG00000028355|ENSSSCG00000016185|ENSSSCG00000006002|ENSSSCG00000003471|ENSSSCG00000005277|ENSSSCG00000013297|ENSSSCG00000005625|ENSSSCG00000004414|ENSSSCG00000000361|ENSSSCG00000009361|ENSSSCG00000006940|ENSSSCG00000005385|ENSSSCG00000020976|ENSSSCG00000011928|…
biological regulation	Gene Ontology	GO:0065007	277	2570	4.97543e-21	1.00617e-18	ENSSSCG00000014296|ENSSSCG00000002866|ENSSSCG00000008237|ENSSSCG00000006578|ENSSSCG00000029391|ENSSSCG00000028304|ENSSSCG00000008239|ENSSSCG00000024837|ENSSSCG00000009240|ENSSSCG00000026622|ENSSSCG00000021767|ENSSSCG00000017496|ENSSSCG00000022998|ENSSSCG00000006256|ENSSSCG00000001571|ENSSSCG00000003551|ENSSSCG00000015298|ENSSSCG00000006002|ENSSSCG00000003017|ENSSSCG00000016267|ENSSSCG00000004454|…
biosynthetic process	Gene Ontology	GO:0009058	151	1275	5.95253e-14	6.01882e-12	ENSSSCG00000002866|ENSSSCG00000030150|ENSSSCG00000009403|ENSSSCG00000009245|ENSSSCG00000028304|ENSSSCG00000009240|ENSSSCG00000026622|ENSSSCG00000013990|ENSSSCG00000022998|ENSSSCG00000006256|ENSSSCG00000023351|ENSSSCG00000015298|ENSSSCG00000007307|ENSSSCG00000016267|ENSSSCG00000017403|ENSSSCG00000027072|ENSSSCG00000027778|ENSSSCG00000009817|ENSSSCG00000010682|ENSSSCG00000025273|ENSSSCG00000010525|…
blood vessel development	Gene Ontology	GO:0001568	27	128	2.37228e-07	6.89821e-06	ENSSSCG00000022080|ENSSSCG00000012399|ENSSSCG00000001661|ENSSSCG00000006256|ENSSSCG00000006002|ENSSSCG00000001770|ENSSSCG00000005625|ENSSSCG00000006530|ENSSSCG00000016322|ENSSSCG00000006940|ENSSSCG00000017607|ENSSSCG00000002873|ENSSSCG00000001695|ENSSSCG00000027130|ENSSSCG00000003183|ENSSSCG00000003471|ENSSSCG00000000757|ENSSSCG00000028304|ENSSSCG00000013599|ENSSSCG00000015037|ENSSSCG00000017389|…
blood vessel endothelial cell migration	Gene Ontology	GO:0043534	5	11	0.00162919	0.0126812	ENSSSCG00000001661|ENSSSCG00000003471|ENSSSCG00000003017|ENSSSCG00000001695|ENSSSCG00000022080
blood vessel morphogenesis	Gene Ontology	GO:0048514	27	114	3.0973e-08	1.13314e-06	ENSSSCG00000022080|ENSSSCG00000012399|ENSSSCG00000001661|ENSSSCG00000006256|ENSSSCG00000006002|ENSSSCG00000001770|ENSSSCG00000005625|ENSSSCG00000006530|ENSSSCG00000016322|ENSSSCG00000006940|ENSSSCG00000017607|ENSSSCG00000002873|ENSSSCG00000001695|ENSSSCG00000027130|ENSSSCG00000003183|ENSSSCG00000003471|ENSSSCG00000000757|ENSSSCG00000028304|ENSSSCG00000013599|ENSSSCG00000015037|ENSSSCG00000017389|…
bone remodeling	Gene Ontology	GO:0046849	6	25	0.007772	0.0405841	ENSSSCG00000003471|ENSSSCG00000003017|ENSSSCG00000009817|ENSSSCG00000002385|ENSSSCG00000015334|ENSSSCG00000009216
bounding membrane of organelle	Gene Ontology	GO:0098588	47	242	9.98161e-11	5.41563e-09	ENSSSCG00000014296|ENSSSCG00000005174|ENSSSCG00000008237|ENSSSCG00000008056|ENSSSCG00000007281|ENSSSCG00000001418|ENSSSCG00000002655|ENSSSCG00000017219|ENSSSCG00000014804|ENSSSCG00000000708|ENSSSCG00000007188|ENSSSCG00000007426|ENSSSCG00000005012|ENSSSCG00000012653|ENSSSCG00000015298|ENSSSCG00000006263|ENSSSCG00000016267|ENSSSCG00000014080|ENSSSCG00000017297|ENSSSCG00000016577|ENSSSCG00000016635|…
branching morphogenesis of an epithelial tube	Gene Ontology	GO:0048754	8	44	0.00943587	0.04588	ENSSSCG00000001770|ENSSSCG00000016703|ENSSSCG00000003471|ENSSSCG00000005844|ENSSSCG00000007522|ENSSSCG00000001661|ENSSSCG00000008963|ENSSSCG00000009482
calcium ion binding	Gene Ontology	GO:0005509	21	156	0.00136718	0.0110392	ENSSSCG00000003663|ENSSSCG00000004678|ENSSSCG00000023351|ENSSSCG00000011299|ENSSSCG00000006580|ENSSSCG00000005267|ENSSSCG00000002443|ENSSSCG00000016290|ENSSSCG00000006578|ENSSSCG00000022390|ENSSSCG00000003458|ENSSSCG00000024837|ENSSSCG00000003691|ENSSSCG00000029949|ENSSSCG00000006610|ENSSSCG00000005636|ENSSSCG00000006612|ENSSSCG00000015298|ENSSSCG00000004751|ENSSSCG00000004578|ENSSSCG00000030149
carbohydrate catabolic process	Gene Ontology	GO:0016052	7	28	0.00340368	0.0221388	ENSSSCG00000013022|ENSSSCG00000002873|ENSSSCG00000014073|ENSSSCG00000009817|ENSSSCG00000012440|ENSSSCG00000001418|ENSSSCG00000017403
carbohydrate derivative binding	Gene Ontology	GO:0097367	53	513	0.000350575	0.00372246	ENSSSCG00000005174|ENSSSCG00000005012|ENSSSCG00000022080|ENSSSCG00000009361|ENSSSCG00000012275|ENSSSCG00000003928|ENSSSCG00000000233|ENSSSCG00000009817|ENSSSCG00000012440|ENSSSCG00000007507|ENSSSCG00000000602|ENSSSCG00000016925|ENSSSCG00000021464|ENSSSCG00000028355|ENSSSCG00000025455|ENSSSCG00000006002|ENSSSCG00000003471|ENSSSCG00000012621|ENSSSCG00000016267|ENSSSCG00000001987|ENSSSCG00000013297|…
carbohydrate derivative biosynthetic process	Gene Ontology	GO:1901137	25	144	1.36522e-05	0.000250986	ENSSSCG00000030150|ENSSSCG00000015334|ENSSSCG00000007524|ENSSSCG00000012061|ENSSSCG00000021464|ENSSSCG00000005943|ENSSSCG00000005277|ENSSSCG00000016267|ENSSSCG00000002050|ENSSSCG00000005627|ENSSSCG00000017772|ENSSSCG00000008374|ENSSSCG00000012265|ENSSSCG00000021774|ENSSSCG00000009403|ENSSSCG00000023903|ENSSSCG00000006304|ENSSSCG00000026724|ENSSSCG00000017389|ENSSSCG00000003017|ENSSSCG00000013408|…
carbohydrate derivative metabolic process	Gene Ontology	GO:1901135	39	234	1.49168e-07	4.60867e-06	ENSSSCG00000030150|ENSSSCG00000015334|ENSSSCG00000022080|ENSSSCG00000008368|ENSSSCG00000007524|ENSSSCG00000012440|ENSSSCG00000013990|ENSSSCG00000005627|ENSSSCG00000001418|ENSSSCG00000021464|ENSSSCG00000005943|ENSSSCG00000005277|ENSSSCG00000016267|ENSSSCG00000002050|ENSSSCG00000017403|ENSSSCG00000009817|ENSSSCG00000012061|ENSSSCG00000012265|ENSSSCG00000017772|ENSSSCG00000003017|ENSSSCG00000008374|…
carbohydrate homeostasis	Gene Ontology	GO:0033500	9	38	0.00128962	0.0105469	ENSSSCG00000002866|ENSSSCG00000015298|ENSSSCG00000000757|ENSSSCG00000017403|ENSSSCG00000029391|ENSSSCG00000013600|ENSSSCG00000015074|ENSSSCG00000015334|ENSSSCG00000006304
carbohydrate metabolic process	Gene Ontology	GO:0005975	23	129	2.05964e-05	0.000366534	ENSSSCG00000030150|ENSSSCG00000013022|ENSSSCG00000012440|ENSSSCG00000007507|ENSSSCG00000001418|ENSSSCG00000005943|ENSSSCG00000010464|ENSSSCG00000017403|ENSSSCG00000009817|ENSSSCG00000006522|ENSSSCG00000002873|ENSSSCG00000012265|ENSSSCG00000007739|ENSSSCG00000021774|ENSSSCG00000015334|ENSSSCG00000006791|ENSSSCG00000014073|ENSSSCG00000003017|ENSSSCG00000022390|ENSSSCG00000010537|ENSSSCG00000006153|…
carboxylic acid biosynthetic process	Gene Ontology	GO:0046394	13	61	0.000287715	0.00317495	ENSSSCG00000023351|ENSSSCG00000028517|ENSSSCG00000030150|ENSSSCG00000010554|ENSSSCG00000009245|ENSSSCG00000016420|ENSSSCG00000022390|ENSSSCG00000010537|ENSSSCG00000009330|ENSSSCG00000005688|ENSSSCG00000015334|ENSSSCG00000008857|ENSSSCG00000003017
carboxylic acid metabolic process	Gene Ontology	GO:0019752	35	204	3.53643e-07	9.89533e-06	ENSSSCG00000012171|ENSSSCG00000030150|ENSSSCG00000009245|ENSSSCG00000012440|ENSSSCG00000009330|ENSSSCG00000021767|ENSSSCG00000008857|ENSSSCG00000023351|ENSSSCG00000028517|ENSSSCG00000005943|ENSSSCG00000003451|ENSSSCG00000017403|ENSSSCG00000016420|ENSSSCG00000009817|ENSSSCG00000004454|ENSSSCG00000010554|ENSSSCG00000010056|ENSSSCG00000009150|ENSSSCG00000002873|ENSSSCG00000011453|ENSSSCG00000011297|…
carboxylic ester hydrolase activity	Gene Ontology	GO:0052689	10	41	0.000578395	0.00558027	ENSSSCG00000023351|ENSSSCG00000011470|ENSSSCG00000024134|ENSSSCG00000005267|ENSSSCG00000023191|ENSSSCG00000022390|ENSSSCG00000022742|ENSSSCG00000013599|ENSSSCG00000030303|ENSSSCG00000011297
cardiovascular system development	Gene Ontology	GO:0072358	28	134	1.68677e-07	5.10506e-06	ENSSSCG00000022080|ENSSSCG00000012399|ENSSSCG00000001661|ENSSSCG00000006256|ENSSSCG00000006002|ENSSSCG00000001770|ENSSSCG00000003451|ENSSSCG00000005625|ENSSSCG00000006530|ENSSSCG00000016322|ENSSSCG00000006940|ENSSSCG00000017607|ENSSSCG00000002873|ENSSSCG00000001695|ENSSSCG00000027130|ENSSSCG00000003183|ENSSSCG00000003471|ENSSSCG00000000757|ENSSSCG00000028304|ENSSSCG00000013599|ENSSSCG00000015037|…
catabolic process	Gene Ontology	GO:0009056	68	460	3.5203e-10	1.7402e-08	ENSSSCG00000014296|ENSSSCG00000005174|ENSSSCG00000012173|ENSSSCG00000014924|ENSSSCG00000007522|ENSSSCG00000013022|ENSSSCG00000002655|ENSSSCG00000012277|ENSSSCG00000012275|ENSSSCG00000003928|ENSSSCG00000012440|ENSSSCG00000010853|ENSSSCG00000011171|ENSSSCG00000001418|ENSSSCG00000009889|ENSSSCG00000007281|ENSSSCG00000028304|ENSSSCG00000013302|ENSSSCG00000012290|ENSSSCG00000023351|ENSSSCG00000025455|…
catalytic activity	Gene Ontology	GO:0003824	215	1787	6.842e-21	1.32348e-18	ENSSSCG00000008237|ENSSSCG00000030150|ENSSSCG00000005174|ENSSSCG00000009245|ENSSSCG00000005453|ENSSSCG00000010853|ENSSSCG00000013990|ENSSSCG00000021767|ENSSSCG00000013599|ENSSSCG00000022998|ENSSSCG00000010224|ENSSSCG00000001571|ENSSSCG00000023351|ENSSSCG00000015298|ENSSSCG00000007307|ENSSSCG00000016754|ENSSSCG00000013436|ENSSSCG00000027072|ENSSSCG00000027778|ENSSSCG00000017772|ENSSSCG00000022742|…
catalytic activity, acting on a protein	Gene Ontology	GO:0140096	73	746	0.00013529	0.00172466	ENSSSCG00000015808|ENSSSCG00000014921|ENSSSCG00000015769|ENSSSCG00000014924|ENSSSCG00000007522|ENSSSCG00000022080|ENSSSCG00000012277|ENSSSCG00000012275|ENSSSCG00000003928|ENSSSCG00000000233|ENSSSCG00000009817|ENSSSCG00000017160|ENSSSCG00000011171|ENSSSCG00000007188|ENSSSCG00000016925|ENSSSCG00000022998|ENSSSCG00000030415|ENSSSCG00000001571|ENSSSCG00000024009|ENSSSCG00000012653|ENSSSCG00000025455|…
cation binding	Gene Ontology	GO:0043169	76	824	0.000514676	0.00512258	ENSSSCG00000015808|ENSSSCG00000017199|ENSSSCG00000011810|ENSSSCG00000001436|ENSSSCG00000012277|ENSSSCG00000012275|ENSSSCG00000008368|ENSSSCG00000028056|ENSSSCG00000008857|ENSSSCG00000013302|ENSSSCG00000014141|ENSSSCG00000013307|ENSSSCG00000002696|ENSSSCG00000023351|ENSSSCG00000004678|ENSSSCG00000006578|ENSSSCG00000012551|ENSSSCG00000004454|ENSSSCG00000011893|ENSSSCG00000001779|ENSSSCG00000027778|…
cation transmembrane transport	Gene Ontology	GO:0098655	24	194	0.00182951	0.0138662	ENSSSCG00000003903|ENSSSCG00000008056|ENSSSCG00000002776|ENSSSCG00000001841|ENSSSCG00000007524|ENSSSCG00000007188|ENSSSCG00000008195|ENSSSCG00000006263|ENSSSCG00000023585|ENSSSCG00000015402|ENSSSCG00000013436|ENSSSCG00000012049|ENSSSCG00000009817|ENSSSCG00000016577|ENSSSCG00000010035|ENSSSCG00000016990|ENSSSCG00000015298|ENSSSCG00000006740|ENSSSCG00000023903|ENSSSCG00000029323|ENSSSCG00000024313|…
cation transmembrane transporter activity	Gene Ontology	GO:0008324	21	165	0.00252813	0.0178534	ENSSSCG00000008195|ENSSSCG00000006263|ENSSSCG00000023585|ENSSSCG00000015402|ENSSSCG00000015298|ENSSSCG00000002776|ENSSSCG00000012049|ENSSSCG00000016990|ENSSSCG00000024313|ENSSSCG00000001841|ENSSSCG00000006740|ENSSSCG00000024316|ENSSSCG00000010035|ENSSSCG00000007524|ENSSSCG00000008056|ENSSSCG00000016577|ENSSSCG00000007188|ENSSSCG00000023903|ENSSSCG00000029323|ENSSSCG00000006296|ENSSSCG00000009817
cation transport	Gene Ontology	GO:0006812	34	243	2.67349e-05	0.000459242	ENSSSCG00000003903|ENSSSCG00000008056|ENSSSCG00000022080|ENSSSCG00000002776|ENSSSCG00000005636|ENSSSCG00000007524|ENSSSCG00000007188|ENSSSCG00000029323|ENSSSCG00000008195|ENSSSCG00000006263|ENSSSCG00000023585|ENSSSCG00000015402|ENSSSCG00000011893|ENSSSCG00000013436|ENSSSCG00000012049|ENSSSCG00000009817|ENSSSCG00000016577|ENSSSCG00000010035|ENSSSCG00000016990|ENSSSCG00000015298|ENSSSCG00000010860|…
cell activation	Gene Ontology	GO:0001775	23	190	0.00288622	0.0195017	ENSSSCG00000015808|ENSSSCG00000022080|ENSSSCG00000012840|ENSSSCG00000007188|ENSSSCG00000001661|ENSSSCG00000028355|ENSSSCG00000014336|ENSSSCG00000009817|ENSSSCG00000024791|ENSSSCG00000020744|ENSSSCG00000005385|ENSSSCG00000020976|ENSSSCG00000017187|ENSSSCG00000001987|ENSSSCG00000005844|ENSSSCG00000028304|ENSSSCG00000015037|ENSSSCG00000008645|ENSSSCG00000017705|ENSSSCG00000005267|ENSSSCG00000006357|…
cell adhesion	Gene Ontology	GO:0007155	43	192	1.25834e-11	8.48238e-10	ENSSSCG00000015808|ENSSSCG00000017277|ENSSSCG00000022080|ENSSSCG00000008429|ENSSSCG00000022726|ENSSSCG00000011747|ENSSSCG00000001661|ENSSSCG00000028355|ENSSSCG00000016185|ENSSSCG00000006002|ENSSSCG00000003471|ENSSSCG00000005277|ENSSSCG00000013297|ENSSSCG00000005625|ENSSSCG00000004414|ENSSSCG00000000361|ENSSSCG00000009361|ENSSSCG00000006940|ENSSSCG00000005385|ENSSSCG00000020976|ENSSSCG00000011928|…
cell adhesion mediated by integrin	Gene Ontology	GO:0033627	5	11	0.00162919	0.0126812	ENSSSCG00000015808|ENSSSCG00000017705|ENSSSCG00000006002|ENSSSCG00000003471|ENSSSCG00000000293
cell adhesion molecule binding	Gene Ontology	GO:0050839	8	34	0.0024584	0.017444	ENSSSCG00000015808|ENSSSCG00000006002|ENSSSCG00000009361|ENSSSCG00000000293|ENSSSCG00000012840|ENSSSCG00000006287|ENSSSCG00000008429|ENSSSCG00000006940
cell chemotaxis	Gene Ontology	GO:0060326	10	65	0.0107943	0.0508907	ENSSSCG00000006002|ENSSSCG00000003471|ENSSSCG00000017705|ENSSSCG00000017920|ENSSSCG00000005267|ENSSSCG00000006357|ENSSSCG00000017723|ENSSSCG00000008959|ENSSSCG00000001695|ENSSSCG00000001439
cell communication	Gene Ontology	GO:0007154	149	1308	1.48718e-12	1.24839e-10	ENSSSCG00000014296|ENSSSCG00000002866|ENSSSCG00000005012|ENSSSCG00000002655|ENSSSCG00000005625|ENSSSCG00000006256|ENSSSCG00000003551|ENSSSCG00000015298|ENSSSCG00000006002|ENSSSCG00000016267|ENSSSCG00000017403|ENSSSCG00000027072|ENSSSCG00000017772|ENSSSCG00000001872|ENSSSCG00000008429|ENSSSCG00000012275|ENSSSCG00000002873|ENSSSCG00000002707|ENSSSCG00000025588|ENSSSCG00000002385|ENSSSCG00000015334|…
cell death	Gene Ontology	GO:0008219	59	355	1.03039e-10	5.52315e-09	ENSSSCG00000014296|ENSSSCG00000005174|ENSSSCG00000003017|ENSSSCG00000014924|ENSSSCG00000022080|ENSSSCG00000028304|ENSSSCG00000003928|ENSSSCG00000000233|ENSSSCG00000009240|ENSSSCG00000005385|ENSSSCG00000000708|ENSSSCG00000016925|ENSSSCG00000005012|ENSSSCG00000001571|ENSSSCG00000006002|ENSSSCG00000001770|ENSSSCG00000012623|ENSSSCG00000002050|ENSSSCG00000017403|ENSSSCG00000027072|ENSSSCG00000027778|…
cell development	Gene Ontology	GO:0048468	44	374	8.61175e-05	0.00119128	ENSSSCG00000002866|ENSSSCG00000011810|ENSSSCG00000011440|ENSSSCG00000022080|ENSSSCG00000028355|ENSSSCG00000029460|ENSSSCG00000016635|ENSSSCG00000001661|ENSSSCG00000005012|ENSSSCG00000006256|ENSSSCG00000008645|ENSSSCG00000003551|ENSSSCG00000016185|ENSSSCG00000003471|ENSSSCG00000016267|ENSSSCG00000017403|ENSSSCG00000012049|ENSSSCG00000004677|ENSSSCG00000010035|ENSSSCG00000006530|ENSSSCG00000017187|…
cell differentiation	Gene Ontology	GO:0030154	92	701	7.90493e-11	4.62751e-09	ENSSSCG00000014296|ENSSSCG00000002866|ENSSSCG00000009240|ENSSSCG00000006256|ENSSSCG00000003551|ENSSSCG00000006002|ENSSSCG00000015119|ENSSSCG00000016267|ENSSSCG00000017403|ENSSSCG00000027072|ENSSSCG00000027778|ENSSSCG00000010682|ENSSSCG00000001872|ENSSSCG00000009331|ENSSSCG00000016018|ENSSSCG00000002385|ENSSSCG00000028304|ENSSSCG00000013599|ENSSSCG00000015037|ENSSSCG00000002554|ENSSSCG00000017389|…
cell division	Gene Ontology	GO:0051301	13	84	0.00377631	0.0236796	ENSSSCG00000025455|ENSSSCG00000006256|ENSSSCG00000022080|ENSSSCG00000023677|ENSSSCG00000003017|ENSSSCG00000003928|ENSSSCG00000017024|ENSSSCG00000002385|ENSSSCG00000013647|ENSSSCG00000016522|ENSSSCG00000001695|ENSSSCG00000011399|ENSSSCG00000013302
cell growth	Gene Ontology	GO:0016049	20	88	3.22394e-06	7.10064e-05	ENSSSCG00000006002|ENSSSCG00000014804|ENSSSCG00000011440|ENSSSCG00000017920|ENSSSCG00000022080|ENSSSCG00000003017|ENSSSCG00000023377|ENSSSCG00000027130|ENSSSCG00000000233|ENSSSCG00000006940|ENSSSCG00000011398|ENSSSCG00000002385|ENSSSCG00000016990|ENSSSCG00000016018|ENSSSCG00000000602|ENSSSCG00000001661|ENSSSCG00000006256|ENSSSCG00000012583|ENSSSCG00000017472|ENSSSCG00000029460
cell junction	Gene Ontology	GO:0030054	35	198	1.88854e-07	5.65059e-06	ENSSSCG00000015808|ENSSSCG00000017277|ENSSSCG00000008056|ENSSSCG00000005012|ENSSSCG00000022080|ENSSSCG00000008429|ENSSSCG00000009817|ENSSSCG00000011747|ENSSSCG00000016635|ENSSSCG00000024791|ENSSSCG00000013614|ENSSSCG00000016185|ENSSSCG00000006002|ENSSSCG00000003471|ENSSSCG00000015560|ENSSSCG00000012840|ENSSSCG00000028355|ENSSSCG00000013901|ENSSSCG00000003046|ENSSSCG00000026108|ENSSSCG00000020976|…
cell junction assembly	Gene Ontology	GO:0034329	8	27	0.000701206	0.00649206	ENSSSCG00000017389|ENSSSCG00000022080|ENSSSCG00000000293|ENSSSCG00000022726|ENSSSCG00000001695|ENSSSCG00000006612|ENSSSCG00000001661|ENSSSCG00000022230
cell junction organization	Gene Ontology	GO:0034330	10	33	0.000132026	0.00169275	ENSSSCG00000017389|ENSSSCG00000022080|ENSSSCG00000003017|ENSSSCG00000000293|ENSSSCG00000022726|ENSSSCG00000002385|ENSSSCG00000001695|ENSSSCG00000006612|ENSSSCG00000001661|ENSSSCG00000022230
cell leading edge	Gene Ontology	GO:0031252	8	42	0.0074481	0.0393079	ENSSSCG00000016185|ENSSSCG00000003471|ENSSSCG00000005012|ENSSSCG00000003451|ENSSSCG00000022080|ENSSSCG00000000293|ENSSSCG00000027130|ENSSSCG00000009821
cell migration	Gene Ontology	GO:0016477	38	215	5.68592e-08	1.9763e-06	ENSSSCG00000015808|ENSSSCG00000017277|ENSSSCG00000011440|ENSSSCG00000022080|ENSSSCG00000000233|ENSSSCG00000022726|ENSSSCG00000017496|ENSSSCG00000001661|ENSSSCG00000006256|ENSSSCG00000006002|ENSSSCG00000001770|ENSSSCG00000005277|ENSSSCG00000001987|ENSSSCG00000017403|ENSSSCG00000015560|ENSSSCG00000012840|ENSSSCG00000000361|ENSSSCG00000008959|ENSSSCG00000014073|ENSSSCG00000006940|ENSSSCG00000011470|…
cell migration involved in sprouting angiogenesis	Gene Ontology	GO:0002042	3	5	0.00864829	0.043476	ENSSSCG00000001661|ENSSSCG00000001695|ENSSSCG00000022080
cell morphogenesis	Gene Ontology	GO:0000902	27	158	8.07604e-06	0.000158984	ENSSSCG00000011440|ENSSSCG00000022080|ENSSSCG00000005385|ENSSSCG00000029460|ENSSSCG00000001661|ENSSSCG00000006256|ENSSSCG00000008645|ENSSSCG00000016185|ENSSSCG00000003471|ENSSSCG00000003451|ENSSSCG00000009817|ENSSSCG00000010035|ENSSSCG00000006530|ENSSSCG00000001872|ENSSSCG00000009778|ENSSSCG00000026108|ENSSSCG00000010224|ENSSSCG00000027130|ENSSSCG00000015074|ENSSSCG00000011398|ENSSSCG00000018033|…
cell morphogenesis involved in differentiation	Gene Ontology	GO:0000904	16	112	0.00288174	0.0195017	ENSSSCG00000016185|ENSSSCG00000027130|ENSSSCG00000003471|ENSSSCG00000011440|ENSSSCG00000010224|ENSSSCG00000010035|ENSSSCG00000006530|ENSSSCG00000011398|ENSSSCG00000001872|ENSSSCG00000009778|ENSSSCG00000029460|ENSSSCG00000006612|ENSSSCG00000001661|ENSSSCG00000005385|ENSSSCG00000006256|ENSSSCG00000008645
cell motility	Gene Ontology	GO:0048870	40	238	8.48589e-08	2.81744e-06	ENSSSCG00000015808|ENSSSCG00000017277|ENSSSCG00000011440|ENSSSCG00000022080|ENSSSCG00000000233|ENSSSCG00000022726|ENSSSCG00000017496|ENSSSCG00000001661|ENSSSCG00000006256|ENSSSCG00000006002|ENSSSCG00000001770|ENSSSCG00000003451|ENSSSCG00000001987|ENSSSCG00000017403|ENSSSCG00000015560|ENSSSCG00000012840|ENSSSCG00000000361|ENSSSCG00000008959|ENSSSCG00000014073|ENSSSCG00000005216|ENSSSCG00000006940|…
cell periphery	Gene Ontology	GO:0071944	105	893	1.00265e-09	4.55185e-08	ENSSSCG00000014296|ENSSSCG00000011747|ENSSSCG00000001470|ENSSSCG00000000361|ENSSSCG00000017496|ENSSSCG00000003551|ENSSSCG00000015298|ENSSSCG00000020785|ENSSSCG00000016267|ENSSSCG00000017403|ENSSSCG00000009817|ENSSSCG00000010525|ENSSSCG00000009759|ENSSSCG00000010056|ENSSSCG00000004597|ENSSSCG00000006306|ENSSSCG00000017389|ENSSSCG00000028460|ENSSSCG00000027701|ENSSSCG00000000647|ENSSSCG00000014051|…
cell population proliferation	Gene Ontology	GO:0008283	55	380	3.42407e-08	1.22852e-06	ENSSSCG00000002866|ENSSSCG00000012171|ENSSSCG00000011810|ENSSSCG00000007188|ENSSSCG00000022080|ENSSSCG00000012277|ENSSSCG00000028964|ENSSSCG00000009240|ENSSSCG00000012399|ENSSSCG00000000708|ENSSSCG00000000602|ENSSSCG00000017866|ENSSSCG00000006256|ENSSSCG00000008645|ENSSSCG00000023351|ENSSSCG00000016635|ENSSSCG00000006002|ENSSSCG00000001770|ENSSSCG00000012621|ENSSSCG00000001817|ENSSSCG00000012623|…
cell projection assembly	Gene Ontology	GO:0030031	10	55	0.00390799	0.0240812	ENSSSCG00000016185|ENSSSCG00000003471|ENSSSCG00000005012|ENSSSCG00000023377|ENSSSCG00000022726|ENSSSCG00000009817|ENSSSCG00000026108|ENSSSCG00000017496|ENSSSCG00000001661|ENSSSCG00000021359
cell projection organization	Gene Ontology	GO:0030030	24	181	0.00078061	0.00714595	ENSSSCG00000011440|ENSSSCG00000022080|ENSSSCG00000009817|ENSSSCG00000005385|ENSSSCG00000029460|ENSSSCG00000017496|ENSSSCG00000001661|ENSSSCG00000005012|ENSSSCG00000010224|ENSSSCG00000016185|ENSSSCG00000003471|ENSSSCG00000016267|ENSSSCG00000023377|ENSSSCG00000022726|ENSSSCG00000010035|ENSSSCG00000006530|ENSSSCG00000001872|ENSSSCG00000026108|ENSSSCG00000016290|ENSSSCG00000027130|ENSSSCG00000011398|…
cell surface	Gene Ontology	GO:0009986	26	127	6.49452e-07	1.68971e-05	ENSSSCG00000017277|ENSSSCG00000008429|ENSSSCG00000000233|ENSSSCG00000009817|ENSSSCG00000001470|ENSSSCG00000024791|ENSSSCG00000003471|ENSSSCG00000001817|ENSSSCG00000027072|ENSSSCG00000006287|ENSSSCG00000000361|ENSSSCG00000016322|ENSSSCG00000014040|ENSSSCG00000016032|ENSSSCG00000027130|ENSSSCG00000012766|ENSSSCG00000006306|ENSSSCG00000008963|ENSSSCG00000003451|ENSSSCG00000017389|ENSSSCG00000005267|…
cell surface receptor signaling pathway	Gene Ontology	GO:0007166	69	516	1.08724e-08	4.13429e-07	ENSSSCG00000015808|ENSSSCG00000002866|ENSSSCG00000008056|ENSSSCG00000011440|ENSSSCG00000000757|ENSSSCG00000007817|ENSSSCG00000009361|ENSSSCG00000029813|ENSSSCG00000000233|ENSSSCG00000009817|ENSSSCG00000012399|ENSSSCG00000009482|ENSSSCG00000000708|ENSSSCG00000007188|ENSSSCG00000011264|ENSSSCG00000017866|ENSSSCG00000006256|ENSSSCG00000024791|ENSSSCG00000004678|ENSSSCG00000006002|ENSSSCG00000003471|…
cell-cell adhesion	Gene Ontology	GO:0098609	21	107	1.33382e-05	0.000247256	ENSSSCG00000015808|ENSSSCG00000006002|ENSSSCG00000003017|ENSSSCG00000017705|ENSSSCG00000020976|ENSSSCG00000005267|ENSSSCG00000017723|ENSSSCG00000008429|ENSSSCG00000020744|ENSSSCG00000000293|ENSSSCG00000004414|ENSSSCG00000028355|ENSSSCG00000017187|ENSSSCG00000005385|ENSSSCG00000005844|ENSSSCG00000028304|ENSSSCG00000001661|ENSSSCG00000015037|ENSSSCG00000006940|ENSSSCG00000022080|ENSSSCG00000005277
cell-cell junction organization	Gene Ontology	GO:0045216	6	19	0.00251143	0.0177636	ENSSSCG00000017389|ENSSSCG00000022080|ENSSSCG00000003017|ENSSSCG00000002385|ENSSSCG00000001661|ENSSSCG00000022230
cell-cell signaling	Gene Ontology	GO:0007267	27	230	0.00195718	0.0146345	ENSSSCG00000014296|ENSSSCG00000008056|ENSSSCG00000016925|ENSSSCG00000001661|ENSSSCG00000017866|ENSSSCG00000006256|ENSSSCG00000015298|ENSSSCG00000006002|ENSSSCG00000014336|ENSSSCG00000016018|ENSSSCG00000009817|ENSSSCG00000006940|ENSSSCG00000010647|ENSSSCG00000011470|ENSSSCG00000025588|ENSSSCG00000007692|ENSSSCG00000013600|ENSSSCG00000005844|ENSSSCG00000011399|ENSSSCG00000006304|ENSSSCG00000017705|…
cell-matrix adhesion	Gene Ontology	GO:0007160	8	30	0.00124945	0.0103323	ENSSSCG00000015808|ENSSSCG00000022080|ENSSSCG00000022726|ENSSSCG00000020657|ENSSSCG00000000361|ENSSSCG00000001695|ENSSSCG00000006612|ENSSSCG00000001661
cell-substrate adherens junction	Gene Ontology	GO:0005924	21	93	2.01266e-06	4.66371e-05	ENSSSCG00000015808|ENSSSCG00000016185|ENSSSCG00000026108|ENSSSCG00000028355|ENSSSCG00000022080|ENSSSCG00000020976|ENSSSCG00000015560|ENSSSCG00000000293|ENSSSCG00000012840|ENSSSCG00000006306|ENSSSCG00000007692|ENSSSCG00000003183|ENSSSCG00000009821|ENSSSCG00000008056|ENSSSCG00000003471|ENSSSCG00000001502|ENSSSCG00000006081|ENSSSCG00000005012|ENSSSCG00000016635|ENSSSCG00000024791|ENSSSCG00000013614
cell-substrate adhesion	Gene Ontology	GO:0031589	13	52	7.30461e-05	0.00106902	ENSSSCG00000015808|ENSSSCG00000016185|ENSSSCG00000022080|ENSSSCG00000011928|ENSSSCG00000000361|ENSSSCG00000000293|ENSSSCG00000022726|ENSSSCG00000020657|ENSSSCG00000027130|ENSSSCG00000001695|ENSSSCG00000006612|ENSSSCG00000001661|ENSSSCG00000006940
cell-substrate junction	Gene Ontology	GO:0030055	21	93	2.01266e-06	4.66371e-05	ENSSSCG00000015808|ENSSSCG00000016185|ENSSSCG00000026108|ENSSSCG00000028355|ENSSSCG00000022080|ENSSSCG00000020976|ENSSSCG00000015560|ENSSSCG00000000293|ENSSSCG00000012840|ENSSSCG00000006306|ENSSSCG00000007692|ENSSSCG00000003183|ENSSSCG00000009821|ENSSSCG00000008056|ENSSSCG00000003471|ENSSSCG00000001502|ENSSSCG00000006081|ENSSSCG00000005012|ENSSSCG00000016635|ENSSSCG00000024791|ENSSSCG00000013614
cell-substrate junction assembly	Gene Ontology	GO:0007044	4	11	0.00905354	0.0445566	ENSSSCG00000022726|ENSSSCG00000000293|ENSSSCG00000001695|ENSSSCG00000006612
cellular amide metabolic process	Gene Ontology	GO:0043603	33	259	0.000175272	0.00212476	ENSSSCG00000002866|ENSSSCG00000015334|ENSSSCG00000020817|ENSSSCG00000028304|ENSSSCG00000023264|ENSSSCG00000001770|ENSSSCG00000001418|ENSSSCG00000011366|ENSSSCG00000005943|ENSSSCG00000001817|ENSSSCG00000012623|ENSSSCG00000024484|ENSSSCG00000009817|ENSSSCG00000016754|ENSSSCG00000006081|ENSSSCG00000009146|ENSSSCG00000030849|ENSSSCG00000006940|ENSSSCG00000010056|ENSSSCG00000002623|ENSSSCG00000010860|…
cellular anatomical entity	Gene Ontology	GO:0110165	464	4192	9.67371e-45	4.30383e-41	ENSSSCG00000002866|ENSSSCG00000006578|ENSSSCG00000005453|ENSSSCG00000017496|ENSSSCG00000022998|ENSSSCG00000023351|ENSSSCG00000015298|ENSSSCG00000012435|ENSSSCG00000013436|ENSSSCG00000027072|ENSSSCG00000027778|ENSSSCG00000010682|ENSSSCG00000030318|ENSSSCG00000007032|ENSSSCG00000009759|ENSSSCG00000026951|ENSSSCG00000010056|ENSSSCG00000008374|ENSSSCG00000007395|ENSSSCG00000025588|ENSSSCG00000002385|…
cellular aromatic compound metabolic process	Gene Ontology	GO:0006725	98	1155	0.00115582	0.00981163	ENSSSCG00000002866|ENSSSCG00000008030|ENSSSCG00000028304|ENSSSCG00000009240|ENSSSCG00000026622|ENSSSCG00000010853|ENSSSCG00000013990|ENSSSCG00000022998|ENSSSCG00000006256|ENSSSCG00000015298|ENSSSCG00000017403|ENSSSCG00000027072|ENSSSCG00000027778|ENSSSCG00000009817|ENSSSCG00000010682|ENSSSCG00000009592|ENSSSCG00000005029|ENSSSCG00000002385|ENSSSCG00000006308|ENSSSCG00000007559|ENSSSCG00000015334|…
cellular biosynthetic process	Gene Ontology	GO:0044249	140	1225	6.54469e-12	4.62408e-10	ENSSSCG00000002866|ENSSSCG00000030150|ENSSSCG00000009403|ENSSSCG00000009245|ENSSSCG00000028304|ENSSSCG00000009240|ENSSSCG00000026622|ENSSSCG00000013990|ENSSSCG00000022998|ENSSSCG00000006256|ENSSSCG00000023351|ENSSSCG00000015298|ENSSSCG00000007307|ENSSSCG00000016267|ENSSSCG00000017403|ENSSSCG00000027072|ENSSSCG00000027778|ENSSSCG00000009817|ENSSSCG00000010682|ENSSSCG00000025273|ENSSSCG00000010525|…
cellular catabolic process	Gene Ontology	GO:0044248	60	398	2.06937e-09	8.85254e-08	ENSSSCG00000014296|ENSSSCG00000005174|ENSSSCG00000014924|ENSSSCG00000007522|ENSSSCG00000013022|ENSSSCG00000002655|ENSSSCG00000012277|ENSSSCG00000012275|ENSSSCG00000003928|ENSSSCG00000010853|ENSSSCG00000011171|ENSSSCG00000001418|ENSSSCG00000009889|ENSSSCG00000007281|ENSSSCG00000028304|ENSSSCG00000013302|ENSSSCG00000012290|ENSSSCG00000023351|ENSSSCG00000025455|ENSSSCG00000001770|ENSSSCG00000012621|…
cellular component assembly	Gene Ontology	GO:0022607	45	425	0.000601936	0.00575917	ENSSSCG00000007281|ENSSSCG00000022080|ENSSSCG00000002655|ENSSSCG00000006567|ENSSSCG00000017496|ENSSSCG00000008239|ENSSSCG00000009817|ENSSSCG00000001470|ENSSSCG00000016925|ENSSSCG00000001661|ENSSSCG00000021464|ENSSSCG00000005012|ENSSSCG00000012290|ENSSSCG00000028355|ENSSSCG00000025455|ENSSSCG00000003471|ENSSSCG00000013784|ENSSSCG00000027072|ENSSSCG00000015560|ENSSSCG00000023377|ENSSSCG00000022726|…
cellular component biogenesis	Gene Ontology	GO:0044085	53	492	0.000137705	0.00174544	ENSSSCG00000008030|ENSSSCG00000007281|ENSSSCG00000000058|ENSSSCG00000022080|ENSSSCG00000002655|ENSSSCG00000006567|ENSSSCG00000017496|ENSSSCG00000008239|ENSSSCG00000022230|ENSSSCG00000001470|ENSSSCG00000016925|ENSSSCG00000001661|ENSSSCG00000021464|ENSSSCG00000005012|ENSSSCG00000012290|ENSSSCG00000028355|ENSSSCG00000016185|ENSSSCG00000003471|ENSSSCG00000013784|ENSSSCG00000027072|ENSSSCG00000015560|…
cellular component disassembly	Gene Ontology	GO:0022411	15	116	0.0086356	0.043476	ENSSSCG00000014296|ENSSSCG00000007085|ENSSSCG00000007281|ENSSSCG00000012817|ENSSSCG00000013647|ENSSSCG00000002655|ENSSSCG00000008239|ENSSSCG00000027072|ENSSSCG00000003493|ENSSSCG00000002707|ENSSSCG00000003928|ENSSSCG00000010525|ENSSSCG00000015384|ENSSSCG00000012290|ENSSSCG00000009164
cellular component morphogenesis	Gene Ontology	GO:0032989	29	178	8.5391e-06	0.000166625	ENSSSCG00000011440|ENSSSCG00000022080|ENSSSCG00000005385|ENSSSCG00000029460|ENSSSCG00000001661|ENSSSCG00000006256|ENSSSCG00000028355|ENSSSCG00000016185|ENSSSCG00000003471|ENSSSCG00000003451|ENSSSCG00000009817|ENSSSCG00000010035|ENSSSCG00000006530|ENSSSCG00000001872|ENSSSCG00000009778|ENSSSCG00000026108|ENSSSCG00000010224|ENSSSCG00000027130|ENSSSCG00000015074|ENSSSCG00000011398|ENSSSCG00000008645|…
cellular component organization	Gene Ontology	GO:0016043	121	1054	1.74121e-10	8.90421e-09	ENSSSCG00000014296|ENSSSCG00000002866|ENSSSCG00000002655|ENSSSCG00000029391|ENSSSCG00000003493|ENSSSCG00000008239|ENSSSCG00000001470|ENSSSCG00000017496|ENSSSCG00000006256|ENSSSCG00000013614|ENSSSCG00000020785|ENSSSCG00000007307|ENSSSCG00000016267|ENSSSCG00000027072|ENSSSCG00000009817|ENSSSCG00000010682|ENSSSCG00000001872|ENSSSCG00000016323|ENSSSCG00000010525|ENSSSCG00000003653|ENSSSCG00000011928|…
cellular component organization or biogenesis	Gene Ontology	GO:0071840	128	1108	3.22236e-11	2.01919e-09	ENSSSCG00000014296|ENSSSCG00000002866|ENSSSCG00000008030|ENSSSCG00000002655|ENSSSCG00000029391|ENSSSCG00000027525|ENSSSCG00000008239|ENSSSCG00000001470|ENSSSCG00000017496|ENSSSCG00000006256|ENSSSCG00000013614|ENSSSCG00000020785|ENSSSCG00000007307|ENSSSCG00000016267|ENSSSCG00000027072|ENSSSCG00000009817|ENSSSCG00000010682|ENSSSCG00000001872|ENSSSCG00000016323|ENSSSCG00000010525|ENSSSCG00000003653|…
cellular detoxification	Gene Ontology	GO:1990748	6	23	0.00553127	0.0313885	ENSSSCG00000012171|ENSSSCG00000004678|ENSSSCG00000022351|ENSSSCG00000010682|ENSSSCG00000022742|ENSSSCG00000013302
cellular developmental process	Gene Ontology	GO:0048869	98	742	1.29438e-11	8.5951e-10	ENSSSCG00000014296|ENSSSCG00000002866|ENSSSCG00000009240|ENSSSCG00000006256|ENSSSCG00000003551|ENSSSCG00000006002|ENSSSCG00000015119|ENSSSCG00000016267|ENSSSCG00000017403|ENSSSCG00000027072|ENSSSCG00000027778|ENSSSCG00000009817|ENSSSCG00000010682|ENSSSCG00000001872|ENSSSCG00000009331|ENSSSCG00000016018|ENSSSCG00000002385|ENSSSCG00000028304|ENSSSCG00000013599|ENSSSCG00000015037|ENSSSCG00000002554|…
cellular homeostasis	Gene Ontology	GO:0019725	20	156	0.00293231	0.019677	ENSSSCG00000012171|ENSSSCG00000012772|ENSSSCG00000004597|ENSSSCG00000008056|ENSSSCG00000017705|ENSSSCG00000015298|ENSSSCG00000002496|ENSSSCG00000029226|ENSSSCG00000001841|ENSSSCG00000009817|ENSSSCG00000005453|ENSSSCG00000006740|ENSSSCG00000013600|ENSSSCG00000015074|ENSSSCG00000007188|ENSSSCG00000014073|ENSSSCG00000001661|ENSSSCG00000006296|ENSSSCG00000014540|ENSSSCG00000006304
cellular lipid catabolic process	Gene Ontology	GO:0044242	9	43	0.00269004	0.0186128	ENSSSCG00000023351|ENSSSCG00000011470|ENSSSCG00000003229|ENSSSCG00000009150|ENSSSCG00000023264|ENSSSCG00000014073|ENSSSCG00000011297|ENSSSCG00000022742|ENSSSCG00000001418
cellular lipid metabolic process	Gene Ontology	GO:0044255	46	216	1.07487e-11	7.3571e-10	ENSSSCG00000008237|ENSSSCG00000014804|ENSSSCG00000015334|ENSSSCG00000024484|ENSSSCG00000009245|ENSSSCG00000002296|ENSSSCG00000010026|ENSSSCG00000000708|ENSSSCG00000001418|ENSSSCG00000021464|ENSSSCG00000008857|ENSSSCG00000012583|ENSSSCG00000023351|ENSSSCG00000028517|ENSSSCG00000005943|ENSSSCG00000023585|ENSSSCG00000014080|ENSSSCG00000016420|ENSSSCG00000006512|ENSSSCG00000009817|ENSSSCG00000012061|…
cellular localization	Gene Ontology	GO:0051641	44	393	0.000235264	0.00271868	ENSSSCG00000005174|ENSSSCG00000014804|ENSSSCG00000005012|ENSSSCG00000022080|ENSSSCG00000024927|ENSSSCG00000017219|ENSSSCG00000003928|ENSSSCG00000009817|ENSSSCG00000000361|ENSSSCG00000007188|ENSSSCG00000022998|ENSSSCG00000017866|ENSSSCG00000010224|ENSSSCG00000012290|ENSSSCG00000015298|ENSSSCG00000007395|ENSSSCG00000017403|ENSSSCG00000027072|ENSSSCG00000016420|ENSSSCG00000022726|ENSSSCG00000004826|…
cellular macromolecule biosynthetic process	Gene Ontology	GO:0034645	94	975	2.4426e-05	0.000424497	ENSSSCG00000002866|ENSSSCG00000001502|ENSSSCG00000013597|ENSSSCG00000009240|ENSSSCG00000026622|ENSSSCG00000022998|ENSSSCG00000006256|ENSSSCG00000015298|ENSSSCG00000016267|ENSSSCG00000017403|ENSSSCG00000027778|ENSSSCG00000010682|ENSSSCG00000009592|ENSSSCG00000008374|ENSSSCG00000005029|ENSSSCG00000002385|ENSSSCG00000006308|ENSSSCG00000007559|ENSSSCG00000021774|ENSSSCG00000028304|ENSSSCG00000025507|…
cellular macromolecule localization	Gene Ontology	GO:0070727	29	272	0.00484969	0.0285778	ENSSSCG00000005174|ENSSSCG00000014804|ENSSSCG00000005012|ENSSSCG00000024927|ENSSSCG00000017219|ENSSSCG00000003928|ENSSSCG00000005453|ENSSSCG00000000361|ENSSSCG00000022998|ENSSSCG00000017866|ENSSSCG00000010224|ENSSSCG00000012290|ENSSSCG00000017403|ENSSSCG00000027072|ENSSSCG00000022726|ENSSSCG00000004826|ENSSSCG00000010035|ENSSSCG00000009778|ENSSSCG00000009062|ENSSSCG00000007395|ENSSSCG00000007692|…
cellular macromolecule metabolic process	Gene Ontology	GO:0044260	174	1741	3.20367e-10	1.60148e-08	ENSSSCG00000002866|ENSSSCG00000009403|ENSSSCG00000027525|ENSSSCG00000009240|ENSSSCG00000026622|ENSSSCG00000022998|ENSSSCG00000006256|ENSSSCG00000001571|ENSSSCG00000015298|ENSSSCG00000007307|ENSSSCG00000016267|ENSSSCG00000017403|ENSSSCG00000027072|ENSSSCG00000027778|ENSSSCG00000016322|ENSSSCG00000010682|ENSSSCG00000012277|ENSSSCG00000006081|ENSSSCG00000020701|ENSSSCG00000008374|ENSSSCG00000005029|…
cellular metabolic process	Gene Ontology	GO:0044237	270	2399	6.28426e-23	1.55326e-20	ENSSSCG00000014296|ENSSSCG00000002866|ENSSSCG00000008237|ENSSSCG00000008030|ENSSSCG00000009403|ENSSSCG00000005174|ENSSSCG00000002655|ENSSSCG00000009245|ENSSSCG00000027525|ENSSSCG00000029652|ENSSSCG00000009240|ENSSSCG00000026622|ENSSSCG00000010853|ENSSSCG00000013990|ENSSSCG00000021767|ENSSSCG00000022998|ENSSSCG00000006256|ENSSSCG00000001571|ENSSSCG00000002496|ENSSSCG00000023351|ENSSSCG00000015298|…
cellular modified amino acid metabolic process	Gene Ontology	GO:0006575	9	45	0.00350799	0.0224562	ENSSSCG00000012171|ENSSSCG00000004678|ENSSSCG00000023585|ENSSSCG00000002623|ENSSSCG00000004677|ENSSSCG00000007849|ENSSSCG00000022351|ENSSSCG00000010056|ENSSSCG00000023264
cellular nitrogen compound biosynthetic process	Gene Ontology	GO:0044271	102	993	8.30164e-07	2.12264e-05	ENSSSCG00000002866|ENSSSCG00000030150|ENSSSCG00000028304|ENSSSCG00000009240|ENSSSCG00000026622|ENSSSCG00000013990|ENSSSCG00000022998|ENSSSCG00000006256|ENSSSCG00000015298|ENSSSCG00000017403|ENSSSCG00000027072|ENSSSCG00000027778|ENSSSCG00000009817|ENSSSCG00000010682|ENSSSCG00000006081|ENSSSCG00000010056|ENSSSCG00000005029|ENSSSCG00000002385|ENSSSCG00000006308|ENSSSCG00000007559|ENSSSCG00000015334|…
cellular nitrogen compound metabolic process	Gene Ontology	GO:0034641	122	1330	1.22397e-05	0.00023074	ENSSSCG00000002866|ENSSSCG00000008030|ENSSSCG00000028304|ENSSSCG00000009240|ENSSSCG00000026622|ENSSSCG00000030150|ENSSSCG00000013990|ENSSSCG00000022998|ENSSSCG00000006256|ENSSSCG00000015298|ENSSSCG00000017403|ENSSSCG00000027072|ENSSSCG00000027778|ENSSSCG00000009817|ENSSSCG00000010682|ENSSSCG00000006081|ENSSSCG00000010056|ENSSSCG00000005029|ENSSSCG00000002385|ENSSSCG00000006308|ENSSSCG00000007559|…
cellular oxidant detoxification	Gene Ontology	GO:0098869	6	20	0.0031076	0.0204825	ENSSSCG00000012171|ENSSSCG00000004678|ENSSSCG00000022351|ENSSSCG00000010682|ENSSSCG00000022742|ENSSSCG00000013302
cellular process	Gene Ontology	GO:0009987	380	3547	9.32284e-31	3.77066e-28	ENSSSCG00000002866|ENSSSCG00000005453|ENSSSCG00000013990|ENSSSCG00000017496|ENSSSCG00000022998|ENSSSCG00000023351|ENSSSCG00000015298|ENSSSCG00000013436|ENSSSCG00000027072|ENSSSCG00000027778|ENSSSCG00000010682|ENSSSCG00000030318|ENSSSCG00000026951|ENSSSCG00000010056|ENSSSCG00000008374|ENSSSCG00000025588|ENSSSCG00000002385|ENSSSCG00000002383|ENSSSCG00000027525|ENSSSCG00000017705|ENSSSCG00000000647|…
cellular protein catabolic process	Gene Ontology	GO:0044257	17	132	0.00559156	0.0316097	ENSSSCG00000018033|ENSSSCG00000001770|ENSSSCG00000012621|ENSSSCG00000001817|ENSSSCG00000001436|ENSSSCG00000012772|ENSSSCG00000003928|ENSSSCG00000027072|ENSSSCG00000012275|ENSSSCG00000002707|ENSSSCG00000023666|ENSSSCG00000011171|ENSSSCG00000007522|ENSSSCG00000026951|ENSSSCG00000009668|ENSSSCG00000014924|ENSSSCG00000016653
cellular protein localization	Gene Ontology	GO:0034613	29	267	0.00382971	0.0237964	ENSSSCG00000005174|ENSSSCG00000014804|ENSSSCG00000005012|ENSSSCG00000024927|ENSSSCG00000017219|ENSSSCG00000003928|ENSSSCG00000005453|ENSSSCG00000000361|ENSSSCG00000022998|ENSSSCG00000017866|ENSSSCG00000010224|ENSSSCG00000012290|ENSSSCG00000017403|ENSSSCG00000027072|ENSSSCG00000022726|ENSSSCG00000004826|ENSSSCG00000010035|ENSSSCG00000009778|ENSSSCG00000009062|ENSSSCG00000007395|ENSSSCG00000007692|…
cellular protein metabolic process	Gene Ontology	GO:0044267	114	1103	1.29029e-07	4.10035e-06	ENSSSCG00000013597|ENSSSCG00000005453|ENSSSCG00000022998|ENSSSCG00000001571|ENSSSCG00000011270|ENSSSCG00000007307|ENSSSCG00000027072|ENSSSCG00000016322|ENSSSCG00000010682|ENSSSCG00000026951|ENSSSCG00000020701|ENSSSCG00000008374|ENSSSCG00000002707|ENSSSCG00000002385|ENSSSCG00000021774|ENSSSCG00000015334|ENSSSCG00000028304|ENSSSCG00000015037|ENSSSCG00000017705|ENSSSCG00000025507|ENSSSCG00000003017|…
cellular protein modification process	Gene Ontology	GO:0006464	73	812	0.0012596	0.0103777	ENSSSCG00000015808|ENSSSCG00000007307|ENSSSCG00000017160|ENSSSCG00000003017|ENSSSCG00000012275|ENSSSCG00000003928|ENSSSCG00000000233|ENSSSCG00000016991|ENSSSCG00000014804|ENSSSCG00000007507|ENSSSCG00000007188|ENSSSCG00000016925|ENSSSCG00000022998|ENSSSCG00000010224|ENSSSCG00000012290|ENSSSCG00000012766|ENSSSCG00000012653|ENSSSCG00000025455|ENSSSCG00000005943|ENSSSCG00000012621|ENSSSCG00000012551|…
cellular respiration	Gene Ontology	GO:0045333	8	32	0.00177392	0.0134909	ENSSSCG00000003903|ENSSSCG00000005385|ENSSSCG00000023264|ENSSSCG00000005636|ENSSSCG00000016714|ENSSSCG00000024316|ENSSSCG00000030318|ENSSSCG00000015034
cellular response to biotic stimulus	Gene Ontology	GO:0071216	8	39	0.00507881	0.0295754	ENSSSCG00000015808|ENSSSCG00000017705|ENSSSCG00000017723|ENSSSCG00000029391|ENSSSCG00000003017|ENSSSCG00000026904|ENSSSCG00000015037|ENSSSCG00000006175
cellular response to chemical stimulus	Gene Ontology	GO:0070887	83	541	6.14856e-13	5.47099e-11	ENSSSCG00000015808|ENSSSCG00000005174|ENSSSCG00000014804|ENSSSCG00000000757|ENSSSCG00000007817|ENSSSCG00000029391|ENSSSCG00000003928|ENSSSCG00000009817|ENSSSCG00000012399|ENSSSCG00000005453|ENSSSCG00000022351|ENSSSCG00000000708|ENSSSCG00000007188|ENSSSCG00000007743|ENSSSCG00000013302|ENSSSCG00000017920|ENSSSCG00000008645|ENSSSCG00000013307|ENSSSCG00000003551|ENSSSCG00000025455|ENSSSCG00000006002|…
cellular response to endogenous stimulus	Gene Ontology	GO:0071495	35	238	7.90403e-06	0.000156987	ENSSSCG00000015808|ENSSSCG00000005174|ENSSSCG00000014804|ENSSSCG00000022080|ENSSSCG00000012399|ENSSSCG00000016635|ENSSSCG00000013307|ENSSSCG00000003551|ENSSSCG00000001770|ENSSSCG00000014336|ENSSSCG00000017403|ENSSSCG00000027855|ENSSSCG00000005625|ENSSSCG00000010035|ENSSSCG00000023666|ENSSSCG00000006940|ENSSSCG00000017607|ENSSSCG00000009357|ENSSSCG00000005385|ENSSSCG00000011299|ENSSSCG00000009062|…
cellular response to external stimulus	Gene Ontology	GO:0071496	10	48	0.00163895	0.0126812	ENSSSCG00000005174|ENSSSCG00000007281|ENSSSCG00000025455|ENSSSCG00000002655|ENSSSCG00000002707|ENSSSCG00000011290|ENSSSCG00000009817|ENSSSCG00000023677|ENSSSCG00000007507|ENSSSCG00000015334
cellular response to extracellular stimulus	Gene Ontology	GO:0031668	10	37	0.000289021	0.00317495	ENSSSCG00000005174|ENSSSCG00000007281|ENSSSCG00000025455|ENSSSCG00000002655|ENSSSCG00000002707|ENSSSCG00000011290|ENSSSCG00000009817|ENSSSCG00000023677|ENSSSCG00000007507|ENSSSCG00000015334
cellular response to growth factor stimulus	Gene Ontology	GO:0071363	17	104	0.00058196	0.00559209	ENSSSCG00000015808|ENSSSCG00000017705|ENSSSCG00000009357|ENSSSCG00000017389|ENSSSCG00000014336|ENSSSCG00000017723|ENSSSCG00000003017|ENSSSCG00000005625|ENSSSCG00000000361|ENSSSCG00000016635|ENSSSCG00000002385|ENSSSCG00000009482|ENSSSCG00000009219|ENSSSCG00000011299|ENSSSCG00000017607|ENSSSCG00000006940|ENSSSCG00000001695
cellular response to hormone stimulus	Gene Ontology	GO:0032870	20	133	0.000520425	0.00515673	ENSSSCG00000003551|ENSSSCG00000010537|ENSSSCG00000005385|ENSSSCG00000001770|ENSSSCG00000009062|ENSSSCG00000005267|ENSSSCG00000025273|ENSSSCG00000027855|ENSSSCG00000015334|ENSSSCG00000022080|ENSSSCG00000021585|ENSSSCG00000012399|ENSSSCG00000023666|ENSSSCG00000000757|ENSSSCG00000016635|ENSSSCG00000017403|ENSSSCG00000011399|ENSSSCG00000017206|ENSSSCG00000010035|ENSSSCG00000013307
cellular response to insulin stimulus	Gene Ontology	GO:0032869	6	27	0.0106012	0.0503895	ENSSSCG00000010537|ENSSSCG00000027855|ENSSSCG00000016635|ENSSSCG00000012399|ENSSSCG00000015334|ENSSSCG00000017206
cellular response to lipid	Gene Ontology	GO:0071396	15	103	0.00326723	0.0214078	ENSSSCG00000003551|ENSSSCG00000015808|ENSSSCG00000005385|ENSSSCG00000017705|ENSSSCG00000009062|ENSSSCG00000005267|ENSSSCG00000017723|ENSSSCG00000029391|ENSSSCG00000003017|ENSSSCG00000010035|ENSSSCG00000015334|ENSSSCG00000026904|ENSSSCG00000015037|ENSSSCG00000006175|ENSSSCG00000022080
cellular response to lipopolysaccharide	Gene Ontology	GO:0071222	8	31	0.00149353	0.0118233	ENSSSCG00000015808|ENSSSCG00000017705|ENSSSCG00000017723|ENSSSCG00000029391|ENSSSCG00000003017|ENSSSCG00000026904|ENSSSCG00000015037|ENSSSCG00000006175
cellular response to molecule of bacterial origin	Gene Ontology	GO:0071219	8	33	0.00209427	0.0154007	ENSSSCG00000015808|ENSSSCG00000017705|ENSSSCG00000017723|ENSSSCG00000029391|ENSSSCG00000003017|ENSSSCG00000026904|ENSSSCG00000015037|ENSSSCG00000006175
cellular response to nitrogen compound	Gene Ontology	GO:1901699	16	88	0.000297794	0.00325786	ENSSSCG00000005174|ENSSSCG00000005385|ENSSSCG00000014804|ENSSSCG00000009062|ENSSSCG00000025273|ENSSSCG00000025455|ENSSSCG00000010537|ENSSSCG00000027855|ENSSSCG00000009817|ENSSSCG00000016635|ENSSSCG00000012399|ENSSSCG00000004597|ENSSSCG00000015334|ENSSSCG00000017403|ENSSSCG00000011399|ENSSSCG00000017206
cellular response to nitrogen levels	Gene Ontology	GO:0043562	3	5	0.00864829	0.043476	ENSSSCG00000002655|ENSSSCG00000007281|ENSSSCG00000002707
cellular response to nitrogen starvation	Gene Ontology	GO:0006995	3	5	0.00864829	0.043476	ENSSSCG00000002655|ENSSSCG00000007281|ENSSSCG00000002707
cellular response to nutrient levels	Gene Ontology	GO:0031669	9	34	0.000656506	0.00614904	ENSSSCG00000005174|ENSSSCG00000007281|ENSSSCG00000025455|ENSSSCG00000002655|ENSSSCG00000002707|ENSSSCG00000011290|ENSSSCG00000023677|ENSSSCG00000007507|ENSSSCG00000015334
cellular response to organic cyclic compound	Gene Ontology	GO:0071407	16	104	0.00147194	0.011757	ENSSSCG00000003551|ENSSSCG00000025455|ENSSSCG00000009357|ENSSSCG00000002866|ENSSSCG00000017705|ENSSSCG00000009062|ENSSSCG00000005267|ENSSSCG00000017723|ENSSSCG00000005385|ENSSSCG00000003017|ENSSSCG00000009817|ENSSSCG00000010035|ENSSSCG00000004597|ENSSSCG00000015037|ENSSSCG00000016635|ENSSSCG00000022080
cellular response to organic substance	Gene Ontology	GO:0071310	64	436	1.52576e-09	6.72091e-08	ENSSSCG00000015808|ENSSSCG00000005174|ENSSSCG00000014804|ENSSSCG00000000757|ENSSSCG00000007817|ENSSSCG00000029391|ENSSSCG00000009817|ENSSSCG00000012399|ENSSSCG00000000708|ENSSSCG00000007188|ENSSSCG00000010224|ENSSSCG00000013307|ENSSSCG00000003551|ENSSSCG00000025455|ENSSSCG00000001770|ENSSSCG00000022080|ENSSSCG00000014336|ENSSSCG00000013263|ENSSSCG00000017403|ENSSSCG00000001779|ENSSSCG00000027855|…
cellular response to organonitrogen compound	Gene Ontology	GO:0071417	13	77	0.00192863	0.0144696	ENSSSCG00000005174|ENSSSCG00000005385|ENSSSCG00000014804|ENSSSCG00000009062|ENSSSCG00000025273|ENSSSCG00000010537|ENSSSCG00000027855|ENSSSCG00000016635|ENSSSCG00000012399|ENSSSCG00000004597|ENSSSCG00000015334|ENSSSCG00000017403|ENSSSCG00000017206
cellular response to oxygen-containing compound	Gene Ontology	GO:1901701	28	162	4.56183e-06	9.85223e-05	ENSSSCG00000015808|ENSSSCG00000005174|ENSSSCG00000014804|ENSSSCG00000029391|ENSSSCG00000012399|ENSSSCG00000016635|ENSSSCG00000015298|ENSSSCG00000017403|ENSSSCG00000027855|ENSSSCG00000005453|ENSSSCG00000010682|ENSSSCG00000025273|ENSSSCG00000005385|ENSSSCG00000009062|ENSSSCG00000004597|ENSSSCG00000013600|ENSSSCG00000015074|ENSSSCG00000015334|ENSSSCG00000011399|ENSSSCG00000015037|ENSSSCG00000006304|…
cellular response to peptide	Gene Ontology	GO:1901653	10	44	0.000926032	0.00817444	ENSSSCG00000010537|ENSSSCG00000005385|ENSSSCG00000009062|ENSSSCG00000017403|ENSSSCG00000027855|ENSSSCG00000016635|ENSSSCG00000012399|ENSSSCG00000025273|ENSSSCG00000015334|ENSSSCG00000017206
cellular response to peptide hormone stimulus	Gene Ontology	GO:0071375	10	43	0.000795008	0.00726282	ENSSSCG00000010537|ENSSSCG00000005385|ENSSSCG00000009062|ENSSSCG00000017403|ENSSSCG00000027855|ENSSSCG00000016635|ENSSSCG00000012399|ENSSSCG00000025273|ENSSSCG00000015334|ENSSSCG00000017206
cellular response to starvation	Gene Ontology	GO:0009267	8	29	0.00103821	0.00904987	ENSSSCG00000005174|ENSSSCG00000007281|ENSSSCG00000025455|ENSSSCG00000002655|ENSSSCG00000002707|ENSSSCG00000011290|ENSSSCG00000007507|ENSSSCG00000015334
cellular response to stimulus	Gene Ontology	GO:0051716	173	1512	9.86526e-15	1.21918e-12	ENSSSCG00000002866|ENSSSCG00000005012|ENSSSCG00000002655|ENSSSCG00000006578|ENSSSCG00000029391|ENSSSCG00000005453|ENSSSCG00000006256|ENSSSCG00000003551|ENSSSCG00000015298|ENSSSCG00000006002|ENSSSCG00000016267|ENSSSCG00000017403|ENSSSCG00000027072|ENSSSCG00000017772|ENSSSCG00000010682|ENSSSCG00000001872|ENSSSCG00000025273|ENSSSCG00000010525|ENSSSCG00000008429|ENSSSCG00000009592|ENSSSCG00000006304|…
cellular response to stress	Gene Ontology	GO:0033554	38	346	0.000848735	0.00765928	ENSSSCG00000005174|ENSSSCG00000007281|ENSSSCG00000022080|ENSSSCG00000013263|ENSSSCG00000002655|ENSSSCG00000007743|ENSSSCG00000003928|ENSSSCG00000005453|ENSSSCG00000012399|ENSSSCG00000007507|ENSSSCG00000011407|ENSSSCG00000001661|ENSSSCG00000008645|ENSSSCG00000025455|ENSSSCG00000003471|ENSSSCG00000012621|ENSSSCG00000014336|ENSSSCG00000027072|ENSSSCG00000016420|ENSSSCG00000017772|ENSSSCG00000010682|…
cellular response to thyroid hormone stimulus	Gene Ontology	GO:0097067	3	5	0.00864829	0.043476	ENSSSCG00000023666|ENSSSCG00000001770|ENSSSCG00000013307
cellular response to toxic substance	Gene Ontology	GO:0097237	8	31	0.00149353	0.0118233	ENSSSCG00000012171|ENSSSCG00000004678|ENSSSCG00000022351|ENSSSCG00000005453|ENSSSCG00000010682|ENSSSCG00000005385|ENSSSCG00000022742|ENSSSCG00000013302
cellular response to transforming growth factor beta stimulus	Gene Ontology	GO:0071560	7	30	0.00471392	0.0280378	ENSSSCG00000015808|ENSSSCG00000009357|ENSSSCG00000011299|ENSSSCG00000003017|ENSSSCG00000005625|ENSSSCG00000016635|ENSSSCG00000002385
ceramide biosynthetic process	Gene Ontology	GO:0046513	4	12	0.0115283	0.053371	ENSSSCG00000005943|ENSSSCG00000024484|ENSSSCG00000006940|ENSSSCG00000009817
ceramide metabolic process	Gene Ontology	GO:0006672	6	21	0.00380327	0.0236796	ENSSSCG00000005943|ENSSSCG00000014073|ENSSSCG00000024484|ENSSSCG00000009817|ENSSSCG00000001418|ENSSSCG00000006940
chaperone-mediated protein folding	Gene Ontology	GO:0061077	4	10	0.00695274	0.0375398	ENSSSCG00000009668|ENSSSCG00000020701|ENSSSCG00000007188|ENSSSCG00000013784
chemical homeostasis	Gene Ontology	GO:0048878	28	207	0.000221745	0.0026099	ENSSSCG00000002866|ENSSSCG00000008056|ENSSSCG00000029391|ENSSSCG00000014804|ENSSSCG00000007188|ENSSSCG00000001661|ENSSSCG00000021464|ENSSSCG00000015298|ENSSSCG00000001770|ENSSSCG00000017403|ENSSSCG00000009817|ENSSSCG00000006740|ENSSSCG00000002366|ENSSSCG00000004597|ENSSSCG00000013600|ENSSSCG00000015074|ENSSSCG00000015334|ENSSSCG00000013599|ENSSSCG00000014540|ENSSSCG00000006304|ENSSSCG00000012772|…
chemotaxis	Gene Ontology	GO:0006935	18	116	0.000701884	0.00649206	ENSSSCG00000006002|ENSSSCG00000003471|ENSSSCG00000011440|ENSSSCG00000022080|ENSSSCG00000005267|ENSSSCG00000006357|ENSSSCG00000017723|ENSSSCG00000008959|ENSSSCG00000003017|ENSSSCG00000010224|ENSSSCG00000006530|ENSSSCG00000016322|ENSSSCG00000005385|ENSSSCG00000001695|ENSSSCG00000001439|ENSSSCG00000011398|ENSSSCG00000017705|ENSSSCG00000017920
cholesterol biosynthetic process	Gene Ontology	GO:0006695	5	13	0.0029018	0.0195017	ENSSSCG00000016420|ENSSSCG00000009931|ENSSSCG00000015311|ENSSSCG00000014080|ENSSSCG00000027525
cholesterol homeostasis	Gene Ontology	GO:0042632	5	15	0.00476945	0.0281423	ENSSSCG00000021464|ENSSSCG00000029391|ENSSSCG00000003707|ENSSSCG00000014804|ENSSSCG00000002366
cholesterol metabolic process	Gene Ontology	GO:0008203	10	30	6.83467e-05	0.00101697	ENSSSCG00000002866|ENSSSCG00000014080|ENSSSCG00000016420|ENSSSCG00000025273|ENSSSCG00000015311|ENSSSCG00000027525|ENSSSCG00000021464|ENSSSCG00000003707|ENSSSCG00000009931|ENSSSCG00000002366
circulatory system development	Gene Ontology	GO:0072359	34	195	3.73497e-07	1.03855e-05	ENSSSCG00000022080|ENSSSCG00000012399|ENSSSCG00000007188|ENSSSCG00000001661|ENSSSCG00000006256|ENSSSCG00000008645|ENSSSCG00000023255|ENSSSCG00000006002|ENSSSCG00000001770|ENSSSCG00000003451|ENSSSCG00000015796|ENSSSCG00000005625|ENSSSCG00000006530|ENSSSCG00000016322|ENSSSCG00000006940|ENSSSCG00000017607|ENSSSCG00000002873|ENSSSCG00000017187|ENSSSCG00000001695|ENSSSCG00000027130|ENSSSCG00000003183|…
coenzyme binding	Gene Ontology	GO:0050662	16	74	5.13585e-05	0.000804556	ENSSSCG00000007307|ENSSSCG00000009150|ENSSSCG00000023264|ENSSSCG00000013022|ENSSSCG00000014080|ENSSSCG00000015268|ENSSSCG00000030150|ENSSSCG00000016450|ENSSSCG00000010537|ENSSSCG00000004454|ENSSSCG00000007849|ENSSSCG00000006308|ENSSSCG00000021767|ENSSSCG00000027525|ENSSSCG00000021464|ENSSSCG00000005970
cofactor binding	Gene Ontology	GO:0048037	28	133	1.47479e-07	4.58834e-06	ENSSSCG00000030150|ENSSSCG00000030318|ENSSSCG00000013022|ENSSSCG00000021767|ENSSSCG00000021464|ENSSSCG00000013302|ENSSSCG00000005970|ENSSSCG00000013307|ENSSSCG00000012625|ENSSSCG00000004678|ENSSSCG00000007307|ENSSSCG00000014080|ENSSSCG00000014141|ENSSSCG00000016714|ENSSSCG00000004454|ENSSSCG00000025273|ENSSSCG00000009164|ENSSSCG00000009150|ENSSSCG00000006308|ENSSSCG00000015311|ENSSSCG00000027525|…
cofactor biosynthetic process	Gene Ontology	GO:0051188	9	50	0.00641275	0.0353974	ENSSSCG00000004678|ENSSSCG00000007307|ENSSSCG00000016836|ENSSSCG00000027072|ENSSSCG00000022390|ENSSSCG00000001038|ENSSSCG00000015334|ENSSSCG00000010056|ENSSSCG00000006304
cofactor catabolic process	Gene Ontology	GO:0051187	5	8	0.000555097	0.0054397	ENSSSCG00000004678|ENSSSCG00000013302|ENSSSCG00000021067|ENSSSCG00000010056|ENSSSCG00000010682
cofactor metabolic process	Gene Ontology	GO:0051186	17	90	0.000130429	0.00168686	ENSSSCG00000004678|ENSSSCG00000007307|ENSSSCG00000023264|ENSSSCG00000016836|ENSSSCG00000002623|ENSSSCG00000027072|ENSSSCG00000014080|ENSSSCG00000015334|ENSSSCG00000004677|ENSSSCG00000010682|ENSSSCG00000022351|ENSSSCG00000001038|ENSSSCG00000022390|ENSSSCG00000021067|ENSSSCG00000013302|ENSSSCG00000010056|ENSSSCG00000006304
collagen metabolic process	Gene Ontology	GO:0032963	4	9	0.00520127	0.0299747	ENSSSCG00000002385|ENSSSCG00000023666|ENSSSCG00000003017|ENSSSCG00000009817
connective tissue development	Gene Ontology	GO:0061448	9	55	0.010885	0.0511917	ENSSSCG00000009357|ENSSSCG00000016703|ENSSSCG00000003017|ENSSSCG00000005636|ENSSSCG00000006002|ENSSSCG00000016018|ENSSSCG00000006940|ENSSSCG00000001661|ENSSSCG00000008645
cysteine-type endopeptidase activity	Gene Ontology	GO:0004197	14	62	0.000100208	0.00134706	ENSSSCG00000012772|ENSSSCG00000001770|ENSSSCG00000014924|ENSSSCG00000022080|ENSSSCG00000015298|ENSSSCG00000016714|ENSSSCG00000010682|ENSSSCG00000023666|ENSSSCG00000030149|ENSSSCG00000007522|ENSSSCG00000027525|ENSSSCG00000001571|ENSSSCG00000006940|ENSSSCG00000011171
cysteine-type peptidase activity	Gene Ontology	GO:0008234	14	97	0.00472863	0.0280502	ENSSSCG00000012772|ENSSSCG00000001770|ENSSSCG00000014924|ENSSSCG00000022080|ENSSSCG00000015298|ENSSSCG00000016714|ENSSSCG00000010682|ENSSSCG00000023666|ENSSSCG00000030149|ENSSSCG00000007522|ENSSSCG00000027525|ENSSSCG00000001571|ENSSSCG00000006940|ENSSSCG00000011171
cytokine production	Gene Ontology	GO:0001816	16	122	0.00605625	0.0337647	ENSSSCG00000003017|ENSSSCG00000001817|ENSSSCG00000005267|ENSSSCG00000006357|ENSSSCG00000017723|ENSSSCG00000001439|ENSSSCG00000027855|ENSSSCG00000009817|ENSSSCG00000017187|ENSSSCG00000002385|ENSSSCG00000005385|ENSSSCG00000006369|ENSSSCG00000001987|ENSSSCG00000012551|ENSSSCG00000015037|ENSSSCG00000006175
cytoplasm	Gene Ontology	GO:0005737	279	2073	1.02781e-35	9.14549e-33	ENSSSCG00000014296|ENSSSCG00000017705|ENSSSCG00000005012|ENSSSCG00000030150|ENSSSCG00000009403|ENSSSCG00000005174|ENSSSCG00000002655|ENSSSCG00000013597|ENSSSCG00000024837|ENSSSCG00000005453|ENSSSCG00000021220|ENSSSCG00000026153|ENSSSCG00000021767|ENSSSCG00000007426|ENSSSCG00000022998|ENSSSCG00000030426|ENSSSCG00000016079|ENSSSCG00000001571|ENSSSCG00000023351|ENSSSCG00000015298|ENSSSCG00000006002|…
cytoplasmic vesicle	Gene Ontology	GO:0031410	41	247	7.90179e-08	2.66326e-06	ENSSSCG00000005174|ENSSSCG00000014804|ENSSSCG00000005012|ENSSSCG00000022080|ENSSSCG00000002776|ENSSSCG00000001841|ENSSSCG00000011171|ENSSSCG00000007426|ENSSSCG00000002535|ENSSSCG00000016635|ENSSSCG00000016185|ENSSSCG00000001770|ENSSSCG00000001817|ENSSSCG00000012551|ENSSSCG00000017297|ENSSSCG00000004414|ENSSSCG00000000361|ENSSSCG00000010682|ENSSSCG00000024927|ENSSSCG00000016322|ENSSSCG00000023666|…
cytoskeletal protein binding	Gene Ontology	GO:0008092	20	160	0.00379903	0.0236796	ENSSSCG00000003663|ENSSSCG00000016185|ENSSSCG00000007085|ENSSSCG00000003493|ENSSSCG00000007281|ENSSSCG00000022080|ENSSSCG00000015796|ENSSSCG00000027701|ENSSSCG00000002655|ENSSSCG00000001841|ENSSSCG00000015560|ENSSSCG00000008239|ENSSSCG00000020785|ENSSSCG00000010035|ENSSSCG00000009821|ENSSSCG00000013600|ENSSSCG00000012119|ENSSSCG00000008245|ENSSSCG00000004578|ENSSSCG00000013614
cytoskeleton	Gene Ontology	GO:0005856	33	318	0.00406191	0.0247894	ENSSSCG00000020962|ENSSSCG00000022080|ENSSSCG00000002776|ENSSSCG00000017219|ENSSSCG00000016925|ENSSSCG00000003928|ENSSSCG00000005627|ENSSSCG00000011407|ENSSSCG00000008645|ENSSSCG00000012119|ENSSSCG00000013614|ENSSSCG00000016185|ENSSSCG00000020785|ENSSSCG00000012623|ENSSSCG00000015560|ENSSSCG00000004826|ENSSSCG00000028355|ENSSSCG00000009778|ENSSSCG00000026108|ENSSSCG00000008239|ENSSSCG00000010860|…
cytoskeleton organization	Gene Ontology	GO:0007010	33	208	3.46187e-06	7.58711e-05	ENSSSCG00000005012|ENSSSCG00000022080|ENSSSCG00000003493|ENSSSCG00000003928|ENSSSCG00000011171|ENSSSCG00000016925|ENSSSCG00000001661|ENSSSCG00000028355|ENSSSCG00000012119|ENSSSCG00000013614|ENSSSCG00000016185|ENSSSCG00000020785|ENSSSCG00000015796|ENSSSCG00000015560|ENSSSCG00000022726|ENSSSCG00000006160|ENSSSCG00000026108|ENSSSCG00000017187|ENSSSCG00000008239|ENSSSCG00000006369|ENSSSCG00000013554|…
cytosol	Gene Ontology	GO:0005829	50	353	2.61121e-07	7.495e-06	ENSSSCG00000012171|ENSSSCG00000030150|ENSSSCG00000007281|ENSSSCG00000022080|ENSSSCG00000002655|ENSSSCG00000000037|ENSSSCG00000005453|ENSSSCG00000012399|ENSSSCG00000007507|ENSSSCG00000000602|ENSSSCG00000017496|ENSSSCG00000012290|ENSSSCG00000008645|ENSSSCG00000023351|ENSSSCG00000015298|ENSSSCG00000001770|ENSSSCG00000007395|ENSSSCG00000013647|ENSSSCG00000024927|ENSSSCG00000009817|ENSSSCG00000004383|…
detoxification	Gene Ontology	GO:0098754	6	23	0.00553127	0.0313885	ENSSSCG00000012171|ENSSSCG00000004678|ENSSSCG00000022351|ENSSSCG00000010682|ENSSSCG00000022742|ENSSSCG00000013302
developmental growth	Gene Ontology	GO:0048589	17	111	0.00111004	0.00953453	ENSSSCG00000008898|ENSSSCG00000006002|ENSSSCG00000011440|ENSSSCG00000016703|ENSSSCG00000005636|ENSSSCG00000027130|ENSSSCG00000013408|ENSSSCG00000009240|ENSSSCG00000011398|ENSSSCG00000000633|ENSSSCG00000008963|ENSSSCG00000017403|ENSSSCG00000005216|ENSSSCG00000028304|ENSSSCG00000001661|ENSSSCG00000029460|ENSSSCG00000009482
developmental process	Gene Ontology	GO:0032502	136	1094	5.08021e-14	5.33145e-12	ENSSSCG00000014296|ENSSSCG00000002866|ENSSSCG00000030150|ENSSSCG00000027525|ENSSSCG00000009240|ENSSSCG00000011747|ENSSSCG00000006256|ENSSSCG00000003551|ENSSSCG00000006002|ENSSSCG00000015119|ENSSSCG00000016267|ENSSSCG00000017403|ENSSSCG00000027072|ENSSSCG00000027778|ENSSSCG00000017772|ENSSSCG00000010682|ENSSSCG00000001872|ENSSSCG00000008429|ENSSSCG00000009331|ENSSSCG00000002873|ENSSSCG00000025588|…
diterpenoid metabolic process	Gene Ontology	GO:0016101	4	12	0.0115283	0.053371	ENSSSCG00000002013|ENSSSCG00000002297|ENSSSCG00000002296|ENSSSCG00000008237
drug catabolic process	Gene Ontology	GO:0042737	8	24	0.000365565	0.00383585	ENSSSCG00000004678|ENSSSCG00000001770|ENSSSCG00000006791|ENSSSCG00000010682|ENSSSCG00000021767|ENSSSCG00000009889|ENSSSCG00000030303|ENSSSCG00000013302
drug metabolic process	Gene Ontology	GO:0017144	19	97	3.4759e-05	0.000574881	ENSSSCG00000004678|ENSSSCG00000005627|ENSSSCG00000005943|ENSSSCG00000023903|ENSSSCG00000006791|ENSSSCG00000015268|ENSSSCG00000025273|ENSSSCG00000013401|ENSSSCG00000016450|ENSSSCG00000010682|ENSSSCG00000007524|ENSSSCG00000004677|ENSSSCG00000001770|ENSSSCG00000021767|ENSSSCG00000030303|ENSSSCG00000009889|ENSSSCG00000002535|ENSSSCG00000013302|ENSSSCG00000003017
electron transfer activity	Gene Ontology	GO:0009055	9	30	0.00030365	0.0032706	ENSSSCG00000003903|ENSSSCG00000003229|ENSSSCG00000008195|ENSSSCG00000013436|ENSSSCG00000024313|ENSSSCG00000016714|ENSSSCG00000024316|ENSSSCG00000030318|ENSSSCG00000002496
electron transport chain	Gene Ontology	GO:0022900	11	38	8.66501e-05	0.00119352	ENSSSCG00000003903|ENSSSCG00000003229|ENSSSCG00000008195|ENSSSCG00000013436|ENSSSCG00000024313|ENSSSCG00000017297|ENSSSCG00000016714|ENSSSCG00000024316|ENSSSCG00000030318|ENSSSCG00000002496|ENSSSCG00000016100
embryonic morphogenesis	Gene Ontology	GO:0048598	17	126	0.00367939	0.0234522	ENSSSCG00000005385|ENSSSCG00000015850|ENSSSCG00000016703|ENSSSCG00000016420|ENSSSCG00000000293|ENSSSCG00000013408|ENSSSCG00000006940|ENSSSCG00000030150|ENSSSCG00000016991|ENSSSCG00000003471|ENSSSCG00000016018|ENSSSCG00000028304|ENSSSCG00000001661|ENSSSCG00000017206|ENSSSCG00000006256|ENSSSCG00000008645|ENSSSCG00000009482
endocytosis	Gene Ontology	GO:0006897	15	83	0.000481464	0.00489049	ENSSSCG00000006263|ENSSSCG00000017389|ENSSSCG00000017920|ENSSSCG00000006357|ENSSSCG00000000361|ENSSSCG00000013408|ENSSSCG00000016635|ENSSSCG00000009759|ENSSSCG00000016322|ENSSSCG00000001695|ENSSSCG00000030303|ENSSSCG00000013554|ENSSSCG00000022230|ENSSSCG00000017206|ENSSSCG00000024837
endomembrane system	Gene Ontology	GO:0012505	107	680	4.00159e-17	6.139e-15	ENSSSCG00000008237|ENSSSCG00000009245|ENSSSCG00000029652|ENSSSCG00000010853|ENSSSCG00000007426|ENSSSCG00000023351|ENSSSCG00000015298|ENSSSCG00000016267|ENSSSCG00000009817|ENSSSCG00000004826|ENSSSCG00000010682|ENSSSCG00000020701|ENSSSCG00000030125|ENSSSCG00000008374|ENSSSCG00000007395|ENSSSCG00000002707|ENSSSCG00000002383|ENSSSCG00000021774|ENSSSCG00000027525|ENSSSCG00000006791|ENSSSCG00000002554|…
endopeptidase activity	Gene Ontology	GO:0004175	29	199	5.37006e-05	0.000835363	ENSSSCG00000015808|ENSSSCG00000014921|ENSSSCG00000014924|ENSSSCG00000022080|ENSSSCG00000012277|ENSSSCG00000011171|ENSSSCG00000007522|ENSSSCG00000001571|ENSSSCG00000015298|ENSSSCG00000001770|ENSSSCG00000001817|ENSSSCG00000016714|ENSSSCG00000010682|ENSSSCG00000023666|ENSSSCG00000007032|ENSSSCG00000026951|ENSSSCG00000010312|ENSSSCG00000004888|ENSSSCG00000011453|ENSSSCG00000016032|ENSSSCG00000010860|…
endoplasmic reticulum	Gene Ontology	GO:0005783	31	170	5.22083e-07	1.39217e-05	ENSSSCG00000012171|ENSSSCG00000013263|ENSSSCG00000007522|ENSSSCG00000007188|ENSSSCG00000012653|ENSSSCG00000023351|ENSSSCG00000001817|ENSSSCG00000012551|ENSSSCG00000002050|ENSSSCG00000009668|ENSSSCG00000016420|ENSSSCG00000017772|ENSSSCG00000009145|ENSSSCG00000016653|ENSSSCG00000017607|ENSSSCG00000030125|ENSSSCG00000002383|ENSSSCG00000015311|ENSSSCG00000027525|ENSSSCG00000024267|ENSSSCG00000002366|…
endoplasmic reticulum membrane	Gene Ontology	GO:0005789	35	137	4.90392e-11	2.9887e-09	ENSSSCG00000008237|ENSSSCG00000013004|ENSSSCG00000009245|ENSSSCG00000029652|ENSSSCG00000010853|ENSSSCG00000004826|ENSSSCG00000007188|ENSSSCG00000021464|ENSSSCG00000008857|ENSSSCG00000012625|ENSSSCG00000023255|ENSSSCG00000014080|ENSSSCG00000016420|ENSSSCG00000012061|ENSSSCG00000017772|ENSSSCG00000009145|ENSSSCG00000009164|ENSSSCG00000004677|ENSSSCG00000015298|ENSSSCG00000010860|ENSSSCG00000015311|…
endosome	Gene Ontology	GO:0005768	20	125	0.000254978	0.0028766	ENSSSCG00000022080|ENSSSCG00000005174|ENSSSCG00000014804|ENSSSCG00000005012|ENSSSCG00000012551|ENSSSCG00000005267|ENSSSCG00000016185|ENSSSCG00000002776|ENSSSCG00000004414|ENSSSCG00000000361|ENSSSCG00000010682|ENSSSCG00000023677|ENSSSCG00000016322|ENSSSCG00000013600|ENSSSCG00000009403|ENSSSCG00000007426|ENSSSCG00000005040|ENSSSCG00000017206|ENSSSCG00000003707|ENSSSCG00000010647
endosome membrane	Gene Ontology	GO:0010008	9	45	0.00350799	0.0224562	ENSSSCG00000014804|ENSSSCG00000005012|ENSSSCG00000005267|ENSSSCG00000000361|ENSSSCG00000023677|ENSSSCG00000013600|ENSSSCG00000009403|ENSSSCG00000007426|ENSSSCG00000003707
endothelial cell migration	Gene Ontology	GO:0043542	6	27	0.0106012	0.0503895	ENSSSCG00000006002|ENSSSCG00000003471|ENSSSCG00000022080|ENSSSCG00000003017|ENSSSCG00000001695|ENSSSCG00000001661
energy derivation by oxidation of organic compounds	Gene Ontology	GO:0015980	11	47	0.000420795	0.00435376	ENSSSCG00000003903|ENSSSCG00000005385|ENSSSCG00000023264|ENSSSCG00000013022|ENSSSCG00000005636|ENSSSCG00000016714|ENSSSCG00000024316|ENSSSCG00000014633|ENSSSCG00000030318|ENSSSCG00000015034|ENSSSCG00000010464
envelope	Gene Ontology	GO:0031975	45	224	9.64864e-11	5.2996e-09	ENSSSCG00000014296|ENSSSCG00000003903|ENSSSCG00000008237|ENSSSCG00000011764|ENSSSCG00000023903|ENSSSCG00000009817|ENSSSCG00000007524|ENSSSCG00000026153|ENSSSCG00000011366|ENSSSCG00000008195|ENSSSCG00000012623|ENSSSCG00000028414|ENSSSCG00000011893|ENSSSCG00000013436|ENSSSCG00000027072|ENSSSCG00000016714|ENSSSCG00000030318|ENSSSCG00000012494|ENSSSCG00000025273|ENSSSCG00000023215|ENSSSCG00000003653|…
enzyme binding	Gene Ontology	GO:0019899	55	364	9.21153e-09	3.53294e-07	ENSSSCG00000014296|ENSSSCG00000005174|ENSSSCG00000008056|ENSSSCG00000007281|ENSSSCG00000000058|ENSSSCG00000002866|ENSSSCG00000012277|ENSSSCG00000029813|ENSSSCG00000006287|ENSSSCG00000012399|ENSSSCG00000010026|ENSSSCG00000016635|ENSSSCG00000005012|ENSSSCG00000010682|ENSSSCG00000028355|ENSSSCG00000025455|ENSSSCG00000006296|ENSSSCG00000012621|ENSSSCG00000001817|ENSSSCG00000012623|ENSSSCG00000014336|…
enzyme inhibitor activity	Gene Ontology	GO:0004857	16	101	0.00112139	0.00959436	ENSSSCG00000016279|ENSSSCG00000017164|ENSSSCG00000004888|ENSSSCG00000011453|ENSSSCG00000012277|ENSSSCG00000027072|ENSSSCG00000027855|ENSSSCG00000010682|ENSSSCG00000013599|ENSSSCG00000022998|ENSSSCG00000005267|ENSSSCG00000001011|ENSSSCG00000016032|ENSSSCG00000024009|ENSSSCG00000004578|ENSSSCG00000001817
enzyme linked receptor protein signaling pathway	Gene Ontology	GO:0007167	25	168	0.000128374	0.00167811	ENSSSCG00000015808|ENSSSCG00000000233|ENSSSCG00000012399|ENSSSCG00000011264|ENSSSCG00000006002|ENSSSCG00000003471|ENSSSCG00000014336|ENSSSCG00000017403|ENSSSCG00000027855|ENSSSCG00000005625|ENSSSCG00000000361|ENSSSCG00000016635|ENSSSCG00000006530|ENSSSCG00000006940|ENSSSCG00000017607|ENSSSCG00000009357|ENSSSCG00000002385|ENSSSCG00000001695|ENSSSCG00000015334|ENSSSCG00000008963|ENSSSCG00000003017|…
enzyme regulator activity	Gene Ontology	GO:0030234	34	215	2.63252e-06	5.8986e-05	ENSSSCG00000014924|ENSSSCG00000012277|ENSSSCG00000000037|ENSSSCG00000009330|ENSSSCG00000013599|ENSSSCG00000022998|ENSSSCG00000002535|ENSSSCG00000024009|ENSSSCG00000001770|ENSSSCG00000010464|ENSSSCG00000013647|ENSSSCG00000027072|ENSSSCG00000027855|ENSSSCG00000010682|ENSSSCG00000013784|ENSSSCG00000016323|ENSSSCG00000004578|ENSSSCG00000026108|ENSSSCG00000004888|ENSSSCG00000011453|ENSSSCG00000016032|…
epiboly involved in wound healing	Gene Ontology	GO:0090505	3	5	0.00864829	0.043476	ENSSSCG00000000293|ENSSSCG00000006940|ENSSSCG00000022080
epidermal growth factor receptor binding	Gene Ontology	GO:0005154	4	7	0.00263399	0.0183966	ENSSSCG00000017206|ENSSSCG00000014362|ENSSSCG00000001872|ENSSSCG00000008963
epithelial cell development	Gene Ontology	GO:0002064	8	45	0.0105662	0.0503895	ENSSSCG00000016434|ENSSSCG00000003471|ENSSSCG00000017187|ENSSSCG00000016703|ENSSSCG00000012049|ENSSSCG00000009778|ENSSSCG00000006369|ENSSSCG00000015074
epithelial cell differentiation	Gene Ontology	GO:0030855	16	116	0.00392573	0.0240904	ENSSSCG00000014296|ENSSSCG00000016434|ENSSSCG00000003471|ENSSSCG00000009778|ENSSSCG00000017187|ENSSSCG00000016703|ENSSSCG00000012049|ENSSSCG00000016018|ENSSSCG00000023666|ENSSSCG00000006369|ENSSSCG00000015074|ENSSSCG00000006395|ENSSSCG00000015808|ENSSSCG00000006256|ENSSSCG00000008645|ENSSSCG00000017607
epithelial cell migration	Gene Ontology	GO:0010631	8	39	0.00507881	0.0295754	ENSSSCG00000015808|ENSSSCG00000006002|ENSSSCG00000001770|ENSSSCG00000022080|ENSSSCG00000003017|ENSSSCG00000003471|ENSSSCG00000001695|ENSSSCG00000001661
epithelial cell proliferation	Gene Ontology	GO:0050673	15	76	0.000210556	0.00249139	ENSSSCG00000015074|ENSSSCG00000006002|ENSSSCG00000003471|ENSSSCG00000017705|ENSSSCG00000016703|ENSSSCG00000027072|ENSSSCG00000003017|ENSSSCG00000016635|ENSSSCG00000005385|ENSSSCG00000011171|ENSSSCG00000005844|ENSSSCG00000005216|ENSSSCG00000008645|ENSSSCG00000008963|ENSSSCG00000001695
epithelial tube branching involved in lung morphogenesis	Gene Ontology	GO:0060441	4	10	0.00695274	0.0375398	ENSSSCG00000016703|ENSSSCG00000001770|ENSSSCG00000007522|ENSSSCG00000009482
epithelium development	Gene Ontology	GO:0060429	32	212	1.20214e-05	0.000227589	ENSSSCG00000014296|ENSSSCG00000015808|ENSSSCG00000022080|ENSSSCG00000008429|ENSSSCG00000000233|ENSSSCG00000011171|ENSSSCG00000007522|ENSSSCG00000001661|ENSSSCG00000006256|ENSSSCG00000008645|ENSSSCG00000001770|ENSSSCG00000012049|ENSSSCG00000009778|ENSSSCG00000006940|ENSSSCG00000017607|ENSSSCG00000009357|ENSSSCG00000017187|ENSSSCG00000016018|ENSSSCG00000003471|ENSSSCG00000006369|ENSSSCG00000005844|…
epithelium migration	Gene Ontology	GO:0090132	8	39	0.00507881	0.0295754	ENSSSCG00000015808|ENSSSCG00000006002|ENSSSCG00000001770|ENSSSCG00000022080|ENSSSCG00000003017|ENSSSCG00000003471|ENSSSCG00000001695|ENSSSCG00000001661
ERK1 and ERK2 cascade	Gene Ontology	GO:0070371	9	54	0.00984406	0.0474499	ENSSSCG00000001770|ENSSSCG00000017723|ENSSSCG00000014633|ENSSSCG00000003183|ENSSSCG00000016322|ENSSSCG00000003471|ENSSSCG00000020744|ENSSSCG00000006940|ENSSSCG00000009482
erythrocyte differentiation	Gene Ontology	GO:0030218	6	24	0.00658277	0.0359346	ENSSSCG00000016703|ENSSSCG00000027072|ENSSSCG00000000233|ENSSSCG00000001038|ENSSSCG00000001661|ENSSSCG00000008645
erythrocyte homeostasis	Gene Ontology	GO:0034101	6	26	0.00910839	0.0446291	ENSSSCG00000016703|ENSSSCG00000027072|ENSSSCG00000000233|ENSSSCG00000001038|ENSSSCG00000001661|ENSSSCG00000008645
establishment of localization	Gene Ontology	GO:0051234	113	958	1.78328e-10	9.0157e-09	ENSSSCG00000014296|ENSSSCG00000026018|ENSSSCG00000029391|ENSSSCG00000022998|ENSSSCG00000010224|ENSSSCG00000001571|ENSSSCG00000023351|ENSSSCG00000015298|ENSSSCG00000006002|ENSSSCG00000023585|ENSSSCG00000013436|ENSSSCG00000027072|ENSSSCG00000009817|ENSSSCG00000004826|ENSSSCG00000014040|ENSSSCG00000009759|ENSSSCG00000007395|ENSSSCG00000004597|ENSSSCG00000013597|ENSSSCG00000017705|ENSSSCG00000006304|…
establishment of protein localization	Gene Ontology	GO:0045184	35	297	0.000430022	0.0044389	ENSSSCG00000015808|ENSSSCG00000005453|ENSSSCG00000005012|ENSSSCG00000024927|ENSSSCG00000017219|ENSSSCG00000000037|ENSSSCG00000009817|ENSSSCG00000004677|ENSSSCG00000022998|ENSSSCG00000010224|ENSSSCG00000015298|ENSSSCG00000006002|ENSSSCG00000017403|ENSSSCG00000027072|ENSSSCG00000027855|ENSSSCG00000022726|ENSSSCG00000004826|ENSSSCG00000010035|ENSSSCG00000012494|ENSSSCG00000009778|ENSSSCG00000009062|…
exopeptidase activity	Gene Ontology	GO:0008238	7	29	0.00401852	0.0245582	ENSSSCG00000001770|ENSSSCG00000016754|ENSSSCG00000021105|ENSSSCG00000011171|ENSSSCG00000030415|ENSSSCG00000004870|ENSSSCG00000010056
external side of plasma membrane	Gene Ontology	GO:0009897	8	45	0.0105662	0.0503895	ENSSSCG00000017277|ENSSSCG00000003451|ENSSSCG00000005267|ENSSSCG00000006357|ENSSSCG00000000293|ENSSSCG00000009817|ENSSSCG00000006287|ENSSSCG00000024791
extracellular exosome	Gene Ontology	GO:0070062	124	564	4.16295e-31	2.31512e-28	ENSSSCG00000014296|ENSSSCG00000030150|ENSSSCG00000001502|ENSSSCG00000008239|ENSSSCG00000011747|ENSSSCG00000026153|ENSSSCG00000001470|ENSSSCG00000000361|ENSSSCG00000017496|ENSSSCG00000015298|ENSSSCG00000020785|ENSSSCG00000016267|ENSSSCG00000016754|ENSSSCG00000029226|ENSSSCG00000023191|ENSSSCG00000027778|ENSSSCG00000016577|ENSSSCG00000022742|ENSSSCG00000014040|ENSSSCG00000006081|ENSSSCG00000005012|…
extracellular matrix	Gene Ontology	GO:0031012	8	44	0.00943587	0.04588	ENSSSCG00000011299|ENSSSCG00000012278|ENSSSCG00000011928|ENSSSCG00000012840|ENSSSCG00000016754|ENSSSCG00000002385|ENSSSCG00000009668|ENSSSCG00000004578
extracellular matrix binding	Gene Ontology	GO:0050840	7	15	0.000166497	0.00204625	ENSSSCG00000015808|ENSSSCG00000020657|ENSSSCG00000029949|ENSSSCG00000012766|ENSSSCG00000030303|ENSSSCG00000009216|ENSSSCG00000006940
extracellular organelle	Gene Ontology	GO:0043230	124	566	5.56741e-31	2.47694e-28	ENSSSCG00000014296|ENSSSCG00000030150|ENSSSCG00000001502|ENSSSCG00000008239|ENSSSCG00000011747|ENSSSCG00000026153|ENSSSCG00000001470|ENSSSCG00000000361|ENSSSCG00000017496|ENSSSCG00000015298|ENSSSCG00000020785|ENSSSCG00000016267|ENSSSCG00000016754|ENSSSCG00000029226|ENSSSCG00000023191|ENSSSCG00000027778|ENSSSCG00000016577|ENSSSCG00000022742|ENSSSCG00000014040|ENSSSCG00000006081|ENSSSCG00000005012|…
extracellular region	Gene Ontology	GO:0005576	168	969	2.72502e-31	2.02061e-28	ENSSSCG00000014296|ENSSSCG00000030150|ENSSSCG00000009403|ENSSSCG00000008239|ENSSSCG00000005453|ENSSSCG00000011747|ENSSSCG00000026153|ENSSSCG00000001470|ENSSSCG00000000361|ENSSSCG00000017496|ENSSSCG00000015298|ENSSSCG00000020785|ENSSSCG00000003017|ENSSSCG00000016267|ENSSSCG00000016754|ENSSSCG00000029226|ENSSSCG00000023191|ENSSSCG00000027778|ENSSSCG00000016577|ENSSSCG00000022742|ENSSSCG00000014040|…
extracellular space	Gene Ontology	GO:0005615	148	804	7.67873e-30	2.84689e-27	ENSSSCG00000014296|ENSSSCG00000030150|ENSSSCG00000001502|ENSSSCG00000008239|ENSSSCG00000011747|ENSSSCG00000026153|ENSSSCG00000001470|ENSSSCG00000000361|ENSSSCG00000017496|ENSSSCG00000015298|ENSSSCG00000020785|ENSSSCG00000016267|ENSSSCG00000016754|ENSSSCG00000029226|ENSSSCG00000023191|ENSSSCG00000027778|ENSSSCG00000016577|ENSSSCG00000022742|ENSSSCG00000014040|ENSSSCG00000007032|ENSSSCG00000008429|…
extracellular vesicle	Gene Ontology	GO:1903561	124	566	5.56741e-31	2.47694e-28	ENSSSCG00000014296|ENSSSCG00000030150|ENSSSCG00000001502|ENSSSCG00000008239|ENSSSCG00000011747|ENSSSCG00000026153|ENSSSCG00000001470|ENSSSCG00000000361|ENSSSCG00000017496|ENSSSCG00000015298|ENSSSCG00000020785|ENSSSCG00000016267|ENSSSCG00000016754|ENSSSCG00000029226|ENSSSCG00000023191|ENSSSCG00000027778|ENSSSCG00000016577|ENSSSCG00000022742|ENSSSCG00000014040|ENSSSCG00000006081|ENSSSCG00000005012|…
face development	Gene Ontology	GO:0060324	4	9	0.00520127	0.0299747	ENSSSCG00000011264|ENSSSCG00000003183|ENSSSCG00000002385|ENSSSCG00000001661
fat cell differentiation	Gene Ontology	GO:0045444	10	48	0.00163895	0.0126812	ENSSSCG00000002866|ENSSSCG00000009331|ENSSSCG00000027855|ENSSSCG00000016420|ENSSSCG00000016018|ENSSSCG00000009240|ENSSSCG00000005385|ENSSSCG00000010224|ENSSSCG00000003017|ENSSSCG00000008645
fatty acid biosynthetic process	Gene Ontology	GO:0006633	7	32	0.00637181	0.0353029	ENSSSCG00000028517|ENSSSCG00000010554|ENSSSCG00000009245|ENSSSCG00000016420|ENSSSCG00000005688|ENSSSCG00000015334|ENSSSCG00000008857
fatty acid metabolic process	Gene Ontology	GO:0006631	14	67	0.000203248	0.00241778	ENSSSCG00000028517|ENSSSCG00000003229|ENSSSCG00000009150|ENSSSCG00000003451|ENSSSCG00000005385|ENSSSCG00000009245|ENSSSCG00000016420|ENSSSCG00000012583|ENSSSCG00000005688|ENSSSCG00000000708|ENSSSCG00000015334|ENSSSCG00000008857|ENSSSCG00000011297|ENSSSCG00000010554
focal adhesion	Gene Ontology	GO:0005925	21	92	1.73472e-06	4.14933e-05	ENSSSCG00000015808|ENSSSCG00000016185|ENSSSCG00000026108|ENSSSCG00000028355|ENSSSCG00000022080|ENSSSCG00000020976|ENSSSCG00000015560|ENSSSCG00000000293|ENSSSCG00000012840|ENSSSCG00000006306|ENSSSCG00000007692|ENSSSCG00000003183|ENSSSCG00000009821|ENSSSCG00000008056|ENSSSCG00000003471|ENSSSCG00000001502|ENSSSCG00000006081|ENSSSCG00000005012|ENSSSCG00000016635|ENSSSCG00000024791|ENSSSCG00000013614
formation of primary germ layer	Gene Ontology	GO:0001704	7	29	0.00401852	0.0245582	ENSSSCG00000015850|ENSSSCG00000000293|ENSSSCG00000016991|ENSSSCG00000003471|ENSSSCG00000001661|ENSSSCG00000005385|ENSSSCG00000006256
gastrulation	Gene Ontology	GO:0007369	8	37	0.0038537	0.0238458	ENSSSCG00000030150|ENSSSCG00000000293|ENSSSCG00000016991|ENSSSCG00000015850|ENSSSCG00000003471|ENSSSCG00000001661|ENSSSCG00000005385|ENSSSCG00000006256
gene expression	Gene Ontology	GO:0010467	102	1099	4.46641e-05	0.000714786	ENSSSCG00000002866|ENSSSCG00000008030|ENSSSCG00000013597|ENSSSCG00000009240|ENSSSCG00000026622|ENSSSCG00000022998|ENSSSCG00000006256|ENSSSCG00000015298|ENSSSCG00000017403|ENSSSCG00000027778|ENSSSCG00000009817|ENSSSCG00000010682|ENSSSCG00000007032|ENSSSCG00000009592|ENSSSCG00000010056|ENSSSCG00000005029|ENSSSCG00000002385|ENSSSCG00000006308|ENSSSCG00000007559|ENSSSCG00000028304|ENSSSCG00000015037|…
generation of neurons	Gene Ontology	GO:0048699	24	220	0.00766759	0.0403228	ENSSSCG00000011810|ENSSSCG00000011440|ENSSSCG00000022080|ENSSSCG00000029460|ENSSSCG00000001661|ENSSSCG00000005012|ENSSSCG00000010035|ENSSSCG00000008645|ENSSSCG00000003471|ENSSSCG00000016267|ENSSSCG00000017403|ENSSSCG00000004677|ENSSSCG00000010224|ENSSSCG00000006530|ENSSSCG00000001872|ENSSSCG00000005385|ENSSSCG00000016290|ENSSSCG00000027130|ENSSSCG00000007692|ENSSSCG00000015119|ENSSSCG00000011398|…
generation of precursor metabolites and energy	Gene Ontology	GO:0006091	23	93	1.66678e-07	5.07912e-06	ENSSSCG00000003903|ENSSSCG00000013022|ENSSSCG00000009817|ENSSSCG00000012440|ENSSSCG00000008195|ENSSSCG00000022080|ENSSSCG00000013436|ENSSSCG00000017297|ENSSSCG00000016714|ENSSSCG00000030318|ENSSSCG00000016100|ENSSSCG00000005385|ENSSSCG00000002873|ENSSSCG00000015034|ENSSSCG00000010464|ENSSSCG00000003229|ENSSSCG00000023264|ENSSSCG00000002496|ENSSSCG00000024313|ENSSSCG00000005636|ENSSSCG00000024316|…
gland development	Gene Ontology	GO:0048732	13	88	0.00535328	0.0307313	ENSSSCG00000002866|ENSSSCG00000003471|ENSSSCG00000005012|ENSSSCG00000013401|ENSSSCG00000016703|ENSSSCG00000003017|ENSSSCG00000016018|ENSSSCG00000021585|ENSSSCG00000002385|ENSSSCG00000001987|ENSSSCG00000001661|ENSSSCG00000008645|ENSSSCG00000008963
gliogenesis	Gene Ontology	GO:0042063	8	38	0.00443384	0.0267655	ENSSSCG00000016434|ENSSSCG00000022080|ENSSSCG00000017723|ENSSSCG00000014073|ENSSSCG00000010224|ENSSSCG00000003267|ENSSSCG00000017403|ENSSSCG00000008645
glucose homeostasis	Gene Ontology	GO:0042593	9	38	0.00128962	0.0105469	ENSSSCG00000002866|ENSSSCG00000015298|ENSSSCG00000000757|ENSSSCG00000017403|ENSSSCG00000029391|ENSSSCG00000013600|ENSSSCG00000015074|ENSSSCG00000015334|ENSSSCG00000006304
glycerolipid metabolic process	Gene Ontology	GO:0046486	11	68	0.00555231	0.0314678	ENSSSCG00000011470|ENSSSCG00000003017|ENSSSCG00000023585|ENSSSCG00000011297|ENSSSCG00000016420|ENSSSCG00000012061|ENSSSCG00000006153|ENSSSCG00000003267|ENSSSCG00000007507|ENSSSCG00000010026|ENSSSCG00000010525
glycolipid metabolic process	Gene Ontology	GO:0006664	6	23	0.00553127	0.0313885	ENSSSCG00000005943|ENSSSCG00000014073|ENSSSCG00000012061|ENSSSCG00000001418|ENSSSCG00000026962|ENSSSCG00000011106
glycoprotein biosynthetic process	Gene Ontology	GO:0009101	11	74	0.00959383	0.0464956	ENSSSCG00000005943|ENSSSCG00000008374|ENSSSCG00000005277|ENSSSCG00000016267|ENSSSCG00000002050|ENSSSCG00000012265|ENSSSCG00000017772|ENSSSCG00000021774|ENSSSCG00000009403|ENSSSCG00000021464|ENSSSCG00000003707
glycosaminoglycan binding	Gene Ontology	GO:0005539	11	35	4.6515e-05	0.00073909	ENSSSCG00000006002|ENSSSCG00000011299|ENSSSCG00000011928|ENSSSCG00000013297|ENSSSCG00000009361|ENSSSCG00000005625|ENSSSCG00000016522|ENSSSCG00000001695|ENSSSCG00000014362|ENSSSCG00000012766|ENSSSCG00000006940
glycosaminoglycan metabolic process	Gene Ontology	GO:0030203	6	23	0.00553127	0.0313885	ENSSSCG00000030150|ENSSSCG00000011453|ENSSSCG00000014073|ENSSSCG00000003017|ENSSSCG00000012265|ENSSSCG00000012766
glycosphingolipid metabolic process	Gene Ontology	GO:0006687	5	12	0.00219923	0.0159808	ENSSSCG00000014073|ENSSSCG00000005943|ENSSSCG00000001418|ENSSSCG00000011106|ENSSSCG00000026962
Golgi apparatus	Gene Ontology	GO:0005794	38	243	8.77253e-07	2.19454e-05	ENSSSCG00000005174|ENSSSCG00000014804|ENSSSCG00000005012|ENSSSCG00000009361|ENSSSCG00000017219|ENSSSCG00000003928|ENSSSCG00000000708|ENSSSCG00000012653|ENSSSCG00000023351|ENSSSCG00000016185|ENSSSCG00000005943|ENSSSCG00000001817|ENSSSCG00000012551|ENSSSCG00000016635|ENSSSCG00000014040|ENSSSCG00000003046|ENSSSCG00000007395|ENSSSCG00000026108|ENSSSCG00000008374|ENSSSCG00000008516|ENSSSCG00000012265|…
Golgi membrane	Gene Ontology	GO:0000139	13	74	0.00140806	0.0113282	ENSSSCG00000012772|ENSSSCG00000002554|ENSSSCG00000005943|ENSSSCG00000008374|ENSSSCG00000007395|ENSSSCG00000012265|ENSSSCG00000017219|ENSSSCG00000002707|ENSSSCG00000010860|ENSSSCG00000016635|ENSSSCG00000021774|ENSSSCG00000012653|ENSSSCG00000000708
Golgi subcompartment	Gene Ontology	GO:0098791	10	52	0.00274268	0.0188083	ENSSSCG00000002554|ENSSSCG00000005943|ENSSSCG00000001817|ENSSSCG00000007395|ENSSSCG00000008516|ENSSSCG00000009361|ENSSSCG00000017219|ENSSSCG00000003928|ENSSSCG00000013554|ENSSSCG00000005277
growth	Gene Ontology	GO:0040007	33	173	9.02622e-08	2.94621e-06	ENSSSCG00000014804|ENSSSCG00000011440|ENSSSCG00000022080|ENSSSCG00000000233|ENSSSCG00000009240|ENSSSCG00000029460|ENSSSCG00000000602|ENSSSCG00000001661|ENSSSCG00000006256|ENSSSCG00000006002|ENSSSCG00000017403|ENSSSCG00000023377|ENSSSCG00000016990|ENSSSCG00000005216|ENSSSCG00000006940|ENSSSCG00000027130|ENSSSCG00000016018|ENSSSCG00000000633|ENSSSCG00000028304|ENSSSCG00000011398|ENSSSCG00000008963|…
growth factor binding	Gene Ontology	GO:0019838	6	23	0.00553127	0.0313885	ENSSSCG00000006002|ENSSSCG00000001817|ENSSSCG00000000233|ENSSSCG00000017472|ENSSSCG00000002385|ENSSSCG00000006940
GTP binding	Gene Ontology	GO:0005525	15	111	0.00606958	0.0337967	ENSSSCG00000016434|ENSSSCG00000005174|ENSSSCG00000026724|ENSSSCG00000005012|ENSSSCG00000022080|ENSSSCG00000025455|ENSSSCG00000027701|ENSSSCG00000022726|ENSSSCG00000006564|ENSSSCG00000003183|ENSSSCG00000013600|ENSSSCG00000007507|ENSSSCG00000000602|ENSSSCG00000011399|ENSSSCG00000029460
GTPase activity	Gene Ontology	GO:0003924	24	136	1.59259e-05	0.000289202	ENSSSCG00000005174|ENSSSCG00000014804|ENSSSCG00000022080|ENSSSCG00000000037|ENSSSCG00000000602|ENSSSCG00000017866|ENSSSCG00000025455|ENSSSCG00000003471|ENSSSCG00000016635|ENSSSCG00000010647|ENSSSCG00000026108|ENSSSCG00000017187|ENSSSCG00000003183|ENSSSCG00000006369|ENSSSCG00000013554|ENSSSCG00000011399|ENSSSCG00000027701|ENSSSCG00000017723|ENSSSCG00000001439|ENSSSCG00000016279|ENSSSCG00000006612|…
guanyl nucleotide binding	Gene Ontology	GO:0019001	15	115	0.00806352	0.0417632	ENSSSCG00000016434|ENSSSCG00000005174|ENSSSCG00000026724|ENSSSCG00000005012|ENSSSCG00000022080|ENSSSCG00000025455|ENSSSCG00000027701|ENSSSCG00000022726|ENSSSCG00000006564|ENSSSCG00000003183|ENSSSCG00000013600|ENSSSCG00000007507|ENSSSCG00000000602|ENSSSCG00000011399|ENSSSCG00000029460
guanyl ribonucleotide binding	Gene Ontology	GO:0032561	15	115	0.00806352	0.0417632	ENSSSCG00000016434|ENSSSCG00000005174|ENSSSCG00000026724|ENSSSCG00000005012|ENSSSCG00000022080|ENSSSCG00000025455|ENSSSCG00000027701|ENSSSCG00000022726|ENSSSCG00000006564|ENSSSCG00000003183|ENSSSCG00000013600|ENSSSCG00000007507|ENSSSCG00000000602|ENSSSCG00000011399|ENSSSCG00000029460
heart development	Gene Ontology	GO:0007507	14	103	0.00752795	0.0396353	ENSSSCG00000023255|ENSSSCG00000017607|ENSSSCG00000017389|ENSSSCG00000015796|ENSSSCG00000008898|ENSSSCG00000017187|ENSSSCG00000013408|ENSSSCG00000006940|ENSSSCG00000007188|ENSSSCG00000028304|ENSSSCG00000001661|ENSSSCG00000006256|ENSSSCG00000008645|ENSSSCG00000006159
hematopoietic or lymphoid organ development	Gene Ontology	GO:0048534	25	175	0.000225934	0.00263827	ENSSSCG00000002866|ENSSSCG00000011810|ENSSSCG00000022080|ENSSSCG00000000233|ENSSSCG00000001661|ENSSSCG00000008645|ENSSSCG00000003471|ENSSSCG00000014336|ENSSSCG00000027072|ENSSSCG00000027778|ENSSSCG00000004383|ENSSSCG00000010682|ENSSSCG00000017187|ENSSSCG00000001987|ENSSSCG00000003183|ENSSSCG00000001038|ENSSSCG00000005844|ENSSSCG00000028304|ENSSSCG00000002554|ENSSSCG00000005267|ENSSSCG00000006357|…
heme binding	Gene Ontology	GO:0020037	10	41	0.000578395	0.00558027	ENSSSCG00000012625|ENSSSCG00000004678|ENSSSCG00000004875|ENSSSCG00000016714|ENSSSCG00000016450|ENSSSCG00000030318|ENSSSCG00000025273|ENSSSCG00000015311|ENSSSCG00000015034|ENSSSCG00000013302
hemopoiesis	Gene Ontology	GO:0030097	24	162	0.000184483	0.00221828	ENSSSCG00000002866|ENSSSCG00000011810|ENSSSCG00000022080|ENSSSCG00000000233|ENSSSCG00000001661|ENSSSCG00000008645|ENSSSCG00000003471|ENSSSCG00000014336|ENSSSCG00000027072|ENSSSCG00000027778|ENSSSCG00000004383|ENSSSCG00000010682|ENSSSCG00000017187|ENSSSCG00000001987|ENSSSCG00000003183|ENSSSCG00000001038|ENSSSCG00000005844|ENSSSCG00000028304|ENSSSCG00000002554|ENSSSCG00000005267|ENSSSCG00000006357|…
heparin binding	Gene Ontology	GO:0008201	8	27	0.000701206	0.00649206	ENSSSCG00000006002|ENSSSCG00000011299|ENSSSCG00000011928|ENSSSCG00000009361|ENSSSCG00000014362|ENSSSCG00000016522|ENSSSCG00000001695|ENSSSCG00000006940
heterocycle biosynthetic process	Gene Ontology	GO:0018130	79	811	8.21862e-05	0.0011682	ENSSSCG00000002866|ENSSSCG00000013263|ENSSSCG00000016420|ENSSSCG00000022080|ENSSSCG00000001038|ENSSSCG00000008429|ENSSSCG00000023903|ENSSSCG00000003928|ENSSSCG00000000233|ENSSSCG00000009240|ENSSSCG00000012399|ENSSSCG00000022998|ENSSSCG00000030150|ENSSSCG00000013990|ENSSSCG00000000708|ENSSSCG00000007743|ENSSSCG00000011264|ENSSSCG00000007688|ENSSSCG00000006256|ENSSSCG00000008645|ENSSSCG00000013307|…
heterocycle metabolic process	Gene Ontology	GO:0046483	95	1139	0.00222976	0.0161567	ENSSSCG00000002866|ENSSSCG00000008030|ENSSSCG00000028304|ENSSSCG00000009240|ENSSSCG00000026622|ENSSSCG00000030150|ENSSSCG00000013990|ENSSSCG00000022998|ENSSSCG00000006256|ENSSSCG00000015298|ENSSSCG00000017403|ENSSSCG00000027072|ENSSSCG00000027778|ENSSSCG00000009817|ENSSSCG00000010682|ENSSSCG00000009592|ENSSSCG00000005029|ENSSSCG00000002385|ENSSSCG00000006308|ENSSSCG00000007559|ENSSSCG00000015334|…
heterocyclic compound binding	Gene Ontology	GO:1901363	116	1253	1.41007e-05	0.000258166	ENSSSCG00000014296|ENSSSCG00000002866|ENSSSCG00000030150|ENSSSCG00000027525|ENSSSCG00000011936|ENSSSCG00000005453|ENSSSCG00000006256|ENSSSCG00000015298|ENSSSCG00000005437|ENSSSCG00000016267|ENSSSCG00000017403|ENSSSCG00000009817|ENSSSCG00000030318|ENSSSCG00000025273|ENSSSCG00000010525|ENSSSCG00000006081|ENSSSCG00000020701|ENSSSCG00000006308|ENSSSCG00000002383|ENSSSCG00000015334|ENSSSCG00000028304|…
homeostasis of number of cells	Gene Ontology	GO:0048872	10	54	0.0034828	0.022424	ENSSSCG00000006002|ENSSSCG00000006357|ENSSSCG00000016703|ENSSSCG00000027072|ENSSSCG00000001987|ENSSSCG00000009817|ENSSSCG00000000233|ENSSSCG00000001038|ENSSSCG00000001661|ENSSSCG00000008645
homeostatic process	Gene Ontology	GO:0042592	44	321	2.95853e-06	6.54851e-05	ENSSSCG00000002866|ENSSSCG00000012171|ENSSSCG00000008056|ENSSSCG00000029391|ENSSSCG00000000233|ENSSSCG00000005453|ENSSSCG00000014804|ENSSSCG00000017403|ENSSSCG00000007188|ENSSSCG00000001661|ENSSSCG00000021464|ENSSSCG00000008645|ENSSSCG00000015298|ENSSSCG00000006002|ENSSSCG00000001770|ENSSSCG00000001987|ENSSSCG00000029226|ENSSSCG00000027072|ENSSSCG00000009817|ENSSSCG00000028355|ENSSSCG00000006740|…
hormone metabolic process	Gene Ontology	GO:0042445	11	40	0.000127406	0.00167207	ENSSSCG00000004678|ENSSSCG00000008237|ENSSSCG00000001817|ENSSSCG00000013401|ENSSSCG00000002297|ENSSSCG00000002296|ENSSSCG00000004677|ENSSSCG00000010035|ENSSSCG00000007849|ENSSSCG00000025273|ENSSSCG00000030303
hydrogen peroxide catabolic process	Gene Ontology	GO:0042744	3	5	0.00864829	0.043476	ENSSSCG00000004678|ENSSSCG00000013302|ENSSSCG00000010682
hydrogen peroxide metabolic process	Gene Ontology	GO:0042743	4	10	0.00695274	0.0375398	ENSSSCG00000004678|ENSSSCG00000013302|ENSSSCG00000004677|ENSSSCG00000010682
hydrolase activity	Gene Ontology	GO:0016787	94	787	4.08448e-09	1.6371e-07	ENSSSCG00000010853|ENSSSCG00000001571|ENSSSCG00000023351|ENSSSCG00000015298|ENSSSCG00000013784|ENSSSCG00000027072|ENSSSCG00000010682|ENSSSCG00000007032|ENSSSCG00000026951|ENSSSCG00000010056|ENSSSCG00000006995|ENSSSCG00000027525|ENSSSCG00000013599|ENSSSCG00000006791|ENSSSCG00000017705|ENSSSCG00000027701|ENSSSCG00000015808|ENSSSCG00000014804|ENSSSCG00000022080|ENSSSCG00000001418|ENSSSCG00000025455|…
hydrolase activity, acting on acid anhydrides	Gene Ontology	GO:0016817	30	214	7.57771e-05	0.00109104	ENSSSCG00000005174|ENSSSCG00000014804|ENSSSCG00000022080|ENSSSCG00000000037|ENSSSCG00000007524|ENSSSCG00000000602|ENSSSCG00000017866|ENSSSCG00000025455|ENSSSCG00000003471|ENSSSCG00000027072|ENSSSCG00000016635|ENSSSCG00000013784|ENSSSCG00000010261|ENSSSCG00000010647|ENSSSCG00000026108|ENSSSCG00000017187|ENSSSCG00000003183|ENSSSCG00000011798|ENSSSCG00000023903|ENSSSCG00000013554|ENSSSCG00000011399|…
hydrolase activity, acting on acid anhydrides, in phosphorus-containing anhydrides	Gene Ontology	GO:0016818	30	214	7.57771e-05	0.00109104	ENSSSCG00000005174|ENSSSCG00000014804|ENSSSCG00000022080|ENSSSCG00000000037|ENSSSCG00000007524|ENSSSCG00000000602|ENSSSCG00000017866|ENSSSCG00000025455|ENSSSCG00000003471|ENSSSCG00000027072|ENSSSCG00000016635|ENSSSCG00000013784|ENSSSCG00000010261|ENSSSCG00000010647|ENSSSCG00000026108|ENSSSCG00000017187|ENSSSCG00000003183|ENSSSCG00000011798|ENSSSCG00000023903|ENSSSCG00000013554|ENSSSCG00000011399|…
hydrolase activity, acting on acid phosphorus-nitrogen bonds	Gene Ontology	GO:0016825	12	73	0.00344061	0.0222489	ENSSSCG00000014921|ENSSSCG00000001770|ENSSSCG00000014924|ENSSSCG00000001817|ENSSSCG00000004888|ENSSSCG00000011453|ENSSSCG00000016032|ENSSSCG00000016754|ENSSSCG00000007032|ENSSSCG00000030303|ENSSSCG00000001011|ENSSSCG00000010312
hydrolase activity, acting on ester bonds	Gene Ontology	GO:0016788	25	229	0.00654067	0.0358134	ENSSSCG00000024736|ENSSSCG00000022080|ENSSSCG00000023351|ENSSSCG00000024134|ENSSSCG00000010464|ENSSSCG00000001987|ENSSSCG00000023191|ENSSSCG00000022742|ENSSSCG00000016991|ENSSSCG00000020744|ENSSSCG00000006940|ENSSSCG00000004578|ENSSSCG00000011470|ENSSSCG00000015850|ENSSSCG00000011297|ENSSSCG00000029388|ENSSSCG00000013599|ENSSSCG00000017705|ENSSSCG00000012050|ENSSSCG00000005267|ENSSSCG00000016279|…
identical protein binding	Gene Ontology	GO:0042802	36	235	2.58412e-06	5.83591e-05	ENSSSCG00000002866|ENSSSCG00000005174|ENSSSCG00000012399|ENSSSCG00000007188|ENSSSCG00000011407|ENSSSCG00000001661|ENSSSCG00000016635|ENSSSCG00000028355|ENSSSCG00000027689|ENSSSCG00000015298|ENSSSCG00000020785|ENSSSCG00000007307|ENSSSCG00000005029|ENSSSCG00000016836|ENSSSCG00000001987|ENSSSCG00000017403|ENSSSCG00000027072|ENSSSCG00000006578|ENSSSCG00000010682|ENSSSCG00000009778|ENSSSCG00000009164|…
immune response	Gene Ontology	GO:0006955	28	275	0.00965258	0.0466279	ENSSSCG00000011810|ENSSSCG00000014924|ENSSSCG00000001470|ENSSSCG00000000708|ENSSSCG00000024791|ENSSSCG00000001770|ENSSSCG00000013647|ENSSSCG00000027855|ENSSSCG00000009817|ENSSSCG00000020744|ENSSSCG00000009592|ENSSSCG00000004687|ENSSSCG00000005385|ENSSSCG00000017187|ENSSSCG00000002385|ENSSSCG00000001987|ENSSSCG00000015037|ENSSSCG00000017705|ENSSSCG00000017920|ENSSSCG00000005267|ENSSSCG00000006357|…
immune system development	Gene Ontology	GO:0002520	25	183	0.000413329	0.00428648	ENSSSCG00000002866|ENSSSCG00000011810|ENSSSCG00000022080|ENSSSCG00000000233|ENSSSCG00000001661|ENSSSCG00000008645|ENSSSCG00000003471|ENSSSCG00000014336|ENSSSCG00000027072|ENSSSCG00000027778|ENSSSCG00000004383|ENSSSCG00000010682|ENSSSCG00000017187|ENSSSCG00000001987|ENSSSCG00000003183|ENSSSCG00000001038|ENSSSCG00000005844|ENSSSCG00000028304|ENSSSCG00000002554|ENSSSCG00000005267|ENSSSCG00000006357|…
immune system process	Gene Ontology	GO:0002376	58	475	2.38466e-06	5.49706e-05	ENSSSCG00000015808|ENSSSCG00000030089|ENSSSCG00000027778|ENSSSCG00000014924|ENSSSCG00000002866|ENSSSCG00000013901|ENSSSCG00000000233|ENSSSCG00000009817|ENSSSCG00000011810|ENSSSCG00000001470|ENSSSCG00000001457|ENSSSCG00000007188|ENSSSCG00000001661|ENSSSCG00000010682|ENSSSCG00000008645|ENSSSCG00000006002|ENSSSCG00000001770|ENSSSCG00000022080|ENSSSCG00000014336|ENSSSCG00000027072|ENSSSCG00000027855|…
import into cell	Gene Ontology	GO:0098657	17	95	0.000230309	0.00266834	ENSSSCG00000006263|ENSSSCG00000017389|ENSSSCG00000017920|ENSSSCG00000006357|ENSSSCG00000000361|ENSSSCG00000013408|ENSSSCG00000016635|ENSSSCG00000009759|ENSSSCG00000016322|ENSSSCG00000006740|ENSSSCG00000001695|ENSSSCG00000030303|ENSSSCG00000013554|ENSSSCG00000022230|ENSSSCG00000017206|ENSSSCG00000006296|ENSSSCG00000024837
inflammatory response	Gene Ontology	GO:0006954	17	126	0.00367939	0.0234522	ENSSSCG00000017705|ENSSSCG00000006002|ENSSSCG00000011810|ENSSSCG00000006357|ENSSSCG00000005267|ENSSSCG00000007817|ENSSSCG00000011453|ENSSSCG00000001439|ENSSSCG00000000647|ENSSSCG00000009817|ENSSSCG00000004677|ENSSSCG00000017723|ENSSSCG00000009330|ENSSSCG00000000708|ENSSSCG00000003017|ENSSSCG00000015037|ENSSSCG00000009931
inner mitochondrial membrane protein complex	Gene Ontology	GO:0098800	13	39	5.67627e-06	0.000117459	ENSSSCG00000013524|ENSSSCG00000023903|ENSSSCG00000028414|ENSSSCG00000011764|ENSSSCG00000027072|ENSSSCG00000024313|ENSSSCG00000024316|ENSSSCG00000007524|ENSSSCG00000030318|ENSSSCG00000015034|ENSSSCG00000003653|ENSSSCG00000011003|ENSSSCG00000016100
inorganic cation transmembrane transport	Gene Ontology	GO:0098662	22	167	0.00136668	0.0110392	ENSSSCG00000003903|ENSSSCG00000008056|ENSSSCG00000002776|ENSSSCG00000007524|ENSSSCG00000007188|ENSSSCG00000015298|ENSSSCG00000006263|ENSSSCG00000015402|ENSSSCG00000013436|ENSSSCG00000012049|ENSSSCG00000009817|ENSSSCG00000016577|ENSSSCG00000010035|ENSSSCG00000016990|ENSSSCG00000008195|ENSSSCG00000006740|ENSSSCG00000023903|ENSSSCG00000029323|ENSSSCG00000024313|ENSSSCG00000005636|ENSSSCG00000024316|…
inorganic cation transmembrane transporter activity	Gene Ontology	GO:0022890	19	151	0.00442037	0.0267655	ENSSSCG00000008195|ENSSSCG00000006263|ENSSSCG00000015402|ENSSSCG00000015298|ENSSSCG00000002776|ENSSSCG00000016990|ENSSSCG00000024313|ENSSSCG00000012049|ENSSSCG00000006740|ENSSSCG00000024316|ENSSSCG00000010035|ENSSSCG00000007524|ENSSSCG00000008056|ENSSSCG00000016577|ENSSSCG00000007188|ENSSSCG00000023903|ENSSSCG00000029323|ENSSSCG00000006296|ENSSSCG00000009817
inorganic ion transmembrane transport	Gene Ontology	GO:0098660	23	182	0.00176007	0.0134315	ENSSSCG00000003903|ENSSSCG00000008056|ENSSSCG00000002776|ENSSSCG00000007524|ENSSSCG00000007188|ENSSSCG00000015298|ENSSSCG00000006263|ENSSSCG00000015402|ENSSSCG00000013436|ENSSSCG00000012049|ENSSSCG00000009817|ENSSSCG00000016577|ENSSSCG00000010035|ENSSSCG00000016990|ENSSSCG00000008195|ENSSSCG00000006740|ENSSSCG00000023903|ENSSSCG00000029323|ENSSSCG00000024313|ENSSSCG00000005636|ENSSSCG00000024316|…
inorganic molecular entity transmembrane transporter activity	Gene Ontology	GO:0015318	25	213	0.0028256	0.0192808	ENSSSCG00000014296|ENSSSCG00000008056|ENSSSCG00000002776|ENSSSCG00000007524|ENSSSCG00000007188|ENSSSCG00000008195|ENSSSCG00000006263|ENSSSCG00000023585|ENSSSCG00000015402|ENSSSCG00000012049|ENSSSCG00000009817|ENSSSCG00000016577|ENSSSCG00000010035|ENSSSCG00000016990|ENSSSCG00000015298|ENSSSCG00000006740|ENSSSCG00000004597|ENSSSCG00000023903|ENSSSCG00000029323|ENSSSCG00000006304|ENSSSCG00000024313|…
insulin receptor signaling pathway	Gene Ontology	GO:0008286	5	18	0.0089663	0.0444353	ENSSSCG00000012399|ENSSSCG00000017206|ENSSSCG00000027855|ENSSSCG00000015334|ENSSSCG00000016635
insulin secretion involved in cellular response to glucose stimulus	Gene Ontology	GO:0035773	4	10	0.00695274	0.0375398	ENSSSCG00000015298|ENSSSCG00000013600|ENSSSCG00000015074|ENSSSCG00000006304
integral component of membrane	Gene Ontology	GO:0016021	184	1382	5.63975e-22	1.25456e-19	ENSSSCG00000014296|ENSSSCG00000028479|ENSSSCG00000009245|ENSSSCG00000027525|ENSSSCG00000029652|ENSSSCG00000011747|ENSSSCG00000010853|ENSSSCG00000001470|ENSSSCG00000004383|ENSSSCG00000001571|ENSSSCG00000003551|ENSSSCG00000015119|ENSSSCG00000023585|ENSSSCG00000016267|ENSSSCG00000028414|ENSSSCG00000013436|ENSSSCG00000003253|ENSSSCG00000004826|ENSSSCG00000030318|ENSSSCG00000001872|ENSSSCG00000016990|…
integral component of mitochondrial membrane	Gene Ontology	GO:0032592	5	18	0.0089663	0.0444353	ENSSSCG00000013524|ENSSSCG00000015384|ENSSSCG00000028414|ENSSSCG00000009062|ENSSSCG00000012817
integral component of organelle membrane	Gene Ontology	GO:0031301	13	56	0.000138796	0.00175427	ENSSSCG00000013524|ENSSSCG00000005943|ENSSSCG00000007395|ENSSSCG00000013004|ENSSSCG00000012817|ENSSSCG00000028414|ENSSSCG00000016420|ENSSSCG00000009817|ENSSSCG00000004826|ENSSSCG00000011562|ENSSSCG00000009403|ENSSSCG00000015384|ENSSSCG00000009062
integral component of plasma membrane	Gene Ontology	GO:0005887	32	268	0.000608747	0.00581184	ENSSSCG00000008429|ENSSSCG00000029813|ENSSSCG00000000233|ENSSSCG00000009817|ENSSSCG00000000708|ENSSSCG00000001841|ENSSSCG00000006296|ENSSSCG00000003471|ENSSSCG00000012840|ENSSSCG00000000361|ENSSSCG00000016635|ENSSSCG00000005212|ENSSSCG00000014040|ENSSSCG00000010525|ENSSSCG00000000293|ENSSSCG00000010647|ENSSSCG00000011470|ENSSSCG00000006800|ENSSSCG00000006740|ENSSSCG00000010860|ENSSSCG00000004597|…
integrin binding	Gene Ontology	GO:0005178	5	18	0.0089663	0.0444353	ENSSSCG00000015808|ENSSSCG00000006002|ENSSSCG00000000293|ENSSSCG00000012840|ENSSSCG00000006940
intracellular	Gene Ontology	GO:0005622	328	2992	4.64218e-27	1.5887e-24	ENSSSCG00000014296|ENSSSCG00000002866|ENSSSCG00000008237|ENSSSCG00000030150|ENSSSCG00000009403|ENSSSCG00000005174|ENSSSCG00000002655|ENSSSCG00000013597|ENSSSCG00000008239|ENSSSCG00000024837|ENSSSCG00000022726|ENSSSCG00000021220|ENSSSCG00000017430|ENSSSCG00000021767|ENSSSCG00000007426|ENSSSCG00000022998|ENSSSCG00000030426|ENSSSCG00000006256|ENSSSCG00000001571|ENSSSCG00000002496|ENSSSCG00000013614|…
intracellular membrane-bounded organelle	Gene Ontology	GO:0043231	246	2108	1.44566e-22	3.38512e-20	ENSSSCG00000014296|ENSSSCG00000002866|ENSSSCG00000008237|ENSSSCG00000030150|ENSSSCG00000009403|ENSSSCG00000005174|ENSSSCG00000002655|ENSSSCG00000027525|ENSSSCG00000008239|ENSSSCG00000005453|ENSSSCG00000026622|ENSSSCG00000026153|ENSSSCG00000021767|ENSSSCG00000017496|ENSSSCG00000022998|ENSSSCG00000030426|ENSSSCG00000006256|ENSSSCG00000001571|ENSSSCG00000023351|ENSSSCG00000015298|ENSSSCG00000006002|…
intracellular organelle	Gene Ontology	GO:0043229	278	2414	3.72719e-25	1.03639e-22	ENSSSCG00000014296|ENSSSCG00000002866|ENSSSCG00000008237|ENSSSCG00000030150|ENSSSCG00000009403|ENSSSCG00000005174|ENSSSCG00000002655|ENSSSCG00000013597|ENSSSCG00000008239|ENSSSCG00000024837|ENSSSCG00000005453|ENSSSCG00000026622|ENSSSCG00000026153|ENSSSCG00000021767|ENSSSCG00000007426|ENSSSCG00000022998|ENSSSCG00000030426|ENSSSCG00000006256|ENSSSCG00000001571|ENSSSCG00000002496|ENSSSCG00000013614|…
intracellular protein transport	Gene Ontology	GO:0006886	20	172	0.00775793	0.0405841	ENSSSCG00000012772|ENSSSCG00000015384|ENSSSCG00000017389|ENSSSCG00000009062|ENSSSCG00000024927|ENSSSCG00000017403|ENSSSCG00000027072|ENSSSCG00000003017|ENSSSCG00000003928|ENSSSCG00000022726|ENSSSCG00000004826|ENSSSCG00000010035|ENSSSCG00000007692|ENSSSCG00000025281|ENSSSCG00000009778|ENSSSCG00000013597|ENSSSCG00000022998|ENSSSCG00000010224|ENSSSCG00000017219|ENSSSCG00000005453
intracellular signal transduction	Gene Ontology	GO:0035556	58	492	6.33424e-06	0.000128681	ENSSSCG00000015808|ENSSSCG00000005174|ENSSSCG00000017277|ENSSSCG00000014804|ENSSSCG00000005012|ENSSSCG00000007188|ENSSSCG00000022080|ENSSSCG00000012275|ENSSSCG00000022726|ENSSSCG00000015850|ENSSSCG00000029460|ENSSSCG00000000602|ENSSSCG00000016925|ENSSSCG00000017866|ENSSSCG00000006564|ENSSSCG00000010026|ENSSSCG00000025455|ENSSSCG00000001770|ENSSSCG00000001987|ENSSSCG00000001779|ENSSSCG00000006578|…
intracellular transport	Gene Ontology	GO:0046907	30	254	0.00103944	0.00904987	ENSSSCG00000024927|ENSSSCG00000017219|ENSSSCG00000003928|ENSSSCG00000005453|ENSSSCG00000000361|ENSSSCG00000022998|ENSSSCG00000010224|ENSSSCG00000007395|ENSSSCG00000017403|ENSSSCG00000027072|ENSSSCG00000016420|ENSSSCG00000022726|ENSSSCG00000004826|ENSSSCG00000010035|ENSSSCG00000009778|ENSSSCG00000005385|ENSSSCG00000009062|ENSSSCG00000008516|ENSSSCG00000012772|ENSSSCG00000007692|ENSSSCG00000013600|…
intracellular vesicle	Gene Ontology	GO:0097708	41	247	7.90179e-08	2.66326e-06	ENSSSCG00000005174|ENSSSCG00000014804|ENSSSCG00000005012|ENSSSCG00000022080|ENSSSCG00000002776|ENSSSCG00000001841|ENSSSCG00000011171|ENSSSCG00000007426|ENSSSCG00000002535|ENSSSCG00000016635|ENSSSCG00000016185|ENSSSCG00000001770|ENSSSCG00000001817|ENSSSCG00000012551|ENSSSCG00000017297|ENSSSCG00000004414|ENSSSCG00000000361|ENSSSCG00000010682|ENSSSCG00000024927|ENSSSCG00000016322|ENSSSCG00000023666|…
intrinsic component of membrane	Gene Ontology	GO:0031224	188	1397	5.78357e-23	1.51359e-20	ENSSSCG00000014296|ENSSSCG00000028479|ENSSSCG00000009245|ENSSSCG00000027525|ENSSSCG00000029652|ENSSSCG00000011747|ENSSSCG00000010853|ENSSSCG00000001470|ENSSSCG00000004383|ENSSSCG00000017496|ENSSSCG00000001571|ENSSSCG00000003551|ENSSSCG00000006530|ENSSSCG00000015119|ENSSSCG00000023585|ENSSSCG00000016267|ENSSSCG00000028414|ENSSSCG00000013436|ENSSSCG00000003253|ENSSSCG00000004826|ENSSSCG00000030318|…
intrinsic component of mitochondrial membrane	Gene Ontology	GO:0098573	5	18	0.0089663	0.0444353	ENSSSCG00000013524|ENSSSCG00000015384|ENSSSCG00000028414|ENSSSCG00000009062|ENSSSCG00000012817
intrinsic component of organelle membrane	Gene Ontology	GO:0031300	14	58	5.40285e-05	0.000837536	ENSSSCG00000013524|ENSSSCG00000005943|ENSSSCG00000007395|ENSSSCG00000013004|ENSSSCG00000012817|ENSSSCG00000028414|ENSSSCG00000016420|ENSSSCG00000009817|ENSSSCG00000004826|ENSSSCG00000011562|ENSSSCG00000009403|ENSSSCG00000015384|ENSSSCG00000012653|ENSSSCG00000009062
intrinsic component of plasma membrane	Gene Ontology	GO:0031226	37	278	3.18046e-05	0.000531949	ENSSSCG00000008429|ENSSSCG00000029813|ENSSSCG00000000233|ENSSSCG00000009817|ENSSSCG00000000708|ENSSSCG00000017496|ENSSSCG00000001841|ENSSSCG00000006296|ENSSSCG00000024791|ENSSSCG00000003471|ENSSSCG00000012840|ENSSSCG00000000361|ENSSSCG00000016635|ENSSSCG00000006530|ENSSSCG00000005212|ENSSSCG00000014040|ENSSSCG00000010525|ENSSSCG00000000293|ENSSSCG00000010647|ENSSSCG00000011470|ENSSSCG00000006800|…
ion binding	Gene Ontology	GO:0043167	130	1340	4.07001e-07	1.10411e-05	ENSSSCG00000017199|ENSSSCG00000027525|ENSSSCG00000007426|ENSSSCG00000010224|ENSSSCG00000023351|ENSSSCG00000015298|ENSSSCG00000006002|ENSSSCG00000005437|ENSSSCG00000016267|ENSSSCG00000027778|ENSSSCG00000009817|ENSSSCG00000030318|ENSSSCG00000025273|ENSSSCG00000010525|ENSSSCG00000016461|ENSSSCG00000012277|ENSSSCG00000011928|ENSSSCG00000005025|ENSSSCG00000021220|ENSSSCG00000006308|ENSSSCG00000015334|…
ion transmembrane transport	Gene Ontology	GO:0034220	29	271	0.00462922	0.0276078	ENSSSCG00000014296|ENSSSCG00000003903|ENSSSCG00000008056|ENSSSCG00000002776|ENSSSCG00000005636|ENSSSCG00000007524|ENSSSCG00000007188|ENSSSCG00000008195|ENSSSCG00000006263|ENSSSCG00000023585|ENSSSCG00000015402|ENSSSCG00000013436|ENSSSCG00000012049|ENSSSCG00000009817|ENSSSCG00000016577|ENSSSCG00000010035|ENSSSCG00000016990|ENSSSCG00000015298|ENSSSCG00000006740|ENSSSCG00000004597|ENSSSCG00000023903|…
ion transmembrane transporter activity	Gene Ontology	GO:0015075	25	226	0.0056365	0.0318233	ENSSSCG00000014296|ENSSSCG00000008056|ENSSSCG00000002776|ENSSSCG00000007524|ENSSSCG00000007188|ENSSSCG00000008195|ENSSSCG00000006263|ENSSSCG00000023585|ENSSSCG00000015402|ENSSSCG00000012049|ENSSSCG00000009817|ENSSSCG00000016577|ENSSSCG00000010035|ENSSSCG00000016990|ENSSSCG00000015298|ENSSSCG00000006740|ENSSSCG00000023903|ENSSSCG00000029323|ENSSSCG00000006304|ENSSSCG00000024313|ENSSSCG00000001841|…
ion transport	Gene Ontology	GO:0006811	42	348	7.42778e-05	0.00107994	ENSSSCG00000014296|ENSSSCG00000003903|ENSSSCG00000008056|ENSSSCG00000022080|ENSSSCG00000002776|ENSSSCG00000005636|ENSSSCG00000029391|ENSSSCG00000009817|ENSSSCG00000007524|ENSSSCG00000007188|ENSSSCG00000029323|ENSSSCG00000006296|ENSSSCG00000023351|ENSSSCG00000008195|ENSSSCG00000006263|ENSSSCG00000023585|ENSSSCG00000015402|ENSSSCG00000011893|ENSSSCG00000013436|ENSSSCG00000012049|ENSSSCG00000016990|…
isoprenoid biosynthetic process	Gene Ontology	GO:0008299	5	10	0.00117556	0.0098867	ENSSSCG00000006512|ENSSSCG00000029066|ENSSSCG00000009931|ENSSSCG00000016872|ENSSSCG00000014080
isoprenoid metabolic process	Gene Ontology	GO:0006720	9	24	7.5538e-05	0.00109104	ENSSSCG00000008237|ENSSSCG00000014080|ENSSSCG00000002297|ENSSSCG00000002296|ENSSSCG00000006512|ENSSSCG00000016872|ENSSSCG00000002013|ENSSSCG00000009931|ENSSSCG00000029066
kinase activity	Gene Ontology	GO:0016301	37	323	0.000487461	0.00493719	ENSSSCG00000015808|ENSSSCG00000012275|ENSSSCG00000003928|ENSSSCG00000000233|ENSSSCG00000012440|ENSSSCG00000013990|ENSSSCG00000007507|ENSSSCG00000016925|ENSSSCG00000022998|ENSSSCG00000024009|ENSSSCG00000025455|ENSSSCG00000003471|ENSSSCG00000016836|ENSSSCG00000013647|ENSSSCG00000027855|ENSSSCG00000009817|ENSSSCG00000005627|ENSSSCG00000010682|ENSSSCG00000016991|ENSSSCG00000016323|ENSSSCG00000010525|…
kinase binding	Gene Ontology	GO:0019900	16	102	0.00122941	0.0102236	ENSSSCG00000014296|ENSSSCG00000016434|ENSSSCG00000005385|ENSSSCG00000002866|ENSSSCG00000013647|ENSSSCG00000017403|ENSSSCG00000027855|ENSSSCG00000022726|ENSSSCG00000010682|ENSSSCG00000007692|ENSSSCG00000010026|ENSSSCG00000016635|ENSSSCG00000020744|ENSSSCG00000017206|ENSSSCG00000014633|ENSSSCG00000009482
labyrinthine layer development	Gene Ontology	GO:0060711	4	12	0.0115283	0.053371	ENSSSCG00000017206|ENSSSCG00000006940|ENSSSCG00000013408|ENSSSCG00000028304
labyrinthine layer morphogenesis	Gene Ontology	GO:0060713	4	7	0.00263399	0.0183966	ENSSSCG00000017206|ENSSSCG00000006940|ENSSSCG00000013408|ENSSSCG00000028304
leukocyte activation	Gene Ontology	GO:0045321	20	160	0.00379903	0.0236796	ENSSSCG00000015808|ENSSSCG00000005385|ENSSSCG00000003017|ENSSSCG00000017705|ENSSSCG00000022080|ENSSSCG00000005267|ENSSSCG00000014336|ENSSSCG00000017723|ENSSSCG00000020744|ENSSSCG00000012840|ENSSSCG00000009817|ENSSSCG00000017187|ENSSSCG00000006357|ENSSSCG00000001987|ENSSSCG00000005844|ENSSSCG00000007188|ENSSSCG00000028304|ENSSSCG00000001661|ENSSSCG00000015037|ENSSSCG00000008645
leukocyte cell-cell adhesion	Gene Ontology	GO:0007159	11	61	0.00267653	0.0186128	ENSSSCG00000005385|ENSSSCG00000017705|ENSSSCG00000022080|ENSSSCG00000005267|ENSSSCG00000017723|ENSSSCG00000000293|ENSSSCG00000017187|ENSSSCG00000005844|ENSSSCG00000020744|ENSSSCG00000015037|ENSSSCG00000005277
leukocyte differentiation	Gene Ontology	GO:0002521	15	104	0.00354431	0.0226561	ENSSSCG00000002866|ENSSSCG00000003471|ENSSSCG00000022080|ENSSSCG00000005267|ENSSSCG00000014336|ENSSSCG00000017187|ENSSSCG00000027778|ENSSSCG00000004383|ENSSSCG00000001987|ENSSSCG00000003183|ENSSSCG00000006357|ENSSSCG00000005844|ENSSSCG00000028304|ENSSSCG00000001661|ENSSSCG00000008645
leukocyte migration	Gene Ontology	GO:0050900	10	59	0.00603446	0.0336854	ENSSSCG00000006002|ENSSSCG00000017705|ENSSSCG00000017920|ENSSSCG00000005267|ENSSSCG00000006357|ENSSSCG00000017723|ENSSSCG00000001439|ENSSSCG00000001987|ENSSSCG00000017187|ENSSSCG00000005277
lipase activity	Gene Ontology	GO:0016298	10	47	0.00142892	0.0114752	ENSSSCG00000023351|ENSSSCG00000011470|ENSSSCG00000024134|ENSSSCG00000022080|ENSSSCG00000005267|ENSSSCG00000022742|ENSSSCG00000017705|ENSSSCG00000013599|ENSSSCG00000006940|ENSSSCG00000004578
lipid biosynthetic process	Gene Ontology	GO:0008610	32	134	1.39208e-09	6.19338e-08	ENSSSCG00000015334|ENSSSCG00000013004|ENSSSCG00000024484|ENSSSCG00000009245|ENSSSCG00000007507|ENSSSCG00000008857|ENSSSCG00000028517|ENSSSCG00000005943|ENSSSCG00000014080|ENSSSCG00000016420|ENSSSCG00000006512|ENSSSCG00000009817|ENSSSCG00000012061|ENSSSCG00000025273|ENSSSCG00000010525|ENSSSCG00000006940|ENSSSCG00000011470|ENSSSCG00000029066|ENSSSCG00000011297|ENSSSCG00000005688|ENSSSCG00000015311|…
lipid catabolic process	Gene Ontology	GO:0016042	10	60	0.00668555	0.0364064	ENSSSCG00000023351|ENSSSCG00000011470|ENSSSCG00000003229|ENSSSCG00000009150|ENSSSCG00000023264|ENSSSCG00000014073|ENSSSCG00000011297|ENSSSCG00000010035|ENSSSCG00000001418|ENSSSCG00000022742
lipid homeostasis	Gene Ontology	GO:0055088	8	30	0.00124945	0.0103323	ENSSSCG00000002866|ENSSSCG00000014804|ENSSSCG00000029391|ENSSSCG00000010537|ENSSSCG00000013599|ENSSSCG00000021464|ENSSSCG00000003707|ENSSSCG00000002366
lipid localization	Gene Ontology	GO:0010876	11	76	0.0113519	0.053051	ENSSSCG00000023351|ENSSSCG00000014804|ENSSSCG00000024927|ENSSSCG00000014073|ENSSSCG00000029391|ENSSSCG00000009817|ENSSSCG00000012583|ENSSSCG00000021464|ENSSSCG00000003707|ENSSSCG00000011297|ENSSSCG00000002366
lipid metabolic process	Gene Ontology	GO:0006629	60	283	8.44714e-15	1.07375e-12	ENSSSCG00000002866|ENSSSCG00000008237|ENSSSCG00000014804|ENSSSCG00000015334|ENSSSCG00000013004|ENSSSCG00000024484|ENSSSCG00000009245|ENSSSCG00000002296|ENSSSCG00000010026|ENSSSCG00000000708|ENSSSCG00000001418|ENSSSCG00000021464|ENSSSCG00000008857|ENSSSCG00000010035|ENSSSCG00000008645|ENSSSCG00000023351|ENSSSCG00000028517|ENSSSCG00000005943|ENSSSCG00000024134|ENSSSCG00000023585|ENSSSCG00000014080|…
lipopolysaccharide-mediated signaling pathway	Gene Ontology	GO:0031663	5	14	0.00375313	0.0236796	ENSSSCG00000017723|ENSSSCG00000015037|ENSSSCG00000003017|ENSSSCG00000017705|ENSSSCG00000006175
liposaccharide metabolic process	Gene Ontology	GO:1903509	6	23	0.00553127	0.0313885	ENSSSCG00000005943|ENSSSCG00000014073|ENSSSCG00000012061|ENSSSCG00000001418|ENSSSCG00000026962|ENSSSCG00000011106
localization	Gene Ontology	GO:0051179	144	1181	3.22534e-14	3.67937e-12	ENSSSCG00000014296|ENSSSCG00000005174|ENSSSCG00000026018|ENSSSCG00000029391|ENSSSCG00000013597|ENSSSCG00000005453|ENSSSCG00000017496|ENSSSCG00000022998|ENSSSCG00000006256|ENSSSCG00000001571|ENSSSCG00000023351|ENSSSCG00000015298|ENSSSCG00000006002|ENSSSCG00000023585|ENSSSCG00000013436|ENSSSCG00000027072|ENSSSCG00000009817|ENSSSCG00000004826|ENSSSCG00000014040|ENSSSCG00000005277|ENSSSCG00000009759|…
localization of cell	Gene Ontology	GO:0051674	40	238	8.48589e-08	2.81744e-06	ENSSSCG00000015808|ENSSSCG00000017277|ENSSSCG00000011440|ENSSSCG00000022080|ENSSSCG00000000233|ENSSSCG00000022726|ENSSSCG00000017496|ENSSSCG00000001661|ENSSSCG00000006256|ENSSSCG00000006002|ENSSSCG00000001770|ENSSSCG00000003451|ENSSSCG00000001987|ENSSSCG00000017403|ENSSSCG00000015560|ENSSSCG00000012840|ENSSSCG00000000361|ENSSSCG00000008959|ENSSSCG00000014073|ENSSSCG00000005216|ENSSSCG00000006940|…
locomotion	Gene Ontology	GO:0040011	46	287	3.26149e-08	1.17971e-06	ENSSSCG00000015808|ENSSSCG00000017277|ENSSSCG00000011440|ENSSSCG00000022080|ENSSSCG00000000233|ENSSSCG00000022726|ENSSSCG00000017496|ENSSSCG00000001661|ENSSSCG00000006256|ENSSSCG00000008645|ENSSSCG00000016635|ENSSSCG00000006002|ENSSSCG00000001770|ENSSSCG00000003451|ENSSSCG00000001987|ENSSSCG00000017403|ENSSSCG00000015560|ENSSSCG00000012840|ENSSSCG00000000361|ENSSSCG00000010224|ENSSSCG00000006530|…
lung development	Gene Ontology	GO:0030324	9	53	0.00887993	0.0444353	ENSSSCG00000002866|ENSSSCG00000008898|ENSSSCG00000001770|ENSSSCG00000003451|ENSSSCG00000017187|ENSSSCG00000016703|ENSSSCG00000007522|ENSSSCG00000001661|ENSSSCG00000009482
lung morphogenesis	Gene Ontology	GO:0060425	5	18	0.0089663	0.0444353	ENSSSCG00000001661|ENSSSCG00000016703|ENSSSCG00000001770|ENSSSCG00000007522|ENSSSCG00000009482
lymphocyte activation	Gene Ontology	GO:0046649	18	140	0.00450573	0.0271122	ENSSSCG00000003017|ENSSSCG00000017705|ENSSSCG00000022080|ENSSSCG00000005267|ENSSSCG00000014336|ENSSSCG00000017723|ENSSSCG00000020744|ENSSSCG00000012840|ENSSSCG00000009817|ENSSSCG00000017187|ENSSSCG00000006357|ENSSSCG00000001987|ENSSSCG00000005844|ENSSSCG00000007188|ENSSSCG00000028304|ENSSSCG00000001661|ENSSSCG00000015037|ENSSSCG00000008645
lysosomal membrane	Gene Ontology	GO:0005765	11	45	0.000305815	0.0032706	ENSSSCG00000005174|ENSSSCG00000006263|ENSSSCG00000016267|ENSSSCG00000002776|ENSSSCG00000010525|ENSSSCG00000000361|ENSSSCG00000008056|ENSSSCG00000006522|ENSSSCG00000001418|ENSSSCG00000003707|ENSSSCG00000015074
lysosome	Gene Ontology	GO:0005764	25	93	1.20509e-08	4.5054e-07	ENSSSCG00000005174|ENSSSCG00000008056|ENSSSCG00000014924|ENSSSCG00000007522|ENSSSCG00000002776|ENSSSCG00000014804|ENSSSCG00000011171|ENSSSCG00000001418|ENSSSCG00000006263|ENSSSCG00000016267|ENSSSCG00000004414|ENSSSCG00000000361|ENSSSCG00000022742|ENSSSCG00000013901|ENSSSCG00000023666|ENSSSCG00000010525|ENSSSCG00000005385|ENSSSCG00000006995|ENSSSCG00000001770|ENSSSCG00000007739|ENSSSCG00000015074|…
lytic vacuole	Gene Ontology	GO:0000323	25	94	1.44338e-08	5.35134e-07	ENSSSCG00000005174|ENSSSCG00000008056|ENSSSCG00000014924|ENSSSCG00000007522|ENSSSCG00000002776|ENSSSCG00000014804|ENSSSCG00000011171|ENSSSCG00000001418|ENSSSCG00000006263|ENSSSCG00000016267|ENSSSCG00000004414|ENSSSCG00000000361|ENSSSCG00000022742|ENSSSCG00000013901|ENSSSCG00000023666|ENSSSCG00000010525|ENSSSCG00000005385|ENSSSCG00000006995|ENSSSCG00000001770|ENSSSCG00000007739|ENSSSCG00000015074|…
lytic vacuole membrane	Gene Ontology	GO:0098852	11	45	0.000305815	0.0032706	ENSSSCG00000005174|ENSSSCG00000006263|ENSSSCG00000016267|ENSSSCG00000002776|ENSSSCG00000010525|ENSSSCG00000000361|ENSSSCG00000008056|ENSSSCG00000006522|ENSSSCG00000001418|ENSSSCG00000003707|ENSSSCG00000015074
macroautophagy	Gene Ontology	GO:0016236	13	75	0.00156672	0.0123369	ENSSSCG00000030089|ENSSSCG00000025455|ENSSSCG00000007281|ENSSSCG00000001436|ENSSSCG00000013647|ENSSSCG00000002655|ENSSSCG00000027072|ENSSSCG00000002707|ENSSSCG00000016322|ENSSSCG00000010525|ENSSSCG00000015334|ENSSSCG00000015384|ENSSSCG00000012290
macromolecule biosynthetic process	Gene Ontology	GO:0009059	100	1011	4.91302e-06	0.000104086	ENSSSCG00000002866|ENSSSCG00000030150|ENSSSCG00000001502|ENSSSCG00000013597|ENSSSCG00000009240|ENSSSCG00000026622|ENSSSCG00000022998|ENSSSCG00000006256|ENSSSCG00000015298|ENSSSCG00000016267|ENSSSCG00000017403|ENSSSCG00000027778|ENSSSCG00000010682|ENSSSCG00000009592|ENSSSCG00000008374|ENSSSCG00000005029|ENSSSCG00000002385|ENSSSCG00000006308|ENSSSCG00000007559|ENSSSCG00000021774|ENSSSCG00000028304|…
macromolecule catabolic process	Gene Ontology	GO:0009057	26	224	0.00270096	0.0186303	ENSSSCG00000014924|ENSSSCG00000013022|ENSSSCG00000012277|ENSSSCG00000012275|ENSSSCG00000003928|ENSSSCG00000011171|ENSSSCG00000007522|ENSSSCG00000006256|ENSSSCG00000001770|ENSSSCG00000012621|ENSSSCG00000001817|ENSSSCG00000027072|ENSSSCG00000023666|ENSSSCG00000026951|ENSSSCG00000016653|ENSSSCG00000012772|ENSSSCG00000006791|ENSSSCG00000002707|ENSSSCG00000028304|ENSSSCG00000018033|ENSSSCG00000017164|…
macromolecule localization	Gene Ontology	GO:0033036	51	466	0.000128958	0.00167811	ENSSSCG00000015808|ENSSSCG00000005174|ENSSSCG00000014804|ENSSSCG00000005012|ENSSSCG00000024927|ENSSSCG00000029391|ENSSSCG00000027525|ENSSSCG00000003928|ENSSSCG00000009817|ENSSSCG00000004677|ENSSSCG00000022998|ENSSSCG00000021464|ENSSSCG00000017866|ENSSSCG00000010224|ENSSSCG00000012290|ENSSSCG00000023351|ENSSSCG00000015298|ENSSSCG00000006002|ENSSSCG00000017403|ENSSSCG00000027072|ENSSSCG00000027855|…
macromolecule metabolic process	Gene Ontology	GO:0043170	193	2044	2.06666e-09	8.85254e-08	ENSSSCG00000002866|ENSSSCG00000008030|ENSSSCG00000009403|ENSSSCG00000027525|ENSSSCG00000009240|ENSSSCG00000026622|ENSSSCG00000030150|ENSSSCG00000022998|ENSSSCG00000006256|ENSSSCG00000001571|ENSSSCG00000015298|ENSSSCG00000007307|ENSSSCG00000016267|ENSSSCG00000017403|ENSSSCG00000027072|ENSSSCG00000027778|ENSSSCG00000016322|ENSSSCG00000010682|ENSSSCG00000007032|ENSSSCG00000012277|ENSSSCG00000006081|…
macromolecule modification	Gene Ontology	GO:0043412	75	845	0.00149215	0.0118233	ENSSSCG00000015808|ENSSSCG00000007307|ENSSSCG00000017160|ENSSSCG00000003017|ENSSSCG00000012275|ENSSSCG00000003928|ENSSSCG00000000233|ENSSSCG00000016991|ENSSSCG00000014804|ENSSSCG00000007507|ENSSSCG00000007188|ENSSSCG00000016925|ENSSSCG00000022998|ENSSSCG00000010224|ENSSSCG00000012290|ENSSSCG00000012766|ENSSSCG00000012653|ENSSSCG00000025455|ENSSSCG00000005943|ENSSSCG00000012621|ENSSSCG00000012551|…
MAPK cascade	Gene Ontology	GO:0000165	21	148	0.000752675	0.0069187	ENSSSCG00000015808|ENSSSCG00000016635|ENSSSCG00000015850|ENSSSCG00000002385|ENSSSCG00000017723|ENSSSCG00000022689|ENSSSCG00000009817|ENSSSCG00000003017|ENSSSCG00000016991|ENSSSCG00000006940|ENSSSCG00000003183|ENSSSCG00000016322|ENSSSCG00000001770|ENSSSCG00000003471|ENSSSCG00000020744|ENSSSCG00000017705|ENSSSCG00000015037|ENSSSCG00000014633|ENSSSCG00000017206|ENSSSCG00000014804|ENSSSCG00000009482
membrane	Gene Ontology	GO:0016020	281	2057	4.39317e-37	4.88631e-34	ENSSSCG00000014296|ENSSSCG00000008237|ENSSSCG00000009403|ENSSSCG00000005174|ENSSSCG00000002655|ENSSSCG00000028479|ENSSSCG00000009245|ENSSSCG00000027525|ENSSSCG00000029652|ENSSSCG00000016714|ENSSSCG00000011747|ENSSSCG00000010853|ENSSSCG00000001470|ENSSSCG00000004383|ENSSSCG00000007426|ENSSSCG00000005277|ENSSSCG00000001571|ENSSSCG00000003551|ENSSSCG00000006530|ENSSSCG00000020785|ENSSSCG00000015119|…
membrane lipid biosynthetic process	Gene Ontology	GO:0046467	6	27	0.0106012	0.0503895	ENSSSCG00000005943|ENSSSCG00000024484|ENSSSCG00000009817|ENSSSCG00000012061|ENSSSCG00000026962|ENSSSCG00000006940
membrane lipid metabolic process	Gene Ontology	GO:0006643	11	45	0.000305815	0.0032706	ENSSSCG00000005943|ENSSSCG00000023585|ENSSSCG00000014073|ENSSSCG00000024484|ENSSSCG00000009817|ENSSSCG00000012061|ENSSSCG00000006522|ENSSSCG00000001418|ENSSSCG00000026962|ENSSSCG00000011106|ENSSSCG00000006940
membrane microdomain	Gene Ontology	GO:0098857	13	53	8.62201e-05	0.00119128	ENSSSCG00000014296|ENSSSCG00000017277|ENSSSCG00000014804|ENSSSCG00000001817|ENSSSCG00000000647|ENSSSCG00000024927|ENSSSCG00000016450|ENSSSCG00000014633|ENSSSCG00000010525|ENSSSCG00000006612|ENSSSCG00000009759|ENSSSCG00000029323|ENSSSCG00000016635
membrane organization	Gene Ontology	GO:0061024	17	108	0.000847971	0.00765928	ENSSSCG00000006612|ENSSSCG00000015384|ENSSSCG00000006357|ENSSSCG00000022080|ENSSSCG00000012623|ENSSSCG00000013524|ENSSSCG00000024927|ENSSSCG00000027072|ENSSSCG00000016420|ENSSSCG00000009817|ENSSSCG00000016635|ENSSSCG00000026962|ENSSSCG00000009778|ENSSSCG00000027525|ENSSSCG00000022230|ENSSSCG00000029391|ENSSSCG00000024837
membrane protein complex	Gene Ontology	GO:0098796	48	241	2.94245e-11	1.87014e-09	ENSSSCG00000014296|ENSSSCG00000005174|ENSSSCG00000008056|ENSSSCG00000011470|ENSSSCG00000002776|ENSSSCG00000011764|ENSSSCG00000023903|ENSSSCG00000000233|ENSSSCG00000007524|ENSSSCG00000014804|ENSSSCG00000001470|ENSSSCG00000001457|ENSSSCG00000015034|ENSSSCG00000029323|ENSSSCG00000006263|ENSSSCG00000015402|ENSSSCG00000002050|ENSSSCG00000024927|ENSSSCG00000027072|ENSSSCG00000016420|ENSSSCG00000016990|…
membrane protein ectodomain proteolysis	Gene Ontology	GO:0006509	5	15	0.00476945	0.0281423	ENSSSCG00000015808|ENSSSCG00000012277|ENSSSCG00000009817|ENSSSCG00000017164|ENSSSCG00000010860
membrane protein proteolysis	Gene Ontology	GO:0033619	6	17	0.00158036	0.0123786	ENSSSCG00000015808|ENSSSCG00000001770|ENSSSCG00000017164|ENSSSCG00000012277|ENSSSCG00000009817|ENSSSCG00000010860
membrane raft	Gene Ontology	GO:0045121	13	53	8.62201e-05	0.00119128	ENSSSCG00000014296|ENSSSCG00000017277|ENSSSCG00000014804|ENSSSCG00000001817|ENSSSCG00000000647|ENSSSCG00000024927|ENSSSCG00000016450|ENSSSCG00000014633|ENSSSCG00000010525|ENSSSCG00000006612|ENSSSCG00000009759|ENSSSCG00000029323|ENSSSCG00000016635
membrane region	Gene Ontology	GO:0098589	13	54	0.000101401	0.00135475	ENSSSCG00000014296|ENSSSCG00000017277|ENSSSCG00000014804|ENSSSCG00000001817|ENSSSCG00000000647|ENSSSCG00000024927|ENSSSCG00000016450|ENSSSCG00000014633|ENSSSCG00000010525|ENSSSCG00000006612|ENSSSCG00000009759|ENSSSCG00000029323|ENSSSCG00000016635
membrane-bounded organelle	Gene Ontology	GO:0043227	326	2558	1.43829e-38	2.32108e-35	ENSSSCG00000014296|ENSSSCG00000002866|ENSSSCG00000008237|ENSSSCG00000030150|ENSSSCG00000009403|ENSSSCG00000005174|ENSSSCG00000002655|ENSSSCG00000009245|ENSSSCG00000013597|ENSSSCG00000008239|ENSSSCG00000024837|ENSSSCG00000005453|ENSSSCG00000011747|ENSSSCG00000010853|ENSSSCG00000001470|ENSSSCG00000004383|ENSSSCG00000016635|ENSSSCG00000007426|ENSSSCG00000022998|ENSSSCG00000030426|ENSSSCG00000006256|…
metabolic process	Gene Ontology	GO:0008152	302	2684	3.49892e-26	1.11191e-23	ENSSSCG00000014296|ENSSSCG00000002866|ENSSSCG00000008237|ENSSSCG00000008030|ENSSSCG00000009403|ENSSSCG00000005174|ENSSSCG00000002655|ENSSSCG00000009245|ENSSSCG00000027525|ENSSSCG00000029652|ENSSSCG00000009240|ENSSSCG00000026622|ENSSSCG00000010853|ENSSSCG00000013990|ENSSSCG00000021767|ENSSSCG00000022998|ENSSSCG00000006256|ENSSSCG00000001571|ENSSSCG00000002496|ENSSSCG00000023351|ENSSSCG00000015298|…
metal ion binding	Gene Ontology	GO:0046872	75	803	0.000400641	0.00417436	ENSSSCG00000015808|ENSSSCG00000017199|ENSSSCG00000011810|ENSSSCG00000001436|ENSSSCG00000012277|ENSSSCG00000012275|ENSSSCG00000008368|ENSSSCG00000028056|ENSSSCG00000008857|ENSSSCG00000013302|ENSSSCG00000013307|ENSSSCG00000002696|ENSSSCG00000023351|ENSSSCG00000004678|ENSSSCG00000006578|ENSSSCG00000012551|ENSSSCG00000004454|ENSSSCG00000011893|ENSSSCG00000001779|ENSSSCG00000027778|ENSSSCG00000003458|…
MHC protein complex	Gene Ontology	GO:0042611	3	5	0.00864829	0.043476	ENSSSCG00000001470|ENSSSCG00000001457|ENSSSCG00000004687
mitochondrial envelope	Gene Ontology	GO:0005740	41	156	4.89352e-13	4.44312e-11	ENSSSCG00000014296|ENSSSCG00000003903|ENSSSCG00000011764|ENSSSCG00000023903|ENSSSCG00000007524|ENSSSCG00000026153|ENSSSCG00000011366|ENSSSCG00000008195|ENSSSCG00000012623|ENSSSCG00000028414|ENSSSCG00000011893|ENSSSCG00000013436|ENSSSCG00000027072|ENSSSCG00000016714|ENSSSCG00000030318|ENSSSCG00000012494|ENSSSCG00000025273|ENSSSCG00000023215|ENSSSCG00000003653|ENSSSCG00000016100|ENSSSCG00000009164|…
mitochondrial inner membrane	Gene Ontology	GO:0005743	31	102	1.62004e-11	1.05994e-09	ENSSSCG00000014296|ENSSSCG00000003903|ENSSSCG00000011764|ENSSSCG00000023903|ENSSSCG00000007524|ENSSSCG00000026153|ENSSSCG00000011366|ENSSSCG00000008195|ENSSSCG00000012623|ENSSSCG00000028414|ENSSSCG00000013436|ENSSSCG00000027072|ENSSSCG00000030318|ENSSSCG00000025273|ENSSSCG00000003653|ENSSSCG00000016100|ENSSSCG00000009150|ENSSSCG00000016290|ENSSSCG00000011290|ENSSSCG00000001038|ENSSSCG00000015334|…
mitochondrial membrane	Gene Ontology	GO:0031966	38	143	2.65129e-12	2.0694e-10	ENSSSCG00000014296|ENSSSCG00000003903|ENSSSCG00000011764|ENSSSCG00000023903|ENSSSCG00000007524|ENSSSCG00000026153|ENSSSCG00000011366|ENSSSCG00000008195|ENSSSCG00000012623|ENSSSCG00000028414|ENSSSCG00000013436|ENSSSCG00000027072|ENSSSCG00000030318|ENSSSCG00000025273|ENSSSCG00000023215|ENSSSCG00000003653|ENSSSCG00000016100|ENSSSCG00000009164|ENSSSCG00000009150|ENSSSCG00000009062|ENSSSCG00000016290|…
mitochondrial protein complex	Gene Ontology	GO:0098798	14	59	6.3347e-05	0.000958608	ENSSSCG00000013524|ENSSSCG00000023903|ENSSSCG00000028414|ENSSSCG00000011764|ENSSSCG00000027072|ENSSSCG00000024313|ENSSSCG00000024316|ENSSSCG00000007524|ENSSSCG00000030318|ENSSSCG00000015384|ENSSSCG00000015034|ENSSSCG00000003653|ENSSSCG00000011003|ENSSSCG00000016100
mitochondrial proton-transporting ATP synthase complex	Gene Ontology	GO:0005753	3	5	0.00864829	0.043476	ENSSSCG00000007524|ENSSSCG00000027072|ENSSSCG00000023903
mitochondrial respirasome	Gene Ontology	GO:0005746	8	27	0.000701206	0.00649206	ENSSSCG00000011764|ENSSSCG00000024313|ENSSSCG00000024316|ENSSSCG00000030318|ENSSSCG00000015034|ENSSSCG00000003653|ENSSSCG00000011003|ENSSSCG00000016100
mitochondrial respiratory chain complex I	Gene Ontology	GO:0005747	5	18	0.0089663	0.0444353	ENSSSCG00000011764|ENSSSCG00000024313|ENSSSCG00000016100|ENSSSCG00000003653|ENSSSCG00000011003
mitochondrion	Gene Ontology	GO:0005739	78	420	4.45325e-16	6.0038e-14	ENSSSCG00000014296|ENSSSCG00000003903|ENSSSCG00000016836|ENSSSCG00000015334|ENSSSCG00000022080|ENSSSCG00000011764|ENSSSCG00000012275|ENSSSCG00000016714|ENSSSCG00000006192|ENSSSCG00000005453|ENSSSCG00000026153|ENSSSCG00000000708|ENSSSCG00000007743|ENSSSCG00000009889|ENSSSCG00000013302|ENSSSCG00000001571|ENSSSCG00000011366|ENSSSCG00000008195|ENSSSCG00000007524|ENSSSCG00000003109|ENSSSCG00000012623|…
mitochondrion disassembly	Gene Ontology	GO:0061726	11	56	0.00147904	0.0117715	ENSSSCG00000014296|ENSSSCG00000007281|ENSSSCG00000012817|ENSSSCG00000013647|ENSSSCG00000002655|ENSSSCG00000027072|ENSSSCG00000002707|ENSSSCG00000010525|ENSSSCG00000015384|ENSSSCG00000012290|ENSSSCG00000009164
mitochondrion organization	Gene Ontology	GO:0007005	20	135	0.000615899	0.00585499	ENSSSCG00000014296|ENSSSCG00000013524|ENSSSCG00000002866|ENSSSCG00000007281|ENSSSCG00000009062|ENSSSCG00000012623|ENSSSCG00000013647|ENSSSCG00000002655|ENSSSCG00000027072|ENSSSCG00000002707|ENSSSCG00000011290|ENSSSCG00000010682|ENSSSCG00000010525|ENSSSCG00000015384|ENSSSCG00000003653|ENSSSCG00000016635|ENSSSCG00000012290|ENSSSCG00000009817|ENSSSCG00000009164|ENSSSCG00000012817
molecular function regulator	Gene Ontology	GO:0098772	56	424	3.93211e-07	1.07737e-05	ENSSSCG00000003017|ENSSSCG00000011440|ENSSSCG00000013599|ENSSSCG00000012277|ENSSSCG00000000037|ENSSSCG00000011398|ENSSSCG00000009330|ENSSSCG00000022390|ENSSSCG00000002535|ENSSSCG00000022998|ENSSSCG00000014924|ENSSSCG00000010035|ENSSSCG00000017920|ENSSSCG00000024009|ENSSSCG00000001770|ENSSSCG00000010464|ENSSSCG00000013647|ENSSSCG00000027072|ENSSSCG00000027855|ENSSSCG00000012049|ENSSSCG00000029323|…
monocarboxylic acid metabolic process	Gene Ontology	GO:0032787	21	114	3.05683e-05	0.000517104	ENSSSCG00000028517|ENSSSCG00000003229|ENSSSCG00000009150|ENSSSCG00000003451|ENSSSCG00000002873|ENSSSCG00000017403|ENSSSCG00000009245|ENSSSCG00000016420|ENSSSCG00000015334|ENSSSCG00000009817|ENSSSCG00000012583|ENSSSCG00000010554|ENSSSCG00000012440|ENSSSCG00000005688|ENSSSCG00000007507|ENSSSCG00000000708|ENSSSCG00000005385|ENSSSCG00000008857|ENSSSCG00000003707|ENSSSCG00000011297|ENSSSCG00000006304
monovalent inorganic cation transmembrane transporter activity	Gene Ontology	GO:0015077	15	103	0.00326723	0.0214078	ENSSSCG00000008195|ENSSSCG00000006263|ENSSSCG00000002776|ENSSSCG00000016990|ENSSSCG00000024313|ENSSSCG00000012049|ENSSSCG00000006740|ENSSSCG00000024316|ENSSSCG00000010035|ENSSSCG00000007524|ENSSSCG00000008056|ENSSSCG00000016577|ENSSSCG00000023903|ENSSSCG00000029323|ENSSSCG00000006296
monovalent inorganic cation transport	Gene Ontology	GO:0015672	17	117	0.00184397	0.0139521	ENSSSCG00000003903|ENSSSCG00000006263|ENSSSCG00000008195|ENSSSCG00000002776|ENSSSCG00000013436|ENSSSCG00000024313|ENSSSCG00000012049|ENSSSCG00000016990|ENSSSCG00000024316|ENSSSCG00000010035|ENSSSCG00000007524|ENSSSCG00000006740|ENSSSCG00000008056|ENSSSCG00000016577|ENSSSCG00000023903|ENSSSCG00000029323|ENSSSCG00000006296
morphogenesis of a branching epithelium	Gene Ontology	GO:0061138	10	54	0.0034828	0.022424	ENSSSCG00000001770|ENSSSCG00000016703|ENSSSCG00000013408|ENSSSCG00000003471|ENSSSCG00000005844|ENSSSCG00000007522|ENSSSCG00000001661|ENSSSCG00000017206|ENSSSCG00000008963|ENSSSCG00000009482
morphogenesis of a branching structure	Gene Ontology	GO:0001763	10	58	0.00543381	0.0311133	ENSSSCG00000001770|ENSSSCG00000016703|ENSSSCG00000013408|ENSSSCG00000003471|ENSSSCG00000005844|ENSSSCG00000007522|ENSSSCG00000001661|ENSSSCG00000017206|ENSSSCG00000008963|ENSSSCG00000009482
morphogenesis of an epithelium	Gene Ontology	GO:0002009	16	111	0.00266028	0.018551	ENSSSCG00000001770|ENSSSCG00000022080|ENSSSCG00000016703|ENSSSCG00000000293|ENSSSCG00000013408|ENSSSCG00000016018|ENSSSCG00000003471|ENSSSCG00000011171|ENSSSCG00000005844|ENSSSCG00000007522|ENSSSCG00000001661|ENSSSCG00000017206|ENSSSCG00000006256|ENSSSCG00000006940|ENSSSCG00000008963|ENSSSCG00000009482
movement of cell or subcellular component	Gene Ontology	GO:0006928	47	304	6.09952e-08	2.10363e-06	ENSSSCG00000015808|ENSSSCG00000017277|ENSSSCG00000011440|ENSSSCG00000022080|ENSSSCG00000000233|ENSSSCG00000022726|ENSSSCG00000017496|ENSSSCG00000001661|ENSSSCG00000006256|ENSSSCG00000015298|ENSSSCG00000006002|ENSSSCG00000001770|ENSSSCG00000003451|ENSSSCG00000001987|ENSSSCG00000017403|ENSSSCG00000015560|ENSSSCG00000012840|ENSSSCG00000000361|ENSSSCG00000010224|ENSSSCG00000006530|ENSSSCG00000008959|…
multicellular organism development	Gene Ontology	GO:0007275	113	891	3.06819e-12	2.31362e-10	ENSSSCG00000002866|ENSSSCG00000030150|ENSSSCG00000027525|ENSSSCG00000011747|ENSSSCG00000006256|ENSSSCG00000003551|ENSSSCG00000006002|ENSSSCG00000015119|ENSSSCG00000016267|ENSSSCG00000017403|ENSSSCG00000027072|ENSSSCG00000027778|ENSSSCG00000017772|ENSSSCG00000010682|ENSSSCG00000001872|ENSSSCG00000002873|ENSSSCG00000025588|ENSSSCG00000002385|ENSSSCG00000028304|ENSSSCG00000013599|ENSSSCG00000015037|…
multicellular organismal process	Gene Ontology	GO:0032501	143	1302	5.20328e-11	3.1283e-09	ENSSSCG00000014296|ENSSSCG00000002866|ENSSSCG00000030150|ENSSSCG00000027525|ENSSSCG00000009240|ENSSSCG00000011747|ENSSSCG00000006256|ENSSSCG00000003551|ENSSSCG00000015298|ENSSSCG00000006002|ENSSSCG00000015119|ENSSSCG00000016267|ENSSSCG00000017403|ENSSSCG00000027072|ENSSSCG00000027778|ENSSSCG00000017772|ENSSSCG00000010682|ENSSSCG00000001872|ENSSSCG00000009330|ENSSSCG00000004101|ENSSSCG00000002873|…
multi-multicellular organism process	Gene Ontology	GO:0044706	9	25	9.75091e-05	0.00132666	ENSSSCG00000012621|ENSSSCG00000002777|ENSSSCG00000000233|ENSSSCG00000021585|ENSSSCG00000012583|ENSSSCG00000023666|ENSSSCG00000011171|ENSSSCG00000014073|ENSSSCG00000010682
multi-organism process	Gene Ontology	GO:0051704	49	448	0.000176261	0.00213094	ENSSSCG00000030089|ENSSSCG00000005174|ENSSSCG00000022080|ENSSSCG00000002777|ENSSSCG00000029391|ENSSSCG00000028964|ENSSSCG00000000233|ENSSSCG00000009240|ENSSSCG00000011747|ENSSSCG00000000708|ENSSSCG00000010682|ENSSSCG00000017920|ENSSSCG00000015037|ENSSSCG00000003551|ENSSSCG00000016635|ENSSSCG00000006256|ENSSSCG00000012621|ENSSSCG00000001817|ENSSSCG00000013647|ENSSSCG00000017403|ENSSSCG00000027855|…
muscle structure development	Gene Ontology	GO:0061061	18	119	0.000913549	0.00811254	ENSSSCG00000008898|ENSSSCG00000006002|ENSSSCG00000017389|ENSSSCG00000022080|ENSSSCG00000014336|ENSSSCG00000006800|ENSSSCG00000003017|ENSSSCG00000013408|ENSSSCG00000010224|ENSSSCG00000012399|ENSSSCG00000000633|ENSSSCG00000007188|ENSSSCG00000001661|ENSSSCG00000015037|ENSSSCG00000006256|ENSSSCG00000028355|ENSSSCG00000016635|ENSSSCG00000006159
myelin sheath	Gene Ontology	GO:0043209	9	43	0.00269004	0.0186128	ENSSSCG00000014296|ENSSSCG00000007692|ENSSSCG00000005012|ENSSSCG00000012623|ENSSSCG00000029226|ENSSSCG00000024316|ENSSSCG00000010682|ENSSSCG00000011747|ENSSSCG00000028355
myeloid cell differentiation	Gene Ontology	GO:0030099	12	81	0.00715909	0.0384207	ENSSSCG00000002866|ENSSSCG00000003471|ENSSSCG00000016703|ENSSSCG00000027072|ENSSSCG00000027778|ENSSSCG00000004383|ENSSSCG00000010682|ENSSSCG00000011810|ENSSSCG00000001038|ENSSSCG00000000233|ENSSSCG00000001661|ENSSSCG00000008645
myeloid cell homeostasis	Gene Ontology	GO:0002262	7	32	0.00637181	0.0353029	ENSSSCG00000006357|ENSSSCG00000016703|ENSSSCG00000027072|ENSSSCG00000000233|ENSSSCG00000001038|ENSSSCG00000001661|ENSSSCG00000008645
myeloid leukocyte cytokine production	Gene Ontology	GO:0061082	4	7	0.00263399	0.0183966	ENSSSCG00000002385|ENSSSCG00000003017|ENSSSCG00000005385|ENSSSCG00000006357
NAD binding	Gene Ontology	GO:0051287	4	9	0.00520127	0.0299747	ENSSSCG00000030150|ENSSSCG00000004454|ENSSSCG00000009150|ENSSSCG00000023264
NADH dehydrogenase complex	Gene Ontology	GO:0030964	5	18	0.0089663	0.0444353	ENSSSCG00000011764|ENSSSCG00000024313|ENSSSCG00000016100|ENSSSCG00000003653|ENSSSCG00000011003
negative regulation of apoptotic process	Gene Ontology	GO:0043066	30	166	9.36231e-07	2.32698e-05	ENSSSCG00000017705|ENSSSCG00000022080|ENSSSCG00000017496|ENSSSCG00000003928|ENSSSCG00000009240|ENSSSCG00000005385|ENSSSCG00000016925|ENSSSCG00000001770|ENSSSCG00000012623|ENSSSCG00000002050|ENSSSCG00000017403|ENSSSCG00000001779|ENSSSCG00000027778|ENSSSCG00000010682|ENSSSCG00000016322|ENSSSCG00000006940|ENSSSCG00000028964|ENSSSCG00000029652|ENSSSCG00000011290|ENSSSCG00000010860|ENSSSCG00000000633|…
negative regulation of biological process	Gene Ontology	GO:0048519	120	910	5.15289e-14	5.33145e-12	ENSSSCG00000014296|ENSSSCG00000002866|ENSSSCG00000027525|ENSSSCG00000008239|ENSSSCG00000009240|ENSSSCG00000017496|ENSSSCG00000022998|ENSSSCG00000006256|ENSSSCG00000015298|ENSSSCG00000006002|ENSSSCG00000016267|ENSSSCG00000016754|ENSSSCG00000017403|ENSSSCG00000027072|ENSSSCG00000027778|ENSSSCG00000013901|ENSSSCG00000010682|ENSSSCG00000012277|ENSSSCG00000009592|ENSSSCG00000003493|ENSSSCG00000029652|…
negative regulation of biosynthetic process	Gene Ontology	GO:0009890	31	255	0.000561441	0.00548979	ENSSSCG00000002866|ENSSSCG00000011810|ENSSSCG00000022080|ENSSSCG00000003928|ENSSSCG00000001661|ENSSSCG00000022998|ENSSSCG00000006256|ENSSSCG00000008645|ENSSSCG00000012551|ENSSSCG00000014336|ENSSSCG00000016420|ENSSSCG00000005453|ENSSSCG00000016754|ENSSSCG00000009592|ENSSSCG00000005385|ENSSSCG00000008516|ENSSSCG00000017160|ENSSSCG00000017187|ENSSSCG00000000633|ENSSSCG00000005844|ENSSSCG00000009403|…
negative regulation of catalytic activity	Gene Ontology	GO:0043086	24	160	0.000156063	0.00194488	ENSSSCG00000012277|ENSSSCG00000022998|ENSSSCG00000024009|ENSSSCG00000001817|ENSSSCG00000027072|ENSSSCG00000027855|ENSSSCG00000010682|ENSSSCG00000016991|ENSSSCG00000020744|ENSSSCG00000004578|ENSSSCG00000015850|ENSSSCG00000004888|ENSSSCG00000011453|ENSSSCG00000016032|ENSSSCG00000006369|ENSSSCG00000027525|ENSSSCG00000013599|ENSSSCG00000001011|ENSSSCG00000017164|ENSSSCG00000005267|ENSSSCG00000022689|…
negative regulation of cell communication	Gene Ontology	GO:0010648	29	200	5.81813e-05	0.000889514	ENSSSCG00000022080|ENSSSCG00000009817|ENSSSCG00000010026|ENSSSCG00000001661|ENSSSCG00000017866|ENSSSCG00000006256|ENSSSCG00000015298|ENSSSCG00000006002|ENSSSCG00000003471|ENSSSCG00000012623|ENSSSCG00000014336|ENSSSCG00000027855|ENSSSCG00000016322|ENSSSCG00000016635|ENSSSCG00000016991|ENSSSCG00000020744|ENSSSCG00000011470|ENSSSCG00000015850|ENSSSCG00000011290|ENSSSCG00000016018|ENSSSCG00000000633|…
negative regulation of cell death	Gene Ontology	GO:0060548	32	181	6.26671e-07	1.64974e-05	ENSSSCG00000017705|ENSSSCG00000022080|ENSSSCG00000017496|ENSSSCG00000003928|ENSSSCG00000009240|ENSSSCG00000005385|ENSSSCG00000016925|ENSSSCG00000006002|ENSSSCG00000001770|ENSSSCG00000012623|ENSSSCG00000002050|ENSSSCG00000017403|ENSSSCG00000001779|ENSSSCG00000027778|ENSSSCG00000005453|ENSSSCG00000010682|ENSSSCG00000016322|ENSSSCG00000006940|ENSSSCG00000028964|ENSSSCG00000029652|ENSSSCG00000011290|…
negative regulation of cell differentiation	Gene Ontology	GO:0045596	20	125	0.000254978	0.0028766	ENSSSCG00000006530|ENSSSCG00000006002|ENSSSCG00000003017|ENSSSCG00000011440|ENSSSCG00000022080|ENSSSCG00000005267|ENSSSCG00000008898|ENSSSCG00000017187|ENSSSCG00000016703|ENSSSCG00000016420|ENSSSCG00000016018|ENSSSCG00000010035|ENSSSCG00000012399|ENSSSCG00000016267|ENSSSCG00000005844|ENSSSCG00000017403|ENSSSCG00000011398|ENSSSCG00000015037|ENSSSCG00000006256|ENSSSCG00000008645
negative regulation of cell growth	Gene Ontology	GO:0030308	8	40	0.00579312	0.0325835	ENSSSCG00000006002|ENSSSCG00000011440|ENSSSCG00000003017|ENSSSCG00000000233|ENSSSCG00000016018|ENSSSCG00000000602|ENSSSCG00000011398|ENSSSCG00000006256
negative regulation of cell population proliferation	Gene Ontology	GO:0008285	18	119	0.000913549	0.00811254	ENSSSCG00000002866|ENSSSCG00000012171|ENSSSCG00000006002|ENSSSCG00000028964|ENSSSCG00000017187|ENSSSCG00000017403|ENSSSCG00000027072|ENSSSCG00000003017|ENSSSCG00000016018|ENSSSCG00000016635|ENSSSCG00000012399|ENSSSCG00000013901|ENSSSCG00000016323|ENSSSCG00000011171|ENSSSCG00000000602|ENSSSCG00000017866|ENSSSCG00000008645|ENSSSCG00000009482
negative regulation of cell projection organization	Gene Ontology	GO:0031345	6	21	0.00380327	0.0236796	ENSSSCG00000011440|ENSSSCG00000016267|ENSSSCG00000010035|ENSSSCG00000006530|ENSSSCG00000011398|ENSSSCG00000009482
negative regulation of cell-cell adhesion	Gene Ontology	GO:0022408	6	25	0.007772	0.0405841	ENSSSCG00000005267|ENSSSCG00000017187|ENSSSCG00000008429|ENSSSCG00000003017|ENSSSCG00000005844|ENSSSCG00000020744
negative regulation of cellular biosynthetic process	Gene Ontology	GO:0031327	30	251	0.000876097	0.00782682	ENSSSCG00000002866|ENSSSCG00000011810|ENSSSCG00000003928|ENSSSCG00000001661|ENSSSCG00000022998|ENSSSCG00000006256|ENSSSCG00000008645|ENSSSCG00000012551|ENSSSCG00000014336|ENSSSCG00000016420|ENSSSCG00000005453|ENSSSCG00000016754|ENSSSCG00000009592|ENSSSCG00000005385|ENSSSCG00000008516|ENSSSCG00000017160|ENSSSCG00000017187|ENSSSCG00000000633|ENSSSCG00000005844|ENSSSCG00000009403|ENSSSCG00000011106|…
negative regulation of cellular component movement	Gene Ontology	GO:0051271	9	44	0.00307767	0.0204672	ENSSSCG00000011470|ENSSSCG00000006002|ENSSSCG00000011440|ENSSSCG00000022080|ENSSSCG00000017723|ENSSSCG00000017403|ENSSSCG00000003017|ENSSSCG00000003183|ENSSSCG00000011398
negative regulation of cellular macromolecule biosynthetic process	Gene Ontology	GO:2000113	28	235	0.00133653	0.010831	ENSSSCG00000002866|ENSSSCG00000011810|ENSSSCG00000003928|ENSSSCG00000001661|ENSSSCG00000022998|ENSSSCG00000006256|ENSSSCG00000008645|ENSSSCG00000016267|ENSSSCG00000014336|ENSSSCG00000005453|ENSSSCG00000016754|ENSSSCG00000009592|ENSSSCG00000005385|ENSSSCG00000008516|ENSSSCG00000017160|ENSSSCG00000017187|ENSSSCG00000000633|ENSSSCG00000005844|ENSSSCG00000009403|ENSSSCG00000011106|ENSSSCG00000008898|…
negative regulation of cellular metabolic process	Gene Ontology	GO:0031324	56	447	1.75937e-06	4.1858e-05	ENSSSCG00000014296|ENSSSCG00000005174|ENSSSCG00000027855|ENSSSCG00000002866|ENSSSCG00000012277|ENSSSCG00000003928|ENSSSCG00000005453|ENSSSCG00000001661|ENSSSCG00000011810|ENSSSCG00000007188|ENSSSCG00000022998|ENSSSCG00000006256|ENSSSCG00000008645|ENSSSCG00000010026|ENSSSCG00000017187|ENSSSCG00000011106|ENSSSCG00000004888|ENSSSCG00000012551|ENSSSCG00000014336|ENSSSCG00000017403|ENSSSCG00000016420|…
negative regulation of cellular process	Gene Ontology	GO:0048523	108	820	1.20014e-12	1.02681e-10	ENSSSCG00000014296|ENSSSCG00000002866|ENSSSCG00000003493|ENSSSCG00000008239|ENSSSCG00000009240|ENSSSCG00000017496|ENSSSCG00000022998|ENSSSCG00000006256|ENSSSCG00000015298|ENSSSCG00000006002|ENSSSCG00000016267|ENSSSCG00000016754|ENSSSCG00000017403|ENSSSCG00000027072|ENSSSCG00000027778|ENSSSCG00000016322|ENSSSCG00000010682|ENSSSCG00000012277|ENSSSCG00000009592|ENSSSCG00000029652|ENSSSCG00000002707|…
negative regulation of cellular protein metabolic process	Gene Ontology	GO:0032269	21	191	0.0112185	0.0525935	ENSSSCG00000015850|ENSSSCG00000017164|ENSSSCG00000004888|ENSSSCG00000011453|ENSSSCG00000022689|ENSSSCG00000016032|ENSSSCG00000027855|ENSSSCG00000002707|ENSSSCG00000009817|ENSSSCG00000010682|ENSSSCG00000020744|ENSSSCG00000016991|ENSSSCG00000009482|ENSSSCG00000007188|ENSSSCG00000012277|ENSSSCG00000022998|ENSSSCG00000027525|ENSSSCG00000001011|ENSSSCG00000003017|ENSSSCG00000024009|ENSSSCG00000001817
negative regulation of chemotaxis	Gene Ontology	GO:0050922	4	11	0.00905354	0.0445566	ENSSSCG00000017723|ENSSSCG00000011398|ENSSSCG00000006002|ENSSSCG00000011440
negative regulation of developmental process	Gene Ontology	GO:0051093	23	154	0.000224506	0.0026285	ENSSSCG00000011440|ENSSSCG00000022080|ENSSSCG00000009240|ENSSSCG00000012399|ENSSSCG00000006256|ENSSSCG00000008645|ENSSSCG00000006002|ENSSSCG00000016267|ENSSSCG00000017403|ENSSSCG00000016420|ENSSSCG00000010035|ENSSSCG00000006530|ENSSSCG00000017187|ENSSSCG00000016018|ENSSSCG00000000633|ENSSSCG00000005844|ENSSSCG00000011398|ENSSSCG00000015037|ENSSSCG00000008898|ENSSSCG00000005267|ENSSSCG00000017723|…
negative regulation of gene expression	Gene Ontology	GO:0010629	29	286	0.00898231	0.0444519	ENSSSCG00000002866|ENSSSCG00000011810|ENSSSCG00000003928|ENSSSCG00000000233|ENSSSCG00000001661|ENSSSCG00000022998|ENSSSCG00000006256|ENSSSCG00000008645|ENSSSCG00000014336|ENSSSCG00000005453|ENSSSCG00000016754|ENSSSCG00000009592|ENSSSCG00000005385|ENSSSCG00000008516|ENSSSCG00000017160|ENSSSCG00000017187|ENSSSCG00000000633|ENSSSCG00000005844|ENSSSCG00000028304|ENSSSCG00000011106|ENSSSCG00000008898|…
negative regulation of growth	Gene Ontology	GO:0045926	11	46	0.000359461	0.00380772	ENSSSCG00000006002|ENSSSCG00000011440|ENSSSCG00000003017|ENSSSCG00000000233|ENSSSCG00000009240|ENSSSCG00000016018|ENSSSCG00000000602|ENSSSCG00000011398|ENSSSCG00000030300|ENSSSCG00000006256|ENSSSCG00000023684
negative regulation of hydrolase activity	Gene Ontology	GO:0051346	14	93	0.00338266	0.0220343	ENSSSCG00000017164|ENSSSCG00000004888|ENSSSCG00000011453|ENSSSCG00000012277|ENSSSCG00000027072|ENSSSCG00000016279|ENSSSCG00000010682|ENSSSCG00000009482|ENSSSCG00000006369|ENSSSCG00000027525|ENSSSCG00000013599|ENSSSCG00000001011|ENSSSCG00000016032|ENSSSCG00000001817
negative regulation of immune system process	Gene Ontology	GO:0002683	12	72	0.00311448	0.020492	ENSSSCG00000006002|ENSSSCG00000005267|ENSSSCG00000006357|ENSSSCG00000017723|ENSSSCG00000016703|ENSSSCG00000003017|ENSSSCG00000008645|ENSSSCG00000017187|ENSSSCG00000002385|ENSSSCG00000005844|ENSSSCG00000020744|ENSSSCG00000024791
negative regulation of intracellular signal transduction	Gene Ontology	GO:1902532	13	75	0.00156672	0.0123369	ENSSSCG00000015298|ENSSSCG00000015850|ENSSSCG00000022080|ENSSSCG00000000633|ENSSSCG00000016991|ENSSSCG00000014633|ENSSSCG00000016322|ENSSSCG00000003471|ENSSSCG00000020744|ENSSSCG00000009668|ENSSSCG00000010026|ENSSSCG00000009817|ENSSSCG00000009482
negative regulation of kinase activity	Gene Ontology	GO:0033673	10	51	0.00242303	0.0172757	ENSSSCG00000015850|ENSSSCG00000022689|ENSSSCG00000027855|ENSSSCG00000010682|ENSSSCG00000016991|ENSSSCG00000020744|ENSSSCG00000022998|ENSSSCG00000010026|ENSSSCG00000024009|ENSSSCG00000009482
negative regulation of locomotion	Gene Ontology	GO:0040013	9	46	0.00398416	0.0244153	ENSSSCG00000011470|ENSSSCG00000006002|ENSSSCG00000011440|ENSSSCG00000022080|ENSSSCG00000017723|ENSSSCG00000017403|ENSSSCG00000003017|ENSSSCG00000003183|ENSSSCG00000011398
negative regulation of lymphocyte differentiation	Gene Ontology	GO:0045620	4	7	0.00263399	0.0183966	ENSSSCG00000017187|ENSSSCG00000005844|ENSSSCG00000005267|ENSSSCG00000008645
negative regulation of macromolecule biosynthetic process	Gene Ontology	GO:0010558	29	241	0.000963582	0.00845557	ENSSSCG00000002866|ENSSSCG00000011810|ENSSSCG00000003928|ENSSSCG00000001661|ENSSSCG00000022998|ENSSSCG00000006256|ENSSSCG00000008645|ENSSSCG00000012551|ENSSSCG00000014336|ENSSSCG00000005453|ENSSSCG00000016754|ENSSSCG00000009592|ENSSSCG00000005385|ENSSSCG00000008516|ENSSSCG00000017160|ENSSSCG00000017187|ENSSSCG00000000633|ENSSSCG00000005844|ENSSSCG00000009403|ENSSSCG00000011106|ENSSSCG00000008898|…
negative regulation of macromolecule metabolic process	Gene Ontology	GO:0010605	52	459	4.97402e-05	0.000787524	ENSSSCG00000002866|ENSSSCG00000011810|ENSSSCG00000012277|ENSSSCG00000028304|ENSSSCG00000003928|ENSSSCG00000000233|ENSSSCG00000005453|ENSSSCG00000001661|ENSSSCG00000005385|ENSSSCG00000007188|ENSSSCG00000022998|ENSSSCG00000006256|ENSSSCG00000008645|ENSSSCG00000017187|ENSSSCG00000011106|ENSSSCG00000004888|ENSSSCG00000012551|ENSSSCG00000014336|ENSSSCG00000027855|ENSSSCG00000009817|ENSSSCG00000010682|…
negative regulation of metabolic process	Gene Ontology	GO:0009892	60	500	2.6384e-06	5.8986e-05	ENSSSCG00000014296|ENSSSCG00000005174|ENSSSCG00000027855|ENSSSCG00000002866|ENSSSCG00000012277|ENSSSCG00000028304|ENSSSCG00000003928|ENSSSCG00000000233|ENSSSCG00000005453|ENSSSCG00000001661|ENSSSCG00000011810|ENSSSCG00000007188|ENSSSCG00000022998|ENSSSCG00000006256|ENSSSCG00000008645|ENSSSCG00000010026|ENSSSCG00000017187|ENSSSCG00000011106|ENSSSCG00000004888|ENSSSCG00000012551|ENSSSCG00000014336|…
negative regulation of molecular function	Gene Ontology	GO:0044092	32	205	6.53776e-06	0.000131613	ENSSSCG00000012277|ENSSSCG00000029323|ENSSSCG00000022998|ENSSSCG00000008645|ENSSSCG00000025455|ENSSSCG00000001817|ENSSSCG00000027072|ENSSSCG00000027855|ENSSSCG00000010682|ENSSSCG00000017187|ENSSSCG00000016991|ENSSSCG00000020744|ENSSSCG00000004578|ENSSSCG00000015850|ENSSSCG00000004888|ENSSSCG00000015298|ENSSSCG00000011453|ENSSSCG00000016032|ENSSSCG00000006369|ENSSSCG00000027525|ENSSSCG00000013599|…
negative regulation of multicellular organismal process	Gene Ontology	GO:0051241	27	189	0.000128998	0.00167811	ENSSSCG00000012171|ENSSSCG00000011440|ENSSSCG00000022080|ENSSSCG00000009240|ENSSSCG00000012399|ENSSSCG00000001661|ENSSSCG00000006256|ENSSSCG00000008645|ENSSSCG00000015298|ENSSSCG00000001817|ENSSSCG00000012551|ENSSSCG00000017403|ENSSSCG00000009817|ENSSSCG00000010035|ENSSSCG00000006530|ENSSSCG00000017187|ENSSSCG00000016018|ENSSSCG00000002385|ENSSSCG00000005844|ENSSSCG00000011398|ENSSSCG00000016267|…
negative regulation of neurogenesis	Gene Ontology	GO:0050768	8	44	0.00943587	0.04588	ENSSSCG00000011440|ENSSSCG00000016267|ENSSSCG00000022080|ENSSSCG00000017403|ENSSSCG00000010035|ENSSSCG00000006530|ENSSSCG00000011398|ENSSSCG00000008645
negative regulation of neuron differentiation	Gene Ontology	GO:0045665	7	34	0.0084286	0.0432512	ENSSSCG00000011440|ENSSSCG00000016267|ENSSSCG00000022080|ENSSSCG00000010035|ENSSSCG00000006530|ENSSSCG00000011398|ENSSSCG00000008645
negative regulation of neuron projection development	Gene Ontology	GO:0010977	5	19	0.0107981	0.0508907	ENSSSCG00000006530|ENSSSCG00000011398|ENSSSCG00000011440|ENSSSCG00000016267|ENSSSCG00000010035
negative regulation of nitrogen compound metabolic process	Gene Ontology	GO:0051172	48	417	6.77844e-05	0.00101288	ENSSSCG00000002866|ENSSSCG00000011810|ENSSSCG00000012277|ENSSSCG00000003928|ENSSSCG00000005453|ENSSSCG00000001661|ENSSSCG00000005385|ENSSSCG00000007188|ENSSSCG00000022998|ENSSSCG00000006256|ENSSSCG00000008645|ENSSSCG00000017187|ENSSSCG00000011106|ENSSSCG00000004888|ENSSSCG00000012551|ENSSSCG00000014336|ENSSSCG00000017403|ENSSSCG00000027855|ENSSSCG00000009817|ENSSSCG00000010682|ENSSSCG00000016754|…
negative regulation of nucleic acid-templated transcription	Gene Ontology	GO:1903507	25	214	0.002988	0.0199487	ENSSSCG00000002866|ENSSSCG00000011810|ENSSSCG00000003928|ENSSSCG00000001661|ENSSSCG00000022998|ENSSSCG00000006256|ENSSSCG00000008645|ENSSSCG00000014336|ENSSSCG00000005453|ENSSSCG00000016754|ENSSSCG00000009592|ENSSSCG00000005385|ENSSSCG00000008516|ENSSSCG00000017160|ENSSSCG00000017187|ENSSSCG00000000633|ENSSSCG00000005844|ENSSSCG00000011106|ENSSSCG00000008898|ENSSSCG00000013401|ENSSSCG00000024312|…
negative regulation of nucleobase-containing compound metabolic process	Gene Ontology	GO:0045934	26	238	0.00558166	0.0315939	ENSSSCG00000002866|ENSSSCG00000011810|ENSSSCG00000003928|ENSSSCG00000001661|ENSSSCG00000022998|ENSSSCG00000006256|ENSSSCG00000008645|ENSSSCG00000014336|ENSSSCG00000017403|ENSSSCG00000005453|ENSSSCG00000016754|ENSSSCG00000009592|ENSSSCG00000005385|ENSSSCG00000008516|ENSSSCG00000017160|ENSSSCG00000017187|ENSSSCG00000000633|ENSSSCG00000005844|ENSSSCG00000011106|ENSSSCG00000008898|ENSSSCG00000013401|…
negative regulation of phosphate metabolic process	Gene Ontology	GO:0045936	15	105	0.00384037	0.0237964	ENSSSCG00000015850|ENSSSCG00000022080|ENSSSCG00000022689|ENSSSCG00000027855|ENSSSCG00000009817|ENSSSCG00000010682|ENSSSCG00000016991|ENSSSCG00000017403|ENSSSCG00000007188|ENSSSCG00000020744|ENSSSCG00000022998|ENSSSCG00000010026|ENSSSCG00000003017|ENSSSCG00000024009|ENSSSCG00000009482
negative regulation of phosphorus metabolic process	Gene Ontology	GO:0010563	15	105	0.00384037	0.0237964	ENSSSCG00000015850|ENSSSCG00000022080|ENSSSCG00000022689|ENSSSCG00000027855|ENSSSCG00000009817|ENSSSCG00000010682|ENSSSCG00000016991|ENSSSCG00000017403|ENSSSCG00000007188|ENSSSCG00000020744|ENSSSCG00000022998|ENSSSCG00000010026|ENSSSCG00000003017|ENSSSCG00000024009|ENSSSCG00000009482
negative regulation of phosphorylation	Gene Ontology	GO:0042326	15	84	0.000537763	0.0053049	ENSSSCG00000015850|ENSSSCG00000022080|ENSSSCG00000022689|ENSSSCG00000027855|ENSSSCG00000009817|ENSSSCG00000010682|ENSSSCG00000016991|ENSSSCG00000017403|ENSSSCG00000007188|ENSSSCG00000020744|ENSSSCG00000022998|ENSSSCG00000010026|ENSSSCG00000003017|ENSSSCG00000024009|ENSSSCG00000009482
negative regulation of programmed cell death	Gene Ontology	GO:0043069	30	168	1.16495e-06	2.86347e-05	ENSSSCG00000017705|ENSSSCG00000022080|ENSSSCG00000017496|ENSSSCG00000003928|ENSSSCG00000009240|ENSSSCG00000005385|ENSSSCG00000016925|ENSSSCG00000001770|ENSSSCG00000012623|ENSSSCG00000002050|ENSSSCG00000017403|ENSSSCG00000001779|ENSSSCG00000027778|ENSSSCG00000010682|ENSSSCG00000016322|ENSSSCG00000006940|ENSSSCG00000028964|ENSSSCG00000029652|ENSSSCG00000011290|ENSSSCG00000010860|ENSSSCG00000000633|…
negative regulation of protein metabolic process	Gene Ontology	GO:0051248	25	200	0.00130576	0.0106398	ENSSSCG00000012277|ENSSSCG00000007188|ENSSSCG00000022998|ENSSSCG00000024009|ENSSSCG00000001817|ENSSSCG00000012551|ENSSSCG00000027855|ENSSSCG00000009817|ENSSSCG00000010682|ENSSSCG00000017187|ENSSSCG00000016991|ENSSSCG00000020744|ENSSSCG00000015850|ENSSSCG00000004888|ENSSSCG00000011453|ENSSSCG00000016032|ENSSSCG00000016267|ENSSSCG00000002707|ENSSSCG00000009403|ENSSSCG00000027525|ENSSSCG00000001011|…
negative regulation of protein phosphorylation	Gene Ontology	GO:0001933	11	74	0.00959383	0.0464956	ENSSSCG00000015850|ENSSSCG00000022689|ENSSSCG00000027855|ENSSSCG00000009817|ENSSSCG00000016991|ENSSSCG00000007188|ENSSSCG00000020744|ENSSSCG00000022998|ENSSSCG00000003017|ENSSSCG00000024009|ENSSSCG00000009482
negative regulation of response to stimulus	Gene Ontology	GO:0048585	38	241	7.32847e-07	1.88465e-05	ENSSSCG00000005453|ENSSSCG00000011440|ENSSSCG00000022080|ENSSSCG00000009817|ENSSSCG00000010026|ENSSSCG00000017866|ENSSSCG00000006256|ENSSSCG00000024791|ENSSSCG00000015298|ENSSSCG00000006002|ENSSSCG00000003471|ENSSSCG00000012623|ENSSSCG00000014336|ENSSSCG00000027855|ENSSSCG00000016322|ENSSSCG00000016635|ENSSSCG00000016991|ENSSSCG00000020744|ENSSSCG00000015850|ENSSSCG00000017187|ENSSSCG00000011290|…
negative regulation of RNA biosynthetic process	Gene Ontology	GO:1902679	25	214	0.002988	0.0199487	ENSSSCG00000002866|ENSSSCG00000011810|ENSSSCG00000003928|ENSSSCG00000001661|ENSSSCG00000022998|ENSSSCG00000006256|ENSSSCG00000008645|ENSSSCG00000014336|ENSSSCG00000005453|ENSSSCG00000016754|ENSSSCG00000009592|ENSSSCG00000005385|ENSSSCG00000008516|ENSSSCG00000017160|ENSSSCG00000017187|ENSSSCG00000000633|ENSSSCG00000005844|ENSSSCG00000011106|ENSSSCG00000008898|ENSSSCG00000013401|ENSSSCG00000024312|…
negative regulation of RNA metabolic process	Gene Ontology	GO:0051253	25	224	0.00509341	0.0296216	ENSSSCG00000002866|ENSSSCG00000011810|ENSSSCG00000003928|ENSSSCG00000001661|ENSSSCG00000022998|ENSSSCG00000006256|ENSSSCG00000008645|ENSSSCG00000014336|ENSSSCG00000005453|ENSSSCG00000016754|ENSSSCG00000009592|ENSSSCG00000005385|ENSSSCG00000008516|ENSSSCG00000017160|ENSSSCG00000017187|ENSSSCG00000000633|ENSSSCG00000005844|ENSSSCG00000011106|ENSSSCG00000008898|ENSSSCG00000013401|ENSSSCG00000024312|…
negative regulation of signal transduction	Gene Ontology	GO:0009968	27	183	7.97801e-05	0.00114497	ENSSSCG00000022080|ENSSSCG00000010026|ENSSSCG00000017866|ENSSSCG00000006256|ENSSSCG00000015298|ENSSSCG00000006002|ENSSSCG00000003471|ENSSSCG00000012623|ENSSSCG00000014336|ENSSSCG00000027855|ENSSSCG00000009817|ENSSSCG00000016635|ENSSSCG00000016991|ENSSSCG00000020744|ENSSSCG00000015850|ENSSSCG00000011290|ENSSSCG00000016018|ENSSSCG00000000633|ENSSSCG00000005844|ENSSSCG00000016322|ENSSSCG00000017705|…
negative regulation of signaling	Gene Ontology	GO:0023057	29	200	5.81813e-05	0.000889514	ENSSSCG00000022080|ENSSSCG00000009817|ENSSSCG00000010026|ENSSSCG00000001661|ENSSSCG00000017866|ENSSSCG00000006256|ENSSSCG00000015298|ENSSSCG00000006002|ENSSSCG00000003471|ENSSSCG00000012623|ENSSSCG00000014336|ENSSSCG00000027855|ENSSSCG00000016322|ENSSSCG00000016635|ENSSSCG00000016991|ENSSSCG00000020744|ENSSSCG00000011470|ENSSSCG00000015850|ENSSSCG00000011290|ENSSSCG00000016018|ENSSSCG00000000633|…
negative regulation of transcription by RNA polymerase II	Gene Ontology	GO:0000122	19	154	0.00534275	0.0307105	ENSSSCG00000002866|ENSSSCG00000008898|ENSSSCG00000017160|ENSSSCG00000011810|ENSSSCG00000014336|ENSSSCG00000017187|ENSSSCG00000003928|ENSSSCG00000007849|ENSSSCG00000005453|ENSSSCG00000016754|ENSSSCG00000000633|ENSSSCG00000005385|ENSSSCG00000005844|ENSSSCG00000022998|ENSSSCG00000009592|ENSSSCG00000001661|ENSSSCG00000006256|ENSSSCG00000008645|ENSSSCG00000006159
negative regulation of transcription, DNA-templated	Gene Ontology	GO:0045892	25	209	0.00224865	0.0162671	ENSSSCG00000002866|ENSSSCG00000011810|ENSSSCG00000003928|ENSSSCG00000001661|ENSSSCG00000022998|ENSSSCG00000006256|ENSSSCG00000008645|ENSSSCG00000014336|ENSSSCG00000005453|ENSSSCG00000016754|ENSSSCG00000009592|ENSSSCG00000005385|ENSSSCG00000008516|ENSSSCG00000017160|ENSSSCG00000017187|ENSSSCG00000000633|ENSSSCG00000005844|ENSSSCG00000011106|ENSSSCG00000008898|ENSSSCG00000013401|ENSSSCG00000024312|…
negative regulation of transferase activity	Gene Ontology	GO:0051348	10	54	0.0034828	0.022424	ENSSSCG00000015850|ENSSSCG00000022689|ENSSSCG00000027855|ENSSSCG00000010682|ENSSSCG00000016991|ENSSSCG00000020744|ENSSSCG00000022998|ENSSSCG00000010026|ENSSSCG00000024009|ENSSSCG00000009482
nervous system development	Gene Ontology	GO:0007399	35	344	0.00418816	0.0254899	ENSSSCG00000011810|ENSSSCG00000011440|ENSSSCG00000022080|ENSSSCG00000011747|ENSSSCG00000029460|ENSSSCG00000001661|ENSSSCG00000005012|ENSSSCG00000006256|ENSSSCG00000008645|ENSSSCG00000003471|ENSSSCG00000016267|ENSSSCG00000017403|ENSSSCG00000004677|ENSSSCG00000010035|ENSSSCG00000006530|ENSSSCG00000017187|ENSSSCG00000001872|ENSSSCG00000009357|ENSSSCG00000005385|ENSSSCG00000016290|ENSSSCG00000010224|…
neurogenesis	Gene Ontology	GO:0022008	27	242	0.0037134	0.0236351	ENSSSCG00000011810|ENSSSCG00000011440|ENSSSCG00000022080|ENSSSCG00000029460|ENSSSCG00000001661|ENSSSCG00000005012|ENSSSCG00000010224|ENSSSCG00000008645|ENSSSCG00000003471|ENSSSCG00000016267|ENSSSCG00000017403|ENSSSCG00000004677|ENSSSCG00000010035|ENSSSCG00000006530|ENSSSCG00000001872|ENSSSCG00000005385|ENSSSCG00000016290|ENSSSCG00000027130|ENSSSCG00000007692|ENSSSCG00000015119|ENSSSCG00000011398|…
neuron differentiation	Gene Ontology	GO:0030182	22	201	0.0100445	0.0483635	ENSSSCG00000011440|ENSSSCG00000022080|ENSSSCG00000029460|ENSSSCG00000001661|ENSSSCG00000005012|ENSSSCG00000010035|ENSSSCG00000008645|ENSSSCG00000003471|ENSSSCG00000016267|ENSSSCG00000017403|ENSSSCG00000004677|ENSSSCG00000010224|ENSSSCG00000006530|ENSSSCG00000001872|ENSSSCG00000005385|ENSSSCG00000016290|ENSSSCG00000027130|ENSSSCG00000007692|ENSSSCG00000015119|ENSSSCG00000011398|ENSSSCG00000018033|…
nitrogen compound metabolic process	Gene Ontology	GO:0006807	218	2204	1.92052e-12	1.55352e-10	ENSSSCG00000002866|ENSSSCG00000008030|ENSSSCG00000009403|ENSSSCG00000027525|ENSSSCG00000009240|ENSSSCG00000026622|ENSSSCG00000030150|ENSSSCG00000013990|ENSSSCG00000021767|ENSSSCG00000022998|ENSSSCG00000006256|ENSSSCG00000001571|ENSSSCG00000015298|ENSSSCG00000007307|ENSSSCG00000023585|ENSSSCG00000023903|ENSSSCG00000017403|ENSSSCG00000027072|ENSSSCG00000027778|ENSSSCG00000016322|ENSSSCG00000010682|…
nitrogen compound transport	Gene Ontology	GO:0071705	41	372	0.000506086	0.00505972	ENSSSCG00000015808|ENSSSCG00000005453|ENSSSCG00000005012|ENSSSCG00000024927|ENSSSCG00000028509|ENSSSCG00000017219|ENSSSCG00000003928|ENSSSCG00000009817|ENSSSCG00000004677|ENSSSCG00000022998|ENSSSCG00000010224|ENSSSCG00000015298|ENSSSCG00000006002|ENSSSCG00000023585|ENSSSCG00000017403|ENSSSCG00000027072|ENSSSCG00000027855|ENSSSCG00000022726|ENSSSCG00000004826|ENSSSCG00000010035|ENSSSCG00000012494|…
Notch signaling pathway	Gene Ontology	GO:0007219	12	44	6.78443e-05	0.00101288	ENSSSCG00000002866|ENSSSCG00000006002|ENSSSCG00000002307|ENSSSCG00000009361|ENSSSCG00000029813|ENSSSCG00000014051|ENSSSCG00000010860|ENSSSCG00000010537|ENSSSCG00000005844|ENSSSCG00000017403|ENSSSCG00000017607|ENSSSCG00000006159
nuclear outer membrane-endoplasmic reticulum membrane network	Gene Ontology	GO:0042175	35	137	4.90392e-11	2.9887e-09	ENSSSCG00000008237|ENSSSCG00000013004|ENSSSCG00000009245|ENSSSCG00000029652|ENSSSCG00000010853|ENSSSCG00000004826|ENSSSCG00000007188|ENSSSCG00000021464|ENSSSCG00000008857|ENSSSCG00000012625|ENSSSCG00000023255|ENSSSCG00000014080|ENSSSCG00000016420|ENSSSCG00000012061|ENSSSCG00000017772|ENSSSCG00000009145|ENSSSCG00000009164|ENSSSCG00000004677|ENSSSCG00000015298|ENSSSCG00000010860|ENSSSCG00000015311|…
nucleic acid-templated transcription	Gene Ontology	GO:0097659	64	707	0.00212794	0.0155967	ENSSSCG00000002866|ENSSSCG00000013263|ENSSSCG00000016420|ENSSSCG00000022080|ENSSSCG00000008429|ENSSSCG00000003928|ENSSSCG00000000233|ENSSSCG00000009240|ENSSSCG00000012399|ENSSSCG00000022998|ENSSSCG00000011810|ENSSSCG00000007507|ENSSSCG00000000708|ENSSSCG00000007743|ENSSSCG00000011264|ENSSSCG00000007688|ENSSSCG00000006256|ENSSSCG00000008645|ENSSSCG00000013307|ENSSSCG00000015298|ENSSSCG00000005029|…
nucleobase-containing compound biosynthetic process	Gene Ontology	GO:0034654	77	794	0.000115406	0.00152357	ENSSSCG00000002866|ENSSSCG00000013263|ENSSSCG00000016420|ENSSSCG00000022080|ENSSSCG00000008429|ENSSSCG00000023903|ENSSSCG00000003928|ENSSSCG00000000233|ENSSSCG00000009240|ENSSSCG00000012399|ENSSSCG00000022998|ENSSSCG00000030150|ENSSSCG00000013990|ENSSSCG00000000708|ENSSSCG00000007743|ENSSSCG00000011264|ENSSSCG00000007688|ENSSSCG00000006256|ENSSSCG00000008645|ENSSSCG00000013307|ENSSSCG00000015298|…
nucleobase-containing compound metabolic process	Gene Ontology	GO:0006139	92	1110	0.00308808	0.0204825	ENSSSCG00000002866|ENSSSCG00000008030|ENSSSCG00000028304|ENSSSCG00000009240|ENSSSCG00000026622|ENSSSCG00000030150|ENSSSCG00000013990|ENSSSCG00000022998|ENSSSCG00000006256|ENSSSCG00000015298|ENSSSCG00000017403|ENSSSCG00000027778|ENSSSCG00000009817|ENSSSCG00000010682|ENSSSCG00000009592|ENSSSCG00000005029|ENSSSCG00000002385|ENSSSCG00000006308|ENSSSCG00000007559|ENSSSCG00000015334|ENSSSCG00000013597|…
nucleobase-containing small molecule metabolic process	Gene Ontology	GO:0055086	22	122	2.65812e-05	0.000458372	ENSSSCG00000030150|ENSSSCG00000022080|ENSSSCG00000008368|ENSSSCG00000007524|ENSSSCG00000012440|ENSSSCG00000013990|ENSSSCG00000016836|ENSSSCG00000014080|ENSSSCG00000002307|ENSSSCG00000017403|ENSSSCG00000009817|ENSSSCG00000005627|ENSSSCG00000002873|ENSSSCG00000015334|ENSSSCG00000023903|ENSSSCG00000006304|ENSSSCG00000026724|ENSSSCG00000017389|ENSSSCG00000003017|ENSSSCG00000013408|ENSSSCG00000005040|…
nucleoside binding	Gene Ontology	GO:0001882	15	113	0.00700995	0.0377114	ENSSSCG00000016434|ENSSSCG00000005174|ENSSSCG00000026724|ENSSSCG00000005012|ENSSSCG00000022080|ENSSSCG00000025455|ENSSSCG00000027701|ENSSSCG00000022726|ENSSSCG00000006564|ENSSSCG00000003183|ENSSSCG00000013600|ENSSSCG00000007507|ENSSSCG00000000602|ENSSSCG00000011399|ENSSSCG00000029460
nucleoside diphosphate metabolic process	Gene Ontology	GO:0009132	6	26	0.00910839	0.0446291	ENSSSCG00000002873|ENSSSCG00000017403|ENSSSCG00000009817|ENSSSCG00000005627|ENSSSCG00000012440|ENSSSCG00000013990
nucleoside phosphate binding	Gene Ontology	GO:1901265	55	569	0.00115781	0.00981163	ENSSSCG00000014296|ENSSSCG00000005174|ENSSSCG00000030150|ENSSSCG00000005012|ENSSSCG00000022080|ENSSSCG00000012275|ENSSSCG00000003928|ENSSSCG00000000233|ENSSSCG00000009817|ENSSSCG00000012440|ENSSSCG00000007507|ENSSSCG00000000602|ENSSSCG00000016925|ENSSSCG00000021464|ENSSSCG00000005970|ENSSSCG00000025455|ENSSSCG00000003471|ENSSSCG00000012621|ENSSSCG00000016267|ENSSSCG00000014080|ENSSSCG00000002307|…
nucleoside phosphate biosynthetic process	Gene Ontology	GO:1901293	12	57	0.000536603	0.0053049	ENSSSCG00000026724|ENSSSCG00000017389|ENSSSCG00000016836|ENSSSCG00000002307|ENSSSCG00000003017|ENSSSCG00000013408|ENSSSCG00000007524|ENSSSCG00000013990|ENSSSCG00000005627|ENSSSCG00000015334|ENSSSCG00000023903|ENSSSCG00000006304
nucleoside phosphate metabolic process	Gene Ontology	GO:0006753	18	97	0.000101898	0.00135732	ENSSSCG00000026724|ENSSSCG00000017389|ENSSSCG00000022080|ENSSSCG00000002873|ENSSSCG00000014080|ENSSSCG00000002307|ENSSSCG00000017403|ENSSSCG00000003017|ENSSSCG00000016836|ENSSSCG00000009817|ENSSSCG00000013408|ENSSSCG00000007524|ENSSSCG00000012440|ENSSSCG00000013990|ENSSSCG00000005627|ENSSSCG00000015334|ENSSSCG00000023903|ENSSSCG00000006304
nucleoside-triphosphatase activity	Gene Ontology	GO:0017111	29	207	0.00010022	0.00134706	ENSSSCG00000005174|ENSSSCG00000014804|ENSSSCG00000022080|ENSSSCG00000000037|ENSSSCG00000007524|ENSSSCG00000000602|ENSSSCG00000017866|ENSSSCG00000025455|ENSSSCG00000003471|ENSSSCG00000027072|ENSSSCG00000016635|ENSSSCG00000013784|ENSSSCG00000010647|ENSSSCG00000026108|ENSSSCG00000017187|ENSSSCG00000003183|ENSSSCG00000013600|ENSSSCG00000023903|ENSSSCG00000013554|ENSSSCG00000011399|ENSSSCG00000006369|…
nucleoside-triphosphatase regulator activity	Gene Ontology	GO:0060589	8	34	0.0024584	0.017444	ENSSSCG00000026108|ENSSSCG00000027701|ENSSSCG00000001439|ENSSSCG00000027072|ENSSSCG00000016279|ENSSSCG00000000037|ENSSSCG00000013784|ENSSSCG00000021359
nucleotide binding	Gene Ontology	GO:0000166	55	569	0.00115781	0.00981163	ENSSSCG00000014296|ENSSSCG00000005174|ENSSSCG00000030150|ENSSSCG00000005012|ENSSSCG00000022080|ENSSSCG00000012275|ENSSSCG00000003928|ENSSSCG00000000233|ENSSSCG00000009817|ENSSSCG00000012440|ENSSSCG00000007507|ENSSSCG00000000602|ENSSSCG00000016925|ENSSSCG00000021464|ENSSSCG00000005970|ENSSSCG00000025455|ENSSSCG00000003471|ENSSSCG00000012621|ENSSSCG00000016267|ENSSSCG00000014080|ENSSSCG00000002307|…
nucleotide biosynthetic process	Gene Ontology	GO:0009165	12	56	0.000467419	0.00475869	ENSSSCG00000026724|ENSSSCG00000017389|ENSSSCG00000016836|ENSSSCG00000002307|ENSSSCG00000003017|ENSSSCG00000013408|ENSSSCG00000007524|ENSSSCG00000013990|ENSSSCG00000005627|ENSSSCG00000015334|ENSSSCG00000023903|ENSSSCG00000006304
nucleotide metabolic process	Gene Ontology	GO:0009117	18	96	9.07539e-05	0.00124235	ENSSSCG00000026724|ENSSSCG00000017389|ENSSSCG00000022080|ENSSSCG00000002873|ENSSSCG00000014080|ENSSSCG00000002307|ENSSSCG00000017403|ENSSSCG00000003017|ENSSSCG00000016836|ENSSSCG00000009817|ENSSSCG00000013408|ENSSSCG00000007524|ENSSSCG00000012440|ENSSSCG00000013990|ENSSSCG00000005627|ENSSSCG00000015334|ENSSSCG00000023903|ENSSSCG00000006304
nucleotide-sugar metabolic process	Gene Ontology	GO:0009225	4	9	0.00520127	0.0299747	ENSSSCG00000005040|ENSSSCG00000014012|ENSSSCG00000030150|ENSSSCG00000008368
nucleus	Gene Ontology	GO:0005634	118	1387	0.000323303	0.00344934	ENSSSCG00000014296|ENSSSCG00000002866|ENSSSCG00000008237|ENSSSCG00000030150|ENSSSCG00000009592|ENSSSCG00000028304|ENSSSCG00000008239|ENSSSCG00000026622|ENSSSCG00000017496|ENSSSCG00000022998|ENSSSCG00000030426|ENSSSCG00000006256|ENSSSCG00000015298|ENSSSCG00000026404|ENSSSCG00000007307|ENSSSCG00000029226|ENSSSCG00000009817|ENSSSCG00000006081|ENSSSCG00000023684|ENSSSCG00000009330|ENSSSCG00000005029|…
organelle	Gene Ontology	GO:0043226	340	2735	1.56512e-38	2.32108e-35	ENSSSCG00000014296|ENSSSCG00000002866|ENSSSCG00000008237|ENSSSCG00000030150|ENSSSCG00000009403|ENSSSCG00000005174|ENSSSCG00000002655|ENSSSCG00000009245|ENSSSCG00000013597|ENSSSCG00000008239|ENSSSCG00000024837|ENSSSCG00000005453|ENSSSCG00000011747|ENSSSCG00000010853|ENSSSCG00000001470|ENSSSCG00000004383|ENSSSCG00000016635|ENSSSCG00000007426|ENSSSCG00000022998|ENSSSCG00000030426|ENSSSCG00000006256|…
organelle disassembly	Gene Ontology	GO:1903008	12	63	0.00115751	0.00981163	ENSSSCG00000014296|ENSSSCG00000007281|ENSSSCG00000012817|ENSSSCG00000013647|ENSSSCG00000002655|ENSSSCG00000003928|ENSSSCG00000027072|ENSSSCG00000002707|ENSSSCG00000010525|ENSSSCG00000015384|ENSSSCG00000012290|ENSSSCG00000009164
organelle envelope	Gene Ontology	GO:0031967	45	224	9.64864e-11	5.2996e-09	ENSSSCG00000014296|ENSSSCG00000003903|ENSSSCG00000008237|ENSSSCG00000011764|ENSSSCG00000023903|ENSSSCG00000009817|ENSSSCG00000007524|ENSSSCG00000026153|ENSSSCG00000011366|ENSSSCG00000008195|ENSSSCG00000012623|ENSSSCG00000028414|ENSSSCG00000011893|ENSSSCG00000013436|ENSSSCG00000027072|ENSSSCG00000016714|ENSSSCG00000030318|ENSSSCG00000012494|ENSSSCG00000025273|ENSSSCG00000023215|ENSSSCG00000003653|…
organelle inner membrane	Gene Ontology	GO:0019866	33	112	7.22569e-12	5.02298e-10	ENSSSCG00000014296|ENSSSCG00000003903|ENSSSCG00000011764|ENSSSCG00000023903|ENSSSCG00000007524|ENSSSCG00000026153|ENSSSCG00000011366|ENSSSCG00000008195|ENSSSCG00000012623|ENSSSCG00000028414|ENSSSCG00000013436|ENSSSCG00000027072|ENSSSCG00000009817|ENSSSCG00000030318|ENSSSCG00000025273|ENSSSCG00000003653|ENSSSCG00000016100|ENSSSCG00000009150|ENSSSCG00000016290|ENSSSCG00000011290|ENSSSCG00000010860|…
organelle membrane	Gene Ontology	GO:0031090	107	500	5.20546e-26	1.54394e-23	ENSSSCG00000014296|ENSSSCG00000008237|ENSSSCG00000005174|ENSSSCG00000002655|ENSSSCG00000009245|ENSSSCG00000029652|ENSSSCG00000010853|ENSSSCG00000007426|ENSSSCG00000015298|ENSSSCG00000016267|ENSSSCG00000028414|ENSSSCG00000013436|ENSSSCG00000027072|ENSSSCG00000009817|ENSSSCG00000016577|ENSSSCG00000030318|ENSSSCG00000025273|ENSSSCG00000010525|ENSSSCG00000003653|ENSSSCG00000020701|ENSSSCG00000008374|…
organelle organization	Gene Ontology	GO:0006996	64	660	0.000435684	0.00448096	ENSSSCG00000014296|ENSSSCG00000002866|ENSSSCG00000015560|ENSSSCG00000007281|ENSSSCG00000022080|ENSSSCG00000002655|ENSSSCG00000003493|ENSSSCG00000008239|ENSSSCG00000009817|ENSSSCG00000008056|ENSSSCG00000011171|ENSSSCG00000016925|ENSSSCG00000001661|ENSSSCG00000005012|ENSSSCG00000016635|ENSSSCG00000012290|ENSSSCG00000028355|ENSSSCG00000012119|ENSSSCG00000013614|ENSSSCG00000016185|ENSSSCG00000020785|…
organelle outer membrane	Gene Ontology	GO:0031968	7	33	0.00734713	0.0389852	ENSSSCG00000014296|ENSSSCG00000008237|ENSSSCG00000009062|ENSSSCG00000023215|ENSSSCG00000015384|ENSSSCG00000009164|ENSSSCG00000012817
organelle subcompartment	Gene Ontology	GO:0031984	10	56	0.00437319	0.0265797	ENSSSCG00000002554|ENSSSCG00000005943|ENSSSCG00000001817|ENSSSCG00000007395|ENSSSCG00000008516|ENSSSCG00000009361|ENSSSCG00000017219|ENSSSCG00000003928|ENSSSCG00000013554|ENSSSCG00000005277
organic acid biosynthetic process	Gene Ontology	GO:0016053	13	61	0.000287715	0.00317495	ENSSSCG00000023351|ENSSSCG00000028517|ENSSSCG00000030150|ENSSSCG00000010554|ENSSSCG00000009245|ENSSSCG00000016420|ENSSSCG00000022390|ENSSSCG00000010537|ENSSSCG00000009330|ENSSSCG00000005688|ENSSSCG00000015334|ENSSSCG00000008857|ENSSSCG00000003017
organic acid metabolic process	Gene Ontology	GO:0006082	38	219	8.66612e-08	2.85597e-06	ENSSSCG00000012171|ENSSSCG00000030150|ENSSSCG00000009245|ENSSSCG00000012440|ENSSSCG00000009330|ENSSSCG00000021767|ENSSSCG00000008857|ENSSSCG00000023351|ENSSSCG00000028517|ENSSSCG00000005943|ENSSSCG00000003451|ENSSSCG00000005385|ENSSSCG00000004454|ENSSSCG00000017403|ENSSSCG00000016420|ENSSSCG00000009817|ENSSSCG00000011453|ENSSSCG00000010554|ENSSSCG00000010056|ENSSSCG00000009150|ENSSSCG00000002873|…
organic cyclic compound binding	Gene Ontology	GO:0097159	120	1281	5.89302e-06	0.00012138	ENSSSCG00000014296|ENSSSCG00000002866|ENSSSCG00000030150|ENSSSCG00000027525|ENSSSCG00000011936|ENSSSCG00000005453|ENSSSCG00000006256|ENSSSCG00000003551|ENSSSCG00000015298|ENSSSCG00000005437|ENSSSCG00000016267|ENSSSCG00000017403|ENSSSCG00000009817|ENSSSCG00000030318|ENSSSCG00000025273|ENSSSCG00000010525|ENSSSCG00000009592|ENSSSCG00000020701|ENSSSCG00000006308|ENSSSCG00000002383|ENSSSCG00000015334|…
organic cyclic compound biosynthetic process	Gene Ontology	GO:1901362	87	843	4.81024e-06	0.000102888	ENSSSCG00000002866|ENSSSCG00000030150|ENSSSCG00000009240|ENSSSCG00000026622|ENSSSCG00000013990|ENSSSCG00000022998|ENSSSCG00000006256|ENSSSCG00000015298|ENSSSCG00000017403|ENSSSCG00000027072|ENSSSCG00000027778|ENSSSCG00000010682|ENSSSCG00000025273|ENSSSCG00000009592|ENSSSCG00000005029|ENSSSCG00000002385|ENSSSCG00000006308|ENSSSCG00000007559|ENSSSCG00000015334|ENSSSCG00000027525|ENSSSCG00000009931|…
organic cyclic compound metabolic process	Gene Ontology	GO:1901360	108	1201	8.58125e-05	0.00119128	ENSSSCG00000002866|ENSSSCG00000008030|ENSSSCG00000028304|ENSSSCG00000009240|ENSSSCG00000026622|ENSSSCG00000030150|ENSSSCG00000013990|ENSSSCG00000022998|ENSSSCG00000006256|ENSSSCG00000015298|ENSSSCG00000017403|ENSSSCG00000027072|ENSSSCG00000027778|ENSSSCG00000009817|ENSSSCG00000010682|ENSSSCG00000025273|ENSSSCG00000009592|ENSSSCG00000002873|ENSSSCG00000002385|ENSSSCG00000006308|ENSSSCG00000007559|…
organic hydroxy compound biosynthetic process	Gene Ontology	GO:1901617	10	48	0.00163895	0.0126812	ENSSSCG00000013401|ENSSSCG00000013004|ENSSSCG00000014080|ENSSSCG00000016420|ENSSSCG00000010537|ENSSSCG00000015311|ENSSSCG00000027525|ENSSSCG00000008857|ENSSSCG00000009931|ENSSSCG00000007507
organic hydroxy compound metabolic process	Gene Ontology	GO:1901615	23	106	1.20344e-06	2.94181e-05	ENSSSCG00000002866|ENSSSCG00000008237|ENSSSCG00000013004|ENSSSCG00000002297|ENSSSCG00000002296|ENSSSCG00000007507|ENSSSCG00000009889|ENSSSCG00000021464|ENSSSCG00000008857|ENSSSCG00000004678|ENSSSCG00000014080|ENSSSCG00000016420|ENSSSCG00000004677|ENSSSCG00000025273|ENSSSCG00000015311|ENSSSCG00000027525|ENSSSCG00000009931|ENSSSCG00000002366|ENSSSCG00000023264|ENSSSCG00000013401|ENSSSCG00000010537|…
organic substance biosynthetic process	Gene Ontology	GO:1901576	146	1251	4.83328e-13	4.44312e-11	ENSSSCG00000002866|ENSSSCG00000030150|ENSSSCG00000009403|ENSSSCG00000009245|ENSSSCG00000028304|ENSSSCG00000009240|ENSSSCG00000026622|ENSSSCG00000013990|ENSSSCG00000022998|ENSSSCG00000006256|ENSSSCG00000023351|ENSSSCG00000015298|ENSSSCG00000016267|ENSSSCG00000017403|ENSSSCG00000027072|ENSSSCG00000027778|ENSSSCG00000009817|ENSSSCG00000010682|ENSSSCG00000025273|ENSSSCG00000010525|ENSSSCG00000006081|…
organic substance catabolic process	Gene Ontology	GO:1901575	48	357	1.71439e-06	4.12288e-05	ENSSSCG00000012173|ENSSSCG00000014924|ENSSSCG00000007522|ENSSSCG00000013022|ENSSSCG00000012277|ENSSSCG00000012275|ENSSSCG00000003928|ENSSSCG00000012440|ENSSSCG00000011171|ENSSSCG00000001418|ENSSSCG00000009889|ENSSSCG00000006256|ENSSSCG00000023351|ENSSSCG00000001770|ENSSSCG00000012621|ENSSSCG00000001817|ENSSSCG00000017403|ENSSSCG00000027072|ENSSSCG00000009817|ENSSSCG00000022742|ENSSSCG00000023666|…
organic substance metabolic process	Gene Ontology	GO:0071704	262	2445	2.14865e-19	3.82374e-17	ENSSSCG00000002866|ENSSSCG00000008237|ENSSSCG00000008030|ENSSSCG00000009403|ENSSSCG00000009245|ENSSSCG00000027525|ENSSSCG00000009240|ENSSSCG00000026622|ENSSSCG00000030150|ENSSSCG00000013990|ENSSSCG00000021767|ENSSSCG00000022998|ENSSSCG00000006256|ENSSSCG00000001571|ENSSSCG00000023351|ENSSSCG00000015298|ENSSSCG00000007307|ENSSSCG00000023585|ENSSSCG00000023903|ENSSSCG00000017403|ENSSSCG00000027072|…
organic substance transport	Gene Ontology	GO:0071702	50	468	0.000252516	0.00286593	ENSSSCG00000015808|ENSSSCG00000005453|ENSSSCG00000014804|ENSSSCG00000005012|ENSSSCG00000024927|ENSSSCG00000028509|ENSSSCG00000029391|ENSSSCG00000003928|ENSSSCG00000009817|ENSSSCG00000004677|ENSSSCG00000022998|ENSSSCG00000021464|ENSSSCG00000010224|ENSSSCG00000023351|ENSSSCG00000015298|ENSSSCG00000006002|ENSSSCG00000023585|ENSSSCG00000017403|ENSSSCG00000027072|ENSSSCG00000027855|ENSSSCG00000022726|…
organonitrogen compound biosynthetic process	Gene Ontology	GO:1901566	54	406	5.22573e-07	1.39217e-05	ENSSSCG00000002866|ENSSSCG00000030150|ENSSSCG00000009403|ENSSSCG00000020817|ENSSSCG00000015334|ENSSSCG00000028304|ENSSSCG00000007524|ENSSSCG00000005627|ENSSSCG00000021464|ENSSSCG00000012290|ENSSSCG00000027689|ENSSSCG00000012653|ENSSSCG00000005943|ENSSSCG00000001817|ENSSSCG00000012623|ENSSSCG00000002050|ENSSSCG00000002307|ENSSSCG00000027072|ENSSSCG00000024484|ENSSSCG00000009817|ENSSSCG00000012061|…
organonitrogen compound catabolic process	Gene Ontology	GO:1901565	31	226	8.30805e-05	0.00117633	ENSSSCG00000012173|ENSSSCG00000014924|ENSSSCG00000007522|ENSSSCG00000012277|ENSSSCG00000012275|ENSSSCG00000003928|ENSSSCG00000011171|ENSSSCG00000001418|ENSSSCG00000006256|ENSSSCG00000001770|ENSSSCG00000012621|ENSSSCG00000001817|ENSSSCG00000027072|ENSSSCG00000023666|ENSSSCG00000026951|ENSSSCG00000016653|ENSSSCG00000010056|ENSSSCG00000012772|ENSSSCG00000009523|ENSSSCG00000002707|ENSSSCG00000006791|…
organonitrogen compound metabolic process	Gene Ontology	GO:1901564	171	1512	3.81483e-14	4.24304e-12	ENSSSCG00000002866|ENSSSCG00000030150|ENSSSCG00000001502|ENSSSCG00000027525|ENSSSCG00000005453|ENSSSCG00000017160|ENSSSCG00000013990|ENSSSCG00000021767|ENSSSCG00000022998|ENSSSCG00000006256|ENSSSCG00000001571|ENSSSCG00000015298|ENSSSCG00000007307|ENSSSCG00000023585|ENSSSCG00000016267|ENSSSCG00000017403|ENSSSCG00000027072|ENSSSCG00000016322|ENSSSCG00000010682|ENSSSCG00000007032|ENSSSCG00000006081|…
organophosphate biosynthetic process	Gene Ontology	GO:0090407	19	103	7.08231e-05	0.00104382	ENSSSCG00000005627|ENSSSCG00000026724|ENSSSCG00000017389|ENSSSCG00000023264|ENSSSCG00000016836|ENSSSCG00000002307|ENSSSCG00000014073|ENSSSCG00000011297|ENSSSCG00000003017|ENSSSCG00000006512|ENSSSCG00000012061|ENSSSCG00000006153|ENSSSCG00000007524|ENSSSCG00000013990|ENSSSCG00000013408|ENSSSCG00000015334|ENSSSCG00000023903|ENSSSCG00000006304|ENSSSCG00000010525
organophosphate metabolic process	Gene Ontology	GO:0019637	32	188	1.29805e-06	3.15575e-05	ENSSSCG00000022080|ENSSSCG00000007524|ENSSSCG00000012440|ENSSSCG00000013990|ENSSSCG00000005627|ENSSSCG00000023351|ENSSSCG00000023585|ENSSSCG00000016836|ENSSSCG00000014080|ENSSSCG00000002307|ENSSSCG00000017403|ENSSSCG00000006512|ENSSSCG00000009817|ENSSSCG00000012061|ENSSSCG00000022742|ENSSSCG00000010525|ENSSSCG00000011470|ENSSSCG00000002873|ENSSSCG00000011297|ENSSSCG00000015334|ENSSSCG00000023903|…
ossification	Gene Ontology	GO:0001503	14	76	0.000622139	0.00590169	ENSSSCG00000002866|ENSSSCG00000003471|ENSSSCG00000011299|ENSSSCG00000022080|ENSSSCG00000002307|ENSSSCG00000003017|ENSSSCG00000009817|ENSSSCG00000006940|ENSSSCG00000002385|ENSSSCG00000009219|ENSSSCG00000030303|ENSSSCG00000009216|ENSSSCG00000010224|ENSSSCG00000008645
outer membrane	Gene Ontology	GO:0019867	7	33	0.00734713	0.0389852	ENSSSCG00000014296|ENSSSCG00000008237|ENSSSCG00000009062|ENSSSCG00000023215|ENSSSCG00000015384|ENSSSCG00000009164|ENSSSCG00000012817
oxidation-reduction process	Gene Ontology	GO:0055114	61	291	7.81312e-15	1.02237e-12	ENSSSCG00000012171|ENSSSCG00000003903|ENSSSCG00000008237|ENSSSCG00000030150|ENSSSCG00000013004|ENSSSCG00000002777|ENSSSCG00000009245|ENSSSCG00000002296|ENSSSCG00000005453|ENSSSCG00000005385|ENSSSCG00000024316|ENSSSCG00000009889|ENSSSCG00000002535|ENSSSCG00000008857|ENSSSCG00000013302|ENSSSCG00000005970|ENSSSCG00000002696|ENSSSCG00000004678|ENSSSCG00000010464|ENSSSCG00000030318|ENSSSCG00000013436|…
oxidative phosphorylation	Gene Ontology	GO:0006119	5	17	0.00736066	0.0389852	ENSSSCG00000022080|ENSSSCG00000003903|ENSSSCG00000016714|ENSSSCG00000024316|ENSSSCG00000030318
oxidoreductase activity	Gene Ontology	GO:0016491	53	243	1.23305e-13	1.19257e-11	ENSSSCG00000012171|ENSSSCG00000003903|ENSSSCG00000008237|ENSSSCG00000030150|ENSSSCG00000013004|ENSSSCG00000002777|ENSSSCG00000009245|ENSSSCG00000002296|ENSSSCG00000005453|ENSSSCG00000024316|ENSSSCG00000009889|ENSSSCG00000002535|ENSSSCG00000008857|ENSSSCG00000022742|ENSSSCG00000005970|ENSSSCG00000002696|ENSSSCG00000004678|ENSSSCG00000013302|ENSSSCG00000014080|ENSSSCG00000030318|ENSSSCG00000013436|…
oxidoreductase activity, acting on CH-OH group of donors	Gene Ontology	GO:0016614	11	39	0.000105359	0.00139923	ENSSSCG00000009150|ENSSSCG00000006719|ENSSSCG00000023264|ENSSSCG00000014080|ENSSSCG00000002297|ENSSSCG00000002296|ENSSSCG00000004454|ENSSSCG00000030150|ENSSSCG00000021767|ENSSSCG00000027525|ENSSSCG00000002013
oxidoreductase activity, acting on paired donors, with incorporation or reduction of molecular oxygen	Gene Ontology	GO:0016705	10	59	0.00603446	0.0336854	ENSSSCG00000010554|ENSSSCG00000015268|ENSSSCG00000009245|ENSSSCG00000024484|ENSSSCG00000016450|ENSSSCG00000025273|ENSSSCG00000015311|ENSSSCG00000002535|ENSSSCG00000008857|ENSSSCG00000005970
oxidoreductase activity, acting on paired donors, with incorporation or reduction of molecular oxygen, NAD(P)H as one donor, and incorporation of one atom of oxygen	Gene Ontology	GO:0016709	7	27	0.00286318	0.0194958	ENSSSCG00000015268|ENSSSCG00000016450|ENSSSCG00000025273|ENSSSCG00000015311|ENSSSCG00000002535|ENSSSCG00000008857|ENSSSCG00000005970
oxidoreductase activity, acting on peroxide as acceptor	Gene Ontology	GO:0016684	5	12	0.00219923	0.0159808	ENSSSCG00000012171|ENSSSCG00000004678|ENSSSCG00000013302|ENSSSCG00000010682|ENSSSCG00000022742
oxidoreductase activity, acting on the CH-CH group of donors	Gene Ontology	GO:0016627	6	21	0.00380327	0.0236796	ENSSSCG00000008237|ENSSSCG00000013004|ENSSSCG00000021067|ENSSSCG00000030318|ENSSSCG00000027525|ENSSSCG00000015034
oxidoreductase activity, acting on the CH-OH group of donors, NAD or NADP as acceptor	Gene Ontology	GO:0016616	10	33	0.000132026	0.00169275	ENSSSCG00000009150|ENSSSCG00000006719|ENSSSCG00000023264|ENSSSCG00000014080|ENSSSCG00000002297|ENSSSCG00000002296|ENSSSCG00000004454|ENSSSCG00000030150|ENSSSCG00000021767|ENSSSCG00000002013
oxidoreductase complex	Gene Ontology	GO:1990204	7	33	0.00734713	0.0389852	ENSSSCG00000011764|ENSSSCG00000024313|ENSSSCG00000030318|ENSSSCG00000015034|ENSSSCG00000003653|ENSSSCG00000011003|ENSSSCG00000016100
oxoacid metabolic process	Gene Ontology	GO:0043436	37	215	1.53616e-07	4.71335e-06	ENSSSCG00000012171|ENSSSCG00000030150|ENSSSCG00000009245|ENSSSCG00000012440|ENSSSCG00000009330|ENSSSCG00000021767|ENSSSCG00000008857|ENSSSCG00000023351|ENSSSCG00000028517|ENSSSCG00000005943|ENSSSCG00000003451|ENSSSCG00000005385|ENSSSCG00000004454|ENSSSCG00000017403|ENSSSCG00000016420|ENSSSCG00000009817|ENSSSCG00000011453|ENSSSCG00000010554|ENSSSCG00000010056|ENSSSCG00000009150|ENSSSCG00000002873|…
peptidase activity	Gene Ontology	GO:0008233	35	258	3.63689e-05	0.000599279	ENSSSCG00000015808|ENSSSCG00000014921|ENSSSCG00000014924|ENSSSCG00000022080|ENSSSCG00000012277|ENSSSCG00000011171|ENSSSCG00000007522|ENSSSCG00000001571|ENSSSCG00000015298|ENSSSCG00000001770|ENSSSCG00000001817|ENSSSCG00000016714|ENSSSCG00000010682|ENSSSCG00000016754|ENSSSCG00000023666|ENSSSCG00000007032|ENSSSCG00000026951|ENSSSCG00000006940|ENSSSCG00000010056|ENSSSCG00000015769|ENSSSCG00000004888|…
peptidase activity, acting on L-amino acid peptides	Gene Ontology	GO:0070011	34	249	4.16164e-05	0.000673277	ENSSSCG00000015808|ENSSSCG00000014921|ENSSSCG00000014924|ENSSSCG00000022080|ENSSSCG00000012277|ENSSSCG00000011171|ENSSSCG00000007522|ENSSSCG00000001571|ENSSSCG00000015298|ENSSSCG00000001770|ENSSSCG00000001817|ENSSSCG00000016714|ENSSSCG00000010682|ENSSSCG00000016754|ENSSSCG00000023666|ENSSSCG00000007032|ENSSSCG00000026951|ENSSSCG00000006940|ENSSSCG00000010056|ENSSSCG00000004888|ENSSSCG00000011453|…
peptidase regulator activity	Gene Ontology	GO:0061134	10	62	0.00815003	0.0420644	ENSSSCG00000001770|ENSSSCG00000014924|ENSSSCG00000017164|ENSSSCG00000004888|ENSSSCG00000011453|ENSSSCG00000012277|ENSSSCG00000016032|ENSSSCG00000010682|ENSSSCG00000001011|ENSSSCG00000001817
peptide metabolic process	Gene Ontology	GO:0006518	24	204	0.00330257	0.0216075	ENSSSCG00000020817|ENSSSCG00000013597|ENSSSCG00000011366|ENSSSCG00000011270|ENSSSCG00000001817|ENSSSCG00000012623|ENSSSCG00000016754|ENSSSCG00000006081|ENSSSCG00000009146|ENSSSCG00000030849|ENSSSCG00000010056|ENSSSCG00000002623|ENSSSCG00000010860|ENSSSCG00000001770|ENSSSCG00000001502|ENSSSCG00000028304|ENSSSCG00000023264|ENSSSCG00000015769|ENSSSCG00000004177|ENSSSCG00000025507|ENSSSCG00000005636|…
peptide transport	Gene Ontology	GO:0015833	35	302	0.000566186	0.00552404	ENSSSCG00000015808|ENSSSCG00000005453|ENSSSCG00000005012|ENSSSCG00000024927|ENSSSCG00000017219|ENSSSCG00000000037|ENSSSCG00000009817|ENSSSCG00000004677|ENSSSCG00000022998|ENSSSCG00000010224|ENSSSCG00000015298|ENSSSCG00000006002|ENSSSCG00000017403|ENSSSCG00000027072|ENSSSCG00000027855|ENSSSCG00000022726|ENSSSCG00000004826|ENSSSCG00000010035|ENSSSCG00000012494|ENSSSCG00000009778|ENSSSCG00000009062|…
perinuclear region of cytoplasm	Gene Ontology	GO:0048471	14	93	0.00338266	0.0220343	ENSSSCG00000012772|ENSSSCG00000030303|ENSSSCG00000016267|ENSSSCG00000006578|ENSSSCG00000010860|ENSSSCG00000003707|ENSSSCG00000016323|ENSSSCG00000016635|ENSSSCG00000009668|ENSSSCG00000023666|ENSSSCG00000030300|ENSSSCG00000023684|ENSSSCG00000009480|ENSSSCG00000017607
peroxidase activity	Gene Ontology	GO:0004601	4	11	0.00905354	0.0445566	ENSSSCG00000004678|ENSSSCG00000013302|ENSSSCG00000010682|ENSSSCG00000022742
phosphate-containing compound metabolic process	Gene Ontology	GO:0006796	83	666	6.35394e-09	2.50165e-07	ENSSSCG00000015808|ENSSSCG00000003903|ENSSSCG00000005627|ENSSSCG00000014804|ENSSSCG00000024736|ENSSSCG00000022080|ENSSSCG00000011470|ENSSSCG00000009817|ENSSSCG00000012275|ENSSSCG00000003928|ENSSSCG00000000233|ENSSSCG00000016714|ENSSSCG00000007524|ENSSSCG00000012440|ENSSSCG00000010026|ENSSSCG00000013990|ENSSSCG00000024316|ENSSSCG00000007188|ENSSSCG00000016925|ENSSSCG00000022998|ENSSSCG00000010682|…
phospholipid catabolic process	Gene Ontology	GO:0009395	4	12	0.0115283	0.053371	ENSSSCG00000023351|ENSSSCG00000011470|ENSSSCG00000023264|ENSSSCG00000022742
phospholipid metabolic process	Gene Ontology	GO:0006644	14	79	0.000869652	0.00778487	ENSSSCG00000023351|ENSSSCG00000011470|ENSSSCG00000023264|ENSSSCG00000014073|ENSSSCG00000011297|ENSSSCG00000003017|ENSSSCG00000006512|ENSSSCG00000023585|ENSSSCG00000012061|ENSSSCG00000022742|ENSSSCG00000003267|ENSSSCG00000006153|ENSSSCG00000010026|ENSSSCG00000010525
phosphorus metabolic process	Gene Ontology	GO:0006793	86	672	1.04985e-09	4.71796e-08	ENSSSCG00000030150|ENSSSCG00000016714|ENSSSCG00000013990|ENSSSCG00000022998|ENSSSCG00000023351|ENSSSCG00000023585|ENSSSCG00000017403|ENSSSCG00000009817|ENSSSCG00000010682|ENSSSCG00000030318|ENSSSCG00000010525|ENSSSCG00000002873|ENSSSCG00000002385|ENSSSCG00000015334|ENSSSCG00000017389|ENSSSCG00000015037|ENSSSCG00000009931|ENSSSCG00000006304|ENSSSCG00000017705|ENSSSCG00000003017|ENSSSCG00000006153|…
phosphorylation	Gene Ontology	GO:0016310	60	481	8.50372e-07	2.16189e-05	ENSSSCG00000015808|ENSSSCG00000003903|ENSSSCG00000014804|ENSSSCG00000022080|ENSSSCG00000012275|ENSSSCG00000003928|ENSSSCG00000000233|ENSSSCG00000016714|ENSSSCG00000012440|ENSSSCG00000013990|ENSSSCG00000007507|ENSSSCG00000007188|ENSSSCG00000016925|ENSSSCG00000022998|ENSSSCG00000010026|ENSSSCG00000024009|ENSSSCG00000025455|ENSSSCG00000001770|ENSSSCG00000016836|ENSSSCG00000013647|ENSSSCG00000017403|…
phosphotransferase activity, alcohol group as acceptor	Gene Ontology	GO:0016773	30	299	0.00907071	0.0445918	ENSSSCG00000015808|ENSSSCG00000012275|ENSSSCG00000003928|ENSSSCG00000000233|ENSSSCG00000016925|ENSSSCG00000022998|ENSSSCG00000024009|ENSSSCG00000025455|ENSSSCG00000003471|ENSSSCG00000016836|ENSSSCG00000013647|ENSSSCG00000027855|ENSSSCG00000009817|ENSSSCG00000016991|ENSSSCG00000016323|ENSSSCG00000010525|ENSSSCG00000020744|ENSSSCG00000006940|ENSSSCG00000012163|ENSSSCG00000015850|ENSSSCG00000028964|…
plasma membrane	Gene Ontology	GO:0005886	104	873	6.33049e-10	2.93378e-08	ENSSSCG00000014296|ENSSSCG00000011747|ENSSSCG00000001470|ENSSSCG00000000361|ENSSSCG00000017496|ENSSSCG00000003551|ENSSSCG00000015298|ENSSSCG00000020785|ENSSSCG00000016267|ENSSSCG00000017403|ENSSSCG00000009817|ENSSSCG00000010525|ENSSSCG00000009759|ENSSSCG00000010056|ENSSSCG00000004597|ENSSSCG00000006306|ENSSSCG00000017389|ENSSSCG00000028460|ENSSSCG00000027701|ENSSSCG00000000647|ENSSSCG00000014051|…
plasma membrane bounded cell projection assembly	Gene Ontology	GO:0120031	10	55	0.00390799	0.0240812	ENSSSCG00000016185|ENSSSCG00000003471|ENSSSCG00000005012|ENSSSCG00000023377|ENSSSCG00000022726|ENSSSCG00000009817|ENSSSCG00000026108|ENSSSCG00000017496|ENSSSCG00000001661|ENSSSCG00000021359
plasma membrane bounded cell projection organization	Gene Ontology	GO:0120036	23	179	0.0014479	0.0116067	ENSSSCG00000011440|ENSSSCG00000022080|ENSSSCG00000009817|ENSSSCG00000005385|ENSSSCG00000029460|ENSSSCG00000017496|ENSSSCG00000001661|ENSSSCG00000005012|ENSSSCG00000010224|ENSSSCG00000016185|ENSSSCG00000003471|ENSSSCG00000016267|ENSSSCG00000023377|ENSSSCG00000022726|ENSSSCG00000010035|ENSSSCG00000006530|ENSSSCG00000001872|ENSSSCG00000026108|ENSSSCG00000016290|ENSSSCG00000027130|ENSSSCG00000011398|…
plasma membrane protein complex	Gene Ontology	GO:0098797	13	93	0.00802157	0.0417403	ENSSSCG00000011470|ENSSSCG00000015402|ENSSSCG00000006357|ENSSSCG00000004687|ENSSSCG00000000293|ENSSSCG00000000233|ENSSSCG00000006296|ENSSSCG00000006740|ENSSSCG00000001470|ENSSSCG00000001457|ENSSSCG00000029323|ENSSSCG00000011399|ENSSSCG00000017206
plasma membrane region	Gene Ontology	GO:0098590	16	129	0.00963193	0.0465788	ENSSSCG00000004678|ENSSSCG00000001841|ENSSSCG00000005012|ENSSSCG00000022080|ENSSSCG00000005267|ENSSSCG00000016185|ENSSSCG00000008429|ENSSSCG00000027701|ENSSSCG00000000293|ENSSSCG00000010860|ENSSSCG00000016450|ENSSSCG00000014633|ENSSSCG00000010525|ENSSSCG00000012049|ENSSSCG00000009759|ENSSSCG00000016635
plasminogen activation	Gene Ontology	GO:0031639	4	5	0.00110393	0.00951818	ENSSSCG00000007032|ENSSSCG00000005212|ENSSSCG00000011299|ENSSSCG00000027525
positive regulation of actin filament polymerization	Gene Ontology	GO:0030838	8	19	9.98262e-05	0.00134706	ENSSSCG00000016185|ENSSSCG00000026108|ENSSSCG00000005012|ENSSSCG00000022080|ENSSSCG00000015560|ENSSSCG00000009821|ENSSSCG00000017206|ENSSSCG00000021359
positive regulation of apoptotic process	Gene Ontology	GO:0043065	20	103	2.43358e-05	0.000424497	ENSSSCG00000018033|ENSSSCG00000001770|ENSSSCG00000014924|ENSSSCG00000016267|ENSSSCG00000022080|ENSSSCG00000012772|ENSSSCG00000022689|ENSSSCG00000027072|ENSSSCG00000001987|ENSSSCG00000016714|ENSSSCG00000016018|ENSSSCG00000009817|ENSSSCG00000027130|ENSSSCG00000029949|ENSSSCG00000016703|ENSSSCG00000017705|ENSSSCG00000009668|ENSSSCG00000005385|ENSSSCG00000001571|ENSSSCG00000006940
positive regulation of apoptotic signaling pathway	Gene Ontology	GO:2001235	9	34	0.000656506	0.00614904	ENSSSCG00000018033|ENSSSCG00000001770|ENSSSCG00000014924|ENSSSCG00000016267|ENSSSCG00000012772|ENSSSCG00000027072|ENSSSCG00000001987|ENSSSCG00000027130|ENSSSCG00000009668
positive regulation of biological process	Gene Ontology	GO:0048518	139	1109	1.41286e-14	1.69886e-12	ENSSSCG00000002866|ENSSSCG00000024837|ENSSSCG00000009240|ENSSSCG00000017496|ENSSSCG00000006256|ENSSSCG00000001571|ENSSSCG00000015298|ENSSSCG00000006002|ENSSSCG00000016267|ENSSSCG00000017403|ENSSSCG00000027072|ENSSSCG00000016322|ENSSSCG00000010682|ENSSSCG00000014040|ENSSSCG00000010525|ENSSSCG00000012277|ENSSSCG00000009592|ENSSSCG00000009331|ENSSSCG00000005029|ENSSSCG00000011928|ENSSSCG00000016018|…
positive regulation of biosynthetic process	Gene Ontology	GO:0009891	36	381	0.0105252	0.0503895	ENSSSCG00000002866|ENSSSCG00000013263|ENSSSCG00000026931|ENSSSCG00000008429|ENSSSCG00000007743|ENSSSCG00000009240|ENSSSCG00000012399|ENSSSCG00000001661|ENSSSCG00000000708|ENSSSCG00000021464|ENSSSCG00000011264|ENSSSCG00000002535|ENSSSCG00000006256|ENSSSCG00000008645|ENSSSCG00000013307|ENSSSCG00000014336|ENSSSCG00000017403|ENSSSCG00000016420|ENSSSCG00000010035|ENSSSCG00000006940|ENSSSCG00000011470|…
positive regulation of catalytic activity	Gene Ontology	GO:0043085	35	240	9.29143e-06	0.000178179	ENSSSCG00000015808|ENSSSCG00000014804|ENSSSCG00000014924|ENSSSCG00000022080|ENSSSCG00000000037|ENSSSCG00000009817|ENSSSCG00000009330|ENSSSCG00000017866|ENSSSCG00000001571|ENSSSCG00000025455|ENSSSCG00000001770|ENSSSCG00000001987|ENSSSCG00000016714|ENSSSCG00000016635|ENSSSCG00000013784|ENSSSCG00000016323|ENSSSCG00000006940|ENSSSCG00000010647|ENSSSCG00000026108|ENSSSCG00000017187|ENSSSCG00000011290|…
positive regulation of cell adhesion	Gene Ontology	GO:0045785	13	67	0.000629175	0.00594309	ENSSSCG00000015808|ENSSSCG00000016185|ENSSSCG00000005385|ENSSSCG00000017705|ENSSSCG00000022080|ENSSSCG00000005267|ENSSSCG00000011928|ENSSSCG00000017723|ENSSSCG00000022726|ENSSSCG00000001695|ENSSSCG00000006612|ENSSSCG00000015037|ENSSSCG00000006940
positive regulation of cell communication	Gene Ontology	GO:0010647	45	300	2.51177e-07	7.25639e-06	ENSSSCG00000015808|ENSSSCG00000005174|ENSSSCG00000008056|ENSSSCG00000014924|ENSSSCG00000022080|ENSSSCG00000029813|ENSSSCG00000000233|ENSSSCG00000014804|ENSSSCG00000016925|ENSSSCG00000015298|ENSSSCG00000006002|ENSSSCG00000001770|ENSSSCG00000016267|ENSSSCG00000001987|ENSSSCG00000002307|ENSSSCG00000017403|ENSSSCG00000027072|ENSSSCG00000006578|ENSSSCG00000009817|ENSSSCG00000000361|ENSSSCG00000016635|…
positive regulation of cell death	Gene Ontology	GO:0010942	20	107	3.91543e-05	0.000635758	ENSSSCG00000018033|ENSSSCG00000001770|ENSSSCG00000014924|ENSSSCG00000016267|ENSSSCG00000022080|ENSSSCG00000012772|ENSSSCG00000022689|ENSSSCG00000027072|ENSSSCG00000001987|ENSSSCG00000016714|ENSSSCG00000016018|ENSSSCG00000009817|ENSSSCG00000027130|ENSSSCG00000029949|ENSSSCG00000016703|ENSSSCG00000017705|ENSSSCG00000009668|ENSSSCG00000005385|ENSSSCG00000001571|ENSSSCG00000006940
positive regulation of cell differentiation	Gene Ontology	GO:0045597	25	169	0.000139479	0.00175791	ENSSSCG00000002866|ENSSSCG00000022080|ENSSSCG00000000233|ENSSSCG00000029460|ENSSSCG00000001661|ENSSSCG00000006256|ENSSSCG00000008645|ENSSSCG00000016185|ENSSSCG00000004677|ENSSSCG00000017187|ENSSSCG00000006940|ENSSSCG00000017607|ENSSSCG00000009331|ENSSSCG00000006800|ENSSSCG00000027130|ENSSSCG00000016018|ENSSSCG00000002385|ENSSSCG00000016434|ENSSSCG00000008898|ENSSSCG00000017389|ENSSSCG00000005267|…
positive regulation of cell division	Gene Ontology	GO:0051781	6	17	0.00158036	0.0123786	ENSSSCG00000022080|ENSSSCG00000003017|ENSSSCG00000002385|ENSSSCG00000016522|ENSSSCG00000001695|ENSSSCG00000013302
positive regulation of cell growth	Gene Ontology	GO:0030307	6	27	0.0106012	0.0503895	ENSSSCG00000017920|ENSSSCG00000022080|ENSSSCG00000027130|ENSSSCG00000012583|ENSSSCG00000029460|ENSSSCG00000001661
positive regulation of cell migration	Gene Ontology	GO:0030335	14	78	0.000779282	0.00714595	ENSSSCG00000015808|ENSSSCG00000001770|ENSSSCG00000011440|ENSSSCG00000017920|ENSSSCG00000017723|ENSSSCG00000001439|ENSSSCG00000003017|ENSSSCG00000022726|ENSSSCG00000000233|ENSSSCG00000001695|ENSSSCG00000017496|ENSSSCG00000011398|ENSSSCG00000017705|ENSSSCG00000006940
positive regulation of cell motility	Gene Ontology	GO:2000147	14	84	0.00146497	0.0117224	ENSSSCG00000015808|ENSSSCG00000001770|ENSSSCG00000011440|ENSSSCG00000017920|ENSSSCG00000017723|ENSSSCG00000001439|ENSSSCG00000003017|ENSSSCG00000022726|ENSSSCG00000000233|ENSSSCG00000001695|ENSSSCG00000017496|ENSSSCG00000011398|ENSSSCG00000017705|ENSSSCG00000006940
positive regulation of cell population proliferation	Gene Ontology	GO:0008284	22	172	0.00191295	0.0144006	ENSSSCG00000008429|ENSSSCG00000009240|ENSSSCG00000016635|ENSSSCG00000008645|ENSSSCG00000001770|ENSSSCG00000012621|ENSSSCG00000012623|ENSSSCG00000010682|ENSSSCG00000005216|ENSSSCG00000012277|ENSSSCG00000006940|ENSSSCG00000005385|ENSSSCG00000005844|ENSSSCG00000015037|ENSSSCG00000008963|ENSSSCG00000017705|ENSSSCG00000005267|ENSSSCG00000003017|ENSSSCG00000014362|ENSSSCG00000013408|ENSSSCG00000029949|…
positive regulation of cell-substrate adhesion	Gene Ontology	GO:0010811	5	16	0.00596674	0.0334333	ENSSSCG00000006940|ENSSSCG00000016185|ENSSSCG00000011928|ENSSSCG00000001695|ENSSSCG00000006612
positive regulation of cellular component biogenesis	Gene Ontology	GO:0044089	15	74	0.000163209	0.0020114	ENSSSCG00000016185|ENSSSCG00000026108|ENSSSCG00000005012|ENSSSCG00000022080|ENSSSCG00000025455|ENSSSCG00000015560|ENSSSCG00000009817|ENSSSCG00000001661|ENSSSCG00000009821|ENSSSCG00000001695|ENSSSCG00000006612|ENSSSCG00000017496|ENSSSCG00000017206|ENSSSCG00000003017|ENSSSCG00000021359
positive regulation of cellular component movement	Gene Ontology	GO:0051272	15	87	0.000741543	0.00683048	ENSSSCG00000015808|ENSSSCG00000001770|ENSSSCG00000011440|ENSSSCG00000003451|ENSSSCG00000017723|ENSSSCG00000001439|ENSSSCG00000003017|ENSSSCG00000022726|ENSSSCG00000000233|ENSSSCG00000001695|ENSSSCG00000017496|ENSSSCG00000011398|ENSSSCG00000017705|ENSSSCG00000006940|ENSSSCG00000017920
positive regulation of cellular component organization	Gene Ontology	GO:0051130	26	215	0.00161725	0.0126452	ENSSSCG00000015808|ENSSSCG00000005012|ENSSSCG00000022080|ENSSSCG00000029460|ENSSSCG00000017496|ENSSSCG00000001661|ENSSSCG00000016185|ENSSSCG00000013647|ENSSSCG00000027072|ENSSSCG00000015560|ENSSSCG00000009817|ENSSSCG00000000361|ENSSSCG00000010525|ENSSSCG00000026108|ENSSSCG00000009062|ENSSSCG00000025455|ENSSSCG00000006800|ENSSSCG00000006612|ENSSSCG00000027130|ENSSSCG00000001695|ENSSSCG00000007085|…
positive regulation of cellular metabolic process	Gene Ontology	GO:0031325	72	631	1.40974e-06	3.40866e-05	ENSSSCG00000015808|ENSSSCG00000002866|ENSSSCG00000016420|ENSSSCG00000014924|ENSSSCG00000022080|ENSSSCG00000013263|ENSSSCG00000008429|ENSSSCG00000007743|ENSSSCG00000003928|ENSSSCG00000009240|ENSSSCG00000012399|ENSSSCG00000001661|ENSSSCG00000014804|ENSSSCG00000007507|ENSSSCG00000000708|ENSSSCG00000016635|ENSSSCG00000011407|ENSSSCG00000011264|ENSSSCG00000021464|ENSSSCG00000006256|ENSSSCG00000001571|…
positive regulation of cellular process	Gene Ontology	GO:0048522	128	1001	5.05531e-14	5.33145e-12	ENSSSCG00000002866|ENSSSCG00000024837|ENSSSCG00000009240|ENSSSCG00000017496|ENSSSCG00000006256|ENSSSCG00000001571|ENSSSCG00000015298|ENSSSCG00000006002|ENSSSCG00000016267|ENSSSCG00000017403|ENSSSCG00000027072|ENSSSCG00000016322|ENSSSCG00000010682|ENSSSCG00000010525|ENSSSCG00000012277|ENSSSCG00000009331|ENSSSCG00000005029|ENSSSCG00000016018|ENSSSCG00000002385|ENSSSCG00000015384|ENSSSCG00000007559|…
positive regulation of cellular protein metabolic process	Gene Ontology	GO:0032270	34	276	0.00024907	0.00284131	ENSSSCG00000015808|ENSSSCG00000005453|ENSSSCG00000014804|ENSSSCG00000014924|ENSSSCG00000022080|ENSSSCG00000003928|ENSSSCG00000016714|ENSSSCG00000011407|ENSSSCG00000001571|ENSSSCG00000025455|ENSSSCG00000001770|ENSSSCG00000001987|ENSSSCG00000027072|ENSSSCG00000016322|ENSSSCG00000016635|ENSSSCG00000005212|ENSSSCG00000016323|ENSSSCG00000006940|ENSSSCG00000011299|ENSSSCG00000012772|ENSSSCG00000011290|…
positive regulation of cysteine-type endopeptidase activity	Gene Ontology	GO:2001056	6	25	0.007772	0.0405841	ENSSSCG00000012772|ENSSSCG00000001770|ENSSSCG00000022080|ENSSSCG00000016714|ENSSSCG00000001571|ENSSSCG00000006940
positive regulation of cysteine-type endopeptidase activity involved in apoptotic process	Gene Ontology	GO:0043280	6	24	0.00658277	0.0359346	ENSSSCG00000012772|ENSSSCG00000001770|ENSSSCG00000022080|ENSSSCG00000016714|ENSSSCG00000001571|ENSSSCG00000006940
positive regulation of cytoskeleton organization	Gene Ontology	GO:0051495	10	34	0.000162112	0.00200343	ENSSSCG00000016185|ENSSSCG00000007085|ENSSSCG00000026108|ENSSSCG00000005012|ENSSSCG00000022080|ENSSSCG00000015560|ENSSSCG00000009821|ENSSSCG00000006612|ENSSSCG00000017206|ENSSSCG00000021359
positive regulation of developmental process	Gene Ontology	GO:0051094	31	239	0.000205461	0.00243759	ENSSSCG00000002866|ENSSSCG00000015808|ENSSSCG00000022080|ENSSSCG00000000233|ENSSSCG00000029460|ENSSSCG00000001661|ENSSSCG00000006256|ENSSSCG00000008645|ENSSSCG00000016185|ENSSSCG00000001770|ENSSSCG00000009817|ENSSSCG00000004677|ENSSSCG00000017187|ENSSSCG00000006940|ENSSSCG00000017607|ENSSSCG00000009331|ENSSSCG00000006800|ENSSSCG00000027130|ENSSSCG00000016018|ENSSSCG00000003183|ENSSSCG00000000633|…
positive regulation of gene expression	Gene Ontology	GO:0010628	39	367	0.00127719	0.0105031	ENSSSCG00000002866|ENSSSCG00000013263|ENSSSCG00000026931|ENSSSCG00000008429|ENSSSCG00000000233|ENSSSCG00000009240|ENSSSCG00000012399|ENSSSCG00000001661|ENSSSCG00000007507|ENSSSCG00000000708|ENSSSCG00000007743|ENSSSCG00000011264|ENSSSCG00000006256|ENSSSCG00000008645|ENSSSCG00000013307|ENSSSCG00000001770|ENSSSCG00000014336|ENSSSCG00000017403|ENSSSCG00000016420|ENSSSCG00000009817|ENSSSCG00000010035|…
positive regulation of GTPase activity	Gene Ontology	GO:0043547	14	74	0.000492721	0.00493719	ENSSSCG00000026108|ENSSSCG00000014804|ENSSSCG00000027701|ENSSSCG00000017723|ENSSSCG00000000037|ENSSSCG00000016635|ENSSSCG00000017187|ENSSSCG00000003471|ENSSSCG00000006369|ENSSSCG00000010647|ENSSSCG00000006612|ENSSSCG00000013554|ENSSSCG00000017866|ENSSSCG00000021359
positive regulation of hydrolase activity	Gene Ontology	GO:0051345	25	133	4.05836e-06	8.80762e-05	ENSSSCG00000014804|ENSSSCG00000014924|ENSSSCG00000022080|ENSSSCG00000000037|ENSSSCG00000017866|ENSSSCG00000001571|ENSSSCG00000003471|ENSSSCG00000001987|ENSSSCG00000016714|ENSSSCG00000016635|ENSSSCG00000013784|ENSSSCG00000006940|ENSSSCG00000010647|ENSSSCG00000026108|ENSSSCG00000017187|ENSSSCG00000001770|ENSSSCG00000006369|ENSSSCG00000013554|ENSSSCG00000012772|ENSSSCG00000017705|ENSSSCG00000027701|…
positive regulation of intracellular signal transduction	Gene Ontology	GO:1902533	24	177	0.000588215	0.00564002	ENSSSCG00000015808|ENSSSCG00000005174|ENSSSCG00000014804|ENSSSCG00000022080|ENSSSCG00000016925|ENSSSCG00000001987|ENSSSCG00000006578|ENSSSCG00000009817|ENSSSCG00000016635|ENSSSCG00000016322|ENSSSCG00000016323|ENSSSCG00000010647|ENSSSCG00000012772|ENSSSCG00000001695|ENSSSCG00000016434|ENSSSCG00000018033|ENSSSCG00000017705|ENSSSCG00000017723|ENSSSCG00000022689|ENSSSCG00000003017|ENSSSCG00000014633|…
positive regulation of locomotion	Gene Ontology	GO:0040017	15	91	0.00111225	0.00953453	ENSSSCG00000015808|ENSSSCG00000001770|ENSSSCG00000011440|ENSSSCG00000017920|ENSSSCG00000017723|ENSSSCG00000001439|ENSSSCG00000003017|ENSSSCG00000022726|ENSSSCG00000000233|ENSSSCG00000016635|ENSSSCG00000001695|ENSSSCG00000017496|ENSSSCG00000011398|ENSSSCG00000017705|ENSSSCG00000006940
positive regulation of macromolecule metabolic process	Gene Ontology	GO:0010604	68	614	6.98143e-06	0.000139912	ENSSSCG00000015808|ENSSSCG00000002866|ENSSSCG00000016420|ENSSSCG00000014924|ENSSSCG00000022080|ENSSSCG00000013263|ENSSSCG00000008429|ENSSSCG00000007743|ENSSSCG00000003928|ENSSSCG00000000233|ENSSSCG00000009240|ENSSSCG00000012399|ENSSSCG00000001661|ENSSSCG00000014804|ENSSSCG00000007507|ENSSSCG00000000708|ENSSSCG00000016635|ENSSSCG00000011407|ENSSSCG00000011264|ENSSSCG00000021464|ENSSSCG00000006256|…
positive regulation of metabolic process	Gene Ontology	GO:0009893	77	667	3.94719e-07	1.07737e-05	ENSSSCG00000015808|ENSSSCG00000002866|ENSSSCG00000016420|ENSSSCG00000014924|ENSSSCG00000022080|ENSSSCG00000013263|ENSSSCG00000008429|ENSSSCG00000007743|ENSSSCG00000003928|ENSSSCG00000000233|ENSSSCG00000009240|ENSSSCG00000012399|ENSSSCG00000001661|ENSSSCG00000014804|ENSSSCG00000007507|ENSSSCG00000000708|ENSSSCG00000016635|ENSSSCG00000011407|ENSSSCG00000011264|ENSSSCG00000021464|ENSSSCG00000006256|…
positive regulation of molecular function	Gene Ontology	GO:0044093	40	297	1.20148e-05	0.000227589	ENSSSCG00000015808|ENSSSCG00000005453|ENSSSCG00000014804|ENSSSCG00000014924|ENSSSCG00000022080|ENSSSCG00000006369|ENSSSCG00000000037|ENSSSCG00000009817|ENSSSCG00000009330|ENSSSCG00000001661|ENSSSCG00000017866|ENSSSCG00000016635|ENSSSCG00000001571|ENSSSCG00000025455|ENSSSCG00000001770|ENSSSCG00000001987|ENSSSCG00000016714|ENSSSCG00000010682|ENSSSCG00000013784|ENSSSCG00000016323|ENSSSCG00000006940|…
positive regulation of multicellular organismal process	Gene Ontology	GO:0051240	33	275	0.000465531	0.00475034	ENSSSCG00000015808|ENSSSCG00000002866|ENSSSCG00000022080|ENSSSCG00000000233|ENSSSCG00000029460|ENSSSCG00000001661|ENSSSCG00000006256|ENSSSCG00000008645|ENSSSCG00000001770|ENSSSCG00000009817|ENSSSCG00000004677|ENSSSCG00000006940|ENSSSCG00000010647|ENSSSCG00000017607|ENSSSCG00000005385|ENSSSCG00000017187|ENSSSCG00000027130|ENSSSCG00000003183|ENSSSCG00000000633|ENSSSCG00000001695|ENSSSCG00000015037|…
positive regulation of nitrogen compound metabolic process	Gene Ontology	GO:0051173	63	582	2.8734e-05	0.0004898	ENSSSCG00000015808|ENSSSCG00000002866|ENSSSCG00000016420|ENSSSCG00000014924|ENSSSCG00000022080|ENSSSCG00000013263|ENSSSCG00000008429|ENSSSCG00000007743|ENSSSCG00000003928|ENSSSCG00000009240|ENSSSCG00000012399|ENSSSCG00000001661|ENSSSCG00000014804|ENSSSCG00000007507|ENSSSCG00000000708|ENSSSCG00000016635|ENSSSCG00000011407|ENSSSCG00000011264|ENSSSCG00000021464|ENSSSCG00000006256|ENSSSCG00000001571|…
positive regulation of Notch signaling pathway	Gene Ontology	GO:0045747	5	10	0.00117556	0.0098867	ENSSSCG00000002307|ENSSSCG00000017403|ENSSSCG00000006002|ENSSSCG00000029813|ENSSSCG00000014051
positive regulation of organelle organization	Gene Ontology	GO:0010638	16	131	0.0109136	0.051272	ENSSSCG00000016185|ENSSSCG00000007085|ENSSSCG00000026108|ENSSSCG00000015384|ENSSSCG00000009062|ENSSSCG00000022080|ENSSSCG00000025455|ENSSSCG00000027072|ENSSSCG00000015560|ENSSSCG00000009821|ENSSSCG00000013647|ENSSSCG00000010525|ENSSSCG00000006612|ENSSSCG00000005012|ENSSSCG00000017206|ENSSSCG00000021359
positive regulation of ossification	Gene Ontology	GO:0045778	5	19	0.0107981	0.0508907	ENSSSCG00000002866|ENSSSCG00000002385|ENSSSCG00000003017|ENSSSCG00000006940|ENSSSCG00000009817
positive regulation of peptidase activity	Gene Ontology	GO:0010952	7	35	0.00962264	0.0465788	ENSSSCG00000012772|ENSSSCG00000001770|ENSSSCG00000014924|ENSSSCG00000022080|ENSSSCG00000016714|ENSSSCG00000001571|ENSSSCG00000006940
positive regulation of phosphorylation	Gene Ontology	GO:0042327	20	175	0.00914798	0.0447738	ENSSSCG00000015808|ENSSSCG00000025455|ENSSSCG00000014804|ENSSSCG00000002385|ENSSSCG00000001987|ENSSSCG00000017723|ENSSSCG00000022689|ENSSSCG00000009817|ENSSSCG00000003017|ENSSSCG00000000293|ENSSSCG00000011290|ENSSSCG00000014633|ENSSSCG00000016322|ENSSSCG00000016323|ENSSSCG00000001695|ENSSSCG00000005453|ENSSSCG00000017705|ENSSSCG00000016635|ENSSSCG00000006940|ENSSSCG00000009482
positive regulation of plasma membrane bounded cell projection assembly	Gene Ontology	GO:0120034	6	16	0.00122743	0.0102236	ENSSSCG00000016185|ENSSSCG00000026108|ENSSSCG00000009817|ENSSSCG00000017496|ENSSSCG00000001661|ENSSSCG00000021359
positive regulation of programmed cell death	Gene Ontology	GO:0043068	20	104	2.74702e-05	0.000470058	ENSSSCG00000018033|ENSSSCG00000001770|ENSSSCG00000014924|ENSSSCG00000016267|ENSSSCG00000022080|ENSSSCG00000012772|ENSSSCG00000022689|ENSSSCG00000027072|ENSSSCG00000001987|ENSSSCG00000016714|ENSSSCG00000016018|ENSSSCG00000009817|ENSSSCG00000027130|ENSSSCG00000029949|ENSSSCG00000016703|ENSSSCG00000017705|ENSSSCG00000009668|ENSSSCG00000005385|ENSSSCG00000001571|ENSSSCG00000006940
positive regulation of protein complex assembly	Gene Ontology	GO:0031334	10	35	0.000197766	0.00235888	ENSSSCG00000016185|ENSSSCG00000026108|ENSSSCG00000005012|ENSSSCG00000022080|ENSSSCG00000015560|ENSSSCG00000009821|ENSSSCG00000001695|ENSSSCG00000017206|ENSSSCG00000003017|ENSSSCG00000021359
positive regulation of protein kinase activity	Gene Ontology	GO:0045860	11	74	0.00959383	0.0464956	ENSSSCG00000015808|ENSSSCG00000025455|ENSSSCG00000017705|ENSSSCG00000001987|ENSSSCG00000022689|ENSSSCG00000003017|ENSSSCG00000011290|ENSSSCG00000009817|ENSSSCG00000016323|ENSSSCG00000006940|ENSSSCG00000009482
positive regulation of protein metabolic process	Gene Ontology	GO:0051247	36	297	0.00022027	0.00259942	ENSSSCG00000015808|ENSSSCG00000005453|ENSSSCG00000014804|ENSSSCG00000014924|ENSSSCG00000022080|ENSSSCG00000003928|ENSSSCG00000016714|ENSSSCG00000011407|ENSSSCG00000021464|ENSSSCG00000006256|ENSSSCG00000001571|ENSSSCG00000025455|ENSSSCG00000001770|ENSSSCG00000001987|ENSSSCG00000027072|ENSSSCG00000016322|ENSSSCG00000016635|ENSSSCG00000005212|ENSSSCG00000016323|ENSSSCG00000006940|ENSSSCG00000011299|…
positive regulation of protein modification process	Gene Ontology	GO:0031401	23	206	0.00699672	0.0377114	ENSSSCG00000015808|ENSSSCG00000014804|ENSSSCG00000005453|ENSSSCG00000011407|ENSSSCG00000025455|ENSSSCG00000001987|ENSSSCG00000009817|ENSSSCG00000016635|ENSSSCG00000016322|ENSSSCG00000016323|ENSSSCG00000006940|ENSSSCG00000011290|ENSSSCG00000002385|ENSSSCG00000001695|ENSSSCG00000018033|ENSSSCG00000017705|ENSSSCG00000017723|ENSSSCG00000022689|ENSSSCG00000003017|ENSSSCG00000000293|ENSSSCG00000014633|…
positive regulation of protein phosphorylation	Gene Ontology	GO:0001934	20	169	0.00654446	0.0358134	ENSSSCG00000015808|ENSSSCG00000025455|ENSSSCG00000014804|ENSSSCG00000002385|ENSSSCG00000001987|ENSSSCG00000017723|ENSSSCG00000022689|ENSSSCG00000009817|ENSSSCG00000003017|ENSSSCG00000000293|ENSSSCG00000011290|ENSSSCG00000014633|ENSSSCG00000016322|ENSSSCG00000016323|ENSSSCG00000001695|ENSSSCG00000005453|ENSSSCG00000017705|ENSSSCG00000016635|ENSSSCG00000006940|ENSSSCG00000009482
positive regulation of protein polymerization	Gene Ontology	GO:0032273	8	21	0.000174083	0.00211611	ENSSSCG00000016185|ENSSSCG00000026108|ENSSSCG00000005012|ENSSSCG00000022080|ENSSSCG00000015560|ENSSSCG00000009821|ENSSSCG00000017206|ENSSSCG00000021359
positive regulation of proteolysis	Gene Ontology	GO:0045862	12	68	0.0020501	0.0151258	ENSSSCG00000012772|ENSSSCG00000001770|ENSSSCG00000011299|ENSSSCG00000022080|ENSSSCG00000027072|ENSSSCG00000003928|ENSSSCG00000016714|ENSSSCG00000005212|ENSSSCG00000009668|ENSSSCG00000014924|ENSSSCG00000001571|ENSSSCG00000006940
positive regulation of reactive oxygen species metabolic process	Gene Ontology	GO:2000379	6	18	0.0020054	0.0149448	ENSSSCG00000001987|ENSSSCG00000003017|ENSSSCG00000004677|ENSSSCG00000002535|ENSSSCG00000017206|ENSSSCG00000000647
positive regulation of response to stimulus	Gene Ontology	GO:0048584	53	381	1.90512e-07	5.65059e-06	ENSSSCG00000015808|ENSSSCG00000005174|ENSSSCG00000008056|ENSSSCG00000014924|ENSSSCG00000022080|ENSSSCG00000029813|ENSSSCG00000000233|ENSSSCG00000014804|ENSSSCG00000000708|ENSSSCG00000016925|ENSSSCG00000024791|ENSSSCG00000015298|ENSSSCG00000006002|ENSSSCG00000001770|ENSSSCG00000016267|ENSSSCG00000001987|ENSSSCG00000002307|ENSSSCG00000017403|ENSSSCG00000027072|ENSSSCG00000006578|ENSSSCG00000009817|…
positive regulation of signal transduction	Gene Ontology	GO:0009967	42	277	4.89225e-07	1.31913e-05	ENSSSCG00000015808|ENSSSCG00000005174|ENSSSCG00000008056|ENSSSCG00000014924|ENSSSCG00000022080|ENSSSCG00000029813|ENSSSCG00000000233|ENSSSCG00000014804|ENSSSCG00000016925|ENSSSCG00000006002|ENSSSCG00000001770|ENSSSCG00000016267|ENSSSCG00000001987|ENSSSCG00000002307|ENSSSCG00000017403|ENSSSCG00000027072|ENSSSCG00000006578|ENSSSCG00000009817|ENSSSCG00000000361|ENSSSCG00000016635|ENSSSCG00000016322|…
positive regulation of signaling	Gene Ontology	GO:0023056	45	301	2.73083e-07	7.78813e-06	ENSSSCG00000015808|ENSSSCG00000005174|ENSSSCG00000008056|ENSSSCG00000014924|ENSSSCG00000022080|ENSSSCG00000029813|ENSSSCG00000000233|ENSSSCG00000014804|ENSSSCG00000016925|ENSSSCG00000015298|ENSSSCG00000006002|ENSSSCG00000001770|ENSSSCG00000016267|ENSSSCG00000001987|ENSSSCG00000002307|ENSSSCG00000017403|ENSSSCG00000027072|ENSSSCG00000006578|ENSSSCG00000009817|ENSSSCG00000000361|ENSSSCG00000016635|…
positive regulation of supramolecular fiber organization	Gene Ontology	GO:1902905	10	31	8.57596e-05	0.00119128	ENSSSCG00000016185|ENSSSCG00000007085|ENSSSCG00000026108|ENSSSCG00000005012|ENSSSCG00000022080|ENSSSCG00000015560|ENSSSCG00000009821|ENSSSCG00000006612|ENSSSCG00000017206|ENSSSCG00000021359
positive regulation of transcription by RNA polymerase II	Gene Ontology	GO:0045944	27	247	0.004765	0.0281423	ENSSSCG00000002866|ENSSSCG00000013263|ENSSSCG00000026931|ENSSSCG00000008429|ENSSSCG00000009240|ENSSSCG00000012399|ENSSSCG00000001661|ENSSSCG00000000708|ENSSSCG00000007743|ENSSSCG00000011264|ENSSSCG00000006256|ENSSSCG00000013307|ENSSSCG00000014336|ENSSSCG00000017403|ENSSSCG00000016420|ENSSSCG00000010224|ENSSSCG00000006940|ENSSSCG00000005385|ENSSSCG00000005029|ENSSSCG00000017187|ENSSSCG00000007559|…
primary active transmembrane transporter activity	Gene Ontology	GO:0015399	8	30	0.00124945	0.0103323	ENSSSCG00000006263|ENSSSCG00000002776|ENSSSCG00000016990|ENSSSCG00000006740|ENSSSCG00000016577|ENSSSCG00000006296|ENSSSCG00000007524|ENSSSCG00000008056
primary alcohol metabolic process	Gene Ontology	GO:0034308	6	17	0.00158036	0.0123786	ENSSSCG00000008237|ENSSSCG00000013401|ENSSSCG00000002297|ENSSSCG00000002296|ENSSSCG00000025273|ENSSSCG00000009889
primary metabolic process	Gene Ontology	GO:0044238	245	2331	5.23676e-17	7.76612e-15	ENSSSCG00000002866|ENSSSCG00000017705|ENSSSCG00000008237|ENSSSCG00000008030|ENSSSCG00000009403|ENSSSCG00000009245|ENSSSCG00000027525|ENSSSCG00000009240|ENSSSCG00000026622|ENSSSCG00000030150|ENSSSCG00000013990|ENSSSCG00000021767|ENSSSCG00000022998|ENSSSCG00000006256|ENSSSCG00000001571|ENSSSCG00000023351|ENSSSCG00000015298|ENSSSCG00000007307|ENSSSCG00000023585|ENSSSCG00000023903|ENSSSCG00000017403|…
process utilizing autophagic mechanism	Gene Ontology	GO:0061919	18	107	0.000298765	0.00325786	ENSSSCG00000014296|ENSSSCG00000005174|ENSSSCG00000007281|ENSSSCG00000012817|ENSSSCG00000001436|ENSSSCG00000025455|ENSSSCG00000002655|ENSSSCG00000030089|ENSSSCG00000027072|ENSSSCG00000013647|ENSSSCG00000002707|ENSSSCG00000016322|ENSSSCG00000009164|ENSSSCG00000010525|ENSSSCG00000015334|ENSSSCG00000015384|ENSSSCG00000012290|ENSSSCG00000029652
programmed cell death	Gene Ontology	GO:0012501	55	337	8.1145e-10	3.72179e-08	ENSSSCG00000014296|ENSSSCG00000017705|ENSSSCG00000003017|ENSSSCG00000014924|ENSSSCG00000022080|ENSSSCG00000028304|ENSSSCG00000003928|ENSSSCG00000000233|ENSSSCG00000009240|ENSSSCG00000005385|ENSSSCG00000000708|ENSSSCG00000016925|ENSSSCG00000005012|ENSSSCG00000001571|ENSSSCG00000001770|ENSSSCG00000012623|ENSSSCG00000002050|ENSSSCG00000017403|ENSSSCG00000027072|ENSSSCG00000027778|ENSSSCG00000016322|…
protease binding	Gene Ontology	GO:0002020	6	21	0.00380327	0.0236796	ENSSSCG00000015298|ENSSSCG00000017164|ENSSSCG00000029226|ENSSSCG00000006287|ENSSSCG00000012277|ENSSSCG00000001817
protein binding	Gene Ontology	GO:0005515	166	1304	5.26241e-18	8.67129e-16	ENSSSCG00000014296|ENSSSCG00000002866|ENSSSCG00000002655|ENSSSCG00000005625|ENSSSCG00000029391|ENSSSCG00000003493|ENSSSCG00000008239|ENSSSCG00000022674|ENSSSCG00000006256|ENSSSCG00000013614|ENSSSCG00000015298|ENSSSCG00000006002|ENSSSCG00000007307|ENSSSCG00000029226|ENSSSCG00000027072|ENSSSCG00000010682|ENSSSCG00000030318|ENSSSCG00000001872|ENSSSCG00000014040|ENSSSCG00000008429|ENSSSCG00000013600|…
protein catabolic process	Gene Ontology	GO:0030163	21	166	0.00269753	0.0186303	ENSSSCG00000003928|ENSSSCG00000018033|ENSSSCG00000001770|ENSSSCG00000012621|ENSSSCG00000017164|ENSSSCG00000001436|ENSSSCG00000012772|ENSSSCG00000012277|ENSSSCG00000027072|ENSSSCG00000012275|ENSSSCG00000002707|ENSSSCG00000023666|ENSSSCG00000011171|ENSSSCG00000007522|ENSSSCG00000026951|ENSSSCG00000009668|ENSSSCG00000014924|ENSSSCG00000006256|ENSSSCG00000023191|ENSSSCG00000016653|ENSSSCG00000001817
protein complex oligomerization	Gene Ontology	GO:0051259	10	57	0.00488094	0.028686	ENSSSCG00000017705|ENSSSCG00000001987|ENSSSCG00000027072|ENSSSCG00000006612|ENSSSCG00000006567|ENSSSCG00000009817|ENSSSCG00000016635|ENSSSCG00000004454|ENSSSCG00000030303|ENSSSCG00000009668
protein dimerization activity	Gene Ontology	GO:0046983	29	229	0.000462915	0.0047345	ENSSSCG00000002866|ENSSSCG00000005174|ENSSSCG00000007188|ENSSSCG00000001661|ENSSSCG00000007688|ENSSSCG00000006256|ENSSSCG00000023971|ENSSSCG00000008645|ENSSSCG00000027689|ENSSSCG00000015298|ENSSSCG00000007307|ENSSSCG00000016836|ENSSSCG00000017403|ENSSSCG00000027072|ENSSSCG00000010035|ENSSSCG00000009164|ENSSSCG00000008516|ENSSSCG00000012171|ENSSSCG00000016635|ENSSSCG00000000757|ENSSSCG00000017705|…
protein folding	Gene Ontology	GO:0006457	10	50	0.00213396	0.0156151	ENSSSCG00000012171|ENSSSCG00000013647|ENSSSCG00000011562|ENSSSCG00000005453|ENSSSCG00000013784|ENSSSCG00000011798|ENSSSCG00000007188|ENSSSCG00000009668|ENSSSCG00000002535|ENSSSCG00000020701
protein homodimerization activity	Gene Ontology	GO:0042803	19	136	0.00154661	0.0122218	ENSSSCG00000002866|ENSSSCG00000005174|ENSSSCG00000007307|ENSSSCG00000017705|ENSSSCG00000023264|ENSSSCG00000008516|ENSSSCG00000014073|ENSSSCG00000027072|ENSSSCG00000016635|ENSSSCG00000012171|ENSSSCG00000023677|ENSSSCG00000007849|ENSSSCG00000016836|ENSSSCG00000009164|ENSSSCG00000007188|ENSSSCG00000006612|ENSSSCG00000001661|ENSSSCG00000030303|ENSSSCG00000027689
protein kinase activity	Gene Ontology	GO:0004672	27	266	0.0112862	0.052855	ENSSSCG00000015808|ENSSSCG00000012275|ENSSSCG00000003928|ENSSSCG00000000233|ENSSSCG00000016925|ENSSSCG00000022998|ENSSSCG00000024009|ENSSSCG00000025455|ENSSSCG00000003471|ENSSSCG00000013647|ENSSSCG00000027855|ENSSSCG00000009817|ENSSSCG00000016991|ENSSSCG00000016323|ENSSSCG00000020744|ENSSSCG00000006940|ENSSSCG00000012163|ENSSSCG00000015850|ENSSSCG00000028964|ENSSSCG00000011290|ENSSSCG00000001987|…
protein kinase B signaling	Gene Ontology	GO:0043491	8	28	0.000856497	0.00768257	ENSSSCG00000003471|ENSSSCG00000017705|ENSSSCG00000017723|ENSSSCG00000003017|ENSSSCG00000014633|ENSSSCG00000003183|ENSSSCG00000017607|ENSSSCG00000009482
protein kinase binding	Gene Ontology	GO:0019901	14	92	0.00310049	0.0204825	ENSSSCG00000014296|ENSSSCG00000016434|ENSSSCG00000005385|ENSSSCG00000013647|ENSSSCG00000017403|ENSSSCG00000027855|ENSSSCG00000022726|ENSSSCG00000010682|ENSSSCG00000007692|ENSSSCG00000016635|ENSSSCG00000020744|ENSSSCG00000017206|ENSSSCG00000014633|ENSSSCG00000009482
protein localization	Gene Ontology	GO:0008104	42	397	0.000917274	0.00812938	ENSSSCG00000015808|ENSSSCG00000005174|ENSSSCG00000014804|ENSSSCG00000005012|ENSSSCG00000024927|ENSSSCG00000017219|ENSSSCG00000027525|ENSSSCG00000003928|ENSSSCG00000009817|ENSSSCG00000004677|ENSSSCG00000022998|ENSSSCG00000017866|ENSSSCG00000010224|ENSSSCG00000012290|ENSSSCG00000015298|ENSSSCG00000006002|ENSSSCG00000017403|ENSSSCG00000027072|ENSSSCG00000027855|ENSSSCG00000022726|ENSSSCG00000004826|…
protein maturation	Gene Ontology	GO:0051604	14	48	9.01298e-06	0.000173588	ENSSSCG00000012171|ENSSSCG00000015769|ENSSSCG00000001770|ENSSSCG00000011299|ENSSSCG00000001817|ENSSSCG00000029813|ENSSSCG00000010860|ENSSSCG00000009817|ENSSSCG00000016754|ENSSSCG00000005212|ENSSSCG00000007032|ENSSSCG00000011171|ENSSSCG00000027525|ENSSSCG00000010056
protein metabolic process	Gene Ontology	GO:0019538	135	1279	2.16549e-09	9.17551e-08	ENSSSCG00000001502|ENSSSCG00000013597|ENSSSCG00000005453|ENSSSCG00000022998|ENSSSCG00000006256|ENSSSCG00000001571|ENSSSCG00000011270|ENSSSCG00000015298|ENSSSCG00000007307|ENSSSCG00000016267|ENSSSCG00000027072|ENSSSCG00000016322|ENSSSCG00000010682|ENSSSCG00000007032|ENSSSCG00000006081|ENSSSCG00000010056|ENSSSCG00000012275|ENSSSCG00000008374|ENSSSCG00000002707|ENSSSCG00000002385|ENSSSCG00000021774|…
protein modification process	Gene Ontology	GO:0036211	73	812	0.0012596	0.0103777	ENSSSCG00000015808|ENSSSCG00000007307|ENSSSCG00000017160|ENSSSCG00000003017|ENSSSCG00000012275|ENSSSCG00000003928|ENSSSCG00000000233|ENSSSCG00000016991|ENSSSCG00000014804|ENSSSCG00000007507|ENSSSCG00000007188|ENSSSCG00000016925|ENSSSCG00000022998|ENSSSCG00000010224|ENSSSCG00000012290|ENSSSCG00000012766|ENSSSCG00000012653|ENSSSCG00000025455|ENSSSCG00000005943|ENSSSCG00000012621|ENSSSCG00000012551|…
protein phosphorylation	Gene Ontology	GO:0006468	43	390	0.000370432	0.00387776	ENSSSCG00000015808|ENSSSCG00000005453|ENSSSCG00000014804|ENSSSCG00000012275|ENSSSCG00000003928|ENSSSCG00000000233|ENSSSCG00000009817|ENSSSCG00000007188|ENSSSCG00000016925|ENSSSCG00000022998|ENSSSCG00000024009|ENSSSCG00000025455|ENSSSCG00000001770|ENSSSCG00000013647|ENSSSCG00000027855|ENSSSCG00000016322|ENSSSCG00000016635|ENSSSCG00000006530|ENSSSCG00000016991|ENSSSCG00000016323|ENSSSCG00000020744|…
protein polymerization	Gene Ontology	GO:0051258	10	48	0.00163895	0.0126812	ENSSSCG00000003493|ENSSSCG00000016185|ENSSSCG00000026108|ENSSSCG00000005012|ENSSSCG00000022080|ENSSSCG00000015560|ENSSSCG00000008239|ENSSSCG00000009821|ENSSSCG00000017206|ENSSSCG00000021359
protein processing	Gene Ontology	GO:0016485	12	36	1.29759e-05	0.000242561	ENSSSCG00000015769|ENSSSCG00000001770|ENSSSCG00000011299|ENSSSCG00000001817|ENSSSCG00000010860|ENSSSCG00000009817|ENSSSCG00000016754|ENSSSCG00000005212|ENSSSCG00000007032|ENSSSCG00000011171|ENSSSCG00000027525|ENSSSCG00000010056
protein stabilization	Gene Ontology	GO:0050821	7	23	0.00132527	0.0107594	ENSSSCG00000013647|ENSSSCG00000024927|ENSSSCG00000028964|ENSSSCG00000013901|ENSSSCG00000011407|ENSSSCG00000009668|ENSSSCG00000006256
protein tetramerization	Gene Ontology	GO:0051262	6	18	0.0020054	0.0149448	ENSSSCG00000017705|ENSSSCG00000027072|ENSSSCG00000006567|ENSSSCG00000004454|ENSSSCG00000006612|ENSSSCG00000030303
protein transport	Gene Ontology	GO:0015031	35	286	0.000227572	0.00264352	ENSSSCG00000015808|ENSSSCG00000005453|ENSSSCG00000005012|ENSSSCG00000024927|ENSSSCG00000017219|ENSSSCG00000000037|ENSSSCG00000009817|ENSSSCG00000004677|ENSSSCG00000022998|ENSSSCG00000010224|ENSSSCG00000015298|ENSSSCG00000006002|ENSSSCG00000017403|ENSSSCG00000027072|ENSSSCG00000027855|ENSSSCG00000022726|ENSSSCG00000004826|ENSSSCG00000010035|ENSSSCG00000012494|ENSSSCG00000009778|ENSSSCG00000009062|…
protein-containing complex	Gene Ontology	GO:0032991	98	991	6.21549e-06	0.000127432	ENSSSCG00000014296|ENSSSCG00000002866|ENSSSCG00000003493|ENSSSCG00000026622|ENSSSCG00000001470|ENSSSCG00000006256|ENSSSCG00000028414|ENSSSCG00000017403|ENSSSCG00000027072|ENSSSCG00000016577|ENSSSCG00000010682|ENSSSCG00000030318|ENSSSCG00000006740|ENSSSCG00000010525|ENSSSCG00000006081|ENSSSCG00000005029|ENSSSCG00000006308|ENSSSCG00000002383|ENSSSCG00000013597|ENSSSCG00000015034|ENSSSCG00000013524|…
proteolysis	Gene Ontology	GO:0006508	47	362	5.13326e-06	0.000108236	ENSSSCG00000015808|ENSSSCG00000014921|ENSSSCG00000014924|ENSSSCG00000022080|ENSSSCG00000012277|ENSSSCG00000012275|ENSSSCG00000003928|ENSSSCG00000009817|ENSSSCG00000011171|ENSSSCG00000007522|ENSSSCG00000001571|ENSSSCG00000015298|ENSSSCG00000001770|ENSSSCG00000012621|ENSSSCG00000001817|ENSSSCG00000027072|ENSSSCG00000016714|ENSSSCG00000010682|ENSSSCG00000016754|ENSSSCG00000005212|ENSSSCG00000023666|…
proteolysis involved in cellular protein catabolic process	Gene Ontology	GO:0051603	16	123	0.00648849	0.0357269	ENSSSCG00000018033|ENSSSCG00000001770|ENSSSCG00000012621|ENSSSCG00000001436|ENSSSCG00000012772|ENSSSCG00000003928|ENSSSCG00000027072|ENSSSCG00000012275|ENSSSCG00000002707|ENSSSCG00000023666|ENSSSCG00000011171|ENSSSCG00000007522|ENSSSCG00000026951|ENSSSCG00000009668|ENSSSCG00000014924|ENSSSCG00000016653
proton transmembrane transport	Gene Ontology	GO:1902600	12	46	9.74001e-05	0.00132666	ENSSSCG00000003903|ENSSSCG00000006263|ENSSSCG00000008195|ENSSSCG00000002776|ENSSSCG00000013436|ENSSSCG00000024313|ENSSSCG00000016990|ENSSSCG00000024316|ENSSSCG00000007524|ENSSSCG00000008056|ENSSSCG00000016577|ENSSSCG00000023903
proton transmembrane transporter activity	Gene Ontology	GO:0015078	10	40	0.000489966	0.00493719	ENSSSCG00000008195|ENSSSCG00000006263|ENSSSCG00000002776|ENSSSCG00000024313|ENSSSCG00000016990|ENSSSCG00000024316|ENSSSCG00000007524|ENSSSCG00000008056|ENSSSCG00000016577|ENSSSCG00000023903
proton-transporting ATPase activity, rotational mechanism	Gene Ontology	GO:0046961	5	10	0.00117556	0.0098867	ENSSSCG00000007524|ENSSSCG00000006263|ENSSSCG00000008056|ENSSSCG00000016990|ENSSSCG00000016577
proton-transporting two-sector ATPase complex	Gene Ontology	GO:0016469	8	19	9.98262e-05	0.00134706	ENSSSCG00000006263|ENSSSCG00000002776|ENSSSCG00000027072|ENSSSCG00000016990|ENSSSCG00000016577|ENSSSCG00000007524|ENSSSCG00000008056|ENSSSCG00000023903
proton-transporting two-sector ATPase complex, proton-transporting domain	Gene Ontology	GO:0033177	4	9	0.00520127	0.0299747	ENSSSCG00000002776|ENSSSCG00000008056|ENSSSCG00000016990|ENSSSCG00000023903
proton-transporting V-type ATPase complex	Gene Ontology	GO:0033176	5	13	0.0029018	0.0195017	ENSSSCG00000002776|ENSSSCG00000006263|ENSSSCG00000008056|ENSSSCG00000016990|ENSSSCG00000016577
purine nucleoside binding	Gene Ontology	GO:0001883	15	112	0.00652618	0.0358014	ENSSSCG00000016434|ENSSSCG00000005174|ENSSSCG00000026724|ENSSSCG00000005012|ENSSSCG00000022080|ENSSSCG00000025455|ENSSSCG00000027701|ENSSSCG00000022726|ENSSSCG00000006564|ENSSSCG00000003183|ENSSSCG00000013600|ENSSSCG00000007507|ENSSSCG00000000602|ENSSSCG00000011399|ENSSSCG00000029460
purine nucleoside diphosphate metabolic process	Gene Ontology	GO:0009135	6	22	0.00460797	0.0275549	ENSSSCG00000002873|ENSSSCG00000017403|ENSSSCG00000009817|ENSSSCG00000005627|ENSSSCG00000012440|ENSSSCG00000013990
purine nucleotide biosynthetic process	Gene Ontology	GO:0006164	9	40	0.00175349	0.0134315	ENSSSCG00000026724|ENSSSCG00000017389|ENSSSCG00000003017|ENSSSCG00000013408|ENSSSCG00000007524|ENSSSCG00000005627|ENSSSCG00000015334|ENSSSCG00000023903|ENSSSCG00000006304
purine nucleotide metabolic process	Gene Ontology	GO:0006163	16	75	5.9029e-05	0.000899383	ENSSSCG00000026724|ENSSSCG00000017389|ENSSSCG00000022080|ENSSSCG00000002873|ENSSSCG00000014080|ENSSSCG00000017403|ENSSSCG00000003017|ENSSSCG00000009817|ENSSSCG00000013408|ENSSSCG00000007524|ENSSSCG00000012440|ENSSSCG00000013990|ENSSSCG00000005627|ENSSSCG00000015334|ENSSSCG00000023903|ENSSSCG00000006304
purine ribonucleoside binding	Gene Ontology	GO:0032550	15	112	0.00652618	0.0358014	ENSSSCG00000016434|ENSSSCG00000005174|ENSSSCG00000026724|ENSSSCG00000005012|ENSSSCG00000022080|ENSSSCG00000025455|ENSSSCG00000027701|ENSSSCG00000022726|ENSSSCG00000006564|ENSSSCG00000003183|ENSSSCG00000013600|ENSSSCG00000007507|ENSSSCG00000000602|ENSSSCG00000011399|ENSSSCG00000029460
purine ribonucleoside diphosphate metabolic process	Gene Ontology	GO:0009179	6	22	0.00460797	0.0275549	ENSSSCG00000002873|ENSSSCG00000017403|ENSSSCG00000009817|ENSSSCG00000005627|ENSSSCG00000012440|ENSSSCG00000013990
purine ribonucleotide biosynthetic process	Gene Ontology	GO:0009152	9	38	0.00128962	0.0105469	ENSSSCG00000026724|ENSSSCG00000017389|ENSSSCG00000003017|ENSSSCG00000013408|ENSSSCG00000007524|ENSSSCG00000005627|ENSSSCG00000015334|ENSSSCG00000023903|ENSSSCG00000006304
purine ribonucleotide metabolic process	Gene Ontology	GO:0009150	16	71	3.33427e-05	0.000553514	ENSSSCG00000026724|ENSSSCG00000017389|ENSSSCG00000022080|ENSSSCG00000002873|ENSSSCG00000014080|ENSSSCG00000017403|ENSSSCG00000003017|ENSSSCG00000009817|ENSSSCG00000013408|ENSSSCG00000007524|ENSSSCG00000012440|ENSSSCG00000013990|ENSSSCG00000005627|ENSSSCG00000015334|ENSSSCG00000023903|ENSSSCG00000006304
purine-containing compound biosynthetic process	Gene Ontology	GO:0072522	9	45	0.00350799	0.0224562	ENSSSCG00000026724|ENSSSCG00000017389|ENSSSCG00000003017|ENSSSCG00000013408|ENSSSCG00000007524|ENSSSCG00000005627|ENSSSCG00000015334|ENSSSCG00000023903|ENSSSCG00000006304
purine-containing compound metabolic process	Gene Ontology	GO:0072521	16	81	0.000129897	0.00168487	ENSSSCG00000026724|ENSSSCG00000017389|ENSSSCG00000022080|ENSSSCG00000002873|ENSSSCG00000014080|ENSSSCG00000017403|ENSSSCG00000003017|ENSSSCG00000009817|ENSSSCG00000013408|ENSSSCG00000007524|ENSSSCG00000012440|ENSSSCG00000013990|ENSSSCG00000005627|ENSSSCG00000015334|ENSSSCG00000023903|ENSSSCG00000006304
pyrophosphatase activity	Gene Ontology	GO:0016462	30	212	6.5067e-05	0.000977983	ENSSSCG00000005174|ENSSSCG00000014804|ENSSSCG00000022080|ENSSSCG00000000037|ENSSSCG00000007524|ENSSSCG00000000602|ENSSSCG00000017866|ENSSSCG00000025455|ENSSSCG00000003471|ENSSSCG00000027072|ENSSSCG00000016635|ENSSSCG00000013784|ENSSSCG00000010261|ENSSSCG00000010647|ENSSSCG00000026108|ENSSSCG00000017187|ENSSSCG00000003183|ENSSSCG00000011798|ENSSSCG00000023903|ENSSSCG00000013554|ENSSSCG00000011399|…
pyrophosphate hydrolysis-driven proton transmembrane transporter activity	Gene Ontology	GO:0009678	6	13	0.00051807	0.00514485	ENSSSCG00000006263|ENSSSCG00000002776|ENSSSCG00000016990|ENSSSCG00000016577|ENSSSCG00000007524|ENSSSCG00000008056
pyruvate metabolic process	Gene Ontology	GO:0006090	8	26	0.000569409	0.00553122	ENSSSCG00000005385|ENSSSCG00000002873|ENSSSCG00000017403|ENSSSCG00000009817|ENSSSCG00000012440|ENSSSCG00000007507|ENSSSCG00000015334|ENSSSCG00000006304
Ras protein signal transduction	Gene Ontology	GO:0007265	9	51	0.00716783	0.0384213	ENSSSCG00000025455|ENSSSCG00000017277|ENSSSCG00000026108|ENSSSCG00000005012|ENSSSCG00000022080|ENSSSCG00000011407|ENSSSCG00000017866|ENSSSCG00000021359|ENSSSCG00000009482
reactive oxygen species metabolic process	Gene Ontology	GO:0072593	17	49	1.3196e-07	4.16377e-06	ENSSSCG00000014296|ENSSSCG00000004678|ENSSSCG00000022080|ENSSSCG00000000647|ENSSSCG00000027072|ENSSSCG00000003017|ENSSSCG00000009817|ENSSSCG00000016450|ENSSSCG00000010682|ENSSSCG00000001987|ENSSSCG00000004677|ENSSSCG00000015334|ENSSSCG00000002535|ENSSSCG00000017206|ENSSSCG00000013302|ENSSSCG00000006940|ENSSSCG00000012171
receptor internalization	Gene Ontology	GO:0031623	9	21	3.27767e-05	0.000546156	ENSSSCG00000017389|ENSSSCG00000006357|ENSSSCG00000013408|ENSSSCG00000000361|ENSSSCG00000016322|ENSSSCG00000001695|ENSSSCG00000030303|ENSSSCG00000022230|ENSSSCG00000017206
receptor metabolic process	Gene Ontology	GO:0043112	14	37	7.26224e-07	1.87847e-05	ENSSSCG00000014804|ENSSSCG00000017389|ENSSSCG00000001817|ENSSSCG00000006357|ENSSSCG00000016703|ENSSSCG00000003017|ENSSSCG00000013408|ENSSSCG00000000361|ENSSSCG00000016322|ENSSSCG00000013600|ENSSSCG00000001695|ENSSSCG00000030303|ENSSSCG00000022230|ENSSSCG00000017206
receptor-mediated endocytosis	Gene Ontology	GO:0006898	12	45	8.14756e-05	0.00116181	ENSSSCG00000017389|ENSSSCG00000017920|ENSSSCG00000006357|ENSSSCG00000000361|ENSSSCG00000013408|ENSSSCG00000016635|ENSSSCG00000016322|ENSSSCG00000001695|ENSSSCG00000030303|ENSSSCG00000009759|ENSSSCG00000022230|ENSSSCG00000017206
regulation of actin cytoskeleton organization	Gene Ontology	GO:0032956	15	52	4.85664e-06	0.000103384	ENSSSCG00000003493|ENSSSCG00000016185|ENSSSCG00000007085|ENSSSCG00000026108|ENSSSCG00000005012|ENSSSCG00000022080|ENSSSCG00000015560|ENSSSCG00000008239|ENSSSCG00000022726|ENSSSCG00000009821|ENSSSCG00000006369|ENSSSCG00000011171|ENSSSCG00000006612|ENSSSCG00000017206|ENSSSCG00000021359
regulation of actin filament length	Gene Ontology	GO:0030832	11	37	7.08549e-05	0.00104382	ENSSSCG00000003493|ENSSSCG00000016185|ENSSSCG00000007085|ENSSSCG00000026108|ENSSSCG00000005012|ENSSSCG00000022080|ENSSSCG00000015560|ENSSSCG00000008239|ENSSSCG00000009821|ENSSSCG00000017206|ENSSSCG00000021359
regulation of actin filament organization	Gene Ontology	GO:0110053	12	42	4.63669e-05	0.00073909	ENSSSCG00000003493|ENSSSCG00000016185|ENSSSCG00000007085|ENSSSCG00000026108|ENSSSCG00000005012|ENSSSCG00000022080|ENSSSCG00000015560|ENSSSCG00000008239|ENSSSCG00000009821|ENSSSCG00000006612|ENSSSCG00000017206|ENSSSCG00000021359
regulation of actin filament polymerization	Gene Ontology	GO:0030833	10	31	8.57596e-05	0.00119128	ENSSSCG00000003493|ENSSSCG00000016185|ENSSSCG00000026108|ENSSSCG00000005012|ENSSSCG00000022080|ENSSSCG00000015560|ENSSSCG00000008239|ENSSSCG00000009821|ENSSSCG00000017206|ENSSSCG00000021359
regulation of actin filament-based process	Gene Ontology	GO:0032970	16	59	4.61766e-06	9.92462e-05	ENSSSCG00000003493|ENSSSCG00000016185|ENSSSCG00000007085|ENSSSCG00000026108|ENSSSCG00000005012|ENSSSCG00000022080|ENSSSCG00000015298|ENSSSCG00000015560|ENSSSCG00000008239|ENSSSCG00000022726|ENSSSCG00000009821|ENSSSCG00000006369|ENSSSCG00000011171|ENSSSCG00000006612|ENSSSCG00000017206|ENSSSCG00000021359
regulation of actin polymerization or depolymerization	Gene Ontology	GO:0008064	11	37	7.08549e-05	0.00104382	ENSSSCG00000003493|ENSSSCG00000016185|ENSSSCG00000007085|ENSSSCG00000026108|ENSSSCG00000005012|ENSSSCG00000022080|ENSSSCG00000015560|ENSSSCG00000008239|ENSSSCG00000009821|ENSSSCG00000017206|ENSSSCG00000021359
regulation of adherens junction organization	Gene Ontology	GO:1903391	3	5	0.00864829	0.043476	ENSSSCG00000022726|ENSSSCG00000001695|ENSSSCG00000006612
regulation of anatomical structure morphogenesis	Gene Ontology	GO:0022603	30	175	2.43521e-06	5.58467e-05	ENSSSCG00000015808|ENSSSCG00000011440|ENSSSCG00000022080|ENSSSCG00000012399|ENSSSCG00000029460|ENSSSCG00000001661|ENSSSCG00000006256|ENSSSCG00000016185|ENSSSCG00000001770|ENSSSCG00000010035|ENSSSCG00000006530|ENSSSCG00000017187|ENSSSCG00000016620|ENSSSCG00000017607|ENSSSCG00000026108|ENSSSCG00000006800|ENSSSCG00000006612|ENSSSCG00000027130|ENSSSCG00000003183|ENSSSCG00000003471|ENSSSCG00000005844|…
regulation of anatomical structure size	Gene Ontology	GO:0090066	21	109	1.70265e-05	0.000306683	ENSSSCG00000003493|ENSSSCG00000016185|ENSSSCG00000007085|ENSSSCG00000026108|ENSSSCG00000011440|ENSSSCG00000022080|ENSSSCG00000015560|ENSSSCG00000008239|ENSSSCG00000009817|ENSSSCG00000013408|ENSSSCG00000021585|ENSSSCG00000027130|ENSSSCG00000011398|ENSSSCG00000009821|ENSSSCG00000004597|ENSSSCG00000021359|ENSSSCG00000001661|ENSSSCG00000005012|ENSSSCG00000017206|ENSSSCG00000010647|ENSSSCG00000029460
regulation of angiogenesis	Gene Ontology	GO:0045765	12	45	8.14756e-05	0.00116181	ENSSSCG00000001770|ENSSSCG00000017389|ENSSSCG00000022080|ENSSSCG00000017723|ENSSSCG00000016703|ENSSSCG00000027130|ENSSSCG00000013408|ENSSSCG00000012399|ENSSSCG00000003183|ENSSSCG00000003471|ENSSSCG00000001695|ENSSSCG00000016620
regulation of apoptotic process	Gene Ontology	GO:0042981	49	274	4.79389e-10	2.31826e-08	ENSSSCG00000017705|ENSSSCG00000003017|ENSSSCG00000014924|ENSSSCG00000022080|ENSSSCG00000017496|ENSSSCG00000003928|ENSSSCG00000009240|ENSSSCG00000005385|ENSSSCG00000000708|ENSSSCG00000016925|ENSSSCG00000001571|ENSSSCG00000001770|ENSSSCG00000012623|ENSSSCG00000002050|ENSSSCG00000017403|ENSSSCG00000027072|ENSSSCG00000027778|ENSSSCG00000016322|ENSSSCG00000010682|ENSSSCG00000016991|ENSSSCG00000006940|…
regulation of apoptotic signaling pathway	Gene Ontology	GO:2001233	13	77	0.00192863	0.0144696	ENSSSCG00000018033|ENSSSCG00000001770|ENSSSCG00000014924|ENSSSCG00000016267|ENSSSCG00000012623|ENSSSCG00000012772|ENSSSCG00000000633|ENSSSCG00000027072|ENSSSCG00000001987|ENSSSCG00000011290|ENSSSCG00000027130|ENSSSCG00000016322|ENSSSCG00000009668
regulation of ATP metabolic process	Gene Ontology	GO:1903578	4	9	0.00520127	0.0299747	ENSSSCG00000017403|ENSSSCG00000027072|ENSSSCG00000009817|ENSSSCG00000022080
regulation of biological process	Gene Ontology	GO:0050789	253	2389	5.06077e-18	8.65976e-16	ENSSSCG00000014296|ENSSSCG00000002866|ENSSSCG00000005012|ENSSSCG00000006578|ENSSSCG00000028304|ENSSSCG00000008239|ENSSSCG00000024837|ENSSSCG00000009240|ENSSSCG00000026622|ENSSSCG00000000361|ENSSSCG00000017496|ENSSSCG00000022998|ENSSSCG00000006256|ENSSSCG00000001571|ENSSSCG00000003551|ENSSSCG00000015298|ENSSSCG00000006002|ENSSSCG00000016267|ENSSSCG00000004454|ENSSSCG00000017403|ENSSSCG00000027072|…
regulation of biological quality	Gene Ontology	GO:0065008	106	664	2.33629e-17	3.7122e-15	ENSSSCG00000002866|ENSSSCG00000008237|ENSSSCG00000029391|ENSSSCG00000003493|ENSSSCG00000008239|ENSSSCG00000021767|ENSSSCG00000006256|ENSSSCG00000015298|ENSSSCG00000006002|ENSSSCG00000029226|ENSSSCG00000027072|ENSSSCG00000009817|ENSSSCG00000010682|ENSSSCG00000025273|ENSSSCG00000004597|ENSSSCG00000015334|ENSSSCG00000028304|ENSSSCG00000013599|ENSSSCG00000006304|ENSSSCG00000017705|ENSSSCG00000005267|…
regulation of biosynthetic process	Gene Ontology	GO:0009889	78	805	0.000106808	0.00141425	ENSSSCG00000002866|ENSSSCG00000013263|ENSSSCG00000016420|ENSSSCG00000015334|ENSSSCG00000022080|ENSSSCG00000001038|ENSSSCG00000008429|ENSSSCG00000007743|ENSSSCG00000003928|ENSSSCG00000000233|ENSSSCG00000009240|ENSSSCG00000012399|ENSSSCG00000022998|ENSSSCG00000011810|ENSSSCG00000007507|ENSSSCG00000000708|ENSSSCG00000002535|ENSSSCG00000011264|ENSSSCG00000021464|ENSSSCG00000006256|ENSSSCG00000008645|…
regulation of catabolic process	Gene Ontology	GO:0009894	24	166	0.000255396	0.0028766	ENSSSCG00000014296|ENSSSCG00000005174|ENSSSCG00000012277|ENSSSCG00000012275|ENSSSCG00000003928|ENSSSCG00000006256|ENSSSCG00000025455|ENSSSCG00000001817|ENSSSCG00000013647|ENSSSCG00000017403|ENSSSCG00000027072|ENSSSCG00000009817|ENSSSCG00000010525|ENSSSCG00000009164|ENSSSCG00000012772|ENSSSCG00000011297|ENSSSCG00000002707|ENSSSCG00000028304|ENSSSCG00000017164|ENSSSCG00000018033|ENSSSCG00000023264|…
regulation of catalytic activity	Gene Ontology	GO:0050790	63	432	2.58374e-09	1.08444e-07	ENSSSCG00000015808|ENSSSCG00000003017|ENSSSCG00000014924|ENSSSCG00000022080|ENSSSCG00000012277|ENSSSCG00000000037|ENSSSCG00000009817|ENSSSCG00000009330|ENSSSCG00000015850|ENSSSCG00000016635|ENSSSCG00000013599|ENSSSCG00000022998|ENSSSCG00000002535|ENSSSCG00000017866|ENSSSCG00000010026|ENSSSCG00000001571|ENSSSCG00000024009|ENSSSCG00000017187|ENSSSCG00000025455|ENSSSCG00000001770|ENSSSCG00000010464|…
regulation of cell activation	Gene Ontology	GO:0050865	13	96	0.0100666	0.0483655	ENSSSCG00000005385|ENSSSCG00000017705|ENSSSCG00000022080|ENSSSCG00000005267|ENSSSCG00000006357|ENSSSCG00000017723|ENSSSCG00000003017|ENSSSCG00000001987|ENSSSCG00000017187|ENSSSCG00000005844|ENSSSCG00000020744|ENSSSCG00000015037|ENSSSCG00000008645
regulation of cell adhesion	Gene Ontology	GO:0030155	20	100	1.67606e-05	0.000303122	ENSSSCG00000015808|ENSSSCG00000016185|ENSSSCG00000003471|ENSSSCG00000017705|ENSSSCG00000022080|ENSSSCG00000005267|ENSSSCG00000011928|ENSSSCG00000017723|ENSSSCG00000008429|ENSSSCG00000020744|ENSSSCG00000022726|ENSSSCG00000017187|ENSSSCG00000005385|ENSSSCG00000005844|ENSSSCG00000006612|ENSSSCG00000001661|ENSSSCG00000015037|ENSSSCG00000003017|ENSSSCG00000006940|ENSSSCG00000001695
regulation of cell communication	Gene Ontology	GO:0010646	82	542	1.64175e-12	1.35262e-10	ENSSSCG00000015808|ENSSSCG00000005174|ENSSSCG00000016267|ENSSSCG00000008056|ENSSSCG00000014924|ENSSSCG00000014633|ENSSSCG00000000633|ENSSSCG00000009361|ENSSSCG00000029813|ENSSSCG00000000233|ENSSSCG00000016991|ENSSSCG00000015850|ENSSSCG00000007188|ENSSSCG00000016925|ENSSSCG00000001661|ENSSSCG00000005012|ENSSSCG00000017866|ENSSSCG00000006256|ENSSSCG00000010026|ENSSSCG00000015298|ENSSSCG00000006002|…
regulation of cell death	Gene Ontology	GO:0010941	51	292	4.361e-10	2.1321e-08	ENSSSCG00000017705|ENSSSCG00000003017|ENSSSCG00000014924|ENSSSCG00000022080|ENSSSCG00000017496|ENSSSCG00000003928|ENSSSCG00000009240|ENSSSCG00000005385|ENSSSCG00000000708|ENSSSCG00000016925|ENSSSCG00000001571|ENSSSCG00000006002|ENSSSCG00000001770|ENSSSCG00000012623|ENSSSCG00000002050|ENSSSCG00000017403|ENSSSCG00000027072|ENSSSCG00000027778|ENSSSCG00000016322|ENSSSCG00000010682|ENSSSCG00000016991|…
regulation of cell development	Gene Ontology	GO:0060284	19	149	0.00388178	0.0239862	ENSSSCG00000016434|ENSSSCG00000016185|ENSSSCG00000011810|ENSSSCG00000011440|ENSSSCG00000016267|ENSSSCG00000022080|ENSSSCG00000017403|ENSSSCG00000027130|ENSSSCG00000004677|ENSSSCG00000010035|ENSSSCG00000006530|ENSSSCG00000011398|ENSSSCG00000016018|ENSSSCG00000006612|ENSSSCG00000001661|ENSSSCG00000005012|ENSSSCG00000007692|ENSSSCG00000008645|ENSSSCG00000029460
regulation of cell differentiation	Gene Ontology	GO:0045595	40	288	6.26502e-06	0.000127858	ENSSSCG00000002866|ENSSSCG00000011810|ENSSSCG00000011440|ENSSSCG00000022080|ENSSSCG00000000233|ENSSSCG00000012399|ENSSSCG00000029460|ENSSSCG00000001661|ENSSSCG00000005012|ENSSSCG00000006256|ENSSSCG00000008645|ENSSSCG00000016185|ENSSSCG00000006002|ENSSSCG00000016267|ENSSSCG00000017403|ENSSSCG00000016420|ENSSSCG00000004677|ENSSSCG00000010035|ENSSSCG00000006530|ENSSSCG00000017187|ENSSSCG00000006940|…
regulation of cell division	Gene Ontology	GO:0051302	8	35	0.00287026	0.0194958	ENSSSCG00000013302|ENSSSCG00000022080|ENSSSCG00000003017|ENSSSCG00000003928|ENSSSCG00000002385|ENSSSCG00000016522|ENSSSCG00000001695|ENSSSCG00000006256
regulation of cell growth	Gene Ontology	GO:0001558	16	73	4.45794e-05	0.000714786	ENSSSCG00000006002|ENSSSCG00000011440|ENSSSCG00000017920|ENSSSCG00000022080|ENSSSCG00000003017|ENSSSCG00000027130|ENSSSCG00000000233|ENSSSCG00000006940|ENSSSCG00000011398|ENSSSCG00000012583|ENSSSCG00000016018|ENSSSCG00000000602|ENSSSCG00000001661|ENSSSCG00000006256|ENSSSCG00000017472|ENSSSCG00000029460
regulation of cell migration	Gene Ontology	GO:0030334	23	122	9.35934e-06	0.000178711	ENSSSCG00000015808|ENSSSCG00000017277|ENSSSCG00000011440|ENSSSCG00000022080|ENSSSCG00000000233|ENSSSCG00000017496|ENSSSCG00000006002|ENSSSCG00000001770|ENSSSCG00000001987|ENSSSCG00000017403|ENSSSCG00000022726|ENSSSCG00000006940|ENSSSCG00000011470|ENSSSCG00000003183|ENSSSCG00000003471|ENSSSCG00000001695|ENSSSCG00000011398|ENSSSCG00000017705|ENSSSCG00000017920|ENSSSCG00000005267|ENSSSCG00000017723|…
regulation of cell morphogenesis	Gene Ontology	GO:0022604	14	73	0.000437117	0.00448096	ENSSSCG00000016185|ENSSSCG00000026108|ENSSSCG00000011440|ENSSSCG00000005267|ENSSSCG00000017723|ENSSSCG00000014073|ENSSSCG00000027130|ENSSSCG00000010035|ENSSSCG00000006530|ENSSSCG00000011398|ENSSSCG00000029460|ENSSSCG00000006612|ENSSSCG00000001661|ENSSSCG00000021359
regulation of cell morphogenesis involved in differentiation	Gene Ontology	GO:0010769	9	45	0.00350799	0.0224562	ENSSSCG00000016185|ENSSSCG00000011440|ENSSSCG00000027130|ENSSSCG00000010035|ENSSSCG00000006530|ENSSSCG00000011398|ENSSSCG00000029460|ENSSSCG00000006612|ENSSSCG00000001661
regulation of cell motility	Gene Ontology	GO:2000145	23	130	2.29433e-05	0.000405059	ENSSSCG00000015808|ENSSSCG00000017277|ENSSSCG00000011440|ENSSSCG00000022080|ENSSSCG00000000233|ENSSSCG00000017496|ENSSSCG00000006002|ENSSSCG00000001770|ENSSSCG00000001987|ENSSSCG00000017403|ENSSSCG00000022726|ENSSSCG00000006940|ENSSSCG00000011470|ENSSSCG00000003183|ENSSSCG00000003471|ENSSSCG00000001695|ENSSSCG00000011398|ENSSSCG00000017705|ENSSSCG00000017920|ENSSSCG00000005267|ENSSSCG00000017723|…
regulation of cell population proliferation	Gene Ontology	GO:0042127	46	307	1.8999e-07	5.65059e-06	ENSSSCG00000002866|ENSSSCG00000012171|ENSSSCG00000011810|ENSSSCG00000022080|ENSSSCG00000012277|ENSSSCG00000028964|ENSSSCG00000009240|ENSSSCG00000012399|ENSSSCG00000000708|ENSSSCG00000000602|ENSSSCG00000017866|ENSSSCG00000006256|ENSSSCG00000008645|ENSSSCG00000023351|ENSSSCG00000016635|ENSSSCG00000006002|ENSSSCG00000001770|ENSSSCG00000012621|ENSSSCG00000012623|ENSSSCG00000001987|ENSSSCG00000017403|…
regulation of cell projection assembly	Gene Ontology	GO:0060491	8	24	0.000365565	0.00383585	ENSSSCG00000016185|ENSSSCG00000026108|ENSSSCG00000005012|ENSSSCG00000009817|ENSSSCG00000003471|ENSSSCG00000017496|ENSSSCG00000001661|ENSSSCG00000021359
regulation of cell projection organization	Gene Ontology	GO:0031344	17	80	3.65469e-05	0.000599989	ENSSSCG00000016185|ENSSSCG00000026108|ENSSSCG00000011440|ENSSSCG00000016267|ENSSSCG00000022080|ENSSSCG00000009817|ENSSSCG00000010035|ENSSSCG00000006530|ENSSSCG00000011398|ENSSSCG00000027130|ENSSSCG00000003471|ENSSSCG00000029460|ENSSSCG00000017496|ENSSSCG00000001661|ENSSSCG00000005012|ENSSSCG00000021359|ENSSSCG00000009482
regulation of cell-cell adhesion	Gene Ontology	GO:0022407	11	62	0.00299074	0.0199487	ENSSSCG00000005385|ENSSSCG00000017705|ENSSSCG00000022080|ENSSSCG00000005267|ENSSSCG00000017723|ENSSSCG00000008429|ENSSSCG00000003017|ENSSSCG00000017187|ENSSSCG00000005844|ENSSSCG00000020744|ENSSSCG00000015037
regulation of cell-substrate adhesion	Gene Ontology	GO:0010810	6	26	0.00910839	0.0446291	ENSSSCG00000016185|ENSSSCG00000011928|ENSSSCG00000022726|ENSSSCG00000001695|ENSSSCG00000006612|ENSSSCG00000006940
regulation of cell-substrate junction assembly	Gene Ontology	GO:0090109	3	5	0.00864829	0.043476	ENSSSCG00000022726|ENSSSCG00000001695|ENSSSCG00000006612
regulation of cellular biosynthetic process	Gene Ontology	GO:0031326	75	789	0.000248114	0.00283769	ENSSSCG00000002866|ENSSSCG00000013263|ENSSSCG00000016420|ENSSSCG00000015334|ENSSSCG00000022080|ENSSSCG00000001038|ENSSSCG00000008429|ENSSSCG00000007743|ENSSSCG00000003928|ENSSSCG00000000233|ENSSSCG00000009240|ENSSSCG00000012399|ENSSSCG00000022998|ENSSSCG00000011810|ENSSSCG00000007507|ENSSSCG00000000708|ENSSSCG00000002535|ENSSSCG00000011264|ENSSSCG00000021464|ENSSSCG00000006256|ENSSSCG00000008645|…
regulation of cellular catabolic process	Gene Ontology	GO:0031329	22	142	0.000192673	0.00231052	ENSSSCG00000014296|ENSSSCG00000005174|ENSSSCG00000012277|ENSSSCG00000012275|ENSSSCG00000003928|ENSSSCG00000025455|ENSSSCG00000001817|ENSSSCG00000013647|ENSSSCG00000027072|ENSSSCG00000009817|ENSSSCG00000010525|ENSSSCG00000009164|ENSSSCG00000012772|ENSSSCG00000011297|ENSSSCG00000002707|ENSSSCG00000028304|ENSSSCG00000017164|ENSSSCG00000018033|ENSSSCG00000023264|ENSSSCG00000001436|ENSSSCG00000015384|…
regulation of cellular component biogenesis	Gene Ontology	GO:0044087	25	137	6.40643e-06	0.000129555	ENSSSCG00000005012|ENSSSCG00000022080|ENSSSCG00000003493|ENSSSCG00000008239|ENSSSCG00000022726|ENSSSCG00000016925|ENSSSCG00000001661|ENSSSCG00000016185|ENSSSCG00000003471|ENSSSCG00000015560|ENSSSCG00000009817|ENSSSCG00000013784|ENSSSCG00000006940|ENSSSCG00000026108|ENSSSCG00000025455|ENSSSCG00000001695|ENSSSCG00000001436|ENSSSCG00000003017|ENSSSCG00000023677|ENSSSCG00000009821|ENSSSCG00000006612|…
regulation of cellular component movement	Gene Ontology	GO:0051270	25	140	8.9169e-06	0.000172484	ENSSSCG00000015808|ENSSSCG00000017277|ENSSSCG00000011440|ENSSSCG00000022080|ENSSSCG00000000233|ENSSSCG00000017496|ENSSSCG00000015298|ENSSSCG00000006002|ENSSSCG00000001770|ENSSSCG00000003451|ENSSSCG00000001987|ENSSSCG00000017403|ENSSSCG00000022726|ENSSSCG00000006940|ENSSSCG00000011470|ENSSSCG00000003183|ENSSSCG00000003471|ENSSSCG00000001695|ENSSSCG00000011398|ENSSSCG00000017705|ENSSSCG00000017920|…
regulation of cellular component organization	Gene Ontology	GO:0051128	61	443	3.10729e-08	1.13314e-06	ENSSSCG00000014296|ENSSSCG00000015808|ENSSSCG00000016267|ENSSSCG00000015560|ENSSSCG00000011440|ENSSSCG00000022080|ENSSSCG00000017496|ENSSSCG00000008239|ENSSSCG00000000233|ENSSSCG00000009817|ENSSSCG00000011171|ENSSSCG00000000602|ENSSSCG00000016925|ENSSSCG00000001661|ENSSSCG00000005012|ENSSSCG00000006256|ENSSSCG00000016185|ENSSSCG00000006002|ENSSSCG00000003471|ENSSSCG00000029460|ENSSSCG00000012623|…
regulation of cellular component size	Gene Ontology	GO:0032535	18	83	1.71627e-05	0.000307891	ENSSSCG00000003493|ENSSSCG00000016185|ENSSSCG00000007085|ENSSSCG00000026108|ENSSSCG00000011440|ENSSSCG00000022080|ENSSSCG00000015560|ENSSSCG00000008239|ENSSSCG00000009817|ENSSSCG00000027130|ENSSSCG00000011398|ENSSSCG00000009821|ENSSSCG00000004597|ENSSSCG00000029460|ENSSSCG00000001661|ENSSSCG00000005012|ENSSSCG00000017206|ENSSSCG00000021359
regulation of cellular localization	Gene Ontology	GO:0060341	16	119	0.00489727	0.028744	ENSSSCG00000012772|ENSSSCG00000003017|ENSSSCG00000015298|ENSSSCG00000006357|ENSSSCG00000027072|ENSSSCG00000016420|ENSSSCG00000003928|ENSSSCG00000009817|ENSSSCG00000005453|ENSSSCG00000013600|ENSSSCG00000015074|ENSSSCG00000007188|ENSSSCG00000015384|ENSSSCG00000022998|ENSSSCG00000017866|ENSSSCG00000006304
regulation of cellular macromolecule biosynthetic process	Gene Ontology	GO:2000112	69	741	0.000733213	0.00676777	ENSSSCG00000002866|ENSSSCG00000013263|ENSSSCG00000016420|ENSSSCG00000022080|ENSSSCG00000008429|ENSSSCG00000003928|ENSSSCG00000000233|ENSSSCG00000009240|ENSSSCG00000012399|ENSSSCG00000022998|ENSSSCG00000011810|ENSSSCG00000007507|ENSSSCG00000000708|ENSSSCG00000007743|ENSSSCG00000011264|ENSSSCG00000021464|ENSSSCG00000006256|ENSSSCG00000008645|ENSSSCG00000013307|ENSSSCG00000015298|ENSSSCG00000011270|…
regulation of cellular metabolic process	Gene Ontology	GO:0031323	136	1224	8.26908e-11	4.77781e-09	ENSSSCG00000014296|ENSSSCG00000002866|ENSSSCG00000027525|ENSSSCG00000009240|ENSSSCG00000026622|ENSSSCG00000022998|ENSSSCG00000006256|ENSSSCG00000001571|ENSSSCG00000015298|ENSSSCG00000016267|ENSSSCG00000017403|ENSSSCG00000027072|ENSSSCG00000027778|ENSSSCG00000016322|ENSSSCG00000010682|ENSSSCG00000010525|ENSSSCG00000012277|ENSSSCG00000009592|ENSSSCG00000005029|ENSSSCG00000002707|ENSSSCG00000002385|…
regulation of cellular process	Gene Ontology	GO:0050794	239	2263	8.9273e-17	1.24117e-14	ENSSSCG00000014296|ENSSSCG00000002866|ENSSSCG00000005012|ENSSSCG00000006578|ENSSSCG00000028304|ENSSSCG00000008239|ENSSSCG00000024837|ENSSSCG00000009240|ENSSSCG00000026622|ENSSSCG00000000361|ENSSSCG00000017496|ENSSSCG00000022998|ENSSSCG00000006256|ENSSSCG00000001571|ENSSSCG00000003551|ENSSSCG00000015298|ENSSSCG00000006002|ENSSSCG00000016267|ENSSSCG00000016754|ENSSSCG00000017403|ENSSSCG00000027072|…
regulation of cellular protein metabolic process	Gene Ontology	GO:0032268	63	511	6.46932e-07	1.68971e-05	ENSSSCG00000015808|ENSSSCG00000005453|ENSSSCG00000014804|ENSSSCG00000014924|ENSSSCG00000022080|ENSSSCG00000012277|ENSSSCG00000012275|ENSSSCG00000003928|ENSSSCG00000016714|ENSSSCG00000007188|ENSSSCG00000011407|ENSSSCG00000022998|ENSSSCG00000028304|ENSSSCG00000016635|ENSSSCG00000001571|ENSSSCG00000024009|ENSSSCG00000025455|ENSSSCG00000011270|ENSSSCG00000010464|ENSSSCG00000014336|ENSSSCG00000027072|…
regulation of chemotaxis	Gene Ontology	GO:0050920	8	46	0.0117937	0.0544863	ENSSSCG00000006002|ENSSSCG00000011440|ENSSSCG00000017723|ENSSSCG00000001439|ENSSSCG00000003017|ENSSSCG00000001695|ENSSSCG00000011398|ENSSSCG00000017705
regulation of cysteine-type endopeptidase activity	Gene Ontology	GO:2000116	8	44	0.00943587	0.04588	ENSSSCG00000012772|ENSSSCG00000001770|ENSSSCG00000022080|ENSSSCG00000016714|ENSSSCG00000010682|ENSSSCG00000027525|ENSSSCG00000001571|ENSSSCG00000006940
regulation of cysteine-type endopeptidase activity involved in apoptotic process	Gene Ontology	GO:0043281	8	43	0.00839805	0.0431941	ENSSSCG00000012772|ENSSSCG00000001770|ENSSSCG00000022080|ENSSSCG00000016714|ENSSSCG00000010682|ENSSSCG00000027525|ENSSSCG00000001571|ENSSSCG00000006940
regulation of cytokine production	Gene Ontology	GO:0001817	16	107	0.0019104	0.0144006	ENSSSCG00000003017|ENSSSCG00000001817|ENSSSCG00000005267|ENSSSCG00000006357|ENSSSCG00000017723|ENSSSCG00000001439|ENSSSCG00000027855|ENSSSCG00000009817|ENSSSCG00000017187|ENSSSCG00000002385|ENSSSCG00000005385|ENSSSCG00000006369|ENSSSCG00000001987|ENSSSCG00000012551|ENSSSCG00000015037|ENSSSCG00000006175
regulation of cytoskeleton organization	Gene Ontology	GO:0051493	18	78	8.26494e-06	0.000161986	ENSSSCG00000003493|ENSSSCG00000016185|ENSSSCG00000007085|ENSSSCG00000026108|ENSSSCG00000005012|ENSSSCG00000022080|ENSSSCG00000006612|ENSSSCG00000008239|ENSSSCG00000022726|ENSSSCG00000023677|ENSSSCG00000009821|ENSSSCG00000006369|ENSSSCG00000011171|ENSSSCG00000016925|ENSSSCG00000017206|ENSSSCG00000015560|ENSSSCG00000021359|ENSSSCG00000006160
regulation of defense response	Gene Ontology	GO:0031347	15	114	0.00752202	0.0396353	ENSSSCG00000030089|ENSSSCG00000006002|ENSSSCG00000011810|ENSSSCG00000005267|ENSSSCG00000013647|ENSSSCG00000017723|ENSSSCG00000001439|ENSSSCG00000027855|ENSSSCG00000004677|ENSSSCG00000016322|ENSSSCG00000006357|ENSSSCG00000000708|ENSSSCG00000015334|ENSSSCG00000009931|ENSSSCG00000006175
regulation of developmental process	Gene Ontology	GO:0050793	53	414	1.87929e-06	4.44733e-05	ENSSSCG00000015808|ENSSSCG00000002866|ENSSSCG00000011810|ENSSSCG00000011440|ENSSSCG00000022080|ENSSSCG00000000233|ENSSSCG00000009240|ENSSSCG00000012399|ENSSSCG00000029460|ENSSSCG00000001661|ENSSSCG00000005012|ENSSSCG00000006256|ENSSSCG00000008645|ENSSSCG00000016620|ENSSSCG00000016185|ENSSSCG00000006002|ENSSSCG00000001770|ENSSSCG00000016267|ENSSSCG00000017403|ENSSSCG00000016420|ENSSSCG00000009817|…
regulation of endopeptidase activity	Gene Ontology	GO:0052548	15	91	0.00111225	0.00953453	ENSSSCG00000012772|ENSSSCG00000001770|ENSSSCG00000017164|ENSSSCG00000004888|ENSSSCG00000011453|ENSSSCG00000012277|ENSSSCG00000016032|ENSSSCG00000016714|ENSSSCG00000010682|ENSSSCG00000027525|ENSSSCG00000001011|ENSSSCG00000001571|ENSSSCG00000006940|ENSSSCG00000022080|ENSSSCG00000001817
regulation of epithelial cell proliferation	Gene Ontology	GO:0050678	10	62	0.00815003	0.0420644	ENSSSCG00000005385|ENSSSCG00000017705|ENSSSCG00000016703|ENSSSCG00000027072|ENSSSCG00000003017|ENSSSCG00000016635|ENSSSCG00000001695|ENSSSCG00000011171|ENSSSCG00000005216|ENSSSCG00000005844
regulation of establishment of protein localization	Gene Ontology	GO:0070201	16	127	0.00847269	0.0434274	ENSSSCG00000015808|ENSSSCG00000012772|ENSSSCG00000006002|ENSSSCG00000003017|ENSSSCG00000017705|ENSSSCG00000015298|ENSSSCG00000027072|ENSSSCG00000027855|ENSSSCG00000003928|ENSSSCG00000009817|ENSSSCG00000005453|ENSSSCG00000015074|ENSSSCG00000015384|ENSSSCG00000022998|ENSSSCG00000009480|ENSSSCG00000006304
regulation of fat cell differentiation	Gene Ontology	GO:0045598	6	27	0.0106012	0.0503895	ENSSSCG00000002866|ENSSSCG00000009331|ENSSSCG00000003017|ENSSSCG00000016420|ENSSSCG00000016018|ENSSSCG00000008645
regulation of focal adhesion assembly	Gene Ontology	GO:0051893	3	5	0.00864829	0.043476	ENSSSCG00000022726|ENSSSCG00000001695|ENSSSCG00000006612
regulation of G protein-coupled receptor signaling pathway	Gene Ontology	GO:0008277	4	11	0.00905354	0.0445566	ENSSSCG00000017705|ENSSSCG00000011470|ENSSSCG00000017389|ENSSSCG00000013408
regulation of gene expression	Gene Ontology	GO:0010468	77	829	0.000390856	0.00408197	ENSSSCG00000002866|ENSSSCG00000013263|ENSSSCG00000017160|ENSSSCG00000016420|ENSSSCG00000001661|ENSSSCG00000022080|ENSSSCG00000008429|ENSSSCG00000003928|ENSSSCG00000000233|ENSSSCG00000009240|ENSSSCG00000012399|ENSSSCG00000022998|ENSSSCG00000011810|ENSSSCG00000007507|ENSSSCG00000000708|ENSSSCG00000007743|ENSSSCG00000011264|ENSSSCG00000006256|ENSSSCG00000008645|ENSSSCG00000013307|ENSSSCG00000015298|…
regulation of growth	Gene Ontology	GO:0040008	22	116	1.34061e-05	0.000247484	ENSSSCG00000011440|ENSSSCG00000022080|ENSSSCG00000000233|ENSSSCG00000009240|ENSSSCG00000029460|ENSSSCG00000000602|ENSSSCG00000001661|ENSSSCG00000006256|ENSSSCG00000006002|ENSSSCG00000017403|ENSSSCG00000006940|ENSSSCG00000027130|ENSSSCG00000016018|ENSSSCG00000000633|ENSSSCG00000011398|ENSSSCG00000023684|ENSSSCG00000008898|ENSSSCG00000017920|ENSSSCG00000003017|ENSSSCG00000012583|ENSSSCG00000030300|…
regulation of GTPase activity	Gene Ontology	GO:0043087	16	82	0.000147071	0.00184836	ENSSSCG00000026108|ENSSSCG00000014804|ENSSSCG00000027701|ENSSSCG00000017723|ENSSSCG00000016279|ENSSSCG00000000037|ENSSSCG00000016635|ENSSSCG00000017187|ENSSSCG00000003471|ENSSSCG00000006369|ENSSSCG00000010647|ENSSSCG00000006612|ENSSSCG00000013554|ENSSSCG00000017866|ENSSSCG00000021359|ENSSSCG00000009482
regulation of hormone levels	Gene Ontology	GO:0010817	18	92	5.61687e-05	0.000867107	ENSSSCG00000004678|ENSSSCG00000008237|ENSSSCG00000017705|ENSSSCG00000001817|ENSSSCG00000005267|ENSSSCG00000013401|ENSSSCG00000002297|ENSSSCG00000002296|ENSSSCG00000006002|ENSSSCG00000004677|ENSSSCG00000010035|ENSSSCG00000007849|ENSSSCG00000025273|ENSSSCG00000013600|ENSSSCG00000015074|ENSSSCG00000030303|ENSSSCG00000015298|ENSSSCG00000006304
regulation of hydrolase activity	Gene Ontology	GO:0051336	40	234	5.67511e-08	1.9763e-06	ENSSSCG00000014804|ENSSSCG00000014924|ENSSSCG00000022080|ENSSSCG00000012277|ENSSSCG00000000037|ENSSSCG00000017866|ENSSSCG00000016635|ENSSSCG00000001571|ENSSSCG00000017187|ENSSSCG00000001770|ENSSSCG00000001817|ENSSSCG00000001987|ENSSSCG00000027072|ENSSSCG00000016714|ENSSSCG00000010682|ENSSSCG00000013784|ENSSSCG00000006940|ENSSSCG00000010647|ENSSSCG00000026108|ENSSSCG00000004888|ENSSSCG00000011453|…
regulation of immune effector process	Gene Ontology	GO:0002697	13	86	0.00450955	0.0271122	ENSSSCG00000030089|ENSSSCG00000005385|ENSSSCG00000005267|ENSSSCG00000006357|ENSSSCG00000017723|ENSSSCG00000003017|ENSSSCG00000002385|ENSSSCG00000009817|ENSSSCG00000017187|ENSSSCG00000016322|ENSSSCG00000001987|ENSSSCG00000015334|ENSSSCG00000024791
regulation of immune response	Gene Ontology	GO:0050776	15	113	0.00700995	0.0377114	ENSSSCG00000001770|ENSSSCG00000005267|ENSSSCG00000013647|ENSSSCG00000017187|ENSSSCG00000027855|ENSSSCG00000009817|ENSSSCG00000006175|ENSSSCG00000002385|ENSSSCG00000006357|ENSSSCG00000003524|ENSSSCG00000001987|ENSSSCG00000020744|ENSSSCG00000005385|ENSSSCG00000003017|ENSSSCG00000024791
regulation of immune system process	Gene Ontology	GO:0002682	28	233	0.00119047	0.00999323	ENSSSCG00000030089|ENSSSCG00000022080|ENSSSCG00000000233|ENSSSCG00000008645|ENSSSCG00000006002|ENSSSCG00000001770|ENSSSCG00000013647|ENSSSCG00000027855|ENSSSCG00000009817|ENSSSCG00000024791|ENSSSCG00000016322|ENSSSCG00000020744|ENSSSCG00000005385|ENSSSCG00000017187|ENSSSCG00000001987|ENSSSCG00000002385|ENSSSCG00000005844|ENSSSCG00000015334|ENSSSCG00000015037|ENSSSCG00000017705|ENSSSCG00000005267|…
regulation of inflammatory response	Gene Ontology	GO:0050727	9	49	0.00572029	0.0322555	ENSSSCG00000006002|ENSSSCG00000011810|ENSSSCG00000005267|ENSSSCG00000006357|ENSSSCG00000017723|ENSSSCG00000001439|ENSSSCG00000004677|ENSSSCG00000000708|ENSSSCG00000009931
regulation of intracellular signal transduction	Gene Ontology	GO:1902531	41	276	1.06937e-06	2.64313e-05	ENSSSCG00000015808|ENSSSCG00000005174|ENSSSCG00000014804|ENSSSCG00000005012|ENSSSCG00000022080|ENSSSCG00000012275|ENSSSCG00000009817|ENSSSCG00000007188|ENSSSCG00000016925|ENSSSCG00000010026|ENSSSCG00000015298|ENSSSCG00000003471|ENSSSCG00000001987|ENSSSCG00000001779|ENSSSCG00000006578|ENSSSCG00000016322|ENSSSCG00000016635|ENSSSCG00000016991|ENSSSCG00000016323|ENSSSCG00000020744|ENSSSCG00000006940|…
regulation of kinase activity	Gene Ontology	GO:0043549	20	148	0.00168742	0.0130336	ENSSSCG00000015808|ENSSSCG00000025455|ENSSSCG00000015850|ENSSSCG00000017705|ENSSSCG00000013647|ENSSSCG00000022689|ENSSSCG00000009817|ENSSSCG00000027855|ENSSSCG00000011290|ENSSSCG00000010682|ENSSSCG00000016991|ENSSSCG00000016323|ENSSSCG00000024009|ENSSSCG00000001987|ENSSSCG00000020744|ENSSSCG00000022998|ENSSSCG00000010026|ENSSSCG00000003017|ENSSSCG00000006940|ENSSSCG00000009482
regulation of leukocyte activation	Gene Ontology	GO:0002694	13	90	0.00631883	0.0350967	ENSSSCG00000005385|ENSSSCG00000017705|ENSSSCG00000022080|ENSSSCG00000005267|ENSSSCG00000006357|ENSSSCG00000017723|ENSSSCG00000003017|ENSSSCG00000001987|ENSSSCG00000017187|ENSSSCG00000005844|ENSSSCG00000020744|ENSSSCG00000015037|ENSSSCG00000008645
regulation of leukocyte cell-cell adhesion	Gene Ontology	GO:1903037	9	50	0.00641275	0.0353974	ENSSSCG00000005385|ENSSSCG00000017705|ENSSSCG00000022080|ENSSSCG00000005267|ENSSSCG00000017723|ENSSSCG00000017187|ENSSSCG00000005844|ENSSSCG00000020744|ENSSSCG00000015037
regulation of lipid metabolic process	Gene Ontology	GO:0019216	12	63	0.00115751	0.00981163	ENSSSCG00000011470|ENSSSCG00000003017|ENSSSCG00000023264|ENSSSCG00000013401|ENSSSCG00000011297|ENSSSCG00000016420|ENSSSCG00000008645|ENSSSCG00000014804|ENSSSCG00000015334|ENSSSCG00000005385|ENSSSCG00000010026|ENSSSCG00000006940
regulation of localization	Gene Ontology	GO:0032879	55	449	4.00132e-06	8.7264e-05	ENSSSCG00000014296|ENSSSCG00000015808|ENSSSCG00000017277|ENSSSCG00000027855|ENSSSCG00000011440|ENSSSCG00000022080|ENSSSCG00000003928|ENSSSCG00000000233|ENSSSCG00000009817|ENSSSCG00000014804|ENSSSCG00000007188|ENSSSCG00000017496|ENSSSCG00000022998|ENSSSCG00000017866|ENSSSCG00000017920|ENSSSCG00000015298|ENSSSCG00000006002|ENSSSCG00000001770|ENSSSCG00000003451|ENSSSCG00000012623|ENSSSCG00000001987|…
regulation of locomotion	Gene Ontology	GO:0040012	24	142	2.96717e-05	0.000503852	ENSSSCG00000015808|ENSSSCG00000017277|ENSSSCG00000011440|ENSSSCG00000022080|ENSSSCG00000000233|ENSSSCG00000017496|ENSSSCG00000006002|ENSSSCG00000001770|ENSSSCG00000001987|ENSSSCG00000017403|ENSSSCG00000022726|ENSSSCG00000016635|ENSSSCG00000006940|ENSSSCG00000011470|ENSSSCG00000003183|ENSSSCG00000003471|ENSSSCG00000001695|ENSSSCG00000011398|ENSSSCG00000017705|ENSSSCG00000017920|ENSSSCG00000005267|…
regulation of lymphocyte activation	Gene Ontology	GO:0051249	11	76	0.0113519	0.053051	ENSSSCG00000017705|ENSSSCG00000022080|ENSSSCG00000005267|ENSSSCG00000001987|ENSSSCG00000017723|ENSSSCG00000003017|ENSSSCG00000017187|ENSSSCG00000005844|ENSSSCG00000020744|ENSSSCG00000015037|ENSSSCG00000008645
regulation of macromolecule biosynthetic process	Gene Ontology	GO:0010556	72	774	0.000579475	0.00558027	ENSSSCG00000002866|ENSSSCG00000013263|ENSSSCG00000016420|ENSSSCG00000022080|ENSSSCG00000008429|ENSSSCG00000003928|ENSSSCG00000000233|ENSSSCG00000009240|ENSSSCG00000012399|ENSSSCG00000022998|ENSSSCG00000011810|ENSSSCG00000007507|ENSSSCG00000000708|ENSSSCG00000007743|ENSSSCG00000011264|ENSSSCG00000021464|ENSSSCG00000006256|ENSSSCG00000008645|ENSSSCG00000013307|ENSSSCG00000015298|ENSSSCG00000011270|…
regulation of macromolecule metabolic process	Gene Ontology	GO:0060255	125	1188	1.12205e-08	4.23049e-07	ENSSSCG00000002866|ENSSSCG00000027525|ENSSSCG00000009240|ENSSSCG00000026622|ENSSSCG00000022998|ENSSSCG00000006256|ENSSSCG00000001571|ENSSSCG00000015298|ENSSSCG00000016267|ENSSSCG00000017403|ENSSSCG00000027072|ENSSSCG00000027778|ENSSSCG00000005212|ENSSSCG00000010682|ENSSSCG00000012277|ENSSSCG00000009592|ENSSSCG00000005029|ENSSSCG00000002707|ENSSSCG00000002385|ENSSSCG00000006308|ENSSSCG00000002383|…
regulation of MAPK cascade	Gene Ontology	GO:0043408	18	131	0.00238906	0.0171017	ENSSSCG00000015808|ENSSSCG00000016635|ENSSSCG00000015850|ENSSSCG00000014804|ENSSSCG00000017723|ENSSSCG00000022689|ENSSSCG00000009817|ENSSSCG00000003017|ENSSSCG00000002385|ENSSSCG00000016991|ENSSSCG00000003183|ENSSSCG00000016322|ENSSSCG00000003471|ENSSSCG00000020744|ENSSSCG00000017206|ENSSSCG00000014633|ENSSSCG00000006940|ENSSSCG00000009482
regulation of membrane potential	Gene Ontology	GO:0042391	10	52	0.00274268	0.0188083	ENSSSCG00000018033|ENSSSCG00000006296|ENSSSCG00000027072|ENSSSCG00000009817|ENSSSCG00000010682|ENSSSCG00000006740|ENSSSCG00000029323|ENSSSCG00000010035|ENSSSCG00000021902|ENSSSCG00000014833
regulation of metabolic process	Gene Ontology	GO:0019222	141	1295	1.2718e-10	6.65673e-09	ENSSSCG00000014296|ENSSSCG00000002866|ENSSSCG00000027525|ENSSSCG00000009240|ENSSSCG00000026622|ENSSSCG00000022998|ENSSSCG00000006256|ENSSSCG00000001571|ENSSSCG00000015298|ENSSSCG00000016267|ENSSSCG00000017403|ENSSSCG00000027072|ENSSSCG00000027778|ENSSSCG00000016322|ENSSSCG00000010682|ENSSSCG00000010525|ENSSSCG00000012277|ENSSSCG00000009592|ENSSSCG00000005029|ENSSSCG00000002707|ENSSSCG00000002385|…
regulation of metal ion transport	Gene Ontology	GO:0010959	10	62	0.00815003	0.0420644	ENSSSCG00000015298|ENSSSCG00000017705|ENSSSCG00000015402|ENSSSCG00000022080|ENSSSCG00000017723|ENSSSCG00000009817|ENSSSCG00000010035|ENSSSCG00000006740|ENSSSCG00000007188|ENSSSCG00000029323
regulation of mitochondrial membrane potential	Gene Ontology	GO:0051881	5	9	0.000822597	0.00749946	ENSSSCG00000009817|ENSSSCG00000018033|ENSSSCG00000027072|ENSSSCG00000014833|ENSSSCG00000010682
regulation of molecular function	Gene Ontology	GO:0065009	90	681	9.33618e-11	5.25781e-09	ENSSSCG00000005453|ENSSSCG00000022998|ENSSSCG00000001571|ENSSSCG00000015298|ENSSSCG00000027072|ENSSSCG00000009817|ENSSSCG00000010682|ENSSSCG00000009330|ENSSSCG00000002873|ENSSSCG00000002385|ENSSSCG00000027525|ENSSSCG00000013599|ENSSSCG00000015037|ENSSSCG00000017705|ENSSSCG00000027701|ENSSSCG00000003017|ENSSSCG00000006159|ENSSSCG00000015808|ENSSSCG00000014804|ENSSSCG00000022080|ENSSSCG00000001661|…
regulation of multicellular organismal development	Gene Ontology	GO:2000026	39	309	5.63259e-05	0.000867107	ENSSSCG00000011810|ENSSSCG00000011440|ENSSSCG00000022080|ENSSSCG00000000233|ENSSSCG00000012399|ENSSSCG00000029460|ENSSSCG00000001661|ENSSSCG00000005012|ENSSSCG00000006256|ENSSSCG00000008645|ENSSSCG00000001770|ENSSSCG00000016267|ENSSSCG00000017403|ENSSSCG00000009817|ENSSSCG00000004677|ENSSSCG00000010035|ENSSSCG00000006530|ENSSSCG00000006940|ENSSSCG00000017607|ENSSSCG00000017187|ENSSSCG00000027130|…
regulation of multicellular organismal process	Gene Ontology	GO:0051239	61	493	8.78015e-07	2.19454e-05	ENSSSCG00000015808|ENSSSCG00000002866|ENSSSCG00000011810|ENSSSCG00000011440|ENSSSCG00000022080|ENSSSCG00000012171|ENSSSCG00000000233|ENSSSCG00000009240|ENSSSCG00000012399|ENSSSCG00000029460|ENSSSCG00000001661|ENSSSCG00000005012|ENSSSCG00000006256|ENSSSCG00000008645|ENSSSCG00000016620|ENSSSCG00000015298|ENSSSCG00000001770|ENSSSCG00000001817|ENSSSCG00000012551|ENSSSCG00000001987|ENSSSCG00000017403|…
regulation of neurogenesis	Gene Ontology	GO:0050767	16	113	0.00311824	0.020492	ENSSSCG00000016434|ENSSSCG00000007692|ENSSSCG00000011810|ENSSSCG00000011440|ENSSSCG00000016267|ENSSSCG00000022080|ENSSSCG00000017403|ENSSSCG00000027130|ENSSSCG00000004677|ENSSSCG00000010035|ENSSSCG00000006530|ENSSSCG00000011398|ENSSSCG00000029460|ENSSSCG00000001661|ENSSSCG00000005012|ENSSSCG00000008645
regulation of neuron differentiation	Gene Ontology	GO:0045664	13	90	0.00631883	0.0350967	ENSSSCG00000007692|ENSSSCG00000011440|ENSSSCG00000016267|ENSSSCG00000022080|ENSSSCG00000027130|ENSSSCG00000004677|ENSSSCG00000010035|ENSSSCG00000006530|ENSSSCG00000011398|ENSSSCG00000029460|ENSSSCG00000001661|ENSSSCG00000005012|ENSSSCG00000008645
regulation of neuron projection development	Gene Ontology	GO:0010975	10	58	0.00543381	0.0311133	ENSSSCG00000011440|ENSSSCG00000016267|ENSSSCG00000022080|ENSSSCG00000027130|ENSSSCG00000010035|ENSSSCG00000006530|ENSSSCG00000011398|ENSSSCG00000029460|ENSSSCG00000001661|ENSSSCG00000005012
regulation of nitrogen compound metabolic process	Gene Ontology	GO:0051171	123	1139	3.72451e-09	1.50985e-07	ENSSSCG00000002866|ENSSSCG00000027525|ENSSSCG00000009240|ENSSSCG00000026622|ENSSSCG00000022998|ENSSSCG00000006256|ENSSSCG00000001571|ENSSSCG00000015298|ENSSSCG00000016267|ENSSSCG00000017403|ENSSSCG00000027072|ENSSSCG00000027778|ENSSSCG00000005212|ENSSSCG00000010682|ENSSSCG00000012277|ENSSSCG00000009592|ENSSSCG00000005029|ENSSSCG00000002707|ENSSSCG00000002385|ENSSSCG00000006308|ENSSSCG00000002383|…
regulation of Notch signaling pathway	Gene Ontology	GO:0008593	8	23	0.000288644	0.00317495	ENSSSCG00000006002|ENSSSCG00000002307|ENSSSCG00000009361|ENSSSCG00000029813|ENSSSCG00000014051|ENSSSCG00000005844|ENSSSCG00000017403|ENSSSCG00000006159
regulation of nucleic acid-templated transcription	Gene Ontology	GO:1903506	62	674	0.00175912	0.0134315	ENSSSCG00000002866|ENSSSCG00000013263|ENSSSCG00000016420|ENSSSCG00000022080|ENSSSCG00000008429|ENSSSCG00000003928|ENSSSCG00000000233|ENSSSCG00000009240|ENSSSCG00000012399|ENSSSCG00000022998|ENSSSCG00000011810|ENSSSCG00000007507|ENSSSCG00000000708|ENSSSCG00000007743|ENSSSCG00000011264|ENSSSCG00000006256|ENSSSCG00000008645|ENSSSCG00000013307|ENSSSCG00000015298|ENSSSCG00000005029|ENSSSCG00000014336|…
regulation of nucleobase-containing compound metabolic process	Gene Ontology	GO:0019219	66	735	0.00218464	0.0159597	ENSSSCG00000002866|ENSSSCG00000013263|ENSSSCG00000016420|ENSSSCG00000022080|ENSSSCG00000008429|ENSSSCG00000003928|ENSSSCG00000000233|ENSSSCG00000009240|ENSSSCG00000012399|ENSSSCG00000022998|ENSSSCG00000011810|ENSSSCG00000007507|ENSSSCG00000000708|ENSSSCG00000007743|ENSSSCG00000011264|ENSSSCG00000006256|ENSSSCG00000008645|ENSSSCG00000013307|ENSSSCG00000015298|ENSSSCG00000005029|ENSSSCG00000014336|…
regulation of organelle organization	Gene Ontology	GO:0033043	30	244	0.000579289	0.00558027	ENSSSCG00000014296|ENSSSCG00000015560|ENSSSCG00000005012|ENSSSCG00000022080|ENSSSCG00000003493|ENSSSCG00000008239|ENSSSCG00000011171|ENSSSCG00000016925|ENSSSCG00000016185|ENSSSCG00000012623|ENSSSCG00000013647|ENSSSCG00000027072|ENSSSCG00000016420|ENSSSCG00000022726|ENSSSCG00000016635|ENSSSCG00000010525|ENSSSCG00000006160|ENSSSCG00000026108|ENSSSCG00000009062|ENSSSCG00000025455|ENSSSCG00000015384|…
regulation of peptidase activity	Gene Ontology	GO:0052547	16	98	0.000844201	0.00764939	ENSSSCG00000012772|ENSSSCG00000001770|ENSSSCG00000014924|ENSSSCG00000017164|ENSSSCG00000004888|ENSSSCG00000011453|ENSSSCG00000012277|ENSSSCG00000016032|ENSSSCG00000016714|ENSSSCG00000010682|ENSSSCG00000027525|ENSSSCG00000001011|ENSSSCG00000001571|ENSSSCG00000006940|ENSSSCG00000022080|ENSSSCG00000001817
regulation of peptide transport	Gene Ontology	GO:0090087	16	132	0.011603	0.0536608	ENSSSCG00000015808|ENSSSCG00000012772|ENSSSCG00000006002|ENSSSCG00000003017|ENSSSCG00000017705|ENSSSCG00000015298|ENSSSCG00000027072|ENSSSCG00000027855|ENSSSCG00000003928|ENSSSCG00000009817|ENSSSCG00000005453|ENSSSCG00000015074|ENSSSCG00000015384|ENSSSCG00000022998|ENSSSCG00000009480|ENSSSCG00000006304
regulation of phosphate metabolic process	Gene Ontology	GO:0019220	40	311	3.10565e-05	0.000521398	ENSSSCG00000015808|ENSSSCG00000005453|ENSSSCG00000014804|ENSSSCG00000022080|ENSSSCG00000009817|ENSSSCG00000007188|ENSSSCG00000022998|ENSSSCG00000010026|ENSSSCG00000024009|ENSSSCG00000025455|ENSSSCG00000003471|ENSSSCG00000010464|ENSSSCG00000013647|ENSSSCG00000017403|ENSSSCG00000027855|ENSSSCG00000016322|ENSSSCG00000010682|ENSSSCG00000006530|ENSSSCG00000016991|ENSSSCG00000016323|ENSSSCG00000020744|…
regulation of phosphorus metabolic process	Gene Ontology	GO:0051174	40	311	3.10565e-05	0.000521398	ENSSSCG00000015808|ENSSSCG00000005453|ENSSSCG00000014804|ENSSSCG00000022080|ENSSSCG00000009817|ENSSSCG00000007188|ENSSSCG00000022998|ENSSSCG00000010026|ENSSSCG00000024009|ENSSSCG00000025455|ENSSSCG00000003471|ENSSSCG00000010464|ENSSSCG00000013647|ENSSSCG00000017403|ENSSSCG00000027855|ENSSSCG00000016322|ENSSSCG00000010682|ENSSSCG00000006530|ENSSSCG00000016991|ENSSSCG00000016323|ENSSSCG00000020744|…
regulation of phosphorylation	Gene Ontology	GO:0042325	36	277	6.30276e-05	0.00095703	ENSSSCG00000015808|ENSSSCG00000005453|ENSSSCG00000014804|ENSSSCG00000022080|ENSSSCG00000009817|ENSSSCG00000007188|ENSSSCG00000022998|ENSSSCG00000010026|ENSSSCG00000024009|ENSSSCG00000025455|ENSSSCG00000003471|ENSSSCG00000013647|ENSSSCG00000017403|ENSSSCG00000027855|ENSSSCG00000016322|ENSSSCG00000010682|ENSSSCG00000006530|ENSSSCG00000016991|ENSSSCG00000016323|ENSSSCG00000020744|ENSSSCG00000006940|…
regulation of plasma membrane bounded cell projection assembly	Gene Ontology	GO:0120032	8	24	0.000365565	0.00383585	ENSSSCG00000016185|ENSSSCG00000026108|ENSSSCG00000005012|ENSSSCG00000009817|ENSSSCG00000003471|ENSSSCG00000017496|ENSSSCG00000001661|ENSSSCG00000021359
regulation of plasma membrane bounded cell projection organization	Gene Ontology	GO:0120035	16	79	0.00010072	0.00134971	ENSSSCG00000016185|ENSSSCG00000026108|ENSSSCG00000011440|ENSSSCG00000016267|ENSSSCG00000022080|ENSSSCG00000009817|ENSSSCG00000010035|ENSSSCG00000006530|ENSSSCG00000011398|ENSSSCG00000027130|ENSSSCG00000003471|ENSSSCG00000029460|ENSSSCG00000017496|ENSSSCG00000001661|ENSSSCG00000005012|ENSSSCG00000021359
regulation of primary metabolic process	Gene Ontology	GO:0080090	124	1166	7.32782e-09	2.83491e-07	ENSSSCG00000002866|ENSSSCG00000027525|ENSSSCG00000009240|ENSSSCG00000026622|ENSSSCG00000022998|ENSSSCG00000006256|ENSSSCG00000001571|ENSSSCG00000015298|ENSSSCG00000016267|ENSSSCG00000017403|ENSSSCG00000027072|ENSSSCG00000027778|ENSSSCG00000005212|ENSSSCG00000010682|ENSSSCG00000012277|ENSSSCG00000009592|ENSSSCG00000005029|ENSSSCG00000002707|ENSSSCG00000002385|ENSSSCG00000006308|ENSSSCG00000002383|…
regulation of programmed cell death	Gene Ontology	GO:0043067	49	276	5.94999e-10	2.78647e-08	ENSSSCG00000017705|ENSSSCG00000003017|ENSSSCG00000014924|ENSSSCG00000022080|ENSSSCG00000017496|ENSSSCG00000003928|ENSSSCG00000009240|ENSSSCG00000005385|ENSSSCG00000000708|ENSSSCG00000016925|ENSSSCG00000001571|ENSSSCG00000001770|ENSSSCG00000012623|ENSSSCG00000002050|ENSSSCG00000017403|ENSSSCG00000027072|ENSSSCG00000027778|ENSSSCG00000016322|ENSSSCG00000010682|ENSSSCG00000016991|ENSSSCG00000006940|…
regulation of protein catabolic process	Gene Ontology	GO:0042176	11	72	0.00805333	0.0417632	ENSSSCG00000003928|ENSSSCG00000018033|ENSSSCG00000017164|ENSSSCG00000012772|ENSSSCG00000012277|ENSSSCG00000027072|ENSSSCG00000012275|ENSSSCG00000002707|ENSSSCG00000009668|ENSSSCG00000006256|ENSSSCG00000001817
regulation of protein complex assembly	Gene Ontology	GO:0043254	13	67	0.000629175	0.00594309	ENSSSCG00000003493|ENSSSCG00000016185|ENSSSCG00000026108|ENSSSCG00000005012|ENSSSCG00000022080|ENSSSCG00000015560|ENSSSCG00000008239|ENSSSCG00000009821|ENSSSCG00000001695|ENSSSCG00000009668|ENSSSCG00000017206|ENSSSCG00000003017|ENSSSCG00000021359
regulation of protein kinase activity	Gene Ontology	GO:0045859	18	136	0.00342735	0.0222278	ENSSSCG00000015808|ENSSSCG00000025455|ENSSSCG00000015850|ENSSSCG00000017705|ENSSSCG00000013647|ENSSSCG00000022689|ENSSSCG00000009817|ENSSSCG00000027855|ENSSSCG00000011290|ENSSSCG00000024009|ENSSSCG00000016991|ENSSSCG00000016323|ENSSSCG00000001987|ENSSSCG00000020744|ENSSSCG00000022998|ENSSSCG00000003017|ENSSSCG00000006940|ENSSSCG00000009482
regulation of protein kinase B signaling	Gene Ontology	GO:0051896	5	18	0.0089663	0.0444353	ENSSSCG00000003183|ENSSSCG00000003471|ENSSSCG00000003017|ENSSSCG00000014633|ENSSSCG00000009482
regulation of protein metabolic process	Gene Ontology	GO:0051246	69	548	9.0724e-08	2.94621e-06	ENSSSCG00000015808|ENSSSCG00000005453|ENSSSCG00000014804|ENSSSCG00000014924|ENSSSCG00000022080|ENSSSCG00000012277|ENSSSCG00000012275|ENSSSCG00000003928|ENSSSCG00000016714|ENSSSCG00000007188|ENSSSCG00000011407|ENSSSCG00000022998|ENSSSCG00000021464|ENSSSCG00000028304|ENSSSCG00000006256|ENSSSCG00000001571|ENSSSCG00000024009|ENSSSCG00000025455|ENSSSCG00000011270|ENSSSCG00000001817|ENSSSCG00000012551|…
regulation of protein modification process	Gene Ontology	GO:0031399	38	326	0.000302367	0.0032706	ENSSSCG00000015808|ENSSSCG00000005453|ENSSSCG00000014804|ENSSSCG00000009817|ENSSSCG00000007188|ENSSSCG00000011407|ENSSSCG00000022998|ENSSSCG00000024009|ENSSSCG00000025455|ENSSSCG00000003471|ENSSSCG00000010464|ENSSSCG00000014336|ENSSSCG00000027855|ENSSSCG00000016322|ENSSSCG00000016635|ENSSSCG00000006530|ENSSSCG00000016991|ENSSSCG00000016323|ENSSSCG00000020744|ENSSSCG00000006940|ENSSSCG00000013647|…
regulation of protein phosphorylation	Gene Ontology	GO:0001932	32	253	0.000245888	0.00282676	ENSSSCG00000015808|ENSSSCG00000005453|ENSSSCG00000014804|ENSSSCG00000009817|ENSSSCG00000007188|ENSSSCG00000022998|ENSSSCG00000024009|ENSSSCG00000025455|ENSSSCG00000003471|ENSSSCG00000013647|ENSSSCG00000027855|ENSSSCG00000016322|ENSSSCG00000016635|ENSSSCG00000006530|ENSSSCG00000016991|ENSSSCG00000016323|ENSSSCG00000020744|ENSSSCG00000006940|ENSSSCG00000015850|ENSSSCG00000011290|ENSSSCG00000001987|…
regulation of protein polymerization	Gene Ontology	GO:0032271	10	36	0.000239781	0.00276369	ENSSSCG00000003493|ENSSSCG00000016185|ENSSSCG00000026108|ENSSSCG00000005012|ENSSSCG00000022080|ENSSSCG00000015560|ENSSSCG00000008239|ENSSSCG00000009821|ENSSSCG00000017206|ENSSSCG00000021359
regulation of protein stability	Gene Ontology	GO:0031647	11	41	0.00015326	0.00192072	ENSSSCG00000001770|ENSSSCG00000001436|ENSSSCG00000012551|ENSSSCG00000013647|ENSSSCG00000024927|ENSSSCG00000028964|ENSSSCG00000013901|ENSSSCG00000015384|ENSSSCG00000011407|ENSSSCG00000009668|ENSSSCG00000006256
regulation of protein transport	Gene Ontology	GO:0051223	16	123	0.00648849	0.0357269	ENSSSCG00000015808|ENSSSCG00000012772|ENSSSCG00000006002|ENSSSCG00000003017|ENSSSCG00000017705|ENSSSCG00000015298|ENSSSCG00000027072|ENSSSCG00000027855|ENSSSCG00000003928|ENSSSCG00000009817|ENSSSCG00000005453|ENSSSCG00000015074|ENSSSCG00000015384|ENSSSCG00000022998|ENSSSCG00000009480|ENSSSCG00000006304
regulation of proteolysis	Gene Ontology	GO:0030162	24	150	6.43295e-05	0.000970176	ENSSSCG00000014924|ENSSSCG00000022080|ENSSSCG00000012277|ENSSSCG00000012275|ENSSSCG00000003928|ENSSSCG00000001571|ENSSSCG00000001770|ENSSSCG00000001817|ENSSSCG00000027072|ENSSSCG00000016714|ENSSSCG00000010682|ENSSSCG00000005212|ENSSSCG00000006940|ENSSSCG00000011299|ENSSSCG00000004888|ENSSSCG00000012772|ENSSSCG00000011453|ENSSSCG00000016032|ENSSSCG00000002707|ENSSSCG00000027525|ENSSSCG00000001011|…
regulation of reactive oxygen species metabolic process	Gene Ontology	GO:2000377	8	32	0.00177392	0.0134909	ENSSSCG00000014296|ENSSSCG00000022080|ENSSSCG00000000647|ENSSSCG00000003017|ENSSSCG00000004677|ENSSSCG00000001987|ENSSSCG00000002535|ENSSSCG00000017206
regulation of response to external stimulus	Gene Ontology	GO:0032101	22	175	0.00232244	0.0167464	ENSSSCG00000030089|ENSSSCG00000011810|ENSSSCG00000011440|ENSSSCG00000000708|ENSSSCG00000006002|ENSSSCG00000013647|ENSSSCG00000027855|ENSSSCG00000004677|ENSSSCG00000016322|ENSSSCG00000002443|ENSSSCG00000001695|ENSSSCG00000015334|ENSSSCG00000011398|ENSSSCG00000009931|ENSSSCG00000008898|ENSSSCG00000017705|ENSSSCG00000005267|ENSSSCG00000006357|ENSSSCG00000017723|ENSSSCG00000001439|ENSSSCG00000003017|…
regulation of response to stimulus	Gene Ontology	GO:0048583	97	666	9.89312e-14	9.78099e-12	ENSSSCG00000005012|ENSSSCG00000006256|ENSSSCG00000015298|ENSSSCG00000006002|ENSSSCG00000003017|ENSSSCG00000016267|ENSSSCG00000017403|ENSSSCG00000027072|ENSSSCG00000009817|ENSSSCG00000012277|ENSSSCG00000012275|ENSSSCG00000016018|ENSSSCG00000002385|ENSSSCG00000015334|ENSSSCG00000017705|ENSSSCG00000009931|ENSSSCG00000006304|ENSSSCG00000014804|ENSSSCG00000006357|ENSSSCG00000014051|ENSSSCG00000002296|…
regulation of response to stress	Gene Ontology	GO:0080134	27	224	0.00138759	0.0111837	ENSSSCG00000030089|ENSSSCG00000011810|ENSSSCG00000005453|ENSSSCG00000005385|ENSSSCG00000000708|ENSSSCG00000007743|ENSSSCG00000006002|ENSSSCG00000013647|ENSSSCG00000027855|ENSSSCG00000016322|ENSSSCG00000004677|ENSSSCG00000017772|ENSSSCG00000020744|ENSSSCG00000008898|ENSSSCG00000002443|ENSSSCG00000027130|ENSSSCG00000000633|ENSSSCG00000015334|ENSSSCG00000009931|ENSSSCG00000012772|ENSSSCG00000005267|…
regulation of RNA biosynthetic process	Gene Ontology	GO:2001141	62	674	0.00175912	0.0134315	ENSSSCG00000002866|ENSSSCG00000013263|ENSSSCG00000016420|ENSSSCG00000022080|ENSSSCG00000008429|ENSSSCG00000003928|ENSSSCG00000000233|ENSSSCG00000009240|ENSSSCG00000012399|ENSSSCG00000022998|ENSSSCG00000011810|ENSSSCG00000007507|ENSSSCG00000000708|ENSSSCG00000007743|ENSSSCG00000011264|ENSSSCG00000006256|ENSSSCG00000008645|ENSSSCG00000013307|ENSSSCG00000015298|ENSSSCG00000005029|ENSSSCG00000014336|…
regulation of RNA metabolic process	Gene Ontology	GO:0051252	64	702	0.00182078	0.0138237	ENSSSCG00000002866|ENSSSCG00000013263|ENSSSCG00000016420|ENSSSCG00000022080|ENSSSCG00000008429|ENSSSCG00000003928|ENSSSCG00000000233|ENSSSCG00000009240|ENSSSCG00000012399|ENSSSCG00000022998|ENSSSCG00000011810|ENSSSCG00000007507|ENSSSCG00000000708|ENSSSCG00000007743|ENSSSCG00000011264|ENSSSCG00000006256|ENSSSCG00000008645|ENSSSCG00000013307|ENSSSCG00000015298|ENSSSCG00000005029|ENSSSCG00000014336|…
regulation of signal transduction	Gene Ontology	GO:0009966	76	496	6.54792e-12	4.62408e-10	ENSSSCG00000015808|ENSSSCG00000005174|ENSSSCG00000008056|ENSSSCG00000014924|ENSSSCG00000022080|ENSSSCG00000000633|ENSSSCG00000009361|ENSSSCG00000029813|ENSSSCG00000000233|ENSSSCG00000016991|ENSSSCG00000015850|ENSSSCG00000007188|ENSSSCG00000016925|ENSSSCG00000005012|ENSSSCG00000017866|ENSSSCG00000006256|ENSSSCG00000010026|ENSSSCG00000015298|ENSSSCG00000006002|ENSSSCG00000001770|ENSSSCG00000024134|…
regulation of signaling	Gene Ontology	GO:0023051	83	545	8.70941e-13	7.59768e-11	ENSSSCG00000015808|ENSSSCG00000005174|ENSSSCG00000016267|ENSSSCG00000008056|ENSSSCG00000014924|ENSSSCG00000014633|ENSSSCG00000000633|ENSSSCG00000009361|ENSSSCG00000029813|ENSSSCG00000000233|ENSSSCG00000016991|ENSSSCG00000015850|ENSSSCG00000007188|ENSSSCG00000016925|ENSSSCG00000001661|ENSSSCG00000005012|ENSSSCG00000017866|ENSSSCG00000006256|ENSSSCG00000010026|ENSSSCG00000015298|ENSSSCG00000006002|…
regulation of supramolecular fiber organization	Gene Ontology	GO:1902903	12	53	0.000303158	0.0032706	ENSSSCG00000003493|ENSSSCG00000016185|ENSSSCG00000007085|ENSSSCG00000026108|ENSSSCG00000005012|ENSSSCG00000022080|ENSSSCG00000015560|ENSSSCG00000008239|ENSSSCG00000009821|ENSSSCG00000006612|ENSSSCG00000017206|ENSSSCG00000021359
regulation of T cell activation	Gene Ontology	GO:0050863	9	55	0.010885	0.0511917	ENSSSCG00000017705|ENSSSCG00000022080|ENSSSCG00000005267|ENSSSCG00000001987|ENSSSCG00000017723|ENSSSCG00000017187|ENSSSCG00000005844|ENSSSCG00000020744|ENSSSCG00000015037
regulation of transcription by RNA polymerase II	Gene Ontology	GO:0006357	48	412	5.18045e-05	0.000808696	ENSSSCG00000002866|ENSSSCG00000013263|ENSSSCG00000027778|ENSSSCG00000022080|ENSSSCG00000008429|ENSSSCG00000003928|ENSSSCG00000009240|ENSSSCG00000012399|ENSSSCG00000022998|ENSSSCG00000011810|ENSSSCG00000007507|ENSSSCG00000000708|ENSSSCG00000007743|ENSSSCG00000011264|ENSSSCG00000016420|ENSSSCG00000006256|ENSSSCG00000008645|ENSSSCG00000013307|ENSSSCG00000014336|ENSSSCG00000017403|ENSSSCG00000026931|…
regulation of transcription, DNA-templated	Gene Ontology	GO:0006355	62	658	0.00103356	0.00904987	ENSSSCG00000002866|ENSSSCG00000013263|ENSSSCG00000016420|ENSSSCG00000022080|ENSSSCG00000008429|ENSSSCG00000003928|ENSSSCG00000000233|ENSSSCG00000009240|ENSSSCG00000012399|ENSSSCG00000022998|ENSSSCG00000011810|ENSSSCG00000007507|ENSSSCG00000000708|ENSSSCG00000007743|ENSSSCG00000011264|ENSSSCG00000006256|ENSSSCG00000008645|ENSSSCG00000013307|ENSSSCG00000015298|ENSSSCG00000005029|ENSSSCG00000014336|…
regulation of transferase activity	Gene Ontology	GO:0051338	20	164	0.00486898	0.0286535	ENSSSCG00000015808|ENSSSCG00000025455|ENSSSCG00000015850|ENSSSCG00000017705|ENSSSCG00000013647|ENSSSCG00000022689|ENSSSCG00000009817|ENSSSCG00000027855|ENSSSCG00000011290|ENSSSCG00000010682|ENSSSCG00000016991|ENSSSCG00000016323|ENSSSCG00000024009|ENSSSCG00000001987|ENSSSCG00000020744|ENSSSCG00000022998|ENSSSCG00000010026|ENSSSCG00000003017|ENSSSCG00000006940|ENSSSCG00000009482
regulation of transport	Gene Ontology	GO:0051049	37	324	0.000513861	0.00512258	ENSSSCG00000014296|ENSSSCG00000015808|ENSSSCG00000027855|ENSSSCG00000022080|ENSSSCG00000003928|ENSSSCG00000005453|ENSSSCG00000014804|ENSSSCG00000007188|ENSSSCG00000022998|ENSSSCG00000015298|ENSSSCG00000006002|ENSSSCG00000012623|ENSSSCG00000027072|ENSSSCG00000016420|ENSSSCG00000009817|ENSSSCG00000000361|ENSSSCG00000010035|ENSSSCG00000006740|ENSSSCG00000005216|ENSSSCG00000005385|ENSSSCG00000013600|…
regulation of vasculature development	Gene Ontology	GO:1901342	13	52	7.30461e-05	0.00106902	ENSSSCG00000001770|ENSSSCG00000017389|ENSSSCG00000022080|ENSSSCG00000017723|ENSSSCG00000016703|ENSSSCG00000027130|ENSSSCG00000013408|ENSSSCG00000012399|ENSSSCG00000003183|ENSSSCG00000003471|ENSSSCG00000001695|ENSSSCG00000016620|ENSSSCG00000017607
regulation of vasculogenesis	Gene Ontology	GO:2001212	3	5	0.00864829	0.043476	ENSSSCG00000017389|ENSSSCG00000013408|ENSSSCG00000017607
regulatory region nucleic acid binding	Gene Ontology	GO:0001067	20	167	0.00582522	0.0326815	ENSSSCG00000002866|ENSSSCG00000013263|ENSSSCG00000011106|ENSSSCG00000015298|ENSSSCG00000014336|ENSSSCG00000017187|ENSSSCG00000016703|ENSSSCG00000003017|ENSSSCG00000010224|ENSSSCG00000016754|ENSSSCG00000000633|ENSSSCG00000005385|ENSSSCG00000002383|ENSSSCG00000017403|ENSSSCG00000001661|ENSSSCG00000009592|ENSSSCG00000006256|ENSSSCG00000017160|ENSSSCG00000013307|ENSSSCG00000006159
respirasome	Gene Ontology	GO:0070469	10	34	0.000162112	0.00200343	ENSSSCG00000003903|ENSSSCG00000011764|ENSSSCG00000024313|ENSSSCG00000016714|ENSSSCG00000024316|ENSSSCG00000030318|ENSSSCG00000015034|ENSSSCG00000003653|ENSSSCG00000011003|ENSSSCG00000016100
respiratory chain complex	Gene Ontology	GO:0098803	8	26	0.000569409	0.00553122	ENSSSCG00000011764|ENSSSCG00000024313|ENSSSCG00000024316|ENSSSCG00000030318|ENSSSCG00000015034|ENSSSCG00000003653|ENSSSCG00000011003|ENSSSCG00000016100
respiratory chain complex I	Gene Ontology	GO:0045271	5	18	0.0089663	0.0444353	ENSSSCG00000011764|ENSSSCG00000024313|ENSSSCG00000016100|ENSSSCG00000003653|ENSSSCG00000011003
respiratory tube development	Gene Ontology	GO:0030323	9	54	0.00984406	0.0474499	ENSSSCG00000002866|ENSSSCG00000008898|ENSSSCG00000001770|ENSSSCG00000003451|ENSSSCG00000017187|ENSSSCG00000016703|ENSSSCG00000007522|ENSSSCG00000001661|ENSSSCG00000009482
response to abiotic stimulus	Gene Ontology	GO:0009628	20	155	0.00274367	0.0188083	ENSSSCG00000008645|ENSSSCG00000005453|ENSSSCG00000012621|ENSSSCG00000009062|ENSSSCG00000014336|ENSSSCG00000000633|ENSSSCG00000009817|ENSSSCG00000002296|ENSSSCG00000003928|ENSSSCG00000011290|ENSSSCG00000009240|ENSSSCG00000002385|ENSSSCG00000013600|ENSSSCG00000007507|ENSSSCG00000004101|ENSSSCG00000007743|ENSSSCG00000001661|ENSSSCG00000002535|ENSSSCG00000017206|ENSSSCG00000014833
response to antibiotic	Gene Ontology	GO:0046677	8	29	0.00103821	0.00904987	ENSSSCG00000015808|ENSSSCG00000023351|ENSSSCG00000005385|ENSSSCG00000017219|ENSSSCG00000005453|ENSSSCG00000010682|ENSSSCG00000002535|ENSSSCG00000013302
response to bacterium	Gene Ontology	GO:0009617	15	101	0.00276628	0.0189342	ENSSSCG00000015808|ENSSSCG00000017705|ENSSSCG00000001436|ENSSSCG00000006357|ENSSSCG00000017723|ENSSSCG00000029391|ENSSSCG00000003017|ENSSSCG00000009817|ENSSSCG00000013408|ENSSSCG00000009240|ENSSSCG00000000708|ENSSSCG00000026904|ENSSSCG00000015037|ENSSSCG00000010682|ENSSSCG00000006175
response to biotic stimulus	Gene Ontology	GO:0009607	27	254	0.00664714	0.0362416	ENSSSCG00000015808|ENSSSCG00000030089|ENSSSCG00000029391|ENSSSCG00000028964|ENSSSCG00000009240|ENSSSCG00000000708|ENSSSCG00000017920|ENSSSCG00000024791|ENSSSCG00000014565|ENSSSCG00000013647|ENSSSCG00000027855|ENSSSCG00000009817|ENSSSCG00000010682|ENSSSCG00000016322|ENSSSCG00000015334|ENSSSCG00000015037|ENSSSCG00000002366|ENSSSCG00000017705|ENSSSCG00000001436|ENSSSCG00000005267|ENSSSCG00000006357|…
response to chemical	Gene Ontology	GO:0042221	107	818	2.26984e-12	1.80331e-10	ENSSSCG00000002866|ENSSSCG00000029391|ENSSSCG00000029652|ENSSSCG00000010853|ENSSSCG00000010224|ENSSSCG00000003551|ENSSSCG00000015298|ENSSSCG00000006002|ENSSSCG00000017403|ENSSSCG00000009817|ENSSSCG00000022742|ENSSSCG00000025273|ENSSSCG00000009592|ENSSSCG00000023684|ENSSSCG00000002385|ENSSSCG00000004597|ENSSSCG00000015334|ENSSSCG00000017705|ENSSSCG00000015037|ENSSSCG00000006304|ENSSSCG00000017389|…
response to cold	Gene Ontology	GO:0009409	3	5	0.00864829	0.043476	ENSSSCG00000002535|ENSSSCG00000004101|ENSSSCG00000009240
response to cytokine	Gene Ontology	GO:0034097	22	160	0.000829228	0.00752905	ENSSSCG00000015808|ENSSSCG00000007817|ENSSSCG00000012277|ENSSSCG00000000708|ENSSSCG00000007188|ENSSSCG00000001661|ENSSSCG00000004678|ENSSSCG00000014336|ENSSSCG00000017403|ENSSSCG00000001779|ENSSSCG00000027855|ENSSSCG00000016322|ENSSSCG00000009592|ENSSSCG00000011453|ENSSSCG00000000633|ENSSSCG00000000757|ENSSSCG00000017920|ENSSSCG00000017705|ENSSSCG00000017164|ENSSSCG00000017723|ENSSSCG00000013647|…
response to decreased oxygen levels	Gene Ontology	GO:0036293	8	38	0.00443384	0.0267655	ENSSSCG00000009062|ENSSSCG00000014336|ENSSSCG00000003928|ENSSSCG00000011290|ENSSSCG00000002385|ENSSSCG00000007743|ENSSSCG00000001661|ENSSSCG00000014833
response to endogenous stimulus	Gene Ontology	GO:0009719	43	260	4.18057e-08	1.48795e-06	ENSSSCG00000015808|ENSSSCG00000005174|ENSSSCG00000014804|ENSSSCG00000022080|ENSSSCG00000012277|ENSSSCG00000012399|ENSSSCG00000007507|ENSSSCG00000000602|ENSSSCG00000001661|ENSSSCG00000016635|ENSSSCG00000013307|ENSSSCG00000003551|ENSSSCG00000001770|ENSSSCG00000014336|ENSSSCG00000017403|ENSSSCG00000027855|ENSSSCG00000005625|ENSSSCG00000010035|ENSSSCG00000023666|ENSSSCG00000006940|ENSSSCG00000017607|…
response to external biotic stimulus	Gene Ontology	GO:0043207	26	244	0.00743288	0.0393079	ENSSSCG00000015808|ENSSSCG00000030089|ENSSSCG00000029391|ENSSSCG00000028964|ENSSSCG00000009240|ENSSSCG00000000708|ENSSSCG00000017920|ENSSSCG00000024791|ENSSSCG00000013647|ENSSSCG00000027855|ENSSSCG00000009817|ENSSSCG00000010682|ENSSSCG00000016322|ENSSSCG00000015334|ENSSSCG00000015037|ENSSSCG00000002366|ENSSSCG00000017705|ENSSSCG00000005267|ENSSSCG00000001436|ENSSSCG00000006357|ENSSSCG00000017723|…
response to external stimulus	Gene Ontology	GO:0009605	57	440	5.44197e-07	1.44115e-05	ENSSSCG00000015808|ENSSSCG00000005174|ENSSSCG00000011810|ENSSSCG00000011440|ENSSSCG00000022080|ENSSSCG00000002655|ENSSSCG00000029391|ENSSSCG00000002296|ENSSSCG00000009240|ENSSSCG00000010224|ENSSSCG00000005385|ENSSSCG00000000708|ENSSSCG00000007281|ENSSSCG00000010682|ENSSSCG00000017920|ENSSSCG00000008645|ENSSSCG00000025455|ENSSSCG00000006002|ENSSSCG00000003471|ENSSSCG00000013647|ENSSSCG00000027855|…
response to extracellular stimulus	Gene Ontology	GO:0009991	14	56	3.89129e-05	0.000634152	ENSSSCG00000005174|ENSSSCG00000007281|ENSSSCG00000015334|ENSSSCG00000025455|ENSSSCG00000002655|ENSSSCG00000005636|ENSSSCG00000002707|ENSSSCG00000011290|ENSSSCG00000006287|ENSSSCG00000023677|ENSSSCG00000007507|ENSSSCG00000004101|ENSSSCG00000009216|ENSSSCG00000009817
response to growth factor	Gene Ontology	GO:0070848	18	106	0.000270005	0.00302583	ENSSSCG00000015808|ENSSSCG00000017705|ENSSSCG00000009357|ENSSSCG00000003471|ENSSSCG00000017389|ENSSSCG00000014336|ENSSSCG00000017723|ENSSSCG00000003017|ENSSSCG00000005625|ENSSSCG00000000361|ENSSSCG00000016635|ENSSSCG00000002385|ENSSSCG00000009482|ENSSSCG00000009219|ENSSSCG00000011299|ENSSSCG00000017607|ENSSSCG00000006940|ENSSSCG00000001695
response to hormone	Gene Ontology	GO:0009725	29	156	8.57505e-07	2.16764e-05	ENSSSCG00000022080|ENSSSCG00000012277|ENSSSCG00000012399|ENSSSCG00000007507|ENSSSCG00000000602|ENSSSCG00000011399|ENSSSCG00000001661|ENSSSCG00000016635|ENSSSCG00000013307|ENSSSCG00000003551|ENSSSCG00000001770|ENSSSCG00000014336|ENSSSCG00000017403|ENSSSCG00000027855|ENSSSCG00000010035|ENSSSCG00000025273|ENSSSCG00000005385|ENSSSCG00000009062|ENSSSCG00000002385|ENSSSCG00000000757|ENSSSCG00000015334|…
response to hydrogen peroxide	Gene Ontology	GO:0042542	5	13	0.0029018	0.0195017	ENSSSCG00000015808|ENSSSCG00000005385|ENSSSCG00000013302|ENSSSCG00000005453|ENSSSCG00000010682
response to hypoxia	Gene Ontology	GO:0001666	8	38	0.00443384	0.0267655	ENSSSCG00000009062|ENSSSCG00000014336|ENSSSCG00000003928|ENSSSCG00000011290|ENSSSCG00000002385|ENSSSCG00000007743|ENSSSCG00000001661|ENSSSCG00000014833
response to inorganic substance	Gene Ontology	GO:0010035	12	58	0.000614195	0.00585129	ENSSSCG00000015808|ENSSSCG00000002866|ENSSSCG00000005385|ENSSSCG00000005453|ENSSSCG00000009817|ENSSSCG00000010682|ENSSSCG00000004597|ENSSSCG00000004101|ENSSSCG00000030300|ENSSSCG00000013302|ENSSSCG00000008645|ENSSSCG00000023684
response to insulin	Gene Ontology	GO:0032868	8	34	0.0024584	0.017444	ENSSSCG00000010537|ENSSSCG00000014336|ENSSSCG00000027855|ENSSSCG00000016635|ENSSSCG00000012399|ENSSSCG00000007507|ENSSSCG00000015334|ENSSSCG00000017206
response to interferon-gamma	Gene Ontology	GO:0034341	5	17	0.00736066	0.0389852	ENSSSCG00000017723|ENSSSCG00000027855|ENSSSCG00000017705|ENSSSCG00000017920|ENSSSCG00000013647
response to lipid	Gene Ontology	GO:0033993	24	146	4.40242e-05	0.00070965	ENSSSCG00000015808|ENSSSCG00000022080|ENSSSCG00000029391|ENSSSCG00000000708|ENSSSCG00000010035|ENSSSCG00000003551|ENSSSCG00000001770|ENSSSCG00000017403|ENSSSCG00000009817|ENSSSCG00000010682|ENSSSCG00000005385|ENSSSCG00000009062|ENSSSCG00000002385|ENSSSCG00000015334|ENSSSCG00000015037|ENSSSCG00000008963|ENSSSCG00000017705|ENSSSCG00000005267|ENSSSCG00000017723|ENSSSCG00000003017|ENSSSCG00000010537|…
response to lipopolysaccharide	Gene Ontology	GO:0032496	11	58	0.00189003	0.0142763	ENSSSCG00000015808|ENSSSCG00000017705|ENSSSCG00000017723|ENSSSCG00000029391|ENSSSCG00000003017|ENSSSCG00000009817|ENSSSCG00000010682|ENSSSCG00000000708|ENSSSCG00000026904|ENSSSCG00000015037|ENSSSCG00000006175
response to molecule of bacterial origin	Gene Ontology	GO:0002237	11	62	0.00299074	0.0199487	ENSSSCG00000015808|ENSSSCG00000017705|ENSSSCG00000017723|ENSSSCG00000029391|ENSSSCG00000003017|ENSSSCG00000009817|ENSSSCG00000010682|ENSSSCG00000000708|ENSSSCG00000026904|ENSSSCG00000015037|ENSSSCG00000006175
response to nitrogen compound	Gene Ontology	GO:1901698	28	164	5.60237e-06	0.000116472	ENSSSCG00000005174|ENSSSCG00000014804|ENSSSCG00000006287|ENSSSCG00000012399|ENSSSCG00000007507|ENSSSCG00000007188|ENSSSCG00000025455|ENSSSCG00000014336|ENSSSCG00000017403|ENSSSCG00000027855|ENSSSCG00000009817|ENSSSCG00000016635|ENSSSCG00000025273|ENSSSCG00000016653|ENSSSCG00000005385|ENSSSCG00000009062|ENSSSCG00000004678|ENSSSCG00000004597|ENSSSCG00000015334|ENSSSCG00000011399|ENSSSCG00000011106|…
response to nutrient	Gene Ontology	GO:0007584	4	12	0.0115283	0.053371	ENSSSCG00000023677|ENSSSCG00000009216|ENSSSCG00000006287|ENSSSCG00000009817
response to nutrient levels	Gene Ontology	GO:0031667	14	53	2.31619e-05	0.000407302	ENSSSCG00000005174|ENSSSCG00000007281|ENSSSCG00000015334|ENSSSCG00000025455|ENSSSCG00000002655|ENSSSCG00000005636|ENSSSCG00000002707|ENSSSCG00000011290|ENSSSCG00000006287|ENSSSCG00000023677|ENSSSCG00000007507|ENSSSCG00000004101|ENSSSCG00000009216|ENSSSCG00000009817
response to organic cyclic compound	Gene Ontology	GO:0014070	27	154	5.33024e-06	0.000111334	ENSSSCG00000002866|ENSSSCG00000022080|ENSSSCG00000017219|ENSSSCG00000006287|ENSSSCG00000010853|ENSSSCG00000007188|ENSSSCG00000016635|ENSSSCG00000003551|ENSSSCG00000025455|ENSSSCG00000017403|ENSSSCG00000009817|ENSSSCG00000010035|ENSSSCG00000009357|ENSSSCG00000005385|ENSSSCG00000009062|ENSSSCG00000004678|ENSSSCG00000002385|ENSSSCG00000004597|ENSSSCG00000015037|ENSSSCG00000011106|ENSSSCG00000008963|…
response to organic substance	Gene Ontology	GO:0010033	85	527	2.70597e-14	3.16812e-12	ENSSSCG00000015808|ENSSSCG00000005174|ENSSSCG00000014804|ENSSSCG00000007188|ENSSSCG00000000757|ENSSSCG00000007817|ENSSSCG00000012277|ENSSSCG00000029391|ENSSSCG00000029652|ENSSSCG00000006287|ENSSSCG00000012399|ENSSSCG00000010853|ENSSSCG00000007507|ENSSSCG00000000708|ENSSSCG00000000602|ENSSSCG00000001661|ENSSSCG00000010035|ENSSSCG00000017920|ENSSSCG00000013307|ENSSSCG00000003551|ENSSSCG00000025455|…
response to organonitrogen compound	Gene Ontology	GO:0010243	26	136	1.99214e-06	4.66371e-05	ENSSSCG00000005174|ENSSSCG00000014804|ENSSSCG00000009817|ENSSSCG00000012399|ENSSSCG00000007507|ENSSSCG00000007188|ENSSSCG00000004678|ENSSSCG00000014336|ENSSSCG00000017403|ENSSSCG00000027855|ENSSSCG00000006287|ENSSSCG00000016635|ENSSSCG00000025273|ENSSSCG00000016653|ENSSSCG00000005385|ENSSSCG00000009062|ENSSSCG00000004597|ENSSSCG00000015334|ENSSSCG00000011106|ENSSSCG00000012772|ENSSSCG00000001436|…
response to organophosphorus	Gene Ontology	GO:0046683	5	14	0.00375313	0.0236796	ENSSSCG00000004678|ENSSSCG00000004597|ENSSSCG00000006287|ENSSSCG00000011106|ENSSSCG00000009817
response to other organism	Gene Ontology	GO:0051707	26	243	0.00709329	0.0381136	ENSSSCG00000015808|ENSSSCG00000030089|ENSSSCG00000029391|ENSSSCG00000028964|ENSSSCG00000009240|ENSSSCG00000000708|ENSSSCG00000017920|ENSSSCG00000024791|ENSSSCG00000013647|ENSSSCG00000027855|ENSSSCG00000009817|ENSSSCG00000010682|ENSSSCG00000016322|ENSSSCG00000015334|ENSSSCG00000015037|ENSSSCG00000002366|ENSSSCG00000017705|ENSSSCG00000005267|ENSSSCG00000001436|ENSSSCG00000006357|ENSSSCG00000017723|…
response to oxidative stress	Gene Ontology	GO:0006979	10	51	0.00242303	0.0172757	ENSSSCG00000015808|ENSSSCG00000004678|ENSSSCG00000005385|ENSSSCG00000023264|ENSSSCG00000010682|ENSSSCG00000003928|ENSSSCG00000005453|ENSSSCG00000022742|ENSSSCG00000027525|ENSSSCG00000013302
response to oxygen levels	Gene Ontology	GO:0070482	8	38	0.00443384	0.0267655	ENSSSCG00000009062|ENSSSCG00000014336|ENSSSCG00000003928|ENSSSCG00000011290|ENSSSCG00000002385|ENSSSCG00000007743|ENSSSCG00000001661|ENSSSCG00000014833
response to oxygen-containing compound	Gene Ontology	GO:1901700	44	239	1.71086e-09	7.46235e-08	ENSSSCG00000015808|ENSSSCG00000005174|ENSSSCG00000014804|ENSSSCG00000029391|ENSSSCG00000003928|ENSSSCG00000009817|ENSSSCG00000012399|ENSSSCG00000000708|ENSSSCG00000016635|ENSSSCG00000013302|ENSSSCG00000004678|ENSSSCG00000001770|ENSSSCG00000014336|ENSSSCG00000017403|ENSSSCG00000027855|ENSSSCG00000006287|ENSSSCG00000010682|ENSSSCG00000025273|ENSSSCG00000004101|ENSSSCG00000017219|ENSSSCG00000005453|…
response to peptide	Gene Ontology	GO:1901652	13	62	0.000329955	0.00351189	ENSSSCG00000010537|ENSSSCG00000005385|ENSSSCG00000009062|ENSSSCG00000014336|ENSSSCG00000017403|ENSSSCG00000027855|ENSSSCG00000021585|ENSSSCG00000012399|ENSSSCG00000025273|ENSSSCG00000007507|ENSSSCG00000015334|ENSSSCG00000017206|ENSSSCG00000016635
response to peptide hormone	Gene Ontology	GO:0043434	12	51	0.000223359	0.00262196	ENSSSCG00000010537|ENSSSCG00000005385|ENSSSCG00000009062|ENSSSCG00000014336|ENSSSCG00000017403|ENSSSCG00000027855|ENSSSCG00000016635|ENSSSCG00000012399|ENSSSCG00000025273|ENSSSCG00000007507|ENSSSCG00000015334|ENSSSCG00000017206
response to purine-containing compound	Gene Ontology	GO:0014074	6	15	0.000938088	0.00826446	ENSSSCG00000004678|ENSSSCG00000006287|ENSSSCG00000009817|ENSSSCG00000004597|ENSSSCG00000007188|ENSSSCG00000011106
response to reactive oxygen species	Gene Ontology	GO:0000302	6	23	0.00553127	0.0313885	ENSSSCG00000015808|ENSSSCG00000005385|ENSSSCG00000003928|ENSSSCG00000005453|ENSSSCG00000010682|ENSSSCG00000013302
response to starvation	Gene Ontology	GO:0042594	9	34	0.000656506	0.00614904	ENSSSCG00000005174|ENSSSCG00000007281|ENSSSCG00000015334|ENSSSCG00000025455|ENSSSCG00000002655|ENSSSCG00000002707|ENSSSCG00000011290|ENSSSCG00000007507|ENSSSCG00000004101
response to stimulus	Gene Ontology	GO:0050896	209	1764	1.52052e-19	2.81866e-17	ENSSSCG00000014296|ENSSSCG00000002866|ENSSSCG00000005012|ENSSSCG00000002655|ENSSSCG00000006578|ENSSSCG00000029391|ENSSSCG00000029652|ENSSSCG00000009240|ENSSSCG00000010853|ENSSSCG00000001470|ENSSSCG00000006256|ENSSSCG00000003551|ENSSSCG00000015298|ENSSSCG00000006002|ENSSSCG00000016267|ENSSSCG00000017403|ENSSSCG00000027072|ENSSSCG00000017772|ENSSSCG00000022742|ENSSSCG00000001872|ENSSSCG00000025273|…
response to stress	Gene Ontology	GO:0006950	86	692	3.73081e-09	1.50985e-07	ENSSSCG00000014296|ENSSSCG00000002655|ENSSSCG00000029652|ENSSSCG00000009240|ENSSSCG00000006002|ENSSSCG00000027072|ENSSSCG00000009817|ENSSSCG00000022742|ENSSSCG00000010525|ENSSSCG00000009330|ENSSSCG00000002707|ENSSSCG00000002385|ENSSSCG00000015334|ENSSSCG00000027525|ENSSSCG00000015037|ENSSSCG00000009931|ENSSSCG00000017705|ENSSSCG00000005267|ENSSSCG00000000647|ENSSSCG00000003017|ENSSSCG00000015808|…
response to thyroid hormone	Gene Ontology	GO:0097066	3	5	0.00864829	0.043476	ENSSSCG00000023666|ENSSSCG00000001770|ENSSSCG00000013307
response to toxic substance	Gene Ontology	GO:0009636	11	50	0.000659677	0.00616576	ENSSSCG00000015808|ENSSSCG00000004678|ENSSSCG00000022351|ENSSSCG00000017705|ENSSSCG00000005453|ENSSSCG00000010682|ENSSSCG00000010853|ENSSSCG00000022742|ENSSSCG00000005385|ENSSSCG00000013302|ENSSSCG00000012171
response to transforming growth factor beta	Gene Ontology	GO:0071559	7	30	0.00471392	0.0280378	ENSSSCG00000015808|ENSSSCG00000009357|ENSSSCG00000011299|ENSSSCG00000003017|ENSSSCG00000005625|ENSSSCG00000016635|ENSSSCG00000002385
response to tumor necrosis factor	Gene Ontology	GO:0034612	7	33	0.00734713	0.0389852	ENSSSCG00000015808|ENSSSCG00000017705|ENSSSCG00000017920|ENSSSCG00000017723|ENSSSCG00000001779|ENSSSCG00000000633|ENSSSCG00000000708
response to wounding	Gene Ontology	GO:0009611	18	86	2.59304e-05	0.000448888	ENSSSCG00000008898|ENSSSCG00000017277|ENSSSCG00000020976|ENSSSCG00000005267|ENSSSCG00000002443|ENSSSCG00000017723|ENSSSCG00000016032|ENSSSCG00000003017|ENSSSCG00000000293|ENSSSCG00000006002|ENSSSCG00000028355|ENSSSCG00000027130|ENSSSCG00000006357|ENSSSCG00000000757|ENSSSCG00000008601|ENSSSCG00000001661|ENSSSCG00000006940|ENSSSCG00000022080
response to zinc ion	Gene Ontology	GO:0010043	3	5	0.00864829	0.043476	ENSSSCG00000030300|ENSSSCG00000009817|ENSSSCG00000023684
retinoid metabolic process	Gene Ontology	GO:0001523	4	12	0.0115283	0.053371	ENSSSCG00000002013|ENSSSCG00000002297|ENSSSCG00000002296|ENSSSCG00000008237
ribonucleoside binding	Gene Ontology	GO:0032549	15	112	0.00652618	0.0358014	ENSSSCG00000016434|ENSSSCG00000005174|ENSSSCG00000026724|ENSSSCG00000005012|ENSSSCG00000022080|ENSSSCG00000025455|ENSSSCG00000027701|ENSSSCG00000022726|ENSSSCG00000006564|ENSSSCG00000003183|ENSSSCG00000013600|ENSSSCG00000007507|ENSSSCG00000000602|ENSSSCG00000011399|ENSSSCG00000029460
ribonucleoside diphosphate metabolic process	Gene Ontology	GO:0009185	6	22	0.00460797	0.0275549	ENSSSCG00000002873|ENSSSCG00000017403|ENSSSCG00000009817|ENSSSCG00000005627|ENSSSCG00000012440|ENSSSCG00000013990
ribonucleotide biosynthetic process	Gene Ontology	GO:0009260	9	41	0.00203085	0.0150587	ENSSSCG00000026724|ENSSSCG00000017389|ENSSSCG00000003017|ENSSSCG00000013408|ENSSSCG00000007524|ENSSSCG00000005627|ENSSSCG00000015334|ENSSSCG00000023903|ENSSSCG00000006304
ribonucleotide metabolic process	Gene Ontology	GO:0009259	16	74	5.13585e-05	0.000804556	ENSSSCG00000026724|ENSSSCG00000017389|ENSSSCG00000022080|ENSSSCG00000002873|ENSSSCG00000014080|ENSSSCG00000017403|ENSSSCG00000003017|ENSSSCG00000009817|ENSSSCG00000013408|ENSSSCG00000007524|ENSSSCG00000012440|ENSSSCG00000013990|ENSSSCG00000005627|ENSSSCG00000015334|ENSSSCG00000023903|ENSSSCG00000006304
ribose phosphate biosynthetic process	Gene Ontology	GO:0046390	9	41	0.00203085	0.0150587	ENSSSCG00000026724|ENSSSCG00000017389|ENSSSCG00000003017|ENSSSCG00000013408|ENSSSCG00000007524|ENSSSCG00000005627|ENSSSCG00000015334|ENSSSCG00000023903|ENSSSCG00000006304
ribose phosphate metabolic process	Gene Ontology	GO:0019693	16	74	5.13585e-05	0.000804556	ENSSSCG00000026724|ENSSSCG00000017389|ENSSSCG00000022080|ENSSSCG00000002873|ENSSSCG00000014080|ENSSSCG00000017403|ENSSSCG00000003017|ENSSSCG00000009817|ENSSSCG00000013408|ENSSSCG00000007524|ENSSSCG00000012440|ENSSSCG00000013990|ENSSSCG00000005627|ENSSSCG00000015334|ENSSSCG00000023903|ENSSSCG00000006304
RNA biosynthetic process	Gene Ontology	GO:0032774	64	707	0.00212794	0.0155967	ENSSSCG00000002866|ENSSSCG00000013263|ENSSSCG00000016420|ENSSSCG00000022080|ENSSSCG00000008429|ENSSSCG00000003928|ENSSSCG00000000233|ENSSSCG00000009240|ENSSSCG00000012399|ENSSSCG00000022998|ENSSSCG00000011810|ENSSSCG00000007507|ENSSSCG00000000708|ENSSSCG00000007743|ENSSSCG00000011264|ENSSSCG00000007688|ENSSSCG00000006256|ENSSSCG00000008645|ENSSSCG00000013307|ENSSSCG00000015298|ENSSSCG00000005029|…
secondary alcohol biosynthetic process	Gene Ontology	GO:1902653	5	13	0.0029018	0.0195017	ENSSSCG00000016420|ENSSSCG00000009931|ENSSSCG00000015311|ENSSSCG00000014080|ENSSSCG00000027525
secondary alcohol metabolic process	Gene Ontology	GO:1902652	11	34	3.73206e-05	0.000610439	ENSSSCG00000002866|ENSSSCG00000023264|ENSSSCG00000014080|ENSSSCG00000016420|ENSSSCG00000025273|ENSSSCG00000015311|ENSSSCG00000027525|ENSSSCG00000021464|ENSSSCG00000003707|ENSSSCG00000009931|ENSSSCG00000002366
sensory organ development	Gene Ontology	GO:0007423	14	98	0.00512512	0.0297672	ENSSSCG00000003663|ENSSSCG00000002866|ENSSSCG00000003471|ENSSSCG00000017403|ENSSSCG00000016420|ENSSSCG00000005636|ENSSSCG00000025588|ENSSSCG00000015119|ENSSSCG00000016018|ENSSSCG00000016620|ENSSSCG00000001661|ENSSSCG00000030303|ENSSSCG00000005385|ENSSSCG00000009482
sequence-specific DNA binding	Gene Ontology	GO:0043565	24	224	0.00929617	0.0453992	ENSSSCG00000002866|ENSSSCG00000013263|ENSSSCG00000012399|ENSSSCG00000001661|ENSSSCG00000005385|ENSSSCG00000007743|ENSSSCG00000011264|ENSSSCG00000006256|ENSSSCG00000013307|ENSSSCG00000014336|ENSSSCG00000002307|ENSSSCG00000017403|ENSSSCG00000010224|ENSSSCG00000016754|ENSSSCG00000009592|ENSSSCG00000015595|ENSSSCG00000017187|ENSSSCG00000013237|ENSSSCG00000000633|ENSSSCG00000007559|ENSSSCG00000011106|…
serine hydrolase activity	Gene Ontology	GO:0017171	12	73	0.00344061	0.0222489	ENSSSCG00000014921|ENSSSCG00000001770|ENSSSCG00000014924|ENSSSCG00000001817|ENSSSCG00000004888|ENSSSCG00000011453|ENSSSCG00000016032|ENSSSCG00000016754|ENSSSCG00000007032|ENSSSCG00000030303|ENSSSCG00000001011|ENSSSCG00000010312
serine-type peptidase activity	Gene Ontology	GO:0008236	11	72	0.00805333	0.0417632	ENSSSCG00000014921|ENSSSCG00000001770|ENSSSCG00000014924|ENSSSCG00000001817|ENSSSCG00000004888|ENSSSCG00000011453|ENSSSCG00000016032|ENSSSCG00000016754|ENSSSCG00000007032|ENSSSCG00000001011|ENSSSCG00000010312
side of membrane	Gene Ontology	GO:0098552	11	75	0.0104445	0.0501269	ENSSSCG00000017277|ENSSSCG00000003451|ENSSSCG00000005267|ENSSSCG00000006357|ENSSSCG00000000293|ENSSSCG00000006287|ENSSSCG00000009817|ENSSSCG00000017496|ENSSSCG00000011399|ENSSSCG00000016635|ENSSSCG00000024791
signal transduction	Gene Ontology	GO:0007165	136	1230	1.12112e-10	5.93791e-09	ENSSSCG00000002866|ENSSSCG00000005012|ENSSSCG00000005625|ENSSSCG00000006256|ENSSSCG00000003551|ENSSSCG00000015298|ENSSSCG00000006002|ENSSSCG00000016267|ENSSSCG00000017403|ENSSSCG00000027072|ENSSSCG00000017772|ENSSSCG00000001872|ENSSSCG00000008429|ENSSSCG00000012275|ENSSSCG00000002873|ENSSSCG00000016018|ENSSSCG00000002385|ENSSSCG00000015334|ENSSSCG00000017705|ENSSSCG00000015037|ENSSSCG00000006306|…
signal transduction by protein phosphorylation	Gene Ontology	GO:0023014	22	162	0.000959895	0.00843987	ENSSSCG00000015808|ENSSSCG00000014804|ENSSSCG00000000233|ENSSSCG00000001770|ENSSSCG00000009817|ENSSSCG00000016635|ENSSSCG00000016991|ENSSSCG00000020744|ENSSSCG00000006940|ENSSSCG00000015850|ENSSSCG00000003183|ENSSSCG00000002385|ENSSSCG00000003471|ENSSSCG00000016322|ENSSSCG00000015037|ENSSSCG00000017705|ENSSSCG00000017723|ENSSSCG00000022689|ENSSSCG00000003017|ENSSSCG00000014633|ENSSSCG00000017206|…
signaling	Gene Ontology	GO:0023052	146	1296	5.63723e-12	4.11148e-10	ENSSSCG00000014296|ENSSSCG00000002866|ENSSSCG00000005012|ENSSSCG00000005625|ENSSSCG00000006256|ENSSSCG00000003551|ENSSSCG00000015298|ENSSSCG00000006002|ENSSSCG00000016267|ENSSSCG00000017403|ENSSSCG00000027072|ENSSSCG00000017772|ENSSSCG00000001872|ENSSSCG00000008429|ENSSSCG00000012275|ENSSSCG00000002873|ENSSSCG00000025588|ENSSSCG00000002385|ENSSSCG00000015334|ENSSSCG00000017705|ENSSSCG00000015037|…
signaling receptor binding	Gene Ontology	GO:0005102	36	343	0.00233173	0.0167862	ENSSSCG00000015808|ENSSSCG00000011440|ENSSSCG00000005625|ENSSSCG00000016635|ENSSSCG00000006002|ENSSSCG00000027855|ENSSSCG00000006578|ENSSSCG00000012840|ENSSSCG00000010035|ENSSSCG00000006530|ENSSSCG00000001872|ENSSSCG00000005216|ENSSSCG00000012277|ENSSSCG00000006940|ENSSSCG00000002873|ENSSSCG00000007692|ENSSSCG00000002385|ENSSSCG00000007739|ENSSSCG00000001695|ENSSSCG00000011398|ENSSSCG00000011399|…
small GTPase mediated signal transduction	Gene Ontology	GO:0007264	16	112	0.00288174	0.0195017	ENSSSCG00000016434|ENSSSCG00000025455|ENSSSCG00000017277|ENSSSCG00000026108|ENSSSCG00000005012|ENSSSCG00000022080|ENSSSCG00000022726|ENSSSCG00000006564|ENSSSCG00000003183|ENSSSCG00000013600|ENSSSCG00000029460|ENSSSCG00000000602|ENSSSCG00000011407|ENSSSCG00000017866|ENSSSCG00000021359|ENSSSCG00000009482
small molecule binding	Gene Ontology	GO:0036094	63	667	0.000892946	0.00796135	ENSSSCG00000014296|ENSSSCG00000005174|ENSSSCG00000030150|ENSSSCG00000005012|ENSSSCG00000013022|ENSSSCG00000012275|ENSSSCG00000003928|ENSSSCG00000000233|ENSSSCG00000009817|ENSSSCG00000012440|ENSSSCG00000007507|ENSSSCG00000000602|ENSSSCG00000016925|ENSSSCG00000021464|ENSSSCG00000005970|ENSSSCG00000025455|ENSSSCG00000003471|ENSSSCG00000012621|ENSSSCG00000022080|ENSSSCG00000016267|ENSSSCG00000014080|…
small molecule biosynthetic process	Gene Ontology	GO:0044283	20	126	0.000279777	0.00310405	ENSSSCG00000023351|ENSSSCG00000028517|ENSSSCG00000013401|ENSSSCG00000030150|ENSSSCG00000010554|ENSSSCG00000002873|ENSSSCG00000014080|ENSSSCG00000009245|ENSSSCG00000016420|ENSSSCG00000022390|ENSSSCG00000010537|ENSSSCG00000009330|ENSSSCG00000005688|ENSSSCG00000015311|ENSSSCG00000015334|ENSSSCG00000027525|ENSSSCG00000003017|ENSSSCG00000008857|ENSSSCG00000009931|ENSSSCG00000007507
small molecule metabolic process	Gene Ontology	GO:0044281	66	393	5.09908e-12	3.78097e-10	ENSSSCG00000002866|ENSSSCG00000012171|ENSSSCG00000008237|ENSSSCG00000030150|ENSSSCG00000022080|ENSSSCG00000009245|ENSSSCG00000002296|ENSSSCG00000008368|ENSSSCG00000007524|ENSSSCG00000012440|ENSSSCG00000009330|ENSSSCG00000013990|ENSSSCG00000000708|ENSSSCG00000009889|ENSSSCG00000021464|ENSSSCG00000008857|ENSSSCG00000023351|ENSSSCG00000028517|ENSSSCG00000005943|ENSSSCG00000003451|ENSSSCG00000023903|…
smooth muscle cell differentiation	Gene Ontology	GO:0051145	5	17	0.00736066	0.0389852	ENSSSCG00000012399|ENSSSCG00000001661|ENSSSCG00000017389|ENSSSCG00000013408|ENSSSCG00000006159
sphingolipid biosynthetic process	Gene Ontology	GO:0030148	5	19	0.0107981	0.0508907	ENSSSCG00000026962|ENSSSCG00000005943|ENSSSCG00000024484|ENSSSCG00000006940|ENSSSCG00000009817
sphingolipid metabolic process	Gene Ontology	GO:0006665	10	34	0.000162112	0.00200343	ENSSSCG00000005943|ENSSSCG00000023585|ENSSSCG00000014073|ENSSSCG00000024484|ENSSSCG00000009817|ENSSSCG00000006522|ENSSSCG00000001418|ENSSSCG00000026962|ENSSSCG00000011106|ENSSSCG00000006940
sprouting angiogenesis	Gene Ontology	GO:0002040	5	14	0.00375313	0.0236796	ENSSSCG00000001661|ENSSSCG00000017389|ENSSSCG00000005844|ENSSSCG00000022080|ENSSSCG00000001695
structural constituent of ribosome	Gene Ontology	GO:0003735	12	82	0.00778822	0.0406211	ENSSSCG00000004177|ENSSSCG00000012623|ENSSSCG00000020817|ENSSSCG00000025507|ENSSSCG00000005636|ENSSSCG00000001502|ENSSSCG00000013597|ENSSSCG00000006081|ENSSSCG00000009146|ENSSSCG00000030849|ENSSSCG00000014833|ENSSSCG00000011366
structural molecule activity	Gene Ontology	GO:0005198	19	159	0.00722729	0.0386934	ENSSSCG00000016185|ENSSSCG00000020785|ENSSSCG00000004177|ENSSSCG00000012623|ENSSSCG00000020817|ENSSSCG00000025507|ENSSSCG00000015560|ENSSSCG00000005636|ENSSSCG00000028355|ENSSSCG00000011747|ENSSSCG00000009821|ENSSSCG00000015796|ENSSSCG00000001502|ENSSSCG00000013597|ENSSSCG00000006081|ENSSSCG00000009146|ENSSSCG00000030849|ENSSSCG00000014833|ENSSSCG00000011366
sulfur compound binding	Gene Ontology	GO:1901681	9	42	0.00234209	0.0168064	ENSSSCG00000006002|ENSSSCG00000011299|ENSSSCG00000011928|ENSSSCG00000009361|ENSSSCG00000014362|ENSSSCG00000016522|ENSSSCG00000001695|ENSSSCG00000021464|ENSSSCG00000006940
sulfur compound metabolic process	Gene Ontology	GO:0006790	11	67	0.00503498	0.0294745	ENSSSCG00000007307|ENSSSCG00000028691|ENSSSCG00000023264|ENSSSCG00000002623|ENSSSCG00000012265|ENSSSCG00000005453|ENSSSCG00000015334|ENSSSCG00000012766|ENSSSCG00000022351|ENSSSCG00000010056|ENSSSCG00000006304
supramolecular fiber organization	Gene Ontology	GO:0097435	21	112	2.42903e-05	0.000424497	ENSSSCG00000003493|ENSSSCG00000016185|ENSSSCG00000007085|ENSSSCG00000026108|ENSSSCG00000005012|ENSSSCG00000022080|ENSSSCG00000015796|ENSSSCG00000001987|ENSSSCG00000003928|ENSSSCG00000015560|ENSSSCG00000008239|ENSSSCG00000022726|ENSSSCG00000009821|ENSSSCG00000020785|ENSSSCG00000012119|ENSSSCG00000006612|ENSSSCG00000001661|ENSSSCG00000008245|ENSSSCG00000017206|ENSSSCG00000028355|ENSSSCG00000021359
system development	Gene Ontology	GO:0048731	101	806	9.2804e-11	5.25781e-09	ENSSSCG00000002866|ENSSSCG00000027525|ENSSSCG00000011747|ENSSSCG00000006256|ENSSSCG00000006002|ENSSSCG00000003017|ENSSSCG00000016267|ENSSSCG00000017403|ENSSSCG00000027072|ENSSSCG00000027778|ENSSSCG00000009817|ENSSSCG00000010682|ENSSSCG00000001872|ENSSSCG00000002873|ENSSSCG00000016018|ENSSSCG00000002385|ENSSSCG00000028304|ENSSSCG00000013599|ENSSSCG00000015037|ENSSSCG00000002554|ENSSSCG00000017389|…
T cell activation	Gene Ontology	GO:0042110	16	102	0.00122941	0.0102236	ENSSSCG00000017705|ENSSSCG00000022080|ENSSSCG00000005267|ENSSSCG00000014336|ENSSSCG00000017723|ENSSSCG00000020744|ENSSSCG00000012840|ENSSSCG00000009817|ENSSSCG00000017187|ENSSSCG00000006357|ENSSSCG00000001987|ENSSSCG00000005844|ENSSSCG00000007188|ENSSSCG00000028304|ENSSSCG00000001661|ENSSSCG00000015037
T cell differentiation	Gene Ontology	GO:0030217	9	41	0.00203085	0.0150587	ENSSSCG00000022080|ENSSSCG00000005267|ENSSSCG00000014336|ENSSSCG00000017187|ENSSSCG00000006357|ENSSSCG00000001987|ENSSSCG00000005844|ENSSSCG00000028304|ENSSSCG00000001661
T cell mediated cytotoxicity	Gene Ontology	GO:0001913	4	8	0.00377168	0.0236796	ENSSSCG00000001770|ENSSSCG00000014924|ENSSSCG00000009817|ENSSSCG00000001987
T cell migration	Gene Ontology	GO:0072678	4	11	0.00905354	0.0445566	ENSSSCG00000017723|ENSSSCG00000017705|ENSSSCG00000017920|ENSSSCG00000001987
T cell proliferation	Gene Ontology	GO:0042098	8	43	0.00839805	0.0431941	ENSSSCG00000017705|ENSSSCG00000005267|ENSSSCG00000001987|ENSSSCG00000017187|ENSSSCG00000012840|ENSSSCG00000009817|ENSSSCG00000007188|ENSSSCG00000015037
taxis	Gene Ontology	GO:0042330	19	117	0.000305369	0.0032706	ENSSSCG00000006002|ENSSSCG00000003471|ENSSSCG00000011440|ENSSSCG00000022080|ENSSSCG00000005267|ENSSSCG00000006357|ENSSSCG00000017723|ENSSSCG00000008959|ENSSSCG00000003017|ENSSSCG00000010224|ENSSSCG00000006530|ENSSSCG00000016322|ENSSSCG00000005385|ENSSSCG00000001695|ENSSSCG00000001439|ENSSSCG00000011398|ENSSSCG00000017705|ENSSSCG00000008645|ENSSSCG00000017920
terpenoid metabolic process	Gene Ontology	GO:0006721	5	14	0.00375313	0.0236796	ENSSSCG00000002013|ENSSSCG00000002297|ENSSSCG00000002296|ENSSSCG00000006512|ENSSSCG00000008237
tetrapyrrole binding	Gene Ontology	GO:0046906	10	45	0.00107425	0.00929829	ENSSSCG00000012625|ENSSSCG00000004678|ENSSSCG00000004875|ENSSSCG00000016714|ENSSSCG00000016450|ENSSSCG00000030318|ENSSSCG00000025273|ENSSSCG00000015311|ENSSSCG00000015034|ENSSSCG00000013302
tissue development	Gene Ontology	GO:0009888	55	355	4.22826e-09	1.6796e-07	ENSSSCG00000014296|ENSSSCG00000015808|ENSSSCG00000011440|ENSSSCG00000007522|ENSSSCG00000022080|ENSSSCG00000008429|ENSSSCG00000028304|ENSSSCG00000000233|ENSSSCG00000005385|ENSSSCG00000011171|ENSSSCG00000007188|ENSSSCG00000001661|ENSSSCG00000006256|ENSSSCG00000008645|ENSSSCG00000016635|ENSSSCG00000006002|ENSSSCG00000001770|ENSSSCG00000005277|ENSSSCG00000014336|ENSSSCG00000005636|ENSSSCG00000012049|…
tissue migration	Gene Ontology	GO:0090130	8	42	0.0074481	0.0393079	ENSSSCG00000015808|ENSSSCG00000006002|ENSSSCG00000001770|ENSSSCG00000022080|ENSSSCG00000003017|ENSSSCG00000003471|ENSSSCG00000001695|ENSSSCG00000001661
tissue morphogenesis	Gene Ontology	GO:0048729	21	136	0.000278004	0.0030921	ENSSSCG00000017607|ENSSSCG00000005385|ENSSSCG00000001770|ENSSSCG00000007522|ENSSSCG00000022080|ENSSSCG00000008963|ENSSSCG00000016703|ENSSSCG00000000293|ENSSSCG00000013408|ENSSSCG00000016018|ENSSSCG00000005277|ENSSSCG00000009482|ENSSSCG00000011171|ENSSSCG00000005844|ENSSSCG00000007188|ENSSSCG00000001661|ENSSSCG00000017206|ENSSSCG00000006256|ENSSSCG00000006940|ENSSSCG00000003471|ENSSSCG00000006159
transcription by RNA polymerase II	Gene Ontology	GO:0006366	48	433	0.00015386	0.00192282	ENSSSCG00000002866|ENSSSCG00000013263|ENSSSCG00000027778|ENSSSCG00000022080|ENSSSCG00000008429|ENSSSCG00000003928|ENSSSCG00000009240|ENSSSCG00000012399|ENSSSCG00000022998|ENSSSCG00000011810|ENSSSCG00000007507|ENSSSCG00000000708|ENSSSCG00000007743|ENSSSCG00000011264|ENSSSCG00000016420|ENSSSCG00000006256|ENSSSCG00000008645|ENSSSCG00000013307|ENSSSCG00000014336|ENSSSCG00000017403|ENSSSCG00000026931|…
transcription regulatory region DNA binding	Gene Ontology	GO:0044212	20	167	0.00582522	0.0326815	ENSSSCG00000002866|ENSSSCG00000013263|ENSSSCG00000011106|ENSSSCG00000015298|ENSSSCG00000014336|ENSSSCG00000017187|ENSSSCG00000016703|ENSSSCG00000003017|ENSSSCG00000010224|ENSSSCG00000016754|ENSSSCG00000000633|ENSSSCG00000005385|ENSSSCG00000002383|ENSSSCG00000017403|ENSSSCG00000001661|ENSSSCG00000009592|ENSSSCG00000006256|ENSSSCG00000017160|ENSSSCG00000013307|ENSSSCG00000006159
transcription, DNA-templated	Gene Ontology	GO:0006351	64	692	0.0013213	0.0107467	ENSSSCG00000002866|ENSSSCG00000013263|ENSSSCG00000016420|ENSSSCG00000022080|ENSSSCG00000008429|ENSSSCG00000003928|ENSSSCG00000000233|ENSSSCG00000009240|ENSSSCG00000012399|ENSSSCG00000022998|ENSSSCG00000011810|ENSSSCG00000007507|ENSSSCG00000000708|ENSSSCG00000007743|ENSSSCG00000011264|ENSSSCG00000007688|ENSSSCG00000006256|ENSSSCG00000008645|ENSSSCG00000013307|ENSSSCG00000015298|ENSSSCG00000005029|…
transferase activity	Gene Ontology	GO:0016740	77	730	8.61586e-06	0.000167388	ENSSSCG00000015808|ENSSSCG00000007307|ENSSSCG00000012173|ENSSSCG00000020912|ENSSSCG00000013022|ENSSSCG00000015334|ENSSSCG00000012275|ENSSSCG00000003928|ENSSSCG00000027205|ENSSSCG00000008368|ENSSSCG00000007524|ENSSSCG00000012440|ENSSSCG00000026153|ENSSSCG00000013990|ENSSSCG00000007507|ENSSSCG00000016925|ENSSSCG00000022998|ENSSSCG00000021464|ENSSSCG00000024009|ENSSSCG00000027689|ENSSSCG00000012653|…
transferase activity, transferring hexosyl groups	Gene Ontology	GO:0016758	10	63	0.00896896	0.0444353	ENSSSCG00000021319|ENSSSCG00000008374|ENSSSCG00000005277|ENSSSCG00000013022|ENSSSCG00000002050|ENSSSCG00000014073|ENSSSCG00000012061|ENSSSCG00000017772|ENSSSCG00000021774|ENSSSCG00000026962
transferase activity, transferring phosphorus-containing groups	Gene Ontology	GO:0016772	40	370	0.00082783	0.00752905	ENSSSCG00000015808|ENSSSCG00000012275|ENSSSCG00000003928|ENSSSCG00000000233|ENSSSCG00000008368|ENSSSCG00000007524|ENSSSCG00000012440|ENSSSCG00000013990|ENSSSCG00000007507|ENSSSCG00000016925|ENSSSCG00000022998|ENSSSCG00000007688|ENSSSCG00000024009|ENSSSCG00000025455|ENSSSCG00000003471|ENSSSCG00000016836|ENSSSCG00000013647|ENSSSCG00000027855|ENSSSCG00000009817|ENSSSCG00000005627|ENSSSCG00000010682|…
transforming growth factor beta receptor signaling pathway	Gene Ontology	GO:0007179	6	25	0.007772	0.0405841	ENSSSCG00000015808|ENSSSCG00000009357|ENSSSCG00000003017|ENSSSCG00000005625|ENSSSCG00000016635|ENSSSCG00000002385
trans-Golgi network	Gene Ontology	GO:0005802	7	34	0.0084286	0.0432512	ENSSSCG00000002554|ENSSSCG00000001817|ENSSSCG00000007395|ENSSSCG00000008516|ENSSSCG00000009361|ENSSSCG00000013554|ENSSSCG00000005277
transmembrane receptor protein serine/threonine kinase signaling pathway	Gene Ontology	GO:0007178	11	67	0.00503498	0.0294745	ENSSSCG00000015808|ENSSSCG00000006002|ENSSSCG00000014336|ENSSSCG00000003017|ENSSSCG00000005625|ENSSSCG00000009357|ENSSSCG00000000233|ENSSSCG00000016635|ENSSSCG00000002385|ENSSSCG00000006940|ENSSSCG00000017607
transmembrane receptor protein tyrosine kinase signaling pathway	Gene Ontology	GO:0007169	16	106	0.00175351	0.0134315	ENSSSCG00000006530|ENSSSCG00000003471|ENSSSCG00000017403|ENSSSCG00000027855|ENSSSCG00000014362|ENSSSCG00000000361|ENSSSCG00000016635|ENSSSCG00000012399|ENSSSCG00000001695|ENSSSCG00000015334|ENSSSCG00000011264|ENSSSCG00000017206|ENSSSCG00000003017|ENSSSCG00000017472|ENSSSCG00000008963|ENSSSCG00000009482
transmembrane transport	Gene Ontology	GO:0055085	36	339	0.00194763	0.0145875	ENSSSCG00000014296|ENSSSCG00000003903|ENSSSCG00000008056|ENSSSCG00000002776|ENSSSCG00000026018|ENSSSCG00000009817|ENSSSCG00000007524|ENSSSCG00000007188|ENSSSCG00000008195|ENSSSCG00000006263|ENSSSCG00000023585|ENSSSCG00000012623|ENSSSCG00000013436|ENSSSCG00000017297|ENSSSCG00000016990|ENSSSCG00000016577|ENSSSCG00000010035|ENSSSCG00000006740|ENSSSCG00000005216|ENSSSCG00000005385|ENSSSCG00000015298|…
transmembrane transporter activity	Gene Ontology	GO:0022857	27	258	0.00797473	0.0415452	ENSSSCG00000014296|ENSSSCG00000008056|ENSSSCG00000002776|ENSSSCG00000007524|ENSSSCG00000007188|ENSSSCG00000008195|ENSSSCG00000006263|ENSSSCG00000023585|ENSSSCG00000015402|ENSSSCG00000012049|ENSSSCG00000009817|ENSSSCG00000016577|ENSSSCG00000010035|ENSSSCG00000016990|ENSSSCG00000015298|ENSSSCG00000006740|ENSSSCG00000004597|ENSSSCG00000015074|ENSSSCG00000023903|ENSSSCG00000029323|ENSSSCG00000006304|…
transport	Gene Ontology	GO:0006810	112	943	1.49702e-10	7.74447e-09	ENSSSCG00000014296|ENSSSCG00000026018|ENSSSCG00000029391|ENSSSCG00000022998|ENSSSCG00000010224|ENSSSCG00000001571|ENSSSCG00000023351|ENSSSCG00000015298|ENSSSCG00000006002|ENSSSCG00000023585|ENSSSCG00000017403|ENSSSCG00000027072|ENSSSCG00000009817|ENSSSCG00000004826|ENSSSCG00000014040|ENSSSCG00000009759|ENSSSCG00000007395|ENSSSCG00000004597|ENSSSCG00000013597|ENSSSCG00000017705|ENSSSCG00000006304|…
transporter activity	Gene Ontology	GO:0005215	32	304	0.00380555	0.0236796	ENSSSCG00000014296|ENSSSCG00000008056|ENSSSCG00000002776|ENSSSCG00000029391|ENSSSCG00000009817|ENSSSCG00000007524|ENSSSCG00000007188|ENSSSCG00000008195|ENSSSCG00000006263|ENSSSCG00000023585|ENSSSCG00000012623|ENSSSCG00000012049|ENSSSCG00000016990|ENSSSCG00000016577|ENSSSCG00000010035|ENSSSCG00000006740|ENSSSCG00000015298|ENSSSCG00000004597|ENSSSCG00000015074|ENSSSCG00000023903|ENSSSCG00000029323|…
tube development	Gene Ontology	GO:0035295	38	216	6.32416e-08	2.16432e-06	ENSSSCG00000002866|ENSSSCG00000022080|ENSSSCG00000008429|ENSSSCG00000012399|ENSSSCG00000007522|ENSSSCG00000001661|ENSSSCG00000006256|ENSSSCG00000008645|ENSSSCG00000006002|ENSSSCG00000001770|ENSSSCG00000003451|ENSSSCG00000005625|ENSSSCG00000006530|ENSSSCG00000016322|ENSSSCG00000006940|ENSSSCG00000017607|ENSSSCG00000009357|ENSSSCG00000005385|ENSSSCG00000002873|ENSSSCG00000017187|ENSSSCG00000001695|…
tube morphogenesis	Gene Ontology	GO:0035239	32	171	2.06307e-07	6.03856e-06	ENSSSCG00000022080|ENSSSCG00000012399|ENSSSCG00000007522|ENSSSCG00000001661|ENSSSCG00000006256|ENSSSCG00000008645|ENSSSCG00000006002|ENSSSCG00000001770|ENSSSCG00000005625|ENSSSCG00000006530|ENSSSCG00000016322|ENSSSCG00000006940|ENSSSCG00000017607|ENSSSCG00000005844|ENSSSCG00000005385|ENSSSCG00000002873|ENSSSCG00000001695|ENSSSCG00000027130|ENSSSCG00000003183|ENSSSCG00000003471|ENSSSCG00000000757|…
ubiquitin protein ligase binding	Gene Ontology	GO:0031625	12	68	0.0020501	0.0151258	ENSSSCG00000005174|ENSSSCG00000008056|ENSSSCG00000012621|ENSSSCG00000012623|ENSSSCG00000025455|ENSSSCG00000002707|ENSSSCG00000022742|ENSSSCG00000027287|ENSSSCG00000009668|ENSSSCG00000007281|ENSSSCG00000010224|ENSSSCG00000028355
ubiquitin-like protein ligase binding	Gene Ontology	GO:0044389	12	68	0.0020501	0.0151258	ENSSSCG00000005174|ENSSSCG00000008056|ENSSSCG00000012621|ENSSSCG00000012623|ENSSSCG00000025455|ENSSSCG00000002707|ENSSSCG00000022742|ENSSSCG00000027287|ENSSSCG00000009668|ENSSSCG00000007281|ENSSSCG00000010224|ENSSSCG00000028355
vacuolar membrane	Gene Ontology	GO:0005774	15	57	1.23778e-05	0.000232357	ENSSSCG00000005174|ENSSSCG00000006263|ENSSSCG00000007281|ENSSSCG00000001418|ENSSSCG00000016267|ENSSSCG00000002655|ENSSSCG00000002707|ENSSSCG00000016577|ENSSSCG00000000361|ENSSSCG00000002776|ENSSSCG00000008056|ENSSSCG00000006522|ENSSSCG00000015074|ENSSSCG00000003707|ENSSSCG00000010525
vacuole	Gene Ontology	GO:0005773	30	123	2.98474e-09	1.24104e-07	ENSSSCG00000005174|ENSSSCG00000008056|ENSSSCG00000014924|ENSSSCG00000007522|ENSSSCG00000002655|ENSSSCG00000014804|ENSSSCG00000011171|ENSSSCG00000001418|ENSSSCG00000007281|ENSSSCG00000025455|ENSSSCG00000006263|ENSSSCG00000016267|ENSSSCG00000000361|ENSSSCG00000004414|ENSSSCG00000016577|ENSSSCG00000022742|ENSSSCG00000002776|ENSSSCG00000013901|ENSSSCG00000023666|ENSSSCG00000010525|ENSSSCG00000005385|…
vacuole organization	Gene Ontology	GO:0007033	10	44	0.000926032	0.00817444	ENSSSCG00000025455|ENSSSCG00000008056|ENSSSCG00000007281|ENSSSCG00000001436|ENSSSCG00000002655|ENSSSCG00000014073|ENSSSCG00000002707|ENSSSCG00000009817|ENSSSCG00000014804|ENSSSCG00000012290
vasculature development	Gene Ontology	GO:0001944	28	132	1.28777e-07	4.10035e-06	ENSSSCG00000022080|ENSSSCG00000012399|ENSSSCG00000001661|ENSSSCG00000006256|ENSSSCG00000006002|ENSSSCG00000001770|ENSSSCG00000003451|ENSSSCG00000005625|ENSSSCG00000006530|ENSSSCG00000016322|ENSSSCG00000006940|ENSSSCG00000017607|ENSSSCG00000002873|ENSSSCG00000001695|ENSSSCG00000027130|ENSSSCG00000003183|ENSSSCG00000003471|ENSSSCG00000000757|ENSSSCG00000028304|ENSSSCG00000013599|ENSSSCG00000015037|…
vasculogenesis	Gene Ontology	GO:0001570	7	18	0.00040298	0.00418892	ENSSSCG00000003471|ENSSSCG00000017389|ENSSSCG00000013408|ENSSSCG00000016322|ENSSSCG00000028304|ENSSSCG00000006256|ENSSSCG00000017607
vesicle	Gene Ontology	GO:0031982	145	751	3.89274e-31	2.31512e-28	ENSSSCG00000014296|ENSSSCG00000030150|ENSSSCG00000001502|ENSSSCG00000008239|ENSSSCG00000011747|ENSSSCG00000026153|ENSSSCG00000001470|ENSSSCG00000000361|ENSSSCG00000007426|ENSSSCG00000015298|ENSSSCG00000020785|ENSSSCG00000016267|ENSSSCG00000016754|ENSSSCG00000029226|ENSSSCG00000023191|ENSSSCG00000027778|ENSSSCG00000016577|ENSSSCG00000022742|ENSSSCG00000009778|ENSSSCG00000006081|ENSSSCG00000013600|…
vesicle-mediated transport	Gene Ontology	GO:0016192	34	236	1.55939e-05	0.000284332	ENSSSCG00000017705|ENSSSCG00000005012|ENSSSCG00000024927|ENSSSCG00000006263|ENSSSCG00000007395|ENSSSCG00000016420|ENSSSCG00000009817|ENSSSCG00000000361|ENSSSCG00000016635|ENSSSCG00000004020|ENSSSCG00000016322|ENSSSCG00000014040|ENSSSCG00000009759|ENSSSCG00000005385|ENSSSCG00000008516|ENSSSCG00000013600|ENSSSCG00000001695|ENSSSCG00000022230|ENSSSCG00000013554|ENSSSCG00000017389|ENSSSCG00000012772|…
whole membrane	Gene Ontology	GO:0098805	44	211	5.50268e-11	3.26419e-09	ENSSSCG00000014296|ENSSSCG00000005174|ENSSSCG00000017277|ENSSSCG00000008056|ENSSSCG00000007281|ENSSSCG00000002655|ENSSSCG00000008237|ENSSSCG00000014804|ENSSSCG00000000361|ENSSSCG00000001418|ENSSSCG00000007426|ENSSSCG00000005012|ENSSSCG00000012290|ENSSSCG00000015298|ENSSSCG00000006263|ENSSSCG00000001817|ENSSSCG00000016267|ENSSSCG00000014080|ENSSSCG00000024927|ENSSSCG00000017297|ENSSSCG00000016577|…
wound healing	Gene Ontology	GO:0042060	16	78	8.84139e-05	0.00121405	ENSSSCG00000008898|ENSSSCG00000017277|ENSSSCG00000020976|ENSSSCG00000005267|ENSSSCG00000002443|ENSSSCG00000016032|ENSSSCG00000006357|ENSSSCG00000000293|ENSSSCG00000006002|ENSSSCG00000028355|ENSSSCG00000027130|ENSSSCG00000000757|ENSSSCG00000008601|ENSSSCG00000001661|ENSSSCG00000006940|ENSSSCG00000022080
wound healing, spreading of cells	Gene Ontology	GO:0044319	3	5	0.00864829	0.043476	ENSSSCG00000000293|ENSSSCG00000006940|ENSSSCG00000022080
zymogen activation	Gene Ontology	GO:0031638	6	10	0.000177577	0.00214103	ENSSSCG00000001770|ENSSSCG00000011299|ENSSSCG00000005212|ENSSSCG00000007032|ENSSSCG00000027525|ENSSSCG00000010056

## Sheet: DOWN-DEG
Table S3. The KEGG and GO enrichment for down-regulated DEGs (B)
##Databases: KEGG PATHWAY, Gene Ontology
##Statistical test method: hypergeometric test / Fisher's exact test
##FDR correction method: Benjamini and Hochberg
#Term-Down DEG	Database	ID	Input number	Background number	P-Value	Corrected P-Value	Input
Cell cycle	KEGG PATHWAY	ssc04110	25	107	3.08724e-08	1.41704e-05	ENSSSCG00000011624|ENSSSCG00000004306|ENSSSCG00000003861|ENSSSCG00000004588|ENSSSCG00000030469|ENSSSCG00000007268|ENSSSCG00000000265|ENSSSCG00000016489|ENSSSCG00000017032|ENSSSCG00000004782|ENSSSCG00000012307|ENSSSCG00000008105|ENSSSCG00000025488|ENSSSCG00000027251|ENSSSCG00000015215|ENSSSCG00000029326|ENSSSCG00000011679|ENSSSCG00000007331|ENSSSCG00000006274|ENSSSCG00000010214|ENSSSCG00000014329|…
Fanconi anemia pathway	KEGG PATHWAY	ssc03460	15	42	2.10949e-07	6.16163e-05	ENSSSCG00000022149|ENSSSCG00000001837|ENSSSCG00000005000|ENSSSCG00000024222|ENSSSCG00000011563|ENSSSCG00000023955|ENSSSCG00000008394|ENSSSCG00000010794|ENSSSCG00000004766|ENSSSCG00000007954|ENSSSCG00000022101|ENSSSCG00000021384|ENSSSCG00000024687|ENSSSCG00000011679|ENSSSCG00000025703
DNA replication	KEGG PATHWAY	ssc03030	10	30	3.70493e-05	0.00350116	ENSSSCG00000012997|ENSSSCG00000011624|ENSSSCG00000003216|ENSSSCG00000025488|ENSSSCG00000022240|ENSSSCG00000005008|ENSSSCG00000009349|ENSSSCG00000026055|ENSSSCG00000009854|ENSSSCG00000003128
Mismatch repair	KEGG PATHWAY	ssc03430	8	21	0.000105328	0.00805756	ENSSSCG00000003128|ENSSSCG00000010865|ENSSSCG00000024222|ENSSSCG00000009349|ENSSSCG00000009854|ENSSSCG00000020931|ENSSSCG00000003216|ENSSSCG00000014126
Homologous recombination	KEGG PATHWAY	ssc03440	10	36	0.00013292	0.00993191	ENSSSCG00000023955|ENSSSCG00000003216|ENSSSCG00000003905|ENSSSCG00000006101|ENSSSCG00000010794|ENSSSCG00000004766|ENSSSCG00000021966|ENSSSCG00000006127|ENSSSCG00000022101|ENSSSCG00000021384
Progesterone-mediated oocyte maturation	KEGG PATHWAY	ssc04914	14	80	0.000476459	0.0265497	ENSSSCG00000029509|ENSSSCG00000008105|ENSSSCG00000010214|ENSSSCG00000014329|ENSSSCG00000016958|ENSSSCG00000009228|ENSSSCG00000004588|ENSSSCG00000012456|ENSSSCG00000006248|ENSSSCG00000030469|ENSSSCG00000007493|ENSSSCG00000029326|ENSSSCG00000016494|ENSSSCG00000012307
Oocyte meiosis	KEGG PATHWAY	ssc04114	15	96	0.000868472	0.0422788	ENSSSCG00000011207|ENSSSCG00000008105|ENSSSCG00000010214|ENSSSCG00000000265|ENSSSCG00000014329|ENSSSCG00000004077|ENSSSCG00000007493|ENSSSCG00000004588|ENSSSCG00000012456|ENSSSCG00000017032|ENSSSCG00000012371|ENSSSCG00000006248|ENSSSCG00000006095|ENSSSCG00000029326|ENSSSCG00000030469
#Term-Down DEG	Database	ID	Input number	Background number	P-Value	Corrected P-Value	Input
cell division	Gene Ontology	GO:0051301	14	84	0.000731427	0.0391679	ENSSSCG00000007323|ENSSSCG00000027312|ENSSSCG00000004518|ENSSSCG00000010477|ENSSSCG00000010214|ENSSSCG00000028924|ENSSSCG00000017471|ENSSSCG00000014329|ENSSSCG00000025965|ENSSSCG00000015098|ENSSSCG00000000950|ENSSSCG00000014326|ENSSSCG00000017473|ENSSSCG00000009490
meiosis I	Gene Ontology	GO:0007127	6	16	0.000841259	0.041885	ENSSSCG00000028748|ENSSSCG00000004077|ENSSSCG00000016489|ENSSSCG00000004766|ENSSSCG00000017032|ENSSSCG00000017473
meiosis I cell cycle process	Gene Ontology	GO:0061982	6	16	0.000841259	0.041885	ENSSSCG00000028748|ENSSSCG00000004077|ENSSSCG00000016489|ENSSSCG00000004766|ENSSSCG00000017032|ENSSSCG00000017473
meiotic cell cycle	Gene Ontology	GO:0051321	13	45	9.45121e-06	0.00108453	ENSSSCG00000011207|ENSSSCG00000028748|ENSSSCG00000014326|ENSSSCG00000004077|ENSSSCG00000010214|ENSSSCG00000017473|ENSSSCG00000016092|ENSSSCG00000016489|ENSSSCG00000004766|ENSSSCG00000017032|ENSSSCG00000006248|ENSSSCG00000029326|ENSSSCG00000013332
meiotic cell cycle process	Gene Ontology	GO:1903046	13	43	6.25421e-06	0.00080379	ENSSSCG00000011207|ENSSSCG00000028748|ENSSSCG00000014326|ENSSSCG00000004077|ENSSSCG00000010214|ENSSSCG00000017473|ENSSSCG00000016092|ENSSSCG00000016489|ENSSSCG00000004766|ENSSSCG00000017032|ENSSSCG00000006248|ENSSSCG00000029326|ENSSSCG00000013332
meiotic chromosome segregation	Gene Ontology	GO:0045132	6	14	0.000479267	0.0265497	ENSSSCG00000011207|ENSSSCG00000028748|ENSSSCG00000016092|ENSSSCG00000017032|ENSSSCG00000006248|ENSSSCG00000017473
meiotic nuclear division	Gene Ontology	GO:0140013	11	34	1.91154e-05	0.00198122	ENSSSCG00000011207|ENSSSCG00000028748|ENSSSCG00000014326|ENSSSCG00000004077|ENSSSCG00000016092|ENSSSCG00000016489|ENSSSCG00000004766|ENSSSCG00000017032|ENSSSCG00000006248|ENSSSCG00000017473|ENSSSCG00000013332
adenyl nucleotide binding	Gene Ontology	GO:0030554	37	346	0.000407162	0.0242261	ENSSSCG00000011624|ENSSSCG00000030354|ENSSSCG00000026130|ENSSSCG00000028924|ENSSSCG00000010486|ENSSSCG00000017254|ENSSSCG00000003861|ENSSSCG00000023303|ENSSSCG00000012377|ENSSSCG00000007423|ENSSSCG00000001510|ENSSSCG00000002029|ENSSSCG00000016489|ENSSSCG00000004766|ENSSSCG00000013332|ENSSSCG00000012332|ENSSSCG00000009326|ENSSSCG00000014048|ENSSSCG00000025488|ENSSSCG00000003931|ENSSSCG00000024520|…
adenyl ribonucleotide binding	Gene Ontology	GO:0032559	37	345	0.00038721	0.0234737	ENSSSCG00000011624|ENSSSCG00000030354|ENSSSCG00000026130|ENSSSCG00000028924|ENSSSCG00000010486|ENSSSCG00000017254|ENSSSCG00000003861|ENSSSCG00000023303|ENSSSCG00000012377|ENSSSCG00000007423|ENSSSCG00000001510|ENSSSCG00000002029|ENSSSCG00000016489|ENSSSCG00000004766|ENSSSCG00000013332|ENSSSCG00000012332|ENSSSCG00000009326|ENSSSCG00000014048|ENSSSCG00000025488|ENSSSCG00000003931|ENSSSCG00000024520|…
ATP binding	Gene Ontology	GO:0005524	37	331	0.000186003	0.0129919	ENSSSCG00000011624|ENSSSCG00000030354|ENSSSCG00000026130|ENSSSCG00000028924|ENSSSCG00000010486|ENSSSCG00000017254|ENSSSCG00000003861|ENSSSCG00000023303|ENSSSCG00000012377|ENSSSCG00000007423|ENSSSCG00000001510|ENSSSCG00000002029|ENSSSCG00000016489|ENSSSCG00000004766|ENSSSCG00000013332|ENSSSCG00000012332|ENSSSCG00000009326|ENSSSCG00000014048|ENSSSCG00000025488|ENSSSCG00000003931|ENSSSCG00000024520|…
ATPase activity	Gene Ontology	GO:0016887	16	59	1.81601e-06	0.000291742	ENSSSCG00000011624|ENSSSCG00000022919|ENSSSCG00000017342|ENSSSCG00000014326|ENSSSCG00000025488|ENSSSCG00000003931|ENSSSCG00000004753|ENSSSCG00000023303|ENSSSCG00000012377|ENSSSCG00000004766|ENSSSCG00000010471|ENSSSCG00000002127|ENSSSCG00000009326|ENSSSCG00000001510|ENSSSCG00000017473|ENSSSCG00000013332
ATPase activity, coupled	Gene Ontology	GO:0042623	13	34	7.29823e-07	0.000167494	ENSSSCG00000011624|ENSSSCG00000022919|ENSSSCG00000010471|ENSSSCG00000025488|ENSSSCG00000004753|ENSSSCG00000023303|ENSSSCG00000012377|ENSSSCG00000004766|ENSSSCG00000002127|ENSSSCG00000009326|ENSSSCG00000017342|ENSSSCG00000017473|ENSSSCG00000013332
ATP-dependent microtubule motor activity	Gene Ontology	GO:1990939	5	6	0.000156134	0.011148	ENSSSCG00000012377|ENSSSCG00000022919|ENSSSCG00000017342|ENSSSCG00000013332|ENSSSCG00000010471
ATP-dependent microtubule motor activity, plus-end-directed	Gene Ontology	GO:0008574	5	6	0.000156134	0.011148	ENSSSCG00000012377|ENSSSCG00000022919|ENSSSCG00000017342|ENSSSCG00000013332|ENSSSCG00000010471
catalytic activity, acting on DNA	Gene Ontology	GO:0140097	10	47	0.000824865	0.041885	ENSSSCG00000011624|ENSSSCG00000002127|ENSSSCG00000025488|ENSSSCG00000006761|ENSSSCG00000015771|ENSSSCG00000004753|ENSSSCG00000005008|ENSSSCG00000004766|ENSSSCG00000017473|ENSSSCG00000009682
cell cycle	Gene Ontology	GO:0007049	37	267	2.8264e-06	0.000412782	ENSSSCG00000028748|ENSSSCG00000028924|ENSSSCG00000004077|ENSSSCG00000002923|ENSSSCG00000008747|ENSSSCG00000023303|ENSSSCG00000007423|ENSSSCG00000025965|ENSSSCG00000004942|ENSSSCG00000027984|ENSSSCG00000006761|ENSSSCG00000000739|ENSSSCG00000016489|ENSSSCG00000004766|ENSSSCG00000004657|ENSSSCG00000017032|ENSSSCG00000015098|ENSSSCG00000000950|ENSSSCG00000004554|ENSSSCG00000027312|ENSSSCG00000003931|…
cell cycle process	Gene Ontology	GO:0022402	32	203	1.18867e-06	0.000224659	ENSSSCG00000028748|ENSSSCG00000028924|ENSSSCG00000004077|ENSSSCG00000002923|ENSSSCG00000008747|ENSSSCG00000007423|ENSSSCG00000004942|ENSSSCG00000027984|ENSSSCG00000000739|ENSSSCG00000016489|ENSSSCG00000004766|ENSSSCG00000004657|ENSSSCG00000017032|ENSSSCG00000015098|ENSSSCG00000000950|ENSSSCG00000003931|ENSSSCG00000015215|ENSSSCG00000006248|ENSSSCG00000029326|ENSSSCG00000013332|ENSSSCG00000011207|…
chromosomal region	Gene Ontology	GO:0098687	22	63	4.47595e-10	8.66489e-07	ENSSSCG00000011624|ENSSSCG00000028924|ENSSSCG00000010486|ENSSSCG00000006333|ENSSSCG00000025965|ENSSSCG00000007323|ENSSSCG00000004518|ENSSSCG00000006761|ENSSSCG00000004766|ENSSSCG00000012491|ENSSSCG00000025488|ENSSSCG00000003931|ENSSSCG00000015215|ENSSSCG00000027984|ENSSSCG00000029326|ENSSSCG00000009682|ENSSSCG00000013332|ENSSSCG00000011207|ENSSSCG00000014326|ENSSSCG00000010214|ENSSSCG00000016092|…
chromosome	Gene Ontology	GO:0005694	34	191	4.36844e-08	1.55953e-05	ENSSSCG00000011624|ENSSSCG00000012371|ENSSSCG00000028924|ENSSSCG00000010486|ENSSSCG00000008747|ENSSSCG00000023303|ENSSSCG00000006333|ENSSSCG00000025965|ENSSSCG00000013772|ENSSSCG00000007323|ENSSSCG00000004942|ENSSSCG00000004518|ENSSSCG00000006761|ENSSSCG00000013517|ENSSSCG00000004766|ENSSSCG00000012491|ENSSSCG00000004223|ENSSSCG00000000859|ENSSSCG00000025488|ENSSSCG00000003931|ENSSSCG00000005008|…
chromosome organization	Gene Ontology	GO:0051276	33	206	5.89457e-07	0.000145687	ENSSSCG00000011624|ENSSSCG00000028748|ENSSSCG00000017310|ENSSSCG00000028924|ENSSSCG00000010486|ENSSSCG00000008747|ENSSSCG00000004524|ENSSSCG00000007423|ENSSSCG00000013772|ENSSSCG00000000667|ENSSSCG00000008581|ENSSSCG00000027984|ENSSSCG00000006761|ENSSSCG00000029084|ENSSSCG00000013517|ENSSSCG00000004766|ENSSSCG00000017032|ENSSSCG00000012491|ENSSSCG00000025488|ENSSSCG00000003931|ENSSSCG00000015215|…
chromosome segregation	Gene Ontology	GO:0007059	20	51	5.39365e-10	8.66489e-07	ENSSSCG00000011207|ENSSSCG00000010471|ENSSSCG00000004518|ENSSSCG00000028924|ENSSSCG00000029326|ENSSSCG00000003931|ENSSSCG00000016092|ENSSSCG00000004753|ENSSSCG00000016313|ENSSSCG00000017471|ENSSSCG00000007423|ENSSSCG00000028748|ENSSSCG00000008747|ENSSSCG00000006248|ENSSSCG00000007323|ENSSSCG00000027984|ENSSSCG00000017342|ENSSSCG00000017473|ENSSSCG00000013332|ENSSSCG00000017032
chromosome separation	Gene Ontology	GO:0051304	5	10	0.000847346	0.041885	ENSSSCG00000029326|ENSSSCG00000007423|ENSSSCG00000017473|ENSSSCG00000006248|ENSSSCG00000017471
chromosome, centromeric region	Gene Ontology	GO:0000775	15	30	6.04544e-09	3.8848e-06	ENSSSCG00000027984|ENSSSCG00000011207|ENSSSCG00000004518|ENSSSCG00000028924|ENSSSCG00000010486|ENSSSCG00000003931|ENSSSCG00000016092|ENSSSCG00000016313|ENSSSCG00000006333|ENSSSCG00000025965|ENSSSCG00000012491|ENSSSCG00000014326|ENSSSCG00000007323|ENSSSCG00000029326|ENSSSCG00000013332
condensed chromosome	Gene Ontology	GO:0000793	12	35	4.91208e-06	0.000657605	ENSSSCG00000011207|ENSSSCG00000004518|ENSSSCG00000028924|ENSSSCG00000017473|ENSSSCG00000016092|ENSSSCG00000016313|ENSSSCG00000004766|ENSSSCG00000015215|ENSSSCG00000008747|ENSSSCG00000007323|ENSSSCG00000029326|ENSSSCG00000025965
condensed chromosome kinetochore	Gene Ontology	GO:0000777	5	7	0.000255831	0.0171247	ENSSSCG00000029326|ENSSSCG00000004518|ENSSSCG00000025965|ENSSSCG00000016313|ENSSSCG00000007323
condensed chromosome, centromeric region	Gene Ontology	GO:0000779	7	9	9.43633e-06	0.00108453	ENSSSCG00000007323|ENSSSCG00000004518|ENSSSCG00000028924|ENSSSCG00000016313|ENSSSCG00000011207|ENSSSCG00000025965|ENSSSCG00000029326
cytoskeleton	Gene Ontology	GO:0005856	39	318	2.03049e-05	0.00203874	ENSSSCG00000011624|ENSSSCG00000028748|ENSSSCG00000028924|ENSSSCG00000002923|ENSSSCG00000008747|ENSSSCG00000012377|ENSSSCG00000025965|ENSSSCG00000001510|ENSSSCG00000004518|ENSSSCG00000006761|ENSSSCG00000004289|ENSSSCG00000011090|ENSSSCG00000004657|ENSSSCG00000021138|ENSSSCG00000009326|ENSSSCG00000005056|ENSSSCG00000025488|ENSSSCG00000008378|ENSSSCG00000003931|ENSSSCG00000012125|ENSSSCG00000008677|…
DNA conformation change	Gene Ontology	GO:0071103	12	47	5.80539e-05	0.00504127	ENSSSCG00000011624|ENSSSCG00000002127|ENSSSCG00000025488|ENSSSCG00000010486|ENSSSCG00000029084|ENSSSCG00000017473|ENSSSCG00000016313|ENSSSCG00000004753|ENSSSCG00000004766|ENSSSCG00000008747|ENSSSCG00000013772|ENSSSCG00000029326
DNA duplex unwinding	Gene Ontology	GO:0032508	6	9	7.80152e-05	0.00642725	ENSSSCG00000011624|ENSSSCG00000002127|ENSSSCG00000025488|ENSSSCG00000004753|ENSSSCG00000004766|ENSSSCG00000017473
DNA geometric change	Gene Ontology	GO:0032392	6	13	0.000351357	0.0217098	ENSSSCG00000011624|ENSSSCG00000002127|ENSSSCG00000025488|ENSSSCG00000004753|ENSSSCG00000004766|ENSSSCG00000017473
DNA helicase activity	Gene Ontology	GO:0003678	4	5	0.000840362	0.041885	ENSSSCG00000011624|ENSSSCG00000002127|ENSSSCG00000004753|ENSSSCG00000025488
DNA metabolic process	Gene Ontology	GO:0006259	21	155	0.00050694	0.0276067	ENSSSCG00000011624|ENSSSCG00000004942|ENSSSCG00000015771|ENSSSCG00000023303|ENSSSCG00000006095|ENSSSCG00000025488|ENSSSCG00000006761|ENSSSCG00000000739|ENSSSCG00000013243|ENSSSCG00000002431|ENSSSCG00000004753|ENSSSCG00000013517|ENSSSCG00000004766|ENSSSCG00000015215|ENSSSCG00000010486|ENSSSCG00000000667|ENSSSCG00000005008|ENSSSCG00000000859|ENSSSCG00000017473|ENSSSCG00000009682|ENSSSCG00000017471
DNA replication	Gene Ontology	GO:0006260	10	40	0.00027566	0.0180754	ENSSSCG00000011624|ENSSSCG00000004942|ENSSSCG00000025488|ENSSSCG00000004753|ENSSSCG00000005008|ENSSSCG00000004766|ENSSSCG00000000950|ENSSSCG00000006095|ENSSSCG00000017473|ENSSSCG00000017471
DNA-dependent ATPase activity	Gene Ontology	GO:0008094	6	14	0.000479267	0.0265497	ENSSSCG00000011624|ENSSSCG00000002127|ENSSSCG00000025488|ENSSSCG00000004753|ENSSSCG00000004766|ENSSSCG00000017473
DNA-dependent DNA replication	Gene Ontology	GO:0006261	10	26	1.35127e-05	0.00149712	ENSSSCG00000011624|ENSSSCG00000004942|ENSSSCG00000025488|ENSSSCG00000004753|ENSSSCG00000005008|ENSSSCG00000004766|ENSSSCG00000000950|ENSSSCG00000006095|ENSSSCG00000017473|ENSSSCG00000017471
kinesin complex	Gene Ontology	GO:0005871	8	13	7.3318e-06	0.000906042	ENSSSCG00000022919|ENSSSCG00000017342|ENSSSCG00000014326|ENSSSCG00000003931|ENSSSCG00000012377|ENSSSCG00000010471|ENSSSCG00000001510|ENSSSCG00000013332
kinetochore	Gene Ontology	GO:0000776	11	20	3.18552e-07	8.52922e-05	ENSSSCG00000011207|ENSSSCG00000004518|ENSSSCG00000007323|ENSSSCG00000003931|ENSSSCG00000016313|ENSSSCG00000006333|ENSSSCG00000025965|ENSSSCG00000012491|ENSSSCG00000027984|ENSSSCG00000029326|ENSSSCG00000013332
microtubule	Gene Ontology	GO:0005874	13	50	2.44399e-05	0.00237955	ENSSSCG00000022919|ENSSSCG00000017342|ENSSSCG00000004518|ENSSSCG00000010214|ENSSSCG00000028924|ENSSSCG00000003931|ENSSSCG00000004289|ENSSSCG00000004423|ENSSSCG00000010471|ENSSSCG00000014326|ENSSSCG00000009326|ENSSSCG00000001510|ENSSSCG00000013332
microtubule associated complex	Gene Ontology	GO:0005875	9	27	9.08053e-05	0.0071418	ENSSSCG00000022919|ENSSSCG00000017342|ENSSSCG00000014326|ENSSSCG00000028924|ENSSSCG00000003931|ENSSSCG00000012377|ENSSSCG00000010471|ENSSSCG00000001510|ENSSSCG00000013332
microtubule binding	Gene Ontology	GO:0008017	10	41	0.000326614	0.0205767	ENSSSCG00000022919|ENSSSCG00000017342|ENSSSCG00000004518|ENSSSCG00000003931|ENSSSCG00000012377|ENSSSCG00000010471|ENSSSCG00000014326|ENSSSCG00000009326|ENSSSCG00000001510|ENSSSCG00000013332
microtubule cytoskeleton	Gene Ontology	GO:0015630	35	199	3.60609e-08	1.44829e-05	ENSSSCG00000011624|ENSSSCG00000028924|ENSSSCG00000002923|ENSSSCG00000008747|ENSSSCG00000012377|ENSSSCG00000025965|ENSSSCG00000001510|ENSSSCG00000004518|ENSSSCG00000006761|ENSSSCG00000004289|ENSSSCG00000004657|ENSSSCG00000021138|ENSSSCG00000009326|ENSSSCG00000005056|ENSSSCG00000025488|ENSSSCG00000008378|ENSSSCG00000003931|ENSSSCG00000012125|ENSSSCG00000008677|ENSSSCG00000015215|ENSSSCG00000029326|…
microtubule cytoskeleton organization	Gene Ontology	GO:0000226	19	82	1.53688e-06	0.000274333	ENSSSCG00000011207|ENSSSCG00000026130|ENSSSCG00000010471|ENSSSCG00000004518|ENSSSCG00000010214|ENSSSCG00000028924|ENSSSCG00000004077|ENSSSCG00000003931|ENSSSCG00000004657|ENSSSCG00000002923|ENSSSCG00000004753|ENSSSCG00000023303|ENSSSCG00000008677|ENSSSCG00000015215|ENSSSCG00000006248|ENSSSCG00000014326|ENSSSCG00000009326|ENSSSCG00000017342|ENSSSCG00000013332
microtubule motor activity	Gene Ontology	GO:0003777	8	15	1.60457e-05	0.00171849	ENSSSCG00000022919|ENSSSCG00000017342|ENSSSCG00000014326|ENSSSCG00000003931|ENSSSCG00000012377|ENSSSCG00000010471|ENSSSCG00000001510|ENSSSCG00000013332
microtubule organizing center	Gene Ontology	GO:0005815	20	122	7.22426e-05	0.0061083	ENSSSCG00000011207|ENSSSCG00000010477|ENSSSCG00000010214|ENSSSCG00000025488|ENSSSCG00000029326|ENSSSCG00000017473|ENSSSCG00000004718|ENSSSCG00000012125|ENSSSCG00000002923|ENSSSCG00000004289|ENSSSCG00000008747|ENSSSCG00000006761|ENSSSCG00000006066|ENSSSCG00000025965|ENSSSCG00000028924|ENSSSCG00000021138|ENSSSCG00000008378|ENSSSCG00000015215|ENSSSCG00000004657|ENSSSCG00000005056
microtubule-based process	Gene Ontology	GO:0007017	23	115	1.1787e-06	0.000224659	ENSSSCG00000026130|ENSSSCG00000028924|ENSSSCG00000002923|ENSSSCG00000023303|ENSSSCG00000012377|ENSSSCG00000001510|ENSSSCG00000004518|ENSSSCG00000004657|ENSSSCG00000009326|ENSSSCG00000011207|ENSSSCG00000003931|ENSSSCG00000008677|ENSSSCG00000015215|ENSSSCG00000006248|ENSSSCG00000013332|ENSSSCG00000022919|ENSSSCG00000010471|ENSSSCG00000014326|ENSSSCG00000010214|ENSSSCG00000004077|ENSSSCG00000004753|…
mitotic cell cycle	Gene Ontology	GO:0000278	25	137	1.78438e-06	0.000291742	ENSSSCG00000028924|ENSSSCG00000002923|ENSSSCG00000008747|ENSSSCG00000007423|ENSSSCG00000004942|ENSSSCG00000027984|ENSSSCG00000000739|ENSSSCG00000004766|ENSSSCG00000000950|ENSSSCG00000027312|ENSSSCG00000003931|ENSSSCG00000015215|ENSSSCG00000029326|ENSSSCG00000013332|ENSSSCG00000010471|ENSSSCG00000014326|ENSSSCG00000010477|ENSSSCG00000010214|ENSSSCG00000014329|ENSSSCG00000004077|ENSSSCG00000004753|…
mitotic cell cycle process	Gene Ontology	GO:1903047	24	121	7.89698e-07	0.000169153	ENSSSCG00000028924|ENSSSCG00000002923|ENSSSCG00000008747|ENSSSCG00000007423|ENSSSCG00000004942|ENSSSCG00000027984|ENSSSCG00000000739|ENSSSCG00000004766|ENSSSCG00000000950|ENSSSCG00000003931|ENSSSCG00000015215|ENSSSCG00000029326|ENSSSCG00000013332|ENSSSCG00000010471|ENSSSCG00000014326|ENSSSCG00000010477|ENSSSCG00000010214|ENSSSCG00000014329|ENSSSCG00000004077|ENSSSCG00000004753|ENSSSCG00000006095|…
mitotic nuclear division	Gene Ontology	GO:0140014	13	41	4.05217e-06	0.00056607	ENSSSCG00000010471|ENSSSCG00000027984|ENSSSCG00000028924|ENSSSCG00000003931|ENSSSCG00000004077|ENSSSCG00000004753|ENSSSCG00000008747|ENSSSCG00000007423|ENSSSCG00000015215|ENSSSCG00000017471|ENSSSCG00000017342|ENSSSCG00000029326|ENSSSCG00000013332
mitotic sister chromatid segregation	Gene Ontology	GO:0000070	10	20	2.14391e-06	0.000328018	ENSSSCG00000027984|ENSSSCG00000028924|ENSSSCG00000003931|ENSSSCG00000004753|ENSSSCG00000008747|ENSSSCG00000007423|ENSSSCG00000017471|ENSSSCG00000017342|ENSSSCG00000029326|ENSSSCG00000013332
motor activity	Gene Ontology	GO:0003774	9	24	4.30181e-05	0.00383936	ENSSSCG00000022919|ENSSSCG00000017342|ENSSSCG00000014326|ENSSSCG00000002029|ENSSSCG00000003931|ENSSSCG00000012377|ENSSSCG00000010471|ENSSSCG00000001510|ENSSSCG00000013332
nuclear chromosome	Gene Ontology	GO:0000228	20	116	3.86891e-05	0.00355166	ENSSSCG00000011624|ENSSSCG00000004942|ENSSSCG00000023303|ENSSSCG00000012371|ENSSSCG00000010214|ENSSSCG00000025488|ENSSSCG00000006761|ENSSSCG00000029326|ENSSSCG00000028924|ENSSSCG00000004753|ENSSSCG00000013517|ENSSSCG00000004766|ENSSSCG00000011207|ENSSSCG00000015215|ENSSSCG00000004524|ENSSSCG00000013772|ENSSSCG00000004223|ENSSSCG00000005008|ENSSSCG00000017473|ENSSSCG00000009682
nuclear chromosome segregation	Gene Ontology	GO:0098813	16	38	1.29601e-08	6.94011e-06	ENSSSCG00000011207|ENSSSCG00000028748|ENSSSCG00000027984|ENSSSCG00000028924|ENSSSCG00000029326|ENSSSCG00000003931|ENSSSCG00000016092|ENSSSCG00000004753|ENSSSCG00000008747|ENSSSCG00000017471|ENSSSCG00000007423|ENSSSCG00000017032|ENSSSCG00000006248|ENSSSCG00000017342|ENSSSCG00000017473|ENSSSCG00000013332
nuclear division	Gene Ontology	GO:0000280	22	69	1.83006e-09	1.95999e-06	ENSSSCG00000028748|ENSSSCG00000028924|ENSSSCG00000016092|ENSSSCG00000008747|ENSSSCG00000007423|ENSSSCG00000027984|ENSSSCG00000016489|ENSSSCG00000004766|ENSSSCG00000017032|ENSSSCG00000003931|ENSSSCG00000015215|ENSSSCG00000006248|ENSSSCG00000029326|ENSSSCG00000013332|ENSSSCG00000011207|ENSSSCG00000010471|ENSSSCG00000014326|ENSSSCG00000004077|ENSSSCG00000004753|ENSSSCG00000017342|ENSSSCG00000017473|…
organelle fission	Gene Ontology	GO:0048285	22	73	4.36107e-09	3.50303e-06	ENSSSCG00000028748|ENSSSCG00000028924|ENSSSCG00000016092|ENSSSCG00000008747|ENSSSCG00000007423|ENSSSCG00000027984|ENSSSCG00000016489|ENSSSCG00000004766|ENSSSCG00000017032|ENSSSCG00000003931|ENSSSCG00000015215|ENSSSCG00000006248|ENSSSCG00000029326|ENSSSCG00000013332|ENSSSCG00000011207|ENSSSCG00000010471|ENSSSCG00000014326|ENSSSCG00000004077|ENSSSCG00000004753|ENSSSCG00000017342|ENSSSCG00000017473|…
sister chromatid segregation	Gene Ontology	GO:0000819	13	28	1.23439e-07	3.96609e-05	ENSSSCG00000027984|ENSSSCG00000028924|ENSSSCG00000029326|ENSSSCG00000003931|ENSSSCG00000016092|ENSSSCG00000004753|ENSSSCG00000008747|ENSSSCG00000007423|ENSSSCG00000017471|ENSSSCG00000006248|ENSSSCG00000017342|ENSSSCG00000017473|ENSSSCG00000013332
spindle	Gene Ontology	GO:0005819	13	58	9.11341e-05	0.0071418	ENSSSCG00000011207|ENSSSCG00000010471|ENSSSCG00000014326|ENSSSCG00000004077|ENSSSCG00000010214|ENSSSCG00000028924|ENSSSCG00000029326|ENSSSCG00000002923|ENSSSCG00000017471|ENSSSCG00000025965|ENSSSCG00000004518|ENSSSCG00000005056|ENSSSCG00000013332
spindle pole	Gene Ontology	GO:0000922	8	25	0.000281405	0.0180831	ENSSSCG00000011207|ENSSSCG00000010471|ENSSSCG00000028924|ENSSSCG00000005056|ENSSSCG00000002923|ENSSSCG00000025965|ENSSSCG00000029326|ENSSSCG00000017471
supramolecular complex	Gene Ontology	GO:0099080	24	176	0.000190975	0.0130553	ENSSSCG00000028924|ENSSSCG00000006333|ENSSSCG00000025965|ENSSSCG00000002029|ENSSSCG00000007323|ENSSSCG00000001510|ENSSSCG00000004518|ENSSSCG00000004289|ENSSSCG00000012491|ENSSSCG00000009326|ENSSSCG00000011207|ENSSSCG00000003931|ENSSSCG00000027984|ENSSSCG00000029326|ENSSSCG00000013332|ENSSSCG00000022919|ENSSSCG00000010471|ENSSSCG00000014326|ENSSSCG00000010214|ENSSSCG00000014248|ENSSSCG00000016313|…
tubulin binding	Gene Ontology	GO:0015631	11	52	0.000479121	0.0265497	ENSSSCG00000022919|ENSSSCG00000017342|ENSSSCG00000004518|ENSSSCG00000003931|ENSSSCG00000004753|ENSSSCG00000012377|ENSSSCG00000010471|ENSSSCG00000014326|ENSSSCG00000009326|ENSSSCG00000001510|ENSSSCG00000013332

## Sheet: UP-DSG
Table S3. The KEGG and GO enrichment for up-regulated DSGs (C)
##Databases: KEGG PATHWAY, Gene Ontology
##Statistical test method: hypergeometric test / Fisher's exact test
##FDR correction method: Benjamini and Hochberg
#Term of UP-regulated DSG	Database	ID	Input number	Background number	P-Value	Corrected P-Value	Input
Amino sugar and nucleotide sugar metabolism	KEGG PATHWAY	ssc00520	21	48	0.000144993	0.0526471	ENSSSCG00000008057|ENSSSCG00000000038|ENSSSCG00000006340|ENSSSCG00000025425|ENSSSCG00000014073|ENSSSCG00000008143|ENSSSCG00000010929|ENSSSCG00000024990|ENSSSCG00000008368|ENSSSCG00000000994|ENSSSCG00000005373|ENSSSCG00000023935|ENSSSCG00000027827|ENSSSCG00000021236|ENSSSCG00000005040|ENSSSCG00000022994|ENSSSCG00000014012|ENSSSCG00000014048|ENSSSCG00000008808|ENSSSCG00000011389|ENSSSCG00000012792
Ubiquitin mediated proteolysis	KEGG PATHWAY	ssc04120	33	114	0.00135663	0.273663	ENSSSCG00000025902|ENSSSCG00000013243|ENSSSCG00000013481|ENSSSCG00000022486|ENSSSCG00000027457|ENSSSCG00000024373|ENSSSCG00000011506|ENSSSCG00000025028|ENSSSCG00000022066|ENSSSCG00000015509|ENSSSCG00000010563|ENSSSCG00000016409|ENSSSCG00000023727|ENSSSCG00000015115|ENSSSCG00000022479|ENSSSCG00000020899|ENSSSCG00000007930|ENSSSCG00000004317|ENSSSCG00000008513|ENSSSCG00000022101|ENSSSCG00000012328|…
Fructose and mannose metabolism	KEGG PATHWAY	ssc00051	13	31	0.00345096	0.494758	ENSSSCG00000004679|ENSSSCG00000011133|ENSSSCG00000025425|ENSSSCG00000015660|ENSSSCG00000024990|ENSSSCG00000000994|ENSSSCG00000008556|ENSSSCG00000023935|ENSSSCG00000021236|ENSSSCG00000014048|ENSSSCG00000013087|ENSSSCG00000011389|ENSSSCG00000011353
Autophagy - animal	KEGG PATHWAY	ssc04140	30	116	0.00843742	0.655382	ENSSSCG00000013262|ENSSSCG00000028902|ENSSSCG00000027127|ENSSSCG00000024598|ENSSSCG00000010872|ENSSSCG00000009555|ENSSSCG00000009994|ENSSSCG00000010948|ENSSSCG00000017139|ENSSSCG00000010440|ENSSSCG00000011575|ENSSSCG00000021203|ENSSSCG00000018045|ENSSSCG00000003413|ENSSSCG00000009327|ENSSSCG00000016101|ENSSSCG00000015842|ENSSSCG00000008208|ENSSSCG00000003749|ENSSSCG00000017260|ENSSSCG00000022099|…
Lysine degradation	KEGG PATHWAY	ssc00310	16	49	0.00899952	0.655382	ENSSSCG00000008571|ENSSSCG00000028840|ENSSSCG00000006508|ENSSSCG00000015820|ENSSSCG00000001420|ENSSSCG00000028879|ENSSSCG00000030396|ENSSSCG00000029082|ENSSSCG00000013729|ENSSSCG00000017382|ENSSSCG00000011048|ENSSSCG00000026153|ENSSSCG00000014030|ENSSSCG00000014044|ENSSSCG00000013337|ENSSSCG00000013457
Protein processing in endoplasmic reticulum	KEGG PATHWAY	ssc04141	33	138	0.0151389	0.815575	ENSSSCG00000017094|ENSSSCG00000011621|ENSSSCG00000009244|ENSSSCG00000006500|ENSSSCG00000011114|ENSSSCG00000024692|ENSSSCG00000011214|ENSSSCG00000007291|ENSSSCG00000003334|ENSSSCG00000013510|ENSSSCG00000012165|ENSSSCG00000003144|ENSSSCG00000006165|ENSSSCG00000022786|ENSSSCG00000008208|ENSSSCG00000004317|ENSSSCG00000011612|ENSSSCG00000015857|ENSSSCG00000009334|ENSSSCG00000028227|ENSSSCG00000009502|…
Circadian rhythm	KEGG PATHWAY	ssc04710	10	26	0.0154209	0.815575	ENSSSCG00000010563|ENSSSCG00000023307|ENSSSCG00000024598|ENSSSCG00000008171|ENSSSCG00000000107|ENSSSCG00000009472|ENSSSCG00000026427|ENSSSCG00000017983|ENSSSCG00000000164|ENSSSCG00000016200
Cellular senescence	KEGG PATHWAY	ssc04218	30	124	0.0175461	0.815575	ENSSSCG00000003413|ENSSSCG00000027127|ENSSSCG00000028304|ENSSSCG00000010872|ENSSSCG00000009242|ENSSSCG00000001518|ENSSSCG00000028423|ENSSSCG00000001986|ENSSSCG00000010563|ENSSSCG00000021494|ENSSSCG00000010440|ENSSSCG00000021203|ENSSSCG00000004636|ENSSSCG00000006127|ENSSSCG00000015235|ENSSSCG00000008540|ENSSSCG00000005382|ENSSSCG00000014280|ENSSSCG00000008040|ENSSSCG00000001398|ENSSSCG00000029578|…
Endocytosis	KEGG PATHWAY	ssc04144	45	206	0.0191167	0.815575	ENSSSCG00000025610|ENSSSCG00000028108|ENSSSCG00000000037|ENSSSCG00000024635|ENSSSCG00000022486|ENSSSCG00000013992|ENSSSCG00000005382|ENSSSCG00000008768|ENSSSCG00000021461|ENSSSCG00000017918|ENSSSCG00000016185|ENSSSCG00000009925|ENSSSCG00000011552|ENSSSCG00000004044|ENSSSCG00000011237|ENSSSCG00000017912|ENSSSCG00000022126|ENSSSCG00000003106|ENSSSCG00000015115|ENSSSCG00000014047|ENSSSCG00000012918|…
Lysosome	KEGG PATHWAY	ssc04142	27	110	0.0202749	0.82551	ENSSSCG00000014924|ENSSSCG00000000050|ENSSSCG00000004486|ENSSSCG00000008769|ENSSSCG00000009555|ENSSSCG00000006648|ENSSSCG00000004044|ENSSSCG00000013720|ENSSSCG00000023666|ENSSSCG00000010281|ENSSSCG00000008980|ENSSSCG00000010314|ENSSSCG00000010948|ENSSSCG00000006995|ENSSSCG00000007431|ENSSSCG00000009978|ENSSSCG00000013570|ENSSSCG00000000862|ENSSSCG00000002015|ENSSSCG00000002366|ENSSSCG00000001433|…
Autophagy - other	KEGG PATHWAY	ssc04136	10	29	0.0267433	0.882454	ENSSSCG00000003749|ENSSSCG00000017260|ENSSSCG00000017139|ENSSSCG00000013257|ENSSSCG00000011575|ENSSSCG00000016211|ENSSSCG00000018045|ENSSSCG00000003413|ENSSSCG00000023890|ENSSSCG00000015842
Hippo signaling pathway	KEGG PATHWAY	ssc04390	26	108	0.0268578	0.882454	ENSSSCG00000016113|ENSSSCG00000025374|ENSSSCG00000028707|ENSSSCG00000012375|ENSSSCG00000008645|ENSSSCG00000000736|ENSSSCG00000010563|ENSSSCG00000012591|ENSSSCG00000015733|ENSSSCG00000011833|ENSSSCG00000008540|ENSSSCG00000015842|ENSSSCG00000010638|ENSSSCG00000005382|ENSSSCG00000002287|ENSSSCG00000013399|ENSSSCG00000000107|ENSSSCG00000009679|ENSSSCG00000023307|ENSSSCG00000014207|ENSSSCG00000004524|…
Fatty acid metabolism	KEGG PATHWAY	ssc01212	14	49	0.0327733	0.882454	ENSSSCG00000017198|ENSSSCG00000011215|ENSSSCG00000017694|ENSSSCG00000014272|ENSSSCG00000008571|ENSSSCG00000000031|ENSSSCG00000008724|ENSSSCG00000012583|ENSSSCG00000026153|ENSSSCG00000013072|ENSSSCG00000010723|ENSSSCG00000001433|ENSSSCG00000023866|ENSSSCG00000024015
Hedgehog signaling pathway	KEGG PATHWAY	ssc04340	11	35	0.0337782	0.882454	ENSSSCG00000017918|ENSSSCG00000014240|ENSSSCG00000027312|ENSSSCG00000020796|ENSSSCG00000010563|ENSSSCG00000023307|ENSSSCG00000000107|ENSSSCG00000011889|ENSSSCG00000004558|ENSSSCG00000015733|ENSSSCG00000012918
Human T-cell leukemia virus 1 infection	KEGG PATHWAY	ssc05166	39	182	0.034414	0.882454	ENSSSCG00000025902|ENSSSCG00000027127|ENSSSCG00000028331|ENSSSCG00000010872|ENSSSCG00000025028|ENSSSCG00000013533|ENSSSCG00000001986|ENSSSCG00000001988|ENSSSCG00000010440|ENSSSCG00000021203|ENSSSCG00000007951|ENSSSCG00000003144|ENSSSCG00000011679|ENSSSCG00000007031|ENSSSCG00000011833|ENSSSCG00000004782|ENSSSCG00000010726|ENSSSCG00000020899|ENSSSCG00000024813|ENSSSCG00000005382|ENSSSCG00000024621|…
Colorectal cancer	KEGG PATHWAY	ssc05210	19	76	0.0402794	0.882454	ENSSSCG00000010638|ENSSSCG00000005015|ENSSSCG00000005382|ENSSSCG00000013243|ENSSSCG00000027127|ENSSSCG00000014207|ENSSSCG00000022126|ENSSSCG00000010872|ENSSSCG00000004524|ENSSSCG00000021203|ENSSSCG00000011889|ENSSSCG00000003144|ENSSSCG00000003413|ENSSSCG00000016494|ENSSSCG00000004505|ENSSSCG00000014010|ENSSSCG00000017206|ENSSSCG00000005738|ENSSSCG00000014126
Notch signaling pathway	KEGG PATHWAY	ssc04330	12	42	0.0459338	0.882454	ENSSSCG00000022155|ENSSSCG00000023228|ENSSSCG00000004755|ENSSSCG00000010860|ENSSSCG00000007067|ENSSSCG00000025374|ENSSSCG00000007951|ENSSSCG00000014019|ENSSSCG00000000449|ENSSSCG00000009761|ENSSSCG00000028297|ENSSSCG00000024621
Fatty acid biosynthesis	KEGG PATHWAY	ssc00061	6	15	0.0490434	0.882454	ENSSSCG00000011215|ENSSSCG00000017694|ENSSSCG00000014272|ENSSSCG00000000031|ENSSSCG00000012583|ENSSSCG00000023866
Phosphatidylinositol signaling system	KEGG PATHWAY	ssc04070	21	89	0.0503465	0.882454	ENSSSCG00000003749|ENSSSCG00000011546|ENSSSCG00000009994|ENSSSCG00000004704|ENSSSCG00000024999|ENSSSCG00000015283|ENSSSCG00000007056|ENSSSCG00000010440|ENSSSCG00000002457|ENSSSCG00000021203|ENSSSCG00000016147|ENSSSCG00000011390|ENSSSCG00000025406|ENSSSCG00000010765|ENSSSCG00000011079|ENSSSCG00000001518|ENSSSCG00000010092|ENSSSCG00000012742|ENSSSCG00000012743|ENSSSCG00000017615|ENSSSCG00000003642
#Term of UP-regulated DSG	Database	ID	Input number	Background number	P-Value	Corrected P-Value	Input
androgen receptor binding	Gene Ontology	GO:0050681	6	12	0.0236722	0.851921	ENSSSCG00000014394|ENSSSCG00000014044|ENSSSCG00000003531|ENSSSCG00000013746|ENSSSCG00000008123|ENSSSCG00000001509
uterus morphogenesis	Gene Ontology	GO:0061038	4	6	0.0328103	0.882454	ENSSSCG00000001909|ENSSSCG00000016842|ENSSSCG00000010928|ENSSSCG00000006508
14-3-3 protein binding	Gene Ontology	GO:0071889	5	9	0.0284427	0.882454	ENSSSCG00000000955|ENSSSCG00000005524|ENSSSCG00000017139|ENSSSCG00000001097|ENSSSCG00000017753
actin binding	Gene Ontology	GO:0003779	26	115	0.0469342	0.882454	ENSSSCG00000009448|ENSSSCG00000028707|ENSSSCG00000009943|ENSSSCG00000011077|ENSSSCG00000004587|ENSSSCG00000014274|ENSSSCG00000016185|ENSSSCG00000017682|ENSSSCG00000004123|ENSSSCG00000004636|ENSSSCG00000008406|ENSSSCG00000015866|ENSSSCG00000003586|ENSSSCG00000011867|ENSSSCG00000000770|ENSSSCG00000016794|ENSSSCG00000004199|ENSSSCG00000001805|ENSSSCG00000001068|ENSSSCG00000003687|ENSSSCG00000007167|…
actin cytoskeleton organization	Gene Ontology	GO:0030036	22	84	0.0195582	0.815575	ENSSSCG00000005235|ENSSSCG00000011442|ENSSSCG00000028707|ENSSSCG00000007682|ENSSSCG00000009943|ENSSSCG00000008974|ENSSSCG00000008721|ENSSSCG00000014274|ENSSSCG00000010017|ENSSSCG00000012591|ENSSSCG00000011810|ENSSSCG00000010053|ENSSSCG00000015866|ENSSSCG00000014822|ENSSSCG00000006970|ENSSSCG00000008372|ENSSSCG00000003917|ENSSSCG00000029805|ENSSSCG00000017804|ENSSSCG00000017748|ENSSSCG00000010025|…
actomyosin structure organization	Gene Ontology	GO:0031032	8	22	0.0364572	0.882454	ENSSSCG00000002523|ENSSSCG00000004199|ENSSSCG00000009839|ENSSSCG00000003687|ENSSSCG00000007314|ENSSSCG00000004636|ENSSSCG00000010862|ENSSSCG00000003586
adherens junction	Gene Ontology	GO:0005912	16	61	0.0416784	0.882454	ENSSSCG00000014274|ENSSSCG00000028707|ENSSSCG00000011933|ENSSSCG00000004166|ENSSSCG00000002287|ENSSSCG00000013174|ENSSSCG00000011775|ENSSSCG00000007067|ENSSSCG00000013481|ENSSSCG00000010133|ENSSSCG00000011020|ENSSSCG00000000683|ENSSSCG00000002795|ENSSSCG00000011511|ENSSSCG00000010313|ENSSSCG00000012378
alpha-mannosidase activity	Gene Ontology	GO:0004559	4	6	0.0328103	0.882454	ENSSSCG00000014195|ENSSSCG00000001881|ENSSSCG00000001819|ENSSSCG00000013720
ATP binding	Gene Ontology	GO:0005524	222	1039	2.09245e-06	0.00126628	ENSSSCG00000005038|ENSSSCG00000000271|ENSSSCG00000015586|ENSSSCG00000011620|ENSSSCG00000026395|ENSSSCG00000017257|ENSSSCG00000016147|ENSSSCG00000009511|ENSSSCG00000016385|ENSSSCG00000013990|ENSSSCG00000001680|ENSSSCG00000002523|ENSSSCG00000025470|ENSSSCG00000017398|ENSSSCG00000010447|ENSSSCG00000009817|ENSSSCG00000022454|ENSSSCG00000027898|ENSSSCG00000004636|ENSSSCG00000009379|ENSSSCG00000006890|…
ATPase activity	Gene Ontology	GO:0016887	32	150	0.0535222	0.882454	ENSSSCG00000005038|ENSSSCG00000008051|ENSSSCG00000017257|ENSSSCG00000015390|ENSSSCG00000029030|ENSSSCG00000001680|ENSSSCG00000001510|ENSSSCG00000004927|ENSSSCG00000021571|ENSSSCG00000005232|ENSSSCG00000027898|ENSSSCG00000004104|ENSSSCG00000006890|ENSSSCG00000016045|ENSSSCG00000006701|ENSSSCG00000010457|ENSSSCG00000014280|ENSSSCG00000008517|ENSSSCG00000029805|ENSSSCG00000004969|ENSSSCG00000012424|…
autophagosome assembly	Gene Ontology	GO:0000045	13	46	0.0412414	0.882454	ENSSSCG00000013262|ENSSSCG00000003749|ENSSSCG00000017260|ENSSSCG00000013257|ENSSSCG00000022099|ENSSSCG00000011575|ENSSSCG00000016211|ENSSSCG00000003728|ENSSSCG00000023890|ENSSSCG00000014349|ENSSSCG00000012890|ENSSSCG00000028902|ENSSSCG00000029539
beta-catenin binding	Gene Ontology	GO:0008013	13	45	0.0363894	0.882454	ENSSSCG00000010638|ENSSSCG00000002127|ENSSSCG00000025777|ENSSSCG00000006698|ENSSSCG00000003590|ENSSSCG00000014207|ENSSSCG00000005235|ENSSSCG00000025374|ENSSSCG00000013481|ENSSSCG00000011889|ENSSSCG00000004209|ENSSSCG00000015099|ENSSSCG00000012396
Cajal body	Gene Ontology	GO:0015030	12	28	0.00425286	0.517104	ENSSSCG00000024648|ENSSSCG00000030119|ENSSSCG00000012823|ENSSSCG00000017949|ENSSSCG00000023304|ENSSSCG00000000373|ENSSSCG00000015588|ENSSSCG00000028065|ENSSSCG00000004577|ENSSSCG00000008099|ENSSSCG00000017613|ENSSSCG00000016970
carbohydrate phosphorylation	Gene Ontology	GO:0046835	10	20	0.00381527	0.494758	ENSSSCG00000011133|ENSSSCG00000025425|ENSSSCG00000003828|ENSSSCG00000015660|ENSSSCG00000008556|ENSSSCG00000004651|ENSSSCG00000000862|ENSSSCG00000014048|ENSSSCG00000013087|ENSSSCG00000011353
catalytic activity	Gene Ontology	GO:0003824	14	51	0.0416827	0.882454	ENSSSCG00000010832|ENSSSCG00000004728|ENSSSCG00000015557|ENSSSCG00000025109|ENSSSCG00000025876|ENSSSCG00000027478|ENSSSCG00000013282|ENSSSCG00000012157|ENSSSCG00000002847|ENSSSCG00000029196|ENSSSCG00000003854|ENSSSCG00000023801|ENSSSCG00000013416|ENSSSCG00000012411
cell division	Gene Ontology	GO:0051301	15	53	0.0295137	0.882454	ENSSSCG00000025902|ENSSSCG00000007323|ENSSSCG00000010108|ENSSSCG00000008540|ENSSSCG00000003749|ENSSSCG00000017836|ENSSSCG00000017308|ENSSSCG00000024635|ENSSSCG00000016194|ENSSSCG00000000683|ENSSSCG00000004104|ENSSSCG00000027594|ENSSSCG00000010053|ENSSSCG00000011112|ENSSSCG00000020899
cellular lipid metabolic process	Gene Ontology	GO:0044255	8	16	0.0093858	0.655382	ENSSSCG00000004275|ENSSSCG00000001835|ENSSSCG00000003211|ENSSSCG00000026281|ENSSSCG00000008624|ENSSSCG00000000891|ENSSSCG00000027902|ENSSSCG00000028010
cellular response to DNA damage stimulus	Gene Ontology	GO:0006974	25	87	0.00526931	0.517104	ENSSSCG00000011810|ENSSSCG00000016842|ENSSSCG00000000745|ENSSSCG00000024373|ENSSSCG00000001511|ENSSSCG00000014163|ENSSSCG00000024254|ENSSSCG00000004695|ENSSSCG00000030396|ENSSSCG00000012727|ENSSSCG00000022479|ENSSSCG00000005052|ENSSSCG00000006701|ENSSSCG00000024445|ENSSSCG00000017301|ENSSSCG00000024628|ENSSSCG00000011393|ENSSSCG00000008924|ENSSSCG00000008614|ENSSSCG00000002266|ENSSSCG00000021443|…
cellular response to UV	Gene Ontology	GO:0034644	9	25	0.0285679	0.882454	ENSSSCG00000024445|ENSSSCG00000021494|ENSSSCG00000002841|ENSSSCG00000007951|ENSSSCG00000004209|ENSSSCG00000003531|ENSSSCG00000015052|ENSSSCG00000011679|ENSSSCG00000023660
centriolar subdistal appendage	Gene Ontology	GO:0120103	4	6	0.0328103	0.882454	ENSSSCG00000030186|ENSSSCG00000012288|ENSSSCG00000005022|ENSSSCG00000030502
centriole	Gene Ontology	GO:0005814	20	75	0.021798	0.829785	ENSSSCG00000023719|ENSSSCG00000008055|ENSSSCG00000011645|ENSSSCG00000022283|ENSSSCG00000011426|ENSSSCG00000007364|ENSSSCG00000012288|ENSSSCG00000023894|ENSSSCG00000030502|ENSSSCG00000005022|ENSSSCG00000009764|ENSSSCG00000014943|ENSSSCG00000009779|ENSSSCG00000006994|ENSSSCG00000030186|ENSSSCG00000001391|ENSSSCG00000023776|ENSSSCG00000008406|ENSSSCG00000008697|ENSSSCG00000008274
centrosome	Gene Ontology	GO:0005813	83	298	2.01934e-06	0.00126628	ENSSSCG00000009896|ENSSSCG00000011580|ENSSSCG00000013249|ENSSSCG00000000373|ENSSSCG00000014924|ENSSSCG00000002298|ENSSSCG00000028925|ENSSSCG00000011733|ENSSSCG00000008604|ENSSSCG00000012156|ENSSSCG00000030502|ENSSSCG00000004524|ENSSSCG00000028052|ENSSSCG00000004941|ENSSSCG00000000745|ENSSSCG00000021427|ENSSSCG00000026746|ENSSSCG00000013464|ENSSSCG00000027166|ENSSSCG00000001511|ENSSSCG00000025984|…
chromatin binding	Gene Ontology	GO:0003682	68	269	0.000196595	0.0573676	ENSSSCG00000024592|ENSSSCG00000005166|ENSSSCG00000025777|ENSSSCG00000008388|ENSSSCG00000024598|ENSSSCG00000010484|ENSSSCG00000025711|ENSSSCG00000024975|ENSSSCG00000017902|ENSSSCG00000016842|ENSSSCG00000002145|ENSSSCG00000001061|ENSSSCG00000017592|ENSSSCG00000022955|ENSSSCG00000011013|ENSSSCG00000023974|ENSSSCG00000001511|ENSSSCG00000029097|ENSSSCG00000002755|ENSSSCG00000016960|ENSSSCG00000012396|…
[truncated: 158 more rows]

## Sheet: DOWN-DSG
Table S3. The KEGG and GO enrichment for down-regulated DSGs (D)
##Databases: KEGG PATHWAY, Gene Ontology
[truncated: 258 more rows]

## Sheet: compare of path from Yorkshire
	Table S3. KEGG pathway of DEGs shared between Xiang and Yorkshire pig ovary based on DEGs enrichment (E)
[truncated: 32 more rows]

[truncated: 1 more sheets: Specific in XL AND XS]
