# Supplementary material for: Differences in gene expression and variable splicing events of ovaries between large and small litter size in Chinese Xiang pigs
Source: Porcine Health Manag. 2021 Sep 1;7:52. doi: 10.1186/s40813-021-00226-x (PMC8411529; doi:10.1186/s40813-021-00226-x)
Supplement: Supplementary file 4 — Additional file 4: Table S4. DEGs and DSGs between XS and XL groups. [file 40813_2021_226_MOESM4_ESM.xls]

## Sheet: DEGs
	Table S4. DEGs and DSGs between XS and XL groups.
	Gene_ID	Gene name	Gene description	Up/down(XL/XS)	DESeq2					CPM of DESeq2 normalization																edgeR
										XS group								XL group
					log2FoldChange	lfcSE	stat	pvalue	padj	XS1	XS2	XS3	XS4	XS5	XS6	XS7	Ave	XL1	XL2	XL3	XL4	XL5	XL6	XL7	Ave	FC	logFC	logCPM	PValue	FDR
1	ENSSSCG00000008245	TMSB10	thymosin beta 10 [Source:NCBI gene;Acc:100037998]	UP	1.42908	0.066372	21.5313	7.91966e-103	3.28963e-99	326.583	275.75	282.111	269.908	305.207	346.159	301.156	300.982	761.889	831.466	847.901	779.453	859.208	815.909	774.173	810	2.69119	1.50239	9.13087	2.47116e-24	2.41835e-22
2	ENSSSCG00000006071	VPS13B	vacuolar protein sorting 13 homolog B [Source:HGNC Symbol;Acc:HGNC:2183]	Down	-2.16903	0.107458	-20.185	1.32724e-90	4.41042e-87	285.172	312.764	349.053	274.014	282.943	316.806	318.053	305.544	56.4757	62.6976	73.8997	85.7615	70.9614	57.1136	68.1091	67.8598	0.222095	-2.09037	7.53243	1.66004e-36	4.26449e-34
3	ENSSSCG00000015853	HERC2	HECT and RLD domain containing E3 ubiquitin protein ligase 2 [Source:HGNC Symbol;Acc:HGNC:4868]	Down	-1.49801	0.0747342	-20.0445	2.25627e-89	6.24798e-86	565.638	550.575	562.31	606.524	539.911	634.625	571.502	575.869	179.017	184.234	214.892	223.631	227.268	184.162	212.273	203.64	0.353622	-1.42438	8.58936	2.02963e-21	1.35098e-19
4	ENSSSCG00000012251	USP9X	ubiquitin specific peptidase 9 X-linked [Source:HGNC Symbol;Acc:HGNC:12632]	Down	-1.41603	0.0712383	-19.8774	6.38571e-88	1.32623e-84	734.106	824.474	757.397	774.832	718.026	864.385	757.364	775.798	261.067	283.586	304.35	289.852	315.491	256.428	322.383	290.451	0.37439	-1.34097	9.03965	9.7603e-20	5.36686e-18
5	ENSSSCG00000027746	MRFAP1	Morf4 family associated protein 1 [Source:HGNC Symbol;Acc:HGNC:24549]	UP	1.46035	0.0749202	19.492	1.28278e-84	2.36816e-81	127.998	153.606	152.053	169.334	161.417	159.921	169.96	156.327	463.527	452.387	424.923	439.664	404.672	410.285	412.06	429.645	2.74838	1.53249	8.21047	5.26311e-25	5.76872e-23
6	ENSSSCG00000037977	ALMS1	ALMS1 centrosome and basal body associated protein [Source:HGNC Symbol;Acc:HGNC:428]	Down	-2.25243	0.118063	-19.0781	3.83655e-81	6.37443e-78	168.468	195.246	200.825	200.122	183.681	194.335	192.82	190.785	36.2297	44.3706	44.7287	45.5947	45.0701	31.4708	30.6491	39.7305	0.208247	-2.18154	6.84953	4.83241e-37	1.2611e-34
7	ENSSSCG00000008513	BIRC6	baculoviral IAP repeat containing 6 [Source:HGNC Symbol;Acc:HGNC:13516]	Down	-1.53068	0.0808258	-18.938	5.54177e-80	8.37059e-77	380.23	445.087	444.684	405.376	422.095	466.606	438.317	428.913	140.656	135.041	156.551	165.01	156.307	125.883	158.921	148.338	0.345847	-1.45339	8.1592	5.20089e-22	3.81731e-20
8	ENSSSCG00000003438	VPS13D	vacuolar protein sorting 13 homolog D [Source:HGNC Symbol;Acc:HGNC:23595]	Down	-1.66843	0.0881601	-18.925	7.10164e-80	9.83281e-77	339.76	343.3	358.616	350.984	330.255	401.828	319.047	349.113	90.5742	117.678	112.794	124.843	111.237	103.737	106.704	109.653	0.314089	-1.59433	7.82952	7.34678e-25	7.7928e-23
9	ENSSSCG00000017790	TAOK1	TAO kinase 1 [Source:HGNC Symbol;Acc:HGNC:29259]	Down	-2.26938	0.120371	-18.8532	2.76757e-79	3.53717e-76	160.939	169.336	168.311	178.571	167.91	193.323	185.862	174.893	39.4264	34.7248	33.0604	30.3965	38.3575	34.9675	43.1358	36.2956	0.20753	-2.19386	6.72242	2.2892e-37	6.16994e-35
10	ENSSSCG00000025729	IRS1	insulin receptor substrate 1 [Source:HGNC Symbol;Acc:HGNC:6125]	Down	-2.09889	0.112245	-18.6992	5.02931e-78	5.96871e-75	355.759	348.852	360.529	369.456	360.868	488.874	355.822	377.166	76.7217	98.3869	82.6509	81.4192	85.3455	85.0876	106.704	88.0452	0.233439	-2.02009	7.84683	3.54954e-34	7.67869e-32
11	ENSSSCG00000014044	NSD1	nuclear receptor binding SET domain protein 1 [Source:HGNC Symbol;Acc:HGNC:14234]	Down	-1.71117	0.0921043	-18.5786	4.78679e-77	5.30217e-74	335.995	342.374	322.276	406.402	345.098	386.645	312.09	350.126	93.7709	106.104	105.988	104.217	116.99	108.399	112.38	106.835	0.305135	-1.63581	7.82406	8.12633e-26	9.89666e-24
12	ENSSSCG00000002429	FOXN3	forkhead box N3 [Source:HGNC Symbol;Acc:HGNC:1928]	Down	-2.04526	0.110487	-18.5114	1.67065e-76	1.73487e-73	255.055	241.513	260.116	238.094	229.138	250.004	238.54	244.637	47.951	49.1935	45.7011	71.6489	59.4541	74.5974	69.2443	59.6843	0.243971	-1.95949	7.24366	5.6311e-30	9.35161e-28
13	ENSSSCG00000000078	TNRC6B	trinucleotide repeat containing adaptor 6B [Source:HGNC Symbol;Acc:HGNC:29190]	Down	-2.55694	0.141344	-18.0902	3.80875e-73	3.7225e-70	244.702	224.857	239.077	268.882	199.452	227.736	211.704	230.916	27.705	27.0082	40.8393	40.1668	38.3575	46.6234	55.6224	39.4747	0.170948	-2.47191	7.07346	6.24804e-39	1.7711e-36
14	ENSSSCG00000006994	PCM1	pericentriolar material 1 [Source:HGNC Symbol;Acc:HGNC:8727]	Down	-1.59017	0.0902813	-17.6135	1.94038e-69	1.79108e-66	315.289	361.806	341.403	359.194	334.893	295.551	377.688	340.832	116.148	131.183	120.573	105.302	112.196	100.24	104.434	112.868	0.331154	-1.51805	7.8136	4.70265e-23	4.17925e-21
15	ENSSSCG00000022534	ZNF644	zinc finger protein 644 [Source:HGNC Symbol;Acc:HGNC:29222]	Down	-1.65676	0.0941407	-17.5988	2.51537e-69	2.19963e-66	243.761	260.945	242.903	246.304	226.354	238.87	284.26	249.057	69.2626	82.9537	82.6509	87.9327	79.5918	76.9285	72.6497	78.8529	0.316606	-1.58098	7.35103	2.4378e-24	2.39999e-22
16	ENSSSCG00000026113	ZBTB20	zinc finger and BTB domain containing 20 [Source:HGNC Symbol;Acc:HGNC:13503]	Down	-5.18931	0.297113	-17.4658	2.60958e-68	2.16791e-65	184.468	215.603	264.898	145.73	173.477	186.238	210.71	197.303	2.13116	2.89373	4.86182	3.25677	2.87681	11.6558	11.3515	5.57538	0.0282579	-5.06812	6.65976	3.69325e-75	2.53003e-72
17	ENSSSCG00000005110	SYNE2	spectrin repeat containing nuclear envelope protein 2 [Source:HGNC Symbol;Acc:HGNC:17084]	Down	-2.09376	0.121988	-17.1636	4.96936e-66	3.753e-63	931.751	1048.41	810.951	1159.68	984.271	990.905	1093.31	1002.75	242.952	225.711	298.516	220.375	278.092	172.506	203.192	234.478	0.233834	-2.02037	9.24786	4.55849e-32	9.02966e-30
18	ENSSSCG00000009473	MYCBP2	MYC binding protein 2 [Source:HGNC Symbol;Acc:HGNC:23386]	Down	-1.58611	0.0948564	-16.7212	9.18584e-63	6.63577e-60	265.408	268.347	294.543	233.989	256.04	269.235	275.315	266.125	88.443	88.7412	98.2088	95.5318	96.8527	66.4383	84.0012	88.3167	0.331861	-1.511	7.46288	1.3687e-21	9.33725e-20
19	ENSSSCG00000003691	MYL12A	myosin light chain 12A [Source:HGNC Symbol;Acc:HGNC:16701]	UP	1.14653	0.0690369	16.6075	6.15122e-62	4.25844e-59	165.645	187.843	153.966	187.807	170.694	184.213	177.911	175.44	404.92	379.079	367.554	365.844	405.631	396.298	398.438	388.252	2.21302	1.22123	8.15321	6.53232e-17	2.21439e-15
20	ENSSSCG00000033528	BPTF	bromodomain PHD finger transcription factor [Source:HGNC Symbol;Acc:HGNC:3581]	Down	-1.43642	0.0875678	-16.4035	1.80511e-60	1.19968e-57	280.466	280.377	286.893	310.959	269.028	258.101	296.187	283.144	89.5086	97.4224	110.85	119.415	115.073	93.2467	105.569	104.441	0.36886	-1.35922	7.59258	1.35064e-18	6.1683e-17
21	ENSSSCG00000036431	VPS13C	vacuolar protein sorting 13 homolog C [Source:HGNC Symbol;Acc:HGNC:23594]	Down	-1.63742	0.100338	-16.3191	7.21556e-60	4.61102e-57	260.702	297.958	292.631	258.62	284.798	283.405	276.309	279.203	86.3119	66.5559	102.098	94.4463	98.7706	74.5974	105.569	89.7642	0.321501	-1.56098	7.52001	8.32492e-22	5.84914e-20
22	ENSSSCG00000036716		ribosomal protein L37a [Source:NCBI gene;Acc:110257174]	UP	1.40301	0.0871651	16.096	2.72335e-58	1.61602e-55	119.528	148.979	150.141	135.467	160.489	171.055	168.966	150.661	428.363	406.087	421.034	404.925	374.945	397.464	354.167	398.141	2.64263	1.47818	8.11631	3.59829e-22	2.75161e-20
23	ENSSSCG00000004561	HERC1	HECT and RLD domain containing E3 ubiquitin protein ligase family member 1 [Source:HGNC Symbol;Acc:HGNC:4867]	Down	-1.49261	0.0927867	-16.0864	3.1764e-58	1.81986e-55	349.171	323.868	344.272	309.933	294.075	306.685	351.846	325.693	103.361	100.316	116.684	132.442	137.128	101.406	118.056	115.627	0.35502	-1.41834	7.77583	1.44783e-19	7.77902e-18
24	ENSSSCG00000029633	USP24	ubiquitin specific peptidase 24 [Source:HGNC Symbol;Acc:HGNC:12623]	Down	-1.45776	0.0907782	-16.0584	4.9897e-58	2.76346e-55	203.291	224.857	237.165	225.779	211.512	225.712	213.692	220.287	68.197	77.1662	87.5128	82.5048	85.3455	75.7629	84.0012	80.0701	0.363481	-1.38108	7.22811	2.6313e-19	1.36042e-17
25	ENSSSCG00000017672	MED13	mediator complex subunit 13 [Source:HGNC Symbol;Acc:HGNC:22474]	Down	-1.4672	0.0920119	-15.9457	3.04987e-57	1.63463e-54	380.23	393.268	376.786	361.246	351.592	433.205	400.548	385.268	120.41	129.253	142.938	179.122	137.128	123.552	143.029	139.348	0.36169	-1.39191	8.02269	4.6554e-19	2.29848e-17
26	ENSSSCG00000003859	TUT4	terminal uridylyl transferase 4 [Source:HGNC Symbol;Acc:HGNC:28981]	Down	-1.71329	0.10962	-15.6294	4.59204e-55	2.31202e-52	175.056	201.723	189.349	222.7	190.175	187.25	202.759	195.573	54.3445	61.733	68.0655	58.6218	71.9203	51.2857	48.8115	59.2546	0.302979	-1.64154	6.99321	1.52499e-23	1.3929e-21
27	ENSSSCG00000039460	RPL28	ribosomal protein L28 [Source:HGNC Symbol;Acc:HGNC:10330]	UP	1.44624	0.0926655	15.6071	6.51546e-55	3.18395e-52	194.821	187.843	215.17	215.516	200.379	262.15	183.874	208.536	518.937	590.322	550.358	648.097	595.5	575.798	494.926	567.705	2.72234	1.52001	8.61507	1.12549e-22	9.44087e-21
28	ENSSSCG00000011811	LPP	LIM domain containing preferred translocation partner in lipoma [Source:HGNC Symbol;Acc:HGNC:6679]	Down	-2.23142	0.143454	-15.5549	1.47382e-54	6.99645e-52	164.703	161.934	167.354	189.86	138.225	164.982	179.899	166.708	27.705	23.1499	48.6182	37.9956	38.3575	32.6363	39.7303	35.4561	0.212684	-2.15223	6.66362	1.15858e-30	2.00508e-28
29	ENSSSCG00000012328	HUWE1	HECT, UBA and WWE domain containing E3 ubiquitin protein ligase 1 [Source:HGNC Symbol;Acc:HGNC:30892]	Down	-1.36527	0.087831	-15.5443	1.73927e-54	8.02722e-52	908.221	866.114	809.994	1083.74	837.697	1050.62	855.761	916.021	323.936	369.433	320.88	375.614	385.493	335.688	376.87	355.416	0.388	-1.29066	9.29357	3.0119e-17	1.07416e-15
30	ENSSSCG00000008382	USP34	ubiquitin specific peptidase 34 [Source:HGNC Symbol;Acc:HGNC:20066]	Down	-1.40492	0.091161	-15.4114	1.37265e-53	6.16392e-51	323.76	392.342	406.432	348.931	366.434	368.426	399.554	372.269	130.001	129.253	141.965	150.897	172.609	124.717	132.813	140.322	0.376938	-1.33022	7.99007	3.62807e-18	1.5334e-16
31	ENSSSCG00000016185	ARPC2	actin related protein 2/3 complex subunit 2 [Source:NCBI gene;Acc:100153175]	UP	1.61826	0.105959	15.2725	1.16545e-52	5.09577e-50	106.351	90.6829	84.1553	101.601	95.5513	105.265	99.3916	97.5711	297.296	258.507	253.787	334.361	278.092	333.357	343.951	299.907	3.07373	1.69365	7.65626	2.00906e-25	2.30986e-23
32	ENSSSCG00000008826	FRYL	FRY like transcription coactivator [Source:HGNC Symbol;Acc:HGNC:29127]	Down	-1.56691	0.103705	-15.1094	1.40505e-51	5.98588e-49	197.644	186.918	216.126	190.886	180.898	222.675	204.747	199.985	56.4757	62.6976	72.9273	65.1354	65.2078	82.7564	68.1091	67.6156	0.338104	-1.48737	7.063	2.21711e-20	1.32551e-18
33	ENSSSCG00000004473	PHIP	pleckstrin homology domain interacting protein [Source:HGNC Symbol;Acc:HGNC:15673]	Down	-1.84418	0.122541	-15.0494	3.48235e-51	1.4112e-48	190.115	192.47	209.432	197.043	174.404	168.019	225.619	193.872	44.7543	53.0518	71.9549	55.365	53.7005	44.2922	53.3521	53.7816	0.277408	-1.76711	6.95306	6.58315e-25	7.02816e-23
34	ENSSSCG00000011394	RBM6	RNA binding motif protein 6 [Source:HGNC Symbol;Acc:HGNC:9903]	Down	-1.77687	0.118545	-14.9891	8.65786e-51	3.34536e-48	218.35	214.678	264.898	182.676	205.945	215.59	230.588	218.961	55.4101	76.2016	63.2037	70.5633	70.9614	55.948	53.3521	63.6629	0.29075	-1.69513	7.14112	2.24598e-24	2.22447e-22
35	ENSSSCG00000030685	ARID2	AT-rich interaction domain 2 [Source:HGNC Symbol;Acc:HGNC:18037]	Down	-1.48185	0.0989914	-14.9695	1.16269e-50	4.39046e-48	176.938	173.963	170.223	180.623	168.838	188.262	187.85	178.1	60.738	71.3788	69.0378	67.3065	65.2078	55.948	54.4873	63.4435	0.356224	-1.40962	6.91805	4.19364e-19	2.08301e-17
36	ENSSSCG00000021072	EPG5	ectopic P-granules autophagy protein 5 homolog [Source:HGNC Symbol;Acc:HGNC:29331]	Down	-2.21762	0.148659	-14.9175	2.53637e-50	9.36482e-48	103.528	102.712	109.976	102.627	95.5513	114.374	99.3916	104.023	19.1804	19.2916	24.3091	26.0541	25.8913	17.4838	23.8382	22.2926	0.214305	-2.14348	6.00773	1.52712e-37	4.18457e-35
37	ENSSSCG00000027675	FOXP1	forkhead box P1 [Source:HGNC Symbol;Acc:HGNC:3823]	Down	-1.89627	0.129151	-14.6826	8.33721e-49	3.01137e-46	296.466	222.081	244.815	258.62	205.945	220.651	277.302	246.554	49.0166	63.6621	57.3695	72.7345	80.5508	72.2662	68.1091	66.2441	0.26868	-1.81859	7.28356	1.95781e-25	2.28286e-23
38	ENSSSCG00000015329	PPP1R9A	protein phosphatase 1 regulatory subunit 9A [Source:HGNC Symbol;Acc:HGNC:14946]	Down	-2.15805	0.147856	-14.5957	2.99345e-48	1.05821e-45	117.645	111.966	116.67	111.863	98.3343	126.52	113.306	113.758	27.705	27.0082	32.088	24.9686	20.1377	15.1526	30.6491	25.387	0.223167	-2.0659	6.14221	3.55708e-33	7.21999e-31
39	ENSSSCG00000006508	ASH1L	ASH1 like histone lysine methyltransferase [Source:HGNC Symbol;Acc:HGNC:19088]	Down	-1.53392	0.105201	-14.5809	3.71691e-48	1.28659e-45	349.171	346.076	392.087	338.668	317.267	314.782	361.785	345.691	98.0332	109.962	123.49	156.325	134.251	101.406	111.245	119.245	0.344946	-1.45925	7.84944	2.45403e-19	1.28085e-17
40	ENSSSCG00000013314	QSER1	glutamine and serine rich 1 [Source:HGNC Symbol;Acc:HGNC:26154]	Down	-1.24524	0.0865154	-14.3933	5.70369e-47	1.82244e-44	220.232	254.467	262.985	243.226	249.547	232.797	251.461	244.959	108.689	100.316	108.905	105.302	111.237	82.7564	104.434	103.091	0.420851	-1.1682	7.43993	1.26152e-14	3.07726e-13
41	ENSSSCG00000003848	LRP8	LDL receptor related protein 8 [Source:VGNC Symbol;Acc:VGNC:89822]	UP	1.57427	0.11017	14.2895	2.54611e-46	7.98181e-44	481.875	95.3096	62.1601	763.543	122.454	331.989	41.7445	271.296	293.034	925.03	3852.51	151.982	44.1111	187.659	199.787	807.73	2.977	1.64989	7.27428	7.13638e-24	6.74306e-22
42	ENSSSCG00000004070	SCAF8	SR-related CTD associated factor 8 [Source:HGNC Symbol;Acc:HGNC:20959]	Down	-1.40268	0.0984082	-14.2537	4.24991e-46	1.30763e-43	195.762	228.558	223.776	209.359	213.367	220.651	221.643	216.159	70.3282	92.5995	84.5957	89.0183	95.8938	68.7694	68.1091	81.3306	0.376253	-1.33222	7.2152	4.11486e-17	1.43941e-15
43	ENSSSCG00000004385	SNX3	sorting nexin 3 [Source:HGNC Symbol;Acc:HGNC:11174]	UP	1.83176	0.129678	14.1255	2.64577e-45	7.99264e-43	42.3523	37.9388	46.8592	33.8668	37.1073	42.5107	52.6775	41.9018	167.296	132.147	156.551	158.496	165.896	128.214	133.948	148.935	3.55439	1.90336	6.61195	8.00815e-28	1.14489e-25
44	ENSSSCG00000010896	ASPM	abnormal spindle microtubule assembly [Source:HGNC Symbol;Acc:HGNC:19048]	Down	-3.362	0.23815	-14.1172	2.97643e-45	8.83096e-43	179.762	217.454	130.058	345.852	203.162	194.335	235.558	215.169	23.4427	19.2916	15.5578	11.9415	25.8913	23.3117	27.2436	20.9543	0.0973855	-3.27217	6.87868	6.3896e-41	1.91002e-38
45	ENSSSCG00000010241	TET1	tet methylcytosine dioxygenase 1 [Source:NCBI gene;Acc:100625859]	Down	-2.7781	0.197052	-14.0983	3.89127e-45	1.13427e-42	96.9397	99.0109	106.15	98.5217	87.2021	66.8026	95.4159	92.8633	11.7214	10.6104	17.5026	9.7703	18.2198	11.6558	14.757	13.4625	0.144971	-2.69258	5.76583	1.07371e-42	3.39478e-40
46	ENSSSCG00000034937	SH3BGRL3	SH3 domain binding glutamate rich protein like 3 [Source:HGNC Symbol;Acc:HGNC:15568]	UP	2.06113	0.146648	14.0549	7.18716e-45	2.05887e-42	34.823	22.2081	24.8641	32.8406	25.9751	28.3405	21.8661	27.2739	102.296	96.4578	116.684	117.244	109.319	131.711	123.732	113.92	4.17689	2.13146	6.18552	9.96727e-35	2.276e-32
47	ENSSSCG00000030125	SELENOF	selenoprotein F [Source:NCBI gene;Acc:100038009]	UP	1.71045	0.121782	14.0451	8.25208e-45	2.32387e-42	59.2932	58.2962	59.2912	70.8125	67.7208	76.9242	68.5802	65.8455	270.657	196.774	178.915	212.775	193.705	235.448	220.219	215.499	3.2728	1.78926	7.16153	2.80804e-26	3.55131e-24
48	ENSSSCG00000003818	DOCK7	dedicator of cytokinesis 7 [Source:HGNC Symbol;Acc:HGNC:19190]	Down	-1.51676	0.108246	-14.0121	1.31472e-44	3.64068e-42	166.586	175.814	186.48	150.861	166.055	165.994	182.88	170.667	55.4101	71.3788	62.2313	66.2209	60.4131	50.1201	49.9467	59.3887	0.347979	-1.44307	6.85056	5.7721e-19	2.82438e-17
49	ENSSSCG00000023971	H3F3A	H3 histone, family 3A [Source:NCBI gene;Acc:396970]	UP	1.29929	0.0928974	13.9863	1.88992e-44	5.14772e-42	162.821	171.187	168.311	181.649	180.898	203.444	204.747	181.865	413.445	489.041	435.619	404.925	385.493	512.857	491.521	447.557	2.46093	1.37565	8.31195	3.59961e-19	1.80431e-17
50	ENSSSCG00000016118	CYP20A1	neurobeachin like 1 [Source:NCBI gene;Acc:100514254]	Down	-1.7291	0.124166	-13.9257	4.42161e-44	1.18492e-41	203.291	186.918	219.951	162.15	184.609	190.286	220.649	195.408	66.0659	40.5123	57.3695	62.9642	69.0435	53.6169	63.5685	59.0201	0.302035	-1.6504	6.99043	7.73891e-22	5.50803e-20
51	ENSSSCG00000003806	LEPROT	leptin receptor overlapping transcript [Source:NCBI gene;Acc:100270821]	UP	1.50429	0.108507	13.8635	1.05408e-43	2.77993e-41	57.4109	54.5948	57.3786	53.3659	52.8779	65.7904	54.6654	56.5834	171.558	136.005	151.689	156.325	160.143	171.341	178.219	160.754	2.84101	1.57708	6.79443	4.11994e-22	3.09297e-20
52	ENSSSCG00000004328	MDN1	midasin AAA ATPase 1 [Source:HGNC Symbol;Acc:HGNC:18302]	Down	-1.74005	0.125623	-13.8514	1.24835e-43	3.20195e-41	271.996	349.777	325.145	325.327	346.953	365.39	287.242	324.547	83.1151	118.643	119.601	112.901	86.3044	75.7629	81.7309	96.8655	0.298464	-1.66578	7.70688	1.71554e-22	1.41026e-20
53	ENSSSCG00000016543	EXOC4	exocyst complex component 4 [Source:HGNC Symbol;Acc:HGNC:30389]	Down	-1.48594	0.10728	-13.8511	1.25264e-43	3.20195e-41	171.292	149.904	164.485	162.15	151.212	182.189	167.972	164.172	53.2789	51.1226	55.4248	59.7074	55.6184	71.1006	65.8388	58.8702	0.358589	-1.41021	6.80523	6.80119e-18	2.73395e-16
54	ENSSSCG00000006202	CSPP1	centrosome and spindle pole associated protein 1 [Source:HGNC Symbol;Acc:HGNC:26193]	Down	-1.87598	0.13554	-13.8407	1.44725e-43	3.64334e-41	107.292	132.323	131.971	124.178	120.599	119.435	143.124	125.56	28.7706	37.6185	35.0051	31.4821	45.0701	27.974	31.7842	33.9578	0.27045	-1.79624	6.33415	2.38649e-27	3.29717e-25
55	ENSSSCG00000003627	ZMYM4	zinc finger MYM-type containing 4 [Source:HGNC Symbol;Acc:HGNC:13055]	Down	-1.50931	0.109441	-13.7911	2.88407e-43	7.15205e-41	147.762	148.054	148.228	144.704	142.863	157.897	161.014	150.075	46.8855	49.1935	56.3971	51.0227	67.1256	46.6234	49.9467	52.4563	0.349535	-1.43309	6.67191	2.28619e-18	9.94372e-17
56	ENSSSCG00000024486	HOOK3	hook microtubule tethering protein 3 [Source:HGNC Symbol;Acc:HGNC:23576]	Down	-2.14941	0.156896	-13.6996	1.02044e-42	2.45719e-40	90.3516	79.5789	84.1553	85.1802	88.1298	90.0823	94.422	87.4143	18.1148	19.2916	18.4749	23.883	17.2609	18.6493	22.703	19.7682	0.226144	-2.06445	5.78124	8.32998e-34	1.77861e-31
57	ENSSSCG00000011332	SETD2	SET domain containing 2, histone lysine methyltransferase [Source:HGNC Symbol;Acc:HGNC:18420]	Down	-1.14771	0.0838321	-13.6906	1.15551e-42	2.71833e-40	260.702	280.377	279.242	269.908	257.896	262.15	280.284	270.08	116.148	128.289	120.573	144.383	133.292	101.406	106.704	121.542	0.450023	-1.07275	7.60926	1.40994e-12	2.42223e-11
58	ENSSSCG00000004739	MGA	MAX dimerization protein MGA [Source:HGNC Symbol;Acc:HGNC:14010]	Down	-1.77347	0.129543	-13.6902	1.16161e-42	2.71833e-40	215.526	223.931	257.247	184.728	216.15	222.675	222.637	220.414	54.3445	65.5913	78.7615	75.9912	76.715	43.1266	54.4873	64.1453	0.291023	-1.6971	7.14949	5.0457e-22	3.72001e-20
59	ENSSSCG00000001971	HECTD1	HECT domain E3 ubiquitin protein ligase 1 [Source:HGNC Symbol;Acc:HGNC:20157]	Down	-1.00665	0.0738072	-13.6389	2.34987e-42	5.42264e-40	347.289	372.91	346.184	375.614	359.941	367.414	394.585	366.277	164.099	196.774	173.081	204.091	172.609	164.347	200.922	182.275	0.497642	-0.929997	8.09056	2.62674e-10	3.04557e-09
60	ENSSSCG00000006110	RBM12B	RNA binding motif protein 12B [Source:HGNC Symbol;Acc:HGNC:32310]	Down	-1.68227	0.123441	-13.6281	2.72417e-42	6.20028e-40	129.88	151.755	161.616	126.231	146.574	150.812	162.008	146.982	41.5576	45.3352	52.5077	40.1668	56.5773	40.7954	42.0006	45.5629	0.309989	-1.6038	6.60032	2.90509e-21	1.90289e-19
61	ENSSSCG00000000645	GABARAPL1	GABA type A receptor associated protein like 1 [Source:NCBI gene;Acc:100462751]	UP	2.05583	0.15101	13.6138	3.3148e-42	7.44263e-40	96.9397	71.2509	98.4999	57.471	66.7931	74.8999	85.4768	78.7616	281.313	353.035	298.516	428.808	262.749	370.656	299.68	327.822	4.16221	2.12971	7.69252	1.23045e-30	2.10727e-28
62	ENSSSCG00000008621	NBAS	neuroblastoma amplified sequence [Source:HGNC Symbol;Acc:HGNC:15625]	Down	-1.79336	0.132593	-13.5253	1.10927e-41	2.45741e-39	122.351	148.054	145.359	179.597	162.344	178.14	167.972	157.688	42.6231	41.4768	46.6735	37.9956	53.7005	43.1266	52.217	45.4019	0.287922	-1.71882	6.67179	8.95016e-23	7.66404e-21
63	ENSSSCG00000009090	KIAA1109	KIAA1109 [Source:HGNC Symbol;Acc:HGNC:26953]	Down	-1.73367	0.12841	-13.5011	1.54003e-41	3.36679e-39	267.29	285.003	327.058	262.725	270.883	262.15	323.023	285.447	91.6398	65.5913	99.1811	94.4463	108.36	59.4448	80.5958	85.6084	0.29991	-1.65837	7.52624	1.2659e-21	8.7082e-20
64	ENSSSCG00000015522	ANGPTL1	angiopoietin like 1 [Source:HGNC Symbol;Acc:HGNC:489]	Down	-4.71957	0.351105	-13.4421	3.42756e-41	7.39597e-39	81.8811	70.3255	75.5485	87.2328	64.9378	94.1309	75.5376	78.5135	3.19674	1.92916	8.75128	2.17118	1.91788	1.16558	1.13515	2.89528	0.0368762	-4.53845	5.39869	7.5659e-67	4.60707e-64
65	ENSSSCG00000033937	DYNC2H1	dynein cytoplasmic 2 heavy chain 1 [Source:HGNC Symbol;Acc:HGNC:2962]	Down	-3.46371	0.258769	-13.3854	7.36359e-41	1.56854e-38	54.5874	74.0269	77.4611	58.4973	65.8654	69.8391	71.5619	67.4056	5.32789	5.78747	6.80655	9.7703	5.75363	3.49675	5.67576	6.08834	0.0903239	-3.31301	5.26179	1.09176e-50	4.37796e-48
66	ENSSSCG00000033185	PPP2R3A	protein phosphatase 2 regulatory subunit B''alpha [Source:HGNC Symbol;Acc:HGNC:9307]	Down	-1.87883	0.14156	-13.2724	3.34882e-40	6.86921e-38	98.822	102.712	123.364	104.679	102.973	103.24	115.294	107.298	26.6395	28.9373	28.1986	28.2253	40.2754	27.974	22.703	28.9933	0.270213	-1.80504	6.11026	2.55147e-28	3.92044e-26
67	ENSSSCG00000029413	DNMT3A	DNA methyltransferase 3 alpha [Source:HGNC Symbol;Acc:HGNC:2978]	Down	-1.50524	0.113839	-13.2225	6.50983e-40	1.31903e-37	154.351	135.099	146.315	135.467	131.731	157.897	136.166	142.432	45.8199	54.0164	49.5906	47.7659	41.2343	58.2792	55.6224	50.3327	0.353379	-1.4224	6.59906	9.05233e-18	3.54356e-16
68	ENSSSCG00000036114		ribosomal protein L22 like 1 [Source:NCBI gene;Acc:100627256]	UP	1.99199	0.151593	13.1404	1.93226e-39	3.86801e-37	28.2349	39.7894	39.2087	28.7355	49.1672	40.4864	41.7445	38.1952	141.722	179.411	131.269	180.208	163.019	146.864	121.461	151.994	3.97939	2.06729	6.60501	4.14767e-29	6.49446e-27
69	ENSSSCG00000033672	HIST1H1E	histone cluster 1 H1 family member e [Source:HGNC Symbol;Acc:HGNC:4718]	Down	-7.48951	0.570143	-13.1362	2.04215e-39	4.03933e-37	150.586	187.843	147.272	392.034	203.162	230.773	197.789	215.637	1.06558	0.964578	0	0	0.958938	4.66234	1.13515	1.25523	0.00582101	-7.1727	6.75522	2.36705e-77	1.85318e-74
70	ENSSSCG00000016395	RIF1	replication timing regulatory factor 1 [Source:HGNC Symbol;Acc:HGNC:23207]	Down	-1.70926	0.130756	-13.0721	4.75241e-39	9.28957e-37	202.35	281.302	259.16	245.278	267.172	220.651	275.315	250.175	58.6068	100.316	79.7339	85.7615	81.5097	65.2727	62.4333	76.2334	0.30472	-1.63346	7.34297	1.8201e-21	1.2214e-19
71	ENSSSCG00000005459	ECPAS	Ecm29 proteasome adaptor and scaffold [Source:HGNC Symbol;Acc:HGNC:29020]	Down	-1.07629	0.0823537	-13.0692	4.94065e-39	9.54523e-37	264.467	270.198	265.854	274.014	261.606	270.247	275.315	268.814	118.279	124.431	135.159	119.415	159.184	116.558	115.785	126.973	0.472344	-1.00321	7.62394	2.27232e-11	3.20691e-10
72	ENSSSCG00000030849		ribosomal protein L39 [Source:NCBI gene;Acc:100515520]	UP	1.69612	0.129902	13.0569	5.80407e-39	1.10844e-36	100.704	131.398	141.534	86.2065	127.092	156.885	149.087	127.558	447.543	422.485	436.591	463.547	413.302	365.993	342.816	413.182	3.23917	1.77089	8.09783	1.07289e-24	1.11642e-22
73	ENSSSCG00000006612	S100A10	S100 calcium binding protein A10 [Source:HGNC Symbol;Acc:HGNC:10487]	UP	2.75516	0.211073	13.0531	6.09898e-39	1.15153e-36	17.8821	9.25336	17.2136	12.3152	14.8429	10.1216	15.9027	13.9331	103.361	82.9537	87.5128	107.473	122.744	89.7499	64.7036	94.0712	6.75166	2.81294	5.81395	3.18621e-41	9.70084e-39
74	ENSSSCG00000001137	HIST1H1D	histone cluster 1 H1 family member d [Source:HGNC Symbol;Acc:HGNC:4717]	Down	-3.63753	0.280376	-12.9738	1.72383e-38	3.21814e-36	200.468	319.241	185.524	563.421	299.641	371.463	283.266	317.575	28.7706	12.5395	22.3644	22.7974	40.2754	30.3052	21.5679	25.5172	0.0803502	-3.56349	7.40643	2.42977e-37	6.44321e-35
75	ENSSSCG00000012119	TMSB4X	thymosin beta 4 X-linked [Source:HGNC Symbol;Acc:HGNC:11881]	UP	1.99892	0.154311	12.9539	2.23395e-38	4.09435e-36	451.758	342.374	391.131	283.25	359.013	272.271	407.505	358.186	1844.52	1274.21	1829.02	1454.69	1288.81	1280.98	1051.15	1431.91	3.99767	2.07293	9.82235	2.45363e-28	3.80567e-26
76	ENSSSCG00000027857	DMXL1	Dmx like 1 [Source:HGNC Symbol;Acc:HGNC:2937]	Down	-1.65493	0.127793	-12.95	2.34929e-38	4.24277e-36	196.703	204.499	234.296	167.282	179.043	205.469	233.57	202.98	75.6561	43.406	63.2037	66.2209	67.1256	69.935	66.9739	64.6459	0.318484	-1.57358	7.06214	6.86335e-20	3.8486e-18
77	ENSSSCG00000040183	CDK6	cyclin dependent kinase 6 [Source:HGNC Symbol;Acc:HGNC:1777]	Down	-2.47563	0.191341	-12.9383	2.73613e-38	4.88826e-36	107.292	107.339	100.413	91.3379	97.4066	150.812	127.221	111.689	12.7869	27.0082	19.4473	14.1127	23.9734	18.6493	23.8382	19.9737	0.178834	-2.39073	6.06181	1.56076e-34	3.51513e-32
78	ENSSSCG00000006115	RUNX1T1	RUNX1 partner transcriptional co-repressor 1 [Source:HGNC Symbol;Acc:HGNC:1535]	Down	-2.30008	0.177836	-12.9337	2.90448e-38	5.13382e-36	68.7048	73.1015	85.1116	77.9964	74.2146	73.8877	77.5254	75.7917	14.9181	12.5395	16.5302	10.8559	12.4662	19.8149	21.5679	15.5275	0.204871	-2.20816	5.55836	2.43108e-33	4.99617e-31
79	ENSSSCG00000011357	SHISA5	shisa family member 5 [Source:HGNC Symbol;Acc:HGNC:30376]	UP	1.90839	0.147904	12.9029	4.33219e-38	7.57677e-36	40.47	43.4908	39.2087	37.9719	36.1796	41.4986	30.8114	38.5187	133.197	128.289	118.628	142.212	132.333	169.01	191.841	145.073	3.7663	1.98264	6.5549	1.43022e-27	2.00976e-25
80	ENSSSCG00000016898		chondroitin sulfate proteoglycan 4-like [Source:NCBI gene;Acc:100737060]	Down	-2.35641	0.183095	-12.8699	6.64953e-38	1.15085e-35	59.2932	83.2802	76.5048	70.8125	79.7807	77.9364	81.5011	75.587	12.7869	17.3624	14.5855	17.3694	12.4662	13.987	14.757	14.7592	0.195261	-2.28281	5.53793	4.20948e-35	9.88687e-33
81	ENSSSCG00000034348	NBEA	neurobeachin [Source:HGNC Symbol;Acc:HGNC:7648]	Down	-2.01733	0.156945	-12.8538	8.19055e-38	1.40295e-35	151.527	160.083	202.738	122.126	133.586	147.775	177.911	156.535	31.9674	38.5831	28.1986	45.5947	44.1111	38.4643	44.2709	38.7414	0.247493	-1.92849	6.61712	4.19029e-25	4.68657e-23
82	ENSSSCG00000014946	CEP295	centrosomal protein 295 [Source:HGNC Symbol;Acc:HGNC:29366]	Down	-1.66531	0.129651	-12.8446	9.22312e-38	1.56369e-35	177.88	217.454	166.398	229.884	184.609	187.25	217.668	197.306	59.6724	58.8392	78.7615	62.9642	71.9203	44.2922	56.7576	61.8868	0.313659	-1.59123	7.01875	4.48228e-20	2.604e-18
83	ENSSSCG00000020817	RPS16	ribosomal protein S16 [Source:NCBI gene;Acc:414397]	UP	1.5701	0.122637	12.8028	1.58092e-37	2.62669e-35	222.114	245.214	292.631	198.07	222.644	308.709	311.096	257.211	740.577	724.398	846.929	834.818	754.684	842.717	600.495	763.517	2.96845	1.64635	9.0091	8.7436e-23	7.52637e-21
84	ENSSSCG00000017748	NF1	neurofibromin 1 [Source:HGNC Symbol;Acc:HGNC:7765]	Down	-1.32469	0.103852	-12.7556	2.90275e-37	4.7294e-35	305.878	306.286	346.184	265.803	282.943	314.782	336.937	308.402	116.148	116.714	123.49	154.154	132.333	93.2467	124.867	122.993	0.398808	-1.24846	7.74474	5.02504e-15	1.30723e-13
85	ENSSSCG00000013460	OAZ1	Sus scrofa ornithine decarboxylase antizyme 1 (OAZ1), transcript variant 1, mRNA. [Source:RefSeq mRNA;Acc:NM_001122994]	UP	1.36259	0.106823	12.7555	2.90339e-37	4.7294e-35	183.527	179.515	169.267	185.755	184.609	237.858	190.832	190.194	612.708	452.387	427.84	503.713	441.111	540.831	444.979	489.081	2.57148	1.438	8.42199	2.70093e-19	1.39204e-17
86	ENSSSCG00000008602	LAPTM4A	lysosomal protein transmembrane 4 alpha [Source:HGNC Symbol;Acc:HGNC:6924]	UP	2.37997	0.187531	12.6911	6.62339e-37	1.06842e-34	92.2339	89.7576	110.932	68.76	80.7084	88.058	112.312	91.8232	476.314	308.665	368.526	505.885	393.164	604.938	691.307	478.4	5.21001	2.45658	8.17905	1.34418e-31	2.4831e-29
87	ENSSSCG00000004505	SMAD2	SMAD family member 2 [Source:HGNC Symbol;Acc:HGNC:6768]	Down	-2.8854	0.228269	-12.6403	1.26507e-36	2.02107e-34	727.518	893.874	629.252	1506.56	860.889	1311.76	796.126	960.855	154.509	164.943	118.628	81.4192	87.2633	158.519	145.299	130.083	0.135383	-2.81229	9.06202	7.65538e-32	1.48073e-29
88	ENSSSCG00000016968	BDP1	B double prime 1, subunit of RNA polymerase III transcription initiation factor IIIB [Source:HGNC Symbol;Acc:HGNC:13652]	Down	-1.58192	0.125787	-12.5761	2.85677e-36	4.47785e-34	142.115	160.083	154.922	170.36	157.706	131.581	177.911	156.383	45.8199	47.2643	49.5906	71.6489	51.7826	43.1266	56.7576	52.2844	0.334336	-1.50249	6.71218	4.459e-18	1.86067e-16
89	ENSSSCG00000020962	DYNLL2	dynein light chain LC8-type 2 [Source:HGNC Symbol;Acc:HGNC:24596]	UP	2.16316	0.172141	12.5662	3.23939e-36	5.03014e-34	52.7051	50.8935	55.466	57.471	58.444	56.681	56.6532	55.4734	245.083	199.668	175.026	282.253	186.993	301.886	350.762	248.81	4.48521	2.23586	7.27674	8.69265e-30	1.42916e-27
90	ENSSSCG00000025349	CCDC14	coiled-coil domain containing 14 [Source:HGNC Symbol;Acc:HGNC:25766]	Down	-2.18503	0.174049	-12.5541	3.77457e-36	5.8069e-34	65.8813	74.9522	78.4174	76.9701	72.3592	72.8756	79.5133	74.4242	15.9837	19.2916	19.4473	13.0271	21.0966	10.4903	13.6218	16.1369	0.216823	-2.11039	5.54627	6.80381e-32	1.33168e-29
91	ENSSSCG00000006857	COL11A1	collagen type XI alpha 1 chain [Source:HGNC Symbol;Acc:HGNC:2186]	Down	-2.36648	0.18856	-12.5503	3.96047e-36	6.037e-34	185.409	141.576	208.476	188.833	264.389	160.934	212.698	194.616	51.1478	44.3706	35.9775	47.7659	32.6039	23.3117	28.3788	37.6509	0.193462	-2.28888	6.85924	3.86168e-28	5.76667e-26
92	ENSSSCG00000007360	CHD6	chromodomain helicase DNA binding protein 6 [Source:HGNC Symbol;Acc:HGNC:19057]	Down	-1.29914	0.10361	-12.5387	4.58403e-36	6.92396e-34	283.29	230.409	242.903	283.25	204.09	258.101	239.534	248.797	94.8365	91.6349	112.794	104.217	103.565	89.7499	110.11	100.987	0.405901	-1.22067	7.44699	2.11048e-14	4.94279e-13
93	ENSSSCG00000004979	MYO9A	myosin IXA [Source:HGNC Symbol;Acc:HGNC:7608]	Down	-1.91133	0.152766	-12.5115	6.46166e-36	9.50093e-34	205.173	206.35	249.597	197.043	213.367	196.359	251.461	217.05	46.8855	60.7684	71.9549	75.9912	68.0846	37.2987	40.8655	57.407	0.264487	-1.83696	7.09642	1.20473e-22	1.00035e-20
94	ENSSSCG00000037592	SLF2	SMC5-SMC6 complex localization factor 2 [Source:HGNC Symbol;Acc:HGNC:17814]	Down	-1.68054	0.134394	-12.5046	7.04896e-36	1.02736e-33	105.41	113.816	122.408	106.732	106.683	110.326	112.312	111.098	28.7706	36.654	42.784	44.5092	35.4807	23.3117	29.5139	34.432	0.309924	-1.60363	6.20446	2.83757e-22	2.23218e-20
95	ENSSSCG00000029039		BRCA2 DNA repair associated [Source:NCBI gene;Acc:100624979]	Down	-2.56547	0.205867	-12.4618	1.20637e-35	1.74294e-33	95.0574	123.995	67.898	109.811	114.105	84.0093	83.4889	96.9092	12.7869	18.327	17.5026	22.7974	15.343	13.987	13.6218	16.338	0.16859	-2.47948	5.85644	1.80279e-33	3.75186e-31
96	ENSSSCG00000040929	TPT1	tumor protein, translationally-controlled 1 [Source:NCBI gene;Acc:397664]	UP	1.37203	0.110565	12.4092	2.32948e-35	3.32199e-33	1137.87	1149.27	1450.72	1058.08	1236.6	1436.26	1390.49	1265.61	3276.65	3434.86	3701.79	3942.86	3152.99	2649.37	2769.77	3275.47	2.58805	1.4479	11.1576	1.19944e-19	6.52982e-18
97	ENSSSCG00000010941		ERCC excision repair 6 like 2 [Source:NCBI gene;Acc:100515232]	Down	-1.77608	0.14313	-12.4089	2.33929e-35	3.32199e-33	132.704	144.352	169.267	107.758	132.659	145.751	181.887	144.911	42.6231	44.3706	44.7287	36.91	42.1933	43.1266	42.0006	42.279	0.291758	-1.69368	6.55838	3.21159e-22	2.49065e-20
98	ENSSSCG00000016991	DUSP1	dual specificity phosphatase 1 [Source:HGNC Symbol;Acc:HGNC:3064]	UP	3.49832	0.282579	12.38	3.35386e-35	4.72241e-33	29.176	28.6854	23.9077	27.7092	25.9751	28.3405	28.8236	27.5168	387.871	168.801	257.676	648.097	200.418	221.461	292.869	311.028	11.3032	3.56377	7.43573	5.92084e-36	1.4529e-33
99	ENSSSCG00000021042	BRWD1	bromodomain and WD repeat domain containing 1 [Source:HGNC Symbol;Acc:HGNC:12760]	Down	-1.19559	0.0966102	-12.3754	3.5516e-35	4.95881e-33	258.82	273.899	290.718	261.698	259.751	273.283	283.266	271.634	128.935	144.687	125.435	127.014	108.36	87.4188	105.569	118.203	0.435155	-1.12333	7.60131	7.76613e-13	1.4062e-11
100	ENSSSCG00000006274	PRKDC	protein kinase, DNA-activated, catalytic subunit [Source:HGNC Symbol;Acc:HGNC:9413]	Down	-1.54137	0.1247	-12.3606	4.26962e-35	5.91164e-33	178.821	184.142	185.524	226.805	180.898	228.748	182.88	195.403	56.4757	63.6621	74.872	85.7615	73.8382	50.1201	63.5685	66.8997	0.342369	-1.46614	7.03636	1.01567e-17	3.93834e-16
101	ENSSSCG00000008735	BOD1L1	biorientation of chromosomes in cell division 1 like 1 [Source:HGNC Symbol;Acc:HGNC:31792]	Down	-1.35446	0.110396	-12.269	1.32813e-34	1.82371e-32	192.938	171.187	171.179	199.096	171.621	151.824	167.972	175.117	50.0822	64.6267	70.9826	79.248	70.0025	73.4318	71.5146	68.5555	0.391484	-1.27687	6.93252	1.30481e-14	3.17812e-13
102	ENSSSCG00000014364	ANKHD1	eukaryotic translation initiation factor 4E binding protein 3 [Source:NCBI gene;Acc:100529254]	Down	-1.1355	0.0926628	-12.2542	1.59605e-34	2.17364e-32	248.467	243.363	254.378	272.987	230.993	276.32	249.473	253.712	96.9677	103.21	106.96	132.442	137.128	114.227	116.921	115.408	0.454878	-1.06281	7.52461	8.83011e-12	1.32339e-10
103	ENSSSCG00000012277	TIMP1	TIMP metallopeptidase inhibitor 1 [Source:NCBI gene;Acc:396862]	UP	5.69453	0.465682	12.2284	2.1928e-34	2.96206e-32	42.3523	42.5654	40.165	66.7074	44.5287	55.6688	32.7992	46.3981	1474.76	596.109	325.742	3827.79	1825.82	3783.48	4982.18	2402.27	51.7751	5.76687	10.2901	8.67312e-31	1.53328e-28
104	ENSSSCG00000017310	KANSL1	KAT8 regulatory NSL complex subunit 1 [Source:HGNC Symbol;Acc:HGNC:24565]	Down	-1.22147	0.100026	-12.2116	2.69662e-34	3.61325e-32	195.762	164.71	181.699	202.175	166.983	191.298	166.978	181.372	70.3282	81.0245	87.5128	70.5633	81.5097	72.2662	79.4606	77.5236	0.427429	-1.14591	7.01998	3.20423e-13	6.16871e-12
105	ENSSSCG00000009821	ARPC3	actin related protein 2/3 complex subunit 3 [Source:NCBI gene;Acc:100154518]	UP	1.66919	0.137525	12.1374	6.69269e-34	8.82532e-32	40.47	41.6401	37.2961	38.9982	41.7457	47.5715	40.7505	41.2103	151.312	129.253	138.076	146.555	142.882	110.73	96.4879	130.757	3.17291	1.73734	6.46377	1.20999e-24	1.24334e-22
106	ENSSSCG00000023611		tenascin XB [Source:NCBI gene;Acc:445520]	Down	-1.60214	0.132351	-12.1053	9.90564e-34	1.29592e-31	386.818	353.478	448.509	421.796	560.32	407.901	398.56	425.34	119.345	152.403	107.932	143.298	122.744	166.678	170.273	140.382	0.330046	-1.52606	8.12935	1.09314e-18	5.0626e-17
107	ENSSSCG00000013399	TEAD1	TEA domain transcription factor 1 [Source:HGNC Symbol;Acc:HGNC:11714]	Down	-1.34736	0.111659	-12.0667	1.58271e-33	2.05444e-31	147.762	169.336	162.573	158.045	153.068	135.63	159.027	155.063	53.2789	61.733	78.7615	58.6218	65.2078	52.4513	54.4873	60.6488	0.391124	-1.27878	6.7601	8.5738e-15	2.14554e-13
108	ENSSSCG00000014577	TMEM9B	TMEM9 domain family member B [Source:HGNC Symbol;Acc:HGNC:1168]	UP	1.63666	0.136288	12.0088	3.19404e-33	4.05106e-31	54.5874	47.1921	56.4223	52.3397	54.7332	51.6202	56.6532	53.364	181.148	151.439	113.767	201.92	175.486	165.513	173.678	166.136	3.11325	1.70535	6.80806	1.9339e-22	1.55859e-20
109	ENSSSCG00000015842	PPP2CB	protein phosphatase 2 catalytic subunit beta [Source:HGNC Symbol;Acc:HGNC:9300]	UP	1.66481	0.139293	11.9519	6.34944e-33	7.99212e-31	29.176	27.7601	34.4272	30.788	27.8305	29.3527	32.7992	30.3048	88.443	92.5995	80.7062	98.7886	95.8938	114.227	103.299	96.2796	3.17704	1.73738	6.02938	5.46857e-27	7.43047e-25
110	ENSSSCG00000002127	CHD8	chromodomain helicase DNA binding protein 8 [Source:HGNC Symbol;Acc:HGNC:20153]	Down	-1.02342	0.0857084	-11.9407	7.26178e-33	9.07176e-31	224.938	244.289	227.602	269.908	231.921	261.137	227.607	241.057	106.558	133.112	120.573	117.244	124.662	110.73	114.65	118.218	0.490416	-0.950755	7.48636	2.5542e-10	2.97616e-09
111	ENSSSCG00000027224	PCBP1	poly(rC) binding protein 1 [Source:HGNC Symbol;Acc:HGNC:8647]	UP	1.53724	0.128828	11.9325	8.0108e-33	9.93279e-31	88.4692	79.5789	79.3737	113.916	82.5637	100.204	75.5376	88.5204	260.001	297.09	221.699	296.366	200.418	280.906	240.652	256.733	2.90027	1.61021	7.45223	6.78188e-21	4.23958e-19
112	ENSSSCG00000007188		FKBP prolyl isomerase 1A [Source:NCBI gene;Acc:654323]	UP	1.8249	0.154376	11.8212	3.0343e-32	3.73443e-30	83.7634	73.1015	74.5922	91.3379	87.2021	84.0093	75.5376	81.3634	263.198	248.861	223.644	239.915	269.461	416.113	358.708	288.557	3.54652	1.90251	7.55421	1.42977e-24	1.46005e-22
113	ENSSSCG00000011340	SMARCC1	SWI/SNF related, matrix associated, actin dependent regulator of chromatin subfamily c member 1 [Source:HGNC Symbol;Acc:HGNC:11104]	Down	-1.55388	0.132293	-11.7458	7.42516e-32	8.81207e-30	187.291	164.71	168.311	168.308	164.2	209.517	186.856	178.456	52.2134	89.7057	62.2313	60.793	51.7826	57.1136	49.9467	60.5409	0.339248	-1.48278	6.90318	1.66269e-17	6.25544e-16
114	ENSSSCG00000017272	HELZ	helicase with zinc finger [Source:HGNC Symbol;Acc:HGNC:16878]	Down	-1.38896	0.118335	-11.7376	8.18093e-32	9.64015e-30	143.057	130.472	144.403	114.942	115.96	129.557	142.13	131.503	45.8199	43.406	52.5077	55.365	57.5363	46.6234	49.9467	50.1721	0.381529	-1.31469	6.5192	5.13819e-16	1.53038e-14
115	ENSSSCG00000010654	ATRNL1	attractin like 1 [Source:HGNC Symbol;Acc:HGNC:29063]	Down	-2.62272	0.223595	-11.7298	8.96951e-32	1.0495e-29	85.6458	126.771	195.087	106.732	123.382	134.617	147.1	131.333	13.8525	21.2207	25.2815	26.0541	29.7271	16.3182	15.8921	21.1923	0.161363	-2.5291	6.26609	1.22316e-31	2.28523e-29
116	ENSSSCG00000030502	CEP170	centrosomal protein 170 [Source:HGNC Symbol;Acc:HGNC:28920]	Down	-1.26966	0.108557	-11.6957	1.34013e-31	1.55708e-29	186.35	158.232	166.398	162.15	155.851	151.824	181.887	166.099	55.4101	72.3433	81.6786	78.1624	70.0025	60.6104	62.4333	68.6629	0.413386	-1.19699	6.88134	2.32117e-13	4.62014e-12
117	ENSSSCG00000002266		chromodomain helicase DNA binding protein 2 [Source:NCBI gene;Acc:100156869]	Down	-1.20132	0.102745	-11.6923	1.39597e-31	1.6107e-29	392.465	378.462	401.65	337.642	344.17	388.67	401.542	377.8	137.46	163.014	204.196	180.208	185.075	134.042	143.029	163.861	0.433723	-1.12855	8.07057	1.31794e-12	2.27846e-11
118	ENSSSCG00000035493	SACS	sacsin molecular chaperone [Source:HGNC Symbol;Acc:HGNC:10519]	Down	-1.50975	0.12935	-11.6718	1.77561e-31	2.0346e-29	143.057	155.456	143.446	191.912	158.634	165.994	139.148	156.807	45.8199	52.0872	51.5353	75.9912	58.4952	54.7824	46.5412	55.0361	0.35098	-1.43559	6.73319	1.93714e-16	6.07797e-15
119	ENSSSCG00000030467	PHC3	polyhomeotic homolog 3 [Source:HGNC Symbol;Acc:HGNC:15682]	Down	-1.4819	0.127355	-11.636	2.70354e-31	3.07666e-29	159.056	168.411	185.524	153.94	150.285	162.958	176.917	165.299	54.3445	52.0872	79.7339	67.3065	58.4952	38.4643	62.4333	58.9807	0.356813	-1.40464	6.81483	1.01088e-15	2.90049e-14
120	ENSSSCG00000017084	FAT2	FAT atypical cadherin 2 [Source:HGNC Symbol;Acc:HGNC:3596]	Down	-4.7292	0.407012	-11.6193	3.28776e-31	3.71606e-29	50.8228	67.5495	71.7232	50.2871	118.743	97.1674	101.379	79.6675	2.13116	1.92916	2.91709	2.17118	0.958938	4.66234	6.81091	3.08297	0.0386979	-4.48368	5.425	2.97609e-44	1.06369e-41
121	ENSSSCG00000038973	PPP1R12A	protein phosphatase 1 regulatory subunit 12A [Source:HGNC Symbol;Acc:HGNC:7618]	Down	-1.44214	0.124354	-11.597	4.26642e-31	4.75749e-29	138.351	133.248	136.752	124.178	122.454	117.411	158.033	132.918	44.7543	41.4768	57.3695	58.6218	45.0701	41.961	53.3521	48.9437	0.368224	-1.35716	6.51909	4.05703e-16	1.23066e-14
122	ENSSSCG00000018033	UBB	ubiquitin B [Source:HGNC Symbol;Acc:HGNC:12463]	UP	1.29322	0.111626	11.5853	4.8916e-31	5.41826e-29	404.7	411.774	370.092	381.772	365.507	536.445	442.292	416.083	1115.66	944.322	905.271	1156.15	885.1	1219.2	912.662	1019.77	2.45087	1.36883	9.49828	3.15117e-17	1.11897e-15
123	ENSSSCG00000003655		KIAA0754 ortholog [Source:NCBI gene;Acc:110261156]	Down	-2.02666	0.174968	-11.583	5.02447e-31	5.52858e-29	97.8809	85.1309	80.33	120.073	78.853	95.1431	90.4463	92.5511	15.9837	16.3978	26.2538	31.4821	23.0145	20.9805	24.9733	22.7265	0.245557	-1.94738	5.88127	1.9952e-25	2.30986e-23
124	ENSSSCG00000014414		RNA binding motif protein 27 [Source:NCBI gene;Acc:100526159]	Down	-1.93389	0.167094	-11.5737	5.60248e-31	6.12402e-29	63.0579	64.7735	76.5048	71.8388	70.5038	72.8756	67.5863	69.5915	14.9181	18.327	17.5026	22.7974	16.3019	20.9805	17.0273	18.265	0.26246	-1.86722	5.50539	1.43114e-26	1.89753e-24
125	ENSSSCG00000009569	PSPC1	paraspeckle component 1 [Source:HGNC Symbol;Acc:HGNC:20320]	Down	-1.4799	0.128065	-11.5558	6.89997e-31	7.493e-29	103.528	105.488	109.019	103.653	102.973	118.423	108.337	107.346	38.3608	47.2643	35.0051	48.8515	30.686	34.9675	34.0545	38.4557	0.358241	-1.40623	6.20589	1.39958e-18	6.36788e-17
126	ENSSSCG00000001869	PEAK1	pseudopodium enriched atypical kinase 1 [Source:HGNC Symbol;Acc:HGNC:29431]	Down	-1.33879	0.115969	-11.5443	7.88519e-31	8.5073e-29	153.409	120.294	132.927	139.572	120.599	142.715	132.191	134.53	44.7543	53.0518	59.3142	48.8515	60.4131	47.7889	56.7576	52.9902	0.393893	-1.26366	6.56526	2.10275e-14	4.93172e-13
127	ENSSSCG00000015581	CENPF	centromere protein F [Source:HGNC Symbol;Acc:HGNC:1857]	Down	-3.03853	0.2643	-11.4965	1.37342e-30	1.47222e-28	255.055	361.806	206.563	606.524	322.833	262.15	377.688	341.803	42.6231	32.7956	30.1433	26.0541	37.3986	65.2727	57.8927	41.74	0.122117	-2.96008	7.56716	3.79141e-29	5.9937e-27
128	ENSSSCG00000006970	DLC1	DLC1 Rho GTPase activating protein [Source:HGNC Symbol;Acc:HGNC:2897]	Down	-1.52226	0.132963	-11.4488	2.3848e-30	2.53996e-28	308.701	398.82	352.878	272.987	300.569	371.463	321.035	332.35	121.476	91.6349	134.186	140.041	135.21	90.9155	95.3527	115.545	0.347661	-1.44673	7.79599	6.74771e-17	2.27801e-15
129	ENSSSCG00000022479	UBR5	ubiquitin protein ligase E3 component n-recognin 5 [Source:HGNC Symbol;Acc:HGNC:16806]	Down	-1.02513	0.0895511	-11.4475	2.42078e-30	2.54845e-28	336.936	367.358	364.354	317.117	326.544	346.159	358.804	345.325	149.181	166.872	158.495	193.235	210.007	146.864	161.192	169.407	0.490572	-0.951337	7.99994	4.71274e-10	5.21998e-09
130	ENSSSCG00000006081		ribosomal protein L30 [Source:NCBI gene;Acc:100156811]	UP	1.29219	0.112881	11.4474	2.42344e-30	2.54845e-28	174.115	223.006	248.641	165.229	205.945	260.125	267.363	220.632	534.92	531.482	572.722	582.961	519.744	564.143	475.629	540.229	2.44855	1.36858	8.58428	2.59378e-17	9.43459e-16
131	ENSSSCG00000000058	SNU13	small nuclear ribonucleoprotein 13 [Source:NCBI gene;Acc:100155420]	UP	1.38519	0.121029	11.4451	2.48884e-30	2.60076e-28	47.9993	57.3708	52.597	53.3659	51.0225	59.7175	64.6045	55.2397	154.509	156.262	135.159	155.239	110.278	156.188	143.029	144.381	2.61371	1.46339	6.66992	2.19809e-18	9.63701e-17
132	ENSSSCG00000016510	UBN2	ubinuclein 2 [Source:HGNC Symbol;Acc:HGNC:21931]	Down	-1.92551	0.168642	-11.4177	3.41051e-30	3.5416e-28	79.9988	65.6988	82.2426	70.8125	69.5762	71.8634	74.5437	73.5337	15.9837	14.4687	27.2262	21.7118	22.0556	15.1526	18.1624	19.2516	0.261806	-1.85548	5.58331	5.02762e-25	5.54759e-23
133	ENSSSCG00000034942	STAR	steroidogenic acute regulatory protein [Source:NCBI gene;Acc:396597]	UP	6.42043	0.562423	11.4157	3.4925e-30	3.60421e-28	69.646	80.5042	38.2524	23.6042	38.035	50.608	34.787	47.9195	7168.15	835.324	2840.28	857.615	633.858	4670.49	11736.3	4106.01	85.6854	6.49819	11.0538	2.53221e-25	2.87117e-23
134	ENSSSCG00000009230	WDFY3	WD repeat and FYVE domain containing 3 [Source:HGNC Symbol;Acc:HGNC:20751]	Down	-1.32372	0.116449	-11.3674	6.07739e-30	6.19484e-28	377.406	285.003	348.097	300.697	274.594	349.195	326.004	322.999	111.886	110.926	140.993	168.266	136.169	113.062	121.461	128.966	0.399277	-1.24986	7.81184	3.35256e-14	7.58177e-13
135	ENSSSCG00000016843	CPLANE1	ciliogenesis and planar polarity effector 1 [Source:HGNC Symbol;Acc:HGNC:25801]	Down	-1.76864	0.155952	-11.341	8.22429e-30	8.33211e-28	129.88	156.382	182.655	155.993	153.068	134.617	164.99	153.941	37.2953	53.0518	49.5906	60.793	52.7416	27.974	32.9194	44.9094	0.291732	-1.70199	6.6415	1.52237e-19	8.15285e-18
136	ENSSSCG00000011854	LRCH3	leucine rich repeats and calponin homology domain containing 3 [Source:HGNC Symbol;Acc:HGNC:28637]	Down	-1.3373	0.117978	-11.3352	8.78083e-30	8.84203e-28	146.821	138.8	157.791	155.993	145.646	147.775	173.935	152.395	56.4757	74.2725	70.9826	61.8786	61.372	43.1266	51.0818	59.8843	0.392955	-1.26239	6.73884	6.12029e-14	1.3405e-12
137	ENSSSCG00000032164	PEA15	proliferation and apoptosis adaptor protein 15 [Source:HGNC Symbol;Acc:HGNC:8822]	UP	1.18385	0.104472	11.3318	9.13457e-30	9.14283e-28	102.587	86.0562	79.3737	98.5217	85.3468	93.1188	86.4707	90.2106	218.444	198.703	209.058	223.631	168.773	234.282	182.759	205.093	2.27349	1.25977	7.22791	3.65848e-15	9.68584e-14
138	ENSSSCG00000008792	N4BP2	NEDD4 binding protein 2 [Source:HGNC Symbol;Acc:HGNC:29851]	Down	-1.77201	0.156701	-11.3082	1.19457e-29	1.18849e-27	141.174	143.427	142.49	185.755	129.876	153.848	153.063	149.948	38.3608	34.7248	56.3971	64.0498	46.029	34.9675	31.7842	43.759	0.291829	-1.69607	6.60723	6.88315e-19	3.30894e-17
139	ENSSSCG00000005575	RC3H2	ring finger and CCCH-type domains 2 [Source:HGNC Symbol;Acc:HGNC:21461]	Down	-1.16717	0.103245	-11.3049	1.24063e-29	1.22697e-27	182.585	180.44	186.48	165.229	153.068	183.201	193.814	177.831	85.2463	71.3788	86.5404	80.3336	91.0991	62.9415	74.92	78.9228	0.443808	-1.09212	7.00645	6.75863e-12	1.02698e-10
140	ENSSSCG00000033971	ZNF407	zinc finger protein 407 [Source:HGNC Symbol;Acc:HGNC:19904]	Down	-1.58623	0.140478	-11.2916	1.44316e-29	1.41882e-27	95.9985	99.0109	103.281	110.837	102.045	110.326	101.379	103.268	29.8362	31.8311	29.1709	36.91	51.7826	32.6363	27.2436	34.2015	0.331191	-1.50786	6.12475	1.34709e-19	7.28537e-18
141	ENSSSCG00000014319	SMAD5	SMAD family member 5 [Source:HGNC Symbol;Acc:HGNC:6771]	Down	-1.31388	0.116452	-11.2826	1.59977e-29	1.561e-27	165.645	216.529	237.165	175.492	197.596	193.323	230.588	202.334	98.0332	74.2725	73.8997	84.676	78.6329	85.0876	76.0552	81.5224	0.40291	-1.23443	7.14803	3.02979e-14	6.90352e-13
142	ENSSSCG00000010645	NHLRC2	NHL repeat containing 2 [Source:HGNC Symbol;Acc:HGNC:24731]	Down	-1.75698	0.15573	-11.2822	1.60656e-29	1.561e-27	90.3516	106.414	125.277	91.3379	89.0575	121.459	103.367	103.895	27.705	22.1853	35.9775	27.1397	34.5218	30.3052	37.46	30.7564	0.296034	-1.68272	6.09474	1.1752e-22	9.80782e-21
143	ENSSSCG00000008105	ANAPC1	anaphase promoting complex subunit 1 [Source:HGNC Symbol;Acc:HGNC:19988]	Down	-1.33534	0.118777	-11.2424	2.52331e-29	2.4234e-27	124.233	146.203	117.626	163.177	143.791	152.836	139.148	141.002	63.9347	61.733	57.3695	54.2795	54.6594	48.9545	48.8115	55.6774	0.39487	-1.26582	6.63106	2.45579e-14	5.69474e-13
144	ENSSSCG00000016244	COL4A4	collagen type IV alpha 4 chain [Source:HGNC Symbol;Acc:HGNC:2206]	Down	-2.23543	0.198858	-11.2413	2.55447e-29	2.43923e-27	104.469	116.592	114.757	115.968	121.526	99.1917	125.233	113.963	21.3116	42.4414	30.1433	13.0271	13.4251	25.6428	22.703	24.0992	0.211466	-2.15684	6.13025	1.71639e-26	2.25753e-24
145	ENSSSCG00000035090	RAC1	Rac family small GTPase 1 [Source:HGNC Symbol;Acc:HGNC:9801]	UP	1.11023	0.098796	11.2376	2.6661e-29	2.53127e-27	134.586	124.92	124.32	147.783	127.092	142.715	126.227	132.521	260.001	272.976	230.45	310.479	284.805	336.854	308.761	286.332	2.16066	1.1866	7.72597	3.74483e-14	8.41102e-13
146	ENSSSCG00000022240	POLA1	DNA polymerase alpha 1, catalytic subunit [Source:HGNC Symbol;Acc:HGNC:9173]	Down	-2.06553	0.183912	-11.2311	2.86951e-29	2.70891e-27	50.8228	84.2056	67.898	79.0226	78.853	78.9485	71.5619	73.0446	17.0493	21.2207	16.5302	17.3694	15.343	18.6493	15.8921	17.4363	0.238707	-1.98514	5.54473	2.59952e-26	3.31308e-24
147	ENSSSCG00000039107		kinetochore scaffold 1 [Source:NCBI gene;Acc:100626221]	Down	-3.41254	0.304176	-11.219	3.28993e-29	3.07091e-27	47.9993	94.3843	51.6407	119.047	83.4914	61.7418	88.4585	78.109	7.45905	6.75204	7.77891	4.34236	5.75363	10.4903	9.08121	7.37964	0.0944787	-3.29478	5.46793	1.86007e-34	4.13262e-32
148	ENSSSCG00000016816	ADAMTS12	ADAM metallopeptidase with thrombospondin type 1 motif 12 [Source:HGNC Symbol;Acc:HGNC:14605]	Down	-1.73607	0.154805	-11.2146	3.45774e-29	3.20952e-27	165.645	192.47	189.349	124.178	188.319	203.444	174.929	176.905	56.4757	64.6267	32.088	57.5362	46.9879	61.7759	53.3521	53.2632	0.301084	-1.6589	6.84979	3.68261e-19	1.8403e-17
149	ENSSSCG00000025703	REV3L	REV3 like, DNA directed polymerase zeta catalytic subunit [Source:HGNC Symbol;Acc:HGNC:9968]	Down	-1.61205	0.143807	-11.2098	3.65042e-29	3.36954e-27	255.055	335.897	361.485	219.621	273.666	233.809	330.974	287.215	79.9184	103.21	106.96	84.676	109.319	79.2597	93.0824	93.775	0.326497	-1.53796	7.56369	1.71601e-18	7.66609e-17
150	ENSSSCG00000007625	ARPC1B	actin related protein 2/3 complex subunit 1B [Source:HGNC Symbol;Acc:HGNC:704]	UP	1.77747	0.158689	11.2009	4.03475e-29	3.68337e-27	64.9402	36.0881	42.0776	38.9982	45.4564	45.5472	46.714	45.6888	140.656	114.785	161.412	161.753	140.964	187.659	191.841	157.01	3.43651	1.85217	6.69593	3.99409e-22	3.02612e-20
151	ENSSSCG00000000361	CD63	CD63 molecule [Source:HGNC Symbol;Acc:HGNC:1692]	UP	1.67973	0.149995	11.1986	4.1443e-29	3.76271e-27	236.232	205.425	209.432	217.569	211.512	254.052	230.588	223.544	815.168	536.305	503.685	760.998	584.952	933.633	880.878	716.517	3.20526	1.75462	8.89272	1.16394e-21	8.04045e-20
152	ENSSSCG00000004636	TRPM7	transient receptor potential cation channel subfamily M member 7 [Source:HGNC Symbol;Acc:HGNC:17994]	Down	-1.21158	0.108259	-11.1914	4.49102e-29	4.05534e-27	202.35	250.766	259.16	212.437	232.848	224.7	270.345	236.087	87.3774	114.785	125.435	90.1039	99.7295	96.7435	97.623	101.685	0.430712	-1.13665	7.39617	9.79619e-13	1.74306e-11
153	ENSSSCG00000007789		Snf2 related CREBBP activator protein [Source:NCBI gene;Acc:100514159]	Down	-1.42069	0.127082	-11.1793	5.14775e-29	4.62324e-27	146.821	143.427	133.883	176.518	141.935	148.788	122.252	144.803	38.3608	55.9455	54.4524	66.2209	60.4131	52.4513	49.9467	53.9701	0.372713	-1.34295	6.64813	7.87666e-15	1.98013e-13
154	ENSSSCG00000039546	KNTC1	kinetochore associated 1 [Source:HGNC Symbol;Acc:HGNC:17255]	Down	-2.91906	0.261617	-11.1577	6.56489e-29	5.86429e-27	63.999	125.846	64.0728	164.203	119.671	104.253	107.343	107.055	14.9181	16.3978	14.5855	8.68471	14.3841	16.3182	13.6218	14.13	0.131988	-2.84828	5.94206	3.27693e-31	5.85608e-29
155	ENSSSCG00000038203	EDF1	endothelial differentiation related factor 1 [Source:HGNC Symbol;Acc:HGNC:3164]	UP	1.99959	0.179334	11.1501	7.15286e-29	6.35534e-27	16.9409	18.5067	19.1262	20.5254	17.626	18.2189	17.8905	18.4049	68.197	64.6267	62.2313	69.4777	66.1667	94.4123	91.9473	73.8656	4.01336	2.06729	5.58588	3.33878e-28	5.03605e-26
156	ENSSSCG00000024313		NDUFA4 mitochondrial complex associated [Source:NCBI gene;Acc:100579141]	UP	1.59336	0.14303	11.14	8.00916e-29	7.04086e-27	30.1172	45.3415	36.3398	42.077	45.4564	45.5472	39.7566	40.6622	153.443	95.4932	118.628	115.072	114.114	135.208	128.272	122.89	3.02222	1.66142	6.39035	3.10619e-22	2.42032e-20
157	ENSSSCG00000028117	CDK5RAP2	CDK5 regulatory subunit associated protein 2 [Source:HGNC Symbol;Acc:HGNC:18672]	Down	-2.03412	0.183008	-11.1149	1.06136e-28	9.28131e-27	73.4106	78.6535	74.5922	119.047	72.3592	85.0215	79.5133	83.2282	23.4427	22.1853	15.5578	18.455	21.0966	18.6493	22.703	20.2986	0.24389	-1.96865	5.72952	2.06832e-25	2.36147e-23
158	ENSSSCG00000022674		DAZ associated protein 2 [Source:NCBI gene;Acc:100196906]	UP	1.3826	0.124404	11.1138	1.07535e-28	9.35446e-27	90.3516	91.6082	79.3737	84.154	81.636	101.216	82.495	87.2621	273.854	184.234	193.5	235.573	190.829	259.925	257.679	227.942	2.61215	1.45849	7.32348	5.10688e-18	2.07827e-16
159	ENSSSCG00000009021	LRBA	LPS responsive beige-like anchor protein [Source:HGNC Symbol;Acc:HGNC:1742]	Down	-1.38625	0.125424	-11.0525	2.13264e-28	1.82648e-26	184.468	202.649	206.563	189.86	179.043	240.894	214.686	202.594	84.1807	73.3079	51.5353	78.1624	95.8938	72.2662	87.4067	77.5361	0.382716	-1.30686	7.13012	1.74328e-14	4.16587e-13
160	ENSSSCG00000038628	SKP1	S-phase kinase associated protein 1 [Source:HGNC Symbol;Acc:HGNC:10899]	UP	1.05629	0.0957236	11.0348	2.59659e-28	2.21243e-26	132.704	148.054	136.752	143.678	147.501	148.788	179.899	148.196	364.428	314.452	293.654	314.821	280.969	326.363	262.22	308.13	2.0792	1.13064	7.84836	1.7025e-13	3.45992e-12
161	ENSSSCG00000005178	CNTLN	centlein [Source:HGNC Symbol;Acc:HGNC:23432]	Down	-2.02805	0.183971	-11.0238	2.93524e-28	2.48822e-26	63.999	70.3255	80.33	77.9964	65.8654	49.5959	77.5254	69.3768	18.1148	16.3978	17.5026	18.455	14.3841	16.3182	18.1624	17.0478	0.245728	-1.95325	5.4823	1.23189e-25	1.46764e-23
162	ENSSSCG00000011678	XRN1	5'-3' exoribonuclease 1 [Source:HGNC Symbol;Acc:HGNC:30654]	Down	-2.06861	0.187769	-11.0168	3.17102e-28	2.67444e-26	60.2344	71.2509	76.5048	57.471	61.227	62.754	82.495	67.4196	12.7869	18.327	19.4473	20.6262	15.343	12.8214	12.4867	15.9769	0.236978	-1.97938	5.43867	4.3232e-26	5.30431e-24
163	ENSSSCG00000006564		RAB13, member RAS oncogene family [Source:NCBI gene;Acc:100154707]	UP	1.95455	0.178012	10.9799	4.77626e-28	4.00796e-26	27.2937	27.7601	26.7767	35.9194	30.6135	34.4135	29.8175	30.3706	101.23	103.21	94.3193	135.699	88.2223	153.857	148.705	117.892	3.88177	2.0281	6.24952	1.92115e-26	2.48706e-24
164	ENSSSCG00000015523	RALGPS2	Ral GEF with PH domain and SH3 binding motif 2 [Source:HGNC Symbol;Acc:HGNC:30279]	Down	-1.45871	0.133117	-10.9581	6.0755e-28	5.04723e-26	367.994	353.478	362.441	464.899	304.28	424.095	338.925	373.731	137.46	145.651	180.86	96.6174	129.457	129.38	130.542	135.71	0.363121	-1.38231	7.98164	1.28982e-15	3.63114e-14
165	ENSSSCG00000003654	MACF1	microtubule actin crosslinking factor 1 [Source:HGNC Symbol;Acc:HGNC:13664]	Down	-2.23767	0.204747	-10.9289	8.38151e-28	6.894e-26	2678.55	1970.97	1657.28	4422.19	1875.77	3074.94	2483.8	2594.79	507.215	461.068	739.969	566.678	576.322	488.38	510.818	550.064	0.211988	-2.16364	10.5906	1.89225e-22	1.53254e-20
166	ENSSSCG00000020931	MSH6	mutS homolog 6 [Source:HGNC Symbol;Acc:HGNC:7329]	Down	-1.29171	0.118438	-10.9062	1.0761e-27	8.77492e-26	119.528	157.307	136.752	168.308	160.489	160.934	158.033	151.621	61.8036	70.4142	68.0655	64.0498	60.4131	58.2792	48.8115	61.691	0.406875	-1.22159	6.74433	1.50423e-13	3.07218e-12
167	ENSSSCG00000029196	DIP2B	disco interacting protein 2 homolog B [Source:HGNC Symbol;Acc:HGNC:29284]	Down	-1.27509	0.117062	-10.8924	1.25301e-27	1.01062e-25	119.528	115.667	112.845	133.415	114.105	127.532	120.264	120.479	50.0822	41.4768	57.3695	46.6803	41.2343	55.948	56.7576	49.9355	0.414474	-1.19563	6.42756	6.1356e-14	1.34143e-12
168	ENSSSCG00000025711	MEIOB	meiosis specific with OB-fold [Source:HGNC Symbol;Acc:HGNC:28569]	Down	-1.4764	0.13562	-10.8864	1.33897e-27	1.07473e-25	87.5281	98.0856	92.762	110.837	94.6236	84.0093	91.4402	94.1837	37.2953	30.8665	36.9498	33.6533	33.5628	25.6428	38.5952	33.7951	0.358821	-1.40051	6.02567	1.62274e-18	7.28947e-17
169	ENSSSCG00000035473		histone H4 [Source:NCBI gene;Acc:110261487]	Down	-8.75055	0.804642	-10.8751	1.51499e-27	1.21017e-25	67.7637	102.712	75.5485	125.205	105.756	155.873	140.142	110.429	0	0	0	0	0	1.16558	0	0.166512	0.00150787	-8.00777	5.81359	2.62576e-77	1.96228e-74
170	ENSSSCG00000005983	ATAD2	ATPase family AAA domain containing 2 [Source:HGNC Symbol;Acc:HGNC:30123]	Down	-2.34628	0.215794	-10.8728	1.55368e-27	1.23514e-25	70.5872	114.742	74.5922	152.914	115.033	105.265	106.349	105.64	23.4427	24.1144	20.4196	14.1127	16.3019	24.4773	22.703	20.796	0.196857	-2.25837	6.00651	3.40446e-26	4.24035e-24
171	ENSSSCG00000034598	HIST2H2AC	histone cluster 2 H2A family member c [Source:HGNC Symbol;Acc:HGNC:4738]	Down	-7.35085	0.677749	-10.846	2.08391e-27	1.64877e-25	79.0576	140.651	97.5436	149.835	102.973	169.031	111.319	121.487	0	0.964578	0.972364	1.08559	1.91788	0	0	0.705772	0.00580944	-6.66954	5.95808	1.29659e-81	1.25396e-78
172	ENSSSCG00000005602	GAPVD1	GTPase activating protein and VPS9 domains 1 [Source:HGNC Symbol;Acc:HGNC:23375]	Down	-1.00426	0.0927694	-10.8253	2.61201e-27	2.0568e-25	159.998	156.382	159.704	151.888	152.14	169.031	159.027	158.31	78.8528	78.1308	72.9273	82.5048	79.5918	72.2662	88.5418	78.9737	0.498855	-0.926248	6.89755	1.4073e-09	1.42559e-08
173	ENSSSCG00000024437	AP2M1	adaptor related protein complex 2 subunit mu 1 [Source:HGNC Symbol;Acc:HGNC:564]	UP	1.20206	0.111328	10.7974	3.53933e-27	2.77387e-25	151.527	144.352	126.233	191.912	148.429	181.177	156.045	157.096	340.985	334.709	290.737	376.699	389.329	424.272	372.33	361.294	2.29983	1.27612	8.03308	5.34656e-15	1.38205e-13
174	ENSSSCG00000012961	BANF1	barrier to autointegration factor 1 [Source:HGNC Symbol;Acc:HGNC:17397]	UP	1.26912	0.117601	10.7918	3.7637e-27	2.93586e-25	49.8816	52.7441	55.466	66.7074	51.0225	69.8391	54.6654	57.1894	119.345	143.722	135.159	127.014	136.169	164.347	137.353	137.587	2.40581	1.33978	6.63534	1.24155e-15	3.5133e-14
175	ENSSSCG00000001578	CMTR1	cap methyltransferase 1 [Source:HGNC Symbol;Acc:HGNC:21077]	Down	-1.54327	0.143029	-10.7899	3.84228e-27	2.98315e-25	130.822	136.95	102.325	122.126	129.876	155.873	136.166	130.591	51.1478	53.0518	48.6182	34.7389	52.7416	31.4708	39.7303	44.4999	0.340758	-1.47614	6.46483	2.36673e-17	8.66623e-16
176	ENSSSCG00000014267		Rap guanine nucleotide exchange factor 6 [Source:NCBI gene;Acc:100521255]	Down	-1.35575	0.125776	-10.7791	4.3231e-27	3.34085e-25	143.057	164.71	170.223	141.625	155.851	159.921	181.887	159.61	53.2789	70.4142	74.872	77.0768	62.331	45.4578	51.0818	62.0732	0.388904	-1.28486	6.79854	6.69151e-14	1.4533e-12
177	ENSSSCG00000012361	AMER1	APC membrane recruitment protein 1 [Source:HGNC Symbol;Acc:HGNC:26837]	Down	-1.83289	0.170615	-10.7429	6.40107e-27	4.88012e-25	103.528	87.9069	97.5436	111.863	82.5637	122.471	93.4281	99.9007	27.705	41.4768	34.0327	21.7118	26.8503	20.9805	21.5679	27.7607	0.277883	-1.76667	6.01981	3.83733e-22	2.92082e-20
178	ENSSSCG00000021702	XRRA1	X-ray radiation resistance associated 1 [Source:HGNC Symbol;Acc:HGNC:18868]	Down	-2.55627	0.23795	-10.7429	6.40305e-27	4.88012e-25	50.8228	49.9681	47.8155	52.3397	41.7457	41.4986	40.7505	46.4201	7.45905	9.64578	7.77891	9.7703	8.63044	5.82792	5.67576	7.82688	0.16861	-2.47075	4.84804	2.3123e-31	4.17764e-29
179	ENSSSCG00000004237	SERINC1	serine incorporator 1 [Source:HGNC Symbol;Acc:HGNC:13464]	UP	1.26254	0.117682	10.7284	7.49123e-27	5.68342e-25	175.997	167.486	193.175	131.362	155.851	155.873	204.747	169.213	407.051	308.665	392.835	438.578	433.44	477.889	385.952	406.344	2.40138	1.33812	8.18397	5.15204e-16	1.53173e-14
180	ENSSSCG00000005180	BNC2	basonuclin 2 [Source:HGNC Symbol;Acc:HGNC:30988]	Down	-1.32344	0.123848	-10.686	1.18411e-26	8.90228e-25	148.704	155.456	162.573	157.019	143.791	155.873	151.075	153.499	44.7543	56.9101	74.872	72.7345	76.715	45.4578	55.6224	61.0094	0.397459	-1.25663	6.7524	5.1407e-13	9.5393e-12
181	ENSSSCG00000011679	ATR	ATR serine/threonine kinase [Source:HGNC Symbol;Acc:HGNC:882]	Down	-1.46703	0.137341	-10.6816	1.24068e-26	9.28557e-25	78.1165	94.3843	107.107	88.259	101.117	95.1431	107.343	95.9243	35.1641	32.7956	36.9498	36.91	39.3164	27.974	32.9194	34.5756	0.360447	-1.38493	6.05619	2.31295e-18	1.00072e-16
182	ENSSSCG00000015310	AKAP9	A-kinase anchoring protein 9 [Source:HGNC Symbol;Acc:HGNC:379]	Down	-1.57441	0.147451	-10.6775	1.29692e-26	9.66289e-25	424.464	446.012	432.252	443.348	403.542	284.417	506.897	420.133	128.935	112.856	160.44	166.095	181.239	113.062	123.732	140.908	0.33539	-1.49707	8.1178	8.46028e-17	2.79308e-15
183	ENSSSCG00000009097	ANXA5	annexin A5 [Source:HGNC Symbol;Acc:HGNC:543]	UP	1.22621	0.115005	10.6622	1.52884e-26	1.12897e-24	226.82	238.737	262.985	271.961	297.786	309.721	296.187	272.028	639.347	837.254	529.938	661.124	613.72	631.746	539.197	636.047	2.33816	1.30002	8.83731	6.76959e-16	1.97338e-14
184	ENSSSCG00000038870	TNRC6A	trinucleotide repeat containing adaptor 6A [Source:HGNC Symbol;Acc:HGNC:11969]	Down	-1.04132	0.097893	-10.6373	1.99776e-26	1.46871e-24	239.055	234.11	245.772	216.543	218.933	208.505	230.588	227.644	88.443	92.5995	129.324	111.816	129.457	110.73	111.245	110.516	0.48548	-0.967273	7.39977	8.98822e-10	9.43649e-09
185	ENSSSCG00000005582	STRBP	spermatid perinuclear RNA binding protein [Source:HGNC Symbol;Acc:HGNC:16462]	Down	-1.46187	0.137555	-10.6276	2.21817e-26	1.62356e-24	121.41	148.054	114.757	179.597	141.935	175.104	135.173	145.147	53.2789	54.0164	45.7011	48.8515	58.4952	53.6169	54.4873	52.6353	0.362634	-1.38967	6.63503	1.77849e-15	4.91432e-14
186	ENSSSCG00000023992	CEP112	centrosomal protein 112 [Source:HGNC Symbol;Acc:HGNC:28514]	Down	-2.61735	0.247027	-10.5954	3.12957e-26	2.2806e-24	38.5876	47.1921	49.7281	55.4185	43.6011	37.4499	54.6654	46.6632	7.45905	8.6812	6.80655	8.68471	8.63044	5.82792	6.81091	7.55725	0.161953	-2.55895	4.84637	2.16876e-31	3.96185e-29
187	ENSSSCG00000012434	ATRX	ATRX chromatin remodeler [Source:HGNC Symbol;Acc:HGNC:886]	Down	-1.42263	0.134306	-10.5925	3.22886e-26	2.34269e-24	284.231	313.689	297.412	294.539	292.22	225.712	340.913	292.674	99.0988	90.6703	111.822	122.672	153.43	88.5844	96.4879	108.966	0.372314	-1.34958	7.64199	7.82351e-15	1.9728e-13
188	ENSSSCG00000025406	PIK3C2A	phosphatidylinositol-4-phosphate 3-kinase catalytic subunit type 2 alpha [Source:HGNC Symbol;Acc:HGNC:8971]	Down	-1.12629	0.106362	-10.5893	3.34227e-26	2.41442e-24	124.233	148.054	145.359	139.572	130.803	133.605	149.087	138.673	58.6068	53.0518	69.0378	70.5633	69.0435	60.6104	63.5685	63.4974	0.457892	-1.05027	6.66992	5.18255e-11	6.77855e-10
189	ENSSSCG00000008770	NWD2	NACHT and WD repeat domain containing 2 [Source:HGNC Symbol;Acc:HGNC:29229]	Down	-2.15358	0.203677	-10.5735	3.95502e-26	2.8447e-24	181.644	154.531	142.49	218.595	195.741	263.162	226.613	197.539	40.492	46.2997	31.1157	29.3109	57.5363	68.7694	37.46	44.4263	0.224898	-2.07582	6.91627	8.16234e-22	5.75953e-20
190	ENSSSCG00000034167	SLC5A3	solute carrier family 5 member 3 [Source:HGNC Symbol;Acc:HGNC:11038]	Down	-4.14467	0.392089	-10.5708	4.07214e-26	2.91632e-24	338.818	260.019	259.16	1122.74	391.482	659.929	301.156	476.186	28.7706	37.6185	45.7011	26.0541	9.58938	26.8084	13.6218	26.8806	0.0564497	-4.0709	7.95041	8.67004e-27	1.1589e-24
191	ENSSSCG00000031888	DDIT4	DNA damage inducible transcript 4 [Source:NCBI gene;Acc:100153821]	UP	2.78899	0.263882	10.5691	4.14506e-26	2.9558e-24	71.5283	50.8935	55.466	60.5498	52.8779	59.7175	51.6836	57.5309	326.067	514.12	411.31	742.543	170.691	341.516	276.977	397.603	6.91112	2.85904	7.85579	2.86766e-27	3.92894e-25
192	ENSSSCG00000025273	CYP11A1	cytochrome P450 family 11 subfamily A member 1 [Source:HGNC Symbol;Acc:HGNC:2590]	UP	4.92332	0.467692	10.5268	6.4979e-26	4.61379e-24	73.4106	106.414	86.0679	50.2871	105.756	174.092	73.5498	95.6538	3686.9	2168.37	1693.86	879.327	442.07	5767.31	5680.3	2902.59	30.3448	5.00047	10.5794	5.43681e-25	5.8807e-23
193	ENSSSCG00000029578	NFATC3	nuclear factor of activated T cells 3 [Source:HGNC Symbol;Acc:HGNC:7777]	Down	-1.42797	0.135658	-10.5263	6.53758e-26	4.62221e-24	90.3516	93.4589	88.9368	109.811	99.262	115.386	90.4463	98.2361	42.6231	36.654	37.9222	33.6533	41.2343	27.974	34.0545	36.3022	0.36954	-1.35428	6.09635	2.7937e-17	1.00506e-15
194	ENSSSCG00000008456	PLEKHH2	pleckstrin homology, MyTH4 and FERM domain containing H2 [Source:HGNC Symbol;Acc:HGNC:30506]	Down	-1.81882	0.173004	-10.5132	7.51253e-26	5.28901e-24	121.41	142.502	128.146	154.966	145.646	149.8	167.972	144.349	40.492	33.7602	56.3971	35.8244	61.372	26.8084	29.5139	40.5955	0.281232	-1.73762	6.54107	6.32661e-19	3.05396e-17
195	ENSSSCG00000017473	TOP2A	DNA topoisomerase II alpha [Source:NCBI gene;Acc:396917]	Down	-2.52649	0.240434	-10.508	7.9342e-26	5.56231e-24	345.407	554.276	288.806	867.196	484.25	463.57	581.441	512.135	111.886	81.9891	80.7062	52.1083	80.5508	121.221	94.2176	88.9541	0.173693	-2.44657	8.21016	1.43505e-23	1.31808e-21
196	ENSSSCG00000032377	RALGAPA1	Ral GTPase activating protein catalytic alpha subunit 1 [Source:HGNC Symbol;Acc:HGNC:17770]	Down	-1.47908	0.140865	-10.5	8.64145e-26	6.03268e-24	194.821	224.857	240.99	188.833	212.439	229.76	236.552	218.322	77.7872	84.8828	99.1811	97.703	79.5918	48.9545	57.8927	77.999	0.357267	-1.40449	7.20906	3.16265e-15	8.4824e-14
197	ENSSSCG00000009968	TTC28	tetratricopeptide repeat domain 28 [Source:HGNC Symbol;Acc:HGNC:29179]	Down	-1.64982	0.157144	-10.4988	8.75097e-26	6.08357e-24	177.88	165.635	163.529	257.593	161.417	197.371	153.063	182.355	55.4101	51.1226	72.9273	69.4777	62.331	41.961	52.217	57.921	0.317627	-1.57298	6.91245	3.80077e-17	1.33522e-15
198	ENSSSCG00000015494	ZBTB37	zinc finger and BTB domain containing 37 [Source:HGNC Symbol;Acc:HGNC:28365]	Down	-2.35389	0.224437	-10.488	9.80949e-26	6.79103e-24	47.0581	48.1175	52.597	45.1558	38.9627	46.5594	46.714	46.4521	8.52463	9.64578	10.696	10.8559	9.58938	5.82792	7.94606	9.01224	0.194012	-2.30821	4.88138	2.22865e-30	3.77745e-28
199	ENSSSCG00000040470	RPS20	ribosomal protein S20 [Source:NCBI gene;Acc:414395]	UP	1.30684	0.124638	10.4851	1.01146e-25	6.94438e-24	332.23	325.718	431.296	303.775	318.195	402.84	393.591	358.235	838.61	956.861	944.166	1086.67	949.348	779.776	645.901	885.905	2.47297	1.38112	9.29183	1.10976e-16	3.59872e-15
200	ENSSSCG00000012440	PGK1	phosphoglycerate kinase 1 [Source:NCBI gene;Acc:407608]	UP	1.48412	0.141684	10.4749	1.12661e-25	7.70316e-24	81.8811	96.2349	85.1116	116.995	103.9	94.1309	101.379	97.0904	347.379	203.526	233.367	220.375	290.558	317.039	289.464	271.672	2.79814	1.56233	7.54771	1.65091e-18	7.39579e-17
201	ENSSSCG00000022708	ZNF638	zinc finger protein 638 [Source:HGNC Symbol;Acc:HGNC:17894]	Down	-1.0591	0.101215	-10.4639	1.26574e-25	8.58378e-24	269.172	246.139	260.116	291.46	248.619	242.919	321.035	268.494	127.869	108.997	155.578	135.699	122.744	116.558	133.948	128.771	0.479603	-0.98423	7.63086	3.33732e-10	3.77885e-09
202	ENSSSCG00000013181	SERPING1	serpin family G member 1 [Source:HGNC Symbol;Acc:HGNC:1228]	UP	1.54375	0.148078	10.4252	1.90168e-25	1.2792e-23	220.232	149.904	232.383	131.362	147.501	131.581	192.82	172.255	490.166	476.501	442.426	555.822	591.665	428.935	531.251	502.395	2.91658	1.61858	8.41499	4.45873e-19	2.20801e-17
203	ENSSSCG00000007606	TRRAP	transformation/transcription domain associated protein [Source:HGNC Symbol;Acc:HGNC:12347]	Down	-1.20436	0.115644	-10.4143	2.13351e-25	1.41793e-23	485.64	440.46	413.126	562.395	423.023	492.922	412.475	461.434	165.165	232.463	197.39	249.686	209.048	164.347	181.624	199.96	0.433345	-1.13252	8.35708	5.04163e-12	7.84938e-11
204	ENSSSCG00000028148	DMD	dystrophin [Source:HGNC Symbol;Acc:HGNC:2928]	Down	-2.23085	0.214236	-10.4131	2.16146e-25	1.43078e-23	395.288	335.897	378.699	254.514	301.497	197.371	467.14	332.915	58.6068	44.3706	76.8168	90.1039	98.7706	59.4448	68.1091	70.8889	0.212934	-2.15274	7.64389	5.85692e-22	4.24201e-20
205	ENSSSCG00000036723	EMP1	epithelial membrane protein 1 [Source:HGNC Symbol;Acc:HGNC:3333]	UP	1.66905	0.160486	10.4	2.4787e-25	1.62781e-23	53.6462	48.1175	57.3786	62.6023	62.1547	67.8148	72.5558	60.61	205.657	179.411	199.335	272.483	166.855	193.487	130.542	192.539	3.17668	1.73964	7.01217	1.5365e-20	9.32164e-19
206	ENSSSCG00000001571	MTCH1	mitochondrial carrier 1 [Source:HGNC Symbol;Acc:HGNC:17586]	UP	1.15915	0.111539	10.3923	2.6868e-25	1.75753e-23	106.351	92.5336	100.413	112.889	100.19	109.313	93.4281	102.16	223.772	205.455	180.86	269.226	207.131	259.925	253.139	228.501	2.2367	1.2348	7.3888	2.74901e-14	6.31235e-13
207	ENSSSCG00000032609		histone H2A type 1-like [Source:NCBI gene;Acc:100154071]	Down	-8.51317	0.819297	-10.3908	2.72996e-25	1.77876e-23	37.6465	78.6535	39.2087	97.4955	76.0699	92.1066	71.5619	70.3918	0	0	0	0	0	0	0	0	0	-8.91587	5.19792	4.02152e-58	1.94464e-55
208	ENSSSCG00000038178	FUT10	fucosyltransferase 10 [Source:HGNC Symbol;Acc:HGNC:19234]	Down	-1.68391	0.162248	-10.3786	3.10327e-25	1.99077e-23	68.7048	80.5042	71.7232	86.2065	74.2146	95.1431	96.4098	81.8438	23.4427	34.7248	26.2538	26.0541	23.9734	22.1461	20.4327	25.2897	0.309	-1.60205	5.78059	2.82105e-20	1.66838e-18
209	ENSSSCG00000008591	ATAD2B	ATPase family AAA domain containing 2B [Source:HGNC Symbol;Acc:HGNC:29230]	Down	-1.43489	0.138327	-10.3732	3.2847e-25	2.09905e-23	124.233	138.8	146.315	125.205	122.454	138.666	141.136	133.83	47.951	53.0518	60.2866	58.6218	58.4952	29.1396	36.3249	49.1244	0.367066	-1.35741	6.52976	1.21527e-14	2.97326e-13
210	ENSSSCG00000037744	ZNF483	zinc finger protein 483 [Source:HGNC Symbol;Acc:HGNC:23384]	Down	-2.76601	0.266743	-10.3696	3.41025e-25	2.17093e-23	40.47	41.6401	57.3786	35.9194	44.5287	44.5351	39.7566	43.4612	5.32789	6.75204	8.75128	6.51354	8.63044	3.49675	4.54061	6.28751	0.144669	-2.69106	4.73886	1.05756e-31	1.99855e-29
211	ENSSSCG00000009431		diacylglycerol kinase eta [Source:HGNC Symbol;Acc:HGNC:2854]	Down	-1.99501	0.192589	-10.3589	3.81324e-25	2.4182e-23	76.2341	59.2215	79.3737	56.4447	56.5886	73.8877	76.5315	68.326	15.9837	15.4332	25.2815	18.455	12.4662	12.8214	19.2976	17.1055	0.250352	-1.90184	5.46909	9.02979e-23	7.69217e-21
212	ENSSSCG00000006757	TRIM33	tripartite motif containing 33 [Source:HGNC Symbol;Acc:HGNC:16290]	Down	-1.2188	0.11767	-10.3578	3.85837e-25	2.43752e-23	99.7632	101.787	98.4999	101.601	96.4789	102.228	106.349	100.958	41.5576	43.406	45.7011	40.1668	47.9469	39.6298	44.2709	43.2399	0.428295	-1.14452	6.19252	1.51516e-14	3.64724e-13
213	ENSSSCG00000022830	KANSL1L	KAT8 regulatory NSL complex subunit 1 like [Source:HGNC Symbol;Acc:HGNC:26310]	Down	-3.26816	0.316077	-10.3398	4.6564e-25	2.93053e-23	52.7051	63.8482	105.194	41.0507	48.2395	52.6324	87.4646	64.4478	6.39347	4.82289	8.75128	6.51354	8.63044	4.66234	6.81091	6.65498	0.103262	-3.15366	5.21332	2.3042e-30	3.86565e-28
214	ENSSSCG00000023479		NCK associated protein 5 [Source:NCBI gene;Acc:100513689]	Down	-2.30747	0.223201	-10.3381	4.73956e-25	2.97161e-23	66.8225	67.5495	66.9417	58.4973	51.0225	79.9607	57.6471	64.063	8.52463	23.1499	15.5578	8.68471	7.6715	12.8214	13.6218	12.8617	0.200766	-2.2097	5.32447	3.22552e-25	3.63224e-23
215	ENSSSCG00000025281	ARL6IP1	ADP ribosylation factor like GTPase 6 interacting protein 1 [Source:HGNC Symbol;Acc:HGNC:697]	UP	1.39949	0.135492	10.329	5.21045e-25	3.25458e-23	211.761	247.99	202.738	284.276	229.138	258.101	250.467	240.639	641.478	593.215	683.572	523.254	456.454	697.019	849.093	634.87	2.63827	1.47462	8.78841	2.61e-17	9.47263e-16
216	ENSSSCG00000021138	CEP250	centrosomal protein 250 [Source:HGNC Symbol;Acc:HGNC:1859]	Down	-1.65881	0.160607	-10.3284	5.24476e-25	3.26373e-23	111.998	118.443	109.019	165.229	114.105	111.338	103.367	119.071	33.0329	33.7602	48.6182	36.91	47.9469	27.974	34.0545	37.471	0.314693	-1.58981	6.30724	1.26622e-18	5.81505e-17
217	ENSSSCG00000002330	PCNX1	pecanex 1 [Source:HGNC Symbol;Acc:HGNC:19740]	Down	-1.27402	0.123438	-10.3211	5.65484e-25	3.50579e-23	391.523	412.7	412.169	474.136	380.35	504.056	440.305	430.748	166.23	167.837	173.081	204.091	235.899	124.717	172.543	177.771	0.412703	-1.1975	8.23697	9.28851e-13	1.65632e-11
218	ENSSSCG00000029886	LYVE1	lymphatic vessel endothelial hyaluronan receptor 1 [Source:HGNC Symbol;Acc:HGNC:14687]	UP	2.11153	0.204642	10.3181	5.83446e-25	3.6037e-23	12.2351	18.5067	14.3446	13.3415	15.7706	13.1581	16.8966	14.8933	73.5249	49.1935	72.9273	82.5048	52.7416	69.935	51.0818	64.5584	4.33472	2.17881	5.37799	7.73531e-27	1.04243e-24
219	ENSSSCG00000027503	OSBPL8	oxysterol binding protein like 8 [Source:HGNC Symbol;Acc:HGNC:16396]	Down	-1.51683	0.147152	-10.3079	6.4927e-25	3.98067e-23	215.526	343.3	255.335	335.59	331.183	305.672	328.986	302.227	122.542	90.6703	131.269	89.0183	77.674	110.73	118.056	105.709	0.349765	-1.43702	7.66301	1.08775e-15	3.11563e-14
220	ENSSSCG00000006562	GATAD2B	GATA zinc finger domain containing 2B [Source:HGNC Symbol;Acc:HGNC:30778]	Down	-1.27267	0.123491	-10.3058	6.63474e-25	4.0528e-23	127.998	127.696	128.146	141.625	114.105	135.63	111.319	126.645	38.3608	55.9455	48.6182	44.5092	54.6594	60.6104	64.7036	52.4867	0.414439	-1.1963	6.49798	5.65634e-13	1.04255e-11
221	ENSSSCG00000006610	S100A11	S100 calcium binding protein A11 [Source:NCBI gene;Acc:445534]	UP	1.66842	0.161982	10.3	7.04342e-25	4.28668e-23	38.5876	35.1628	23.9077	60.5498	42.6734	42.5107	29.8175	39.0299	120.41	130.218	121.546	127.014	132.333	99.0746	135.083	123.668	3.16855	1.74132	6.38305	6.53474e-21	4.10067e-19
222	ENSSSCG00000016781	TRIO	trio Rho guanine nucleotide exchange factor [Source:HGNC Symbol;Acc:HGNC:12303]	Down	-1.10485	0.107484	-10.2792	8.74931e-25	5.28171e-23	307.76	243.363	272.548	283.25	255.113	282.393	258.418	271.835	94.8365	132.147	113.767	144.383	154.389	132.877	111.245	126.235	0.46438	-1.02794	7.63344	1.69828e-10	2.03806e-09
223	ENSSSCG00000018081	ATP6	ATP synthase F0 subunit 6 [Source:NCBI gene;Acc:808506]	UP	4.38355	0.426461	10.2789	8.7737e-25	5.28171e-23	300.231	346.076	240.034	478.241	335.821	222.675	208.722	304.543	6280.52	2129.79	3318.68	2246.08	3004.35	15195.7	12322.1	6356.74	20.8731	4.46088	11.732	1.53154e-24	1.54479e-22
224	ENSSSCG00000011918	USF3	upstream transcription factor family member 3 [Source:HGNC Symbol;Acc:HGNC:30494]	Down	-1.75427	0.170691	-10.2775	8.9021e-25	5.33965e-23	65.8813	64.7735	75.5485	56.4447	60.2993	57.6932	62.6167	63.3225	15.9837	15.4332	22.3644	19.5406	19.1788	17.4838	21.5679	18.7932	0.296785	-1.66873	5.41447	6.32574e-21	3.98473e-19
225	ENSSSCG00000032574	RTTN	rotatin [Source:HGNC Symbol;Acc:HGNC:18654]	Down	-1.85082	0.180494	-10.2542	1.13299e-24	6.7472e-23	53.6462	79.5789	62.1601	74.9176	64.9378	69.8391	79.5133	69.2276	19.1804	23.1499	23.3367	21.7118	18.2198	11.6558	15.8921	19.0209	0.27476	-1.76166	5.51433	1.28695e-21	8.81615e-20
226	ENSSSCG00000005076	KIAA0586	KIAA0586 [Source:HGNC Symbol;Acc:HGNC:19960]	Down	-2.00703	0.196121	-10.2336	1.4015e-24	8.2868e-23	45.1758	52.7441	52.597	63.6286	51.9502	47.5715	55.6593	52.7609	12.7869	13.5041	14.5855	10.8559	14.3841	13.987	11.3515	13.065	0.247626	-1.92901	5.11237	8.38295e-25	8.7786e-23
227	ENSSSCG00000034581	LRIG2	leucine rich repeats and immunoglobulin like domains 2 [Source:HGNC Symbol;Acc:HGNC:20889]	Down	-1.24789	0.12195	-10.2328	1.41352e-24	8.32827e-23	111.998	124.92	148.228	114.942	111.322	116.398	136.166	123.425	46.8855	49.1935	52.5077	54.2795	62.331	46.6234	51.0818	51.8432	0.420038	-1.16784	6.46712	2.14293e-13	4.29134e-12
228	ENSSSCG00000015955	ITGA6	integrin subunit alpha 6 [Source:HGNC Symbol;Acc:HGNC:6142]	Down	-2.14854	0.210405	-10.2114	1.76233e-24	1.03467e-22	260.702	372.91	231.427	520.318	444.36	419.034	358.804	372.508	100.164	75.2371	75.8444	61.8786	58.4952	118.89	98.7582	84.1811	0.225985	-2.06987	7.81978	1.04918e-20	6.50926e-19
229	ENSSSCG00000010513	LCOR	ligand dependent nuclear receptor corepressor [Source:HGNC Symbol;Acc:HGNC:29503]	Down	-1.37116	0.134328	-10.2075	1.83523e-24	1.07367e-22	128.939	144.352	146.315	121.1	130.803	144.739	147.1	137.621	52.2134	57.8747	68.0655	59.7074	59.4541	34.9675	37.46	52.8204	0.38381	-1.29642	6.58265	3.0939e-13	5.99844e-12
230	ENSSSCG00000025507	RPL27	ribosomal protein L27 [Source:NCBI gene;Acc:100037995]	UP	1.08577	0.106528	10.1923	2.14631e-24	1.25126e-22	111.057	167.486	150.141	154.966	186.464	181.177	154.057	157.907	358.034	327.956	362.692	348.474	331.792	331.026	284.923	334.985	2.12141	1.16185	7.95953	2.72657e-13	5.33027e-12
231	ENSSSCG00000011858	ZNF148	zinc finger protein 148 [Source:HGNC Symbol;Acc:HGNC:12933]	Down	-1.20682	0.118509	-10.1834	2.35242e-24	1.36662e-22	100.704	113.816	114.757	111.863	105.756	105.265	128.215	111.482	46.8855	41.4768	56.3971	46.6803	52.7416	46.6234	46.5412	48.1923	0.432286	-1.13006	6.33902	2.79816e-13	5.46372e-12
232	ENSSSCG00000009682	HMBOX1	homeobox containing 1 [Source:HGNC Symbol;Acc:HGNC:26137]	Down	-1.44942	0.142389	-10.1793	2.45404e-24	1.42069e-22	78.1165	74.9522	76.5048	80.0489	73.2869	79.9607	79.5133	77.4833	25.5739	24.1144	30.1433	32.5677	25.8913	24.4773	36.3249	28.4418	0.36707	-1.37373	5.76485	2.94079e-17	1.05336e-15
233	ENSSSCG00000023296	CENPE	centromere protein E [Source:HGNC Symbol;Acc:HGNC:1856]	Down	-2.97759	0.292687	-10.1733	2.60893e-24	1.50512e-22	112.939	171.187	81.2863	268.882	165.127	84.0093	162.008	149.349	20.246	13.5041	16.5302	14.1127	18.2198	27.974	22.703	19.0414	0.127496	-2.88365	6.40469	1.10766e-25	1.32927e-23
234	ENSSSCG00000012329	PHF8	PHD finger protein 8 [Source:HGNC Symbol;Acc:HGNC:20672]	Down	-1.31504	0.129429	-10.1603	2.98228e-24	1.71456e-22	96.9397	84.2056	95.631	99.548	95.5513	103.24	91.4402	95.2223	31.9674	40.5123	39.8669	41.2524	46.9879	31.4708	34.0545	38.016	0.399235	-1.2351	6.08598	2.69694e-15	7.29282e-14
235	ENSSSCG00000035997	RPL10	ribosomal protein L10 [Source:NCBI gene;Acc:733593]	UP	1.14698	0.113061	10.1448	3.4965e-24	2.00325e-22	626.814	593.14	689.499	577.789	623.402	802.643	716.613	661.414	1504.6	1486.41	1609.26	1749.97	1553.48	1239.02	1106.77	1464.22	2.21376	1.22154	10.0616	3.26758e-14	7.40998e-13
236	ENSSSCG00000031949	TP53BP1	tumor protein p53 binding protein 1 [Source:HGNC Symbol;Acc:HGNC:11999]	Down	-1.06904	0.105461	-10.1368	3.7949e-24	2.16675e-22	203.291	172.112	177.874	219.621	178.115	224.7	189.838	195.079	105.492	100.316	100.153	90.1039	86.3044	75.7629	90.8121	92.7065	0.475226	-1.0001	7.17058	3.83272e-10	4.30859e-09
237	ENSSSCG00000004414	CD164	CD164 molecule [Source:HGNC Symbol;Acc:HGNC:1632]	UP	1.4922	0.147392	10.124	4.32321e-24	2.4432e-22	150.586	173.038	178.83	143.678	158.634	165.994	196.795	166.793	451.805	380.044	375.333	467.889	371.109	603.772	637.955	469.701	2.81606	1.56887	8.32975	2.3662e-18	1.02107e-16
238	ENSSSCG00000023298	SRXN1	sulfiredoxin 1 [Source:HGNC Symbol;Acc:HGNC:16132]	UP	4.41719	0.436407	10.1217	4.42571e-24	2.48423e-22	11.2939	7.40269	12.432	8.21014	12.0599	11.1338	8.94524	10.2111	159.837	180.376	186.694	280.082	33.5628	531.506	156.651	218.387	21.3872	4.46159	6.87022	3.15414e-26	3.95856e-24
239	ENSSSCG00000040273		ribosomal protein L35a [Source:NCBI gene;Acc:100514796]	UP	1.24783	0.12354	10.1007	5.48763e-24	3.05963e-22	143.057	180.44	219.951	138.546	175.332	215.59	234.564	186.783	463.527	441.777	472.569	477.659	428.645	445.253	374.6	443.433	2.37405	1.32526	8.313	1.34921e-15	3.7854e-14
240	ENSSSCG00000014882	RSF1	remodeling and spacing factor 1 [Source:NCBI gene;Acc:100217384]	Down	-1.3006	0.129049	-10.0783	6.89138e-24	3.804e-22	143.057	138.8	150.141	145.73	130.803	115.386	143.124	138.149	43.6887	47.2643	56.3971	54.2795	79.5918	54.7824	55.6224	55.9466	0.404974	-1.22598	6.61092	1.84208e-12	3.10179e-11
241	ENSSSCG00000040710	SURF4	surfeit 4 [Source:HGNC Symbol;Acc:HGNC:11476]	UP	1.5823	0.157263	10.0615	8.17473e-24	4.49745e-22	21.6467	19.4321	17.2136	29.7618	26.9028	22.2675	28.8236	23.7211	79.9184	74.2725	63.2037	74.9057	69.0435	65.2727	69.2443	70.8372	2.98625	1.64046	5.62126	7.81298e-22	5.53678e-20
242	ENSSSCG00000002707		GABA type A receptor associated protein like 2 [Source:NCBI gene;Acc:100521968]	UP	1.45808	0.145046	10.0525	8.95628e-24	4.91118e-22	30.1172	29.6107	31.5582	25.6567	26.9028	33.4013	33.7931	30.1486	91.6398	72.3433	73.8997	85.7615	72.8793	99.0746	86.2715	83.1242	2.75715	1.53163	5.86892	1.96675e-20	1.18012e-18
243	ENSSSCG00000020663	KMT2C	lysine methyltransferase 2C [Source:HGNC Symbol;Acc:HGNC:13726]	Down	-1.42246	0.141564	-10.0482	9.35734e-24	5.11422e-22	488.463	399.745	460.941	443.348	395.193	401.828	412.475	428.856	124.673	140.828	196.418	204.091	199.459	109.565	143.029	159.723	0.37244	-1.34802	8.18848	4.20422e-14	9.34075e-13
244	ENSSSCG00000002333	DPF3	double PHD fingers 3 [Source:HGNC Symbol;Acc:HGNC:17427]	Down	-2.95009	0.294266	-10.0252	1.18083e-23	6.36996e-22	41.4111	60.1468	43.9902	86.2065	61.227	75.912	49.6958	59.7985	8.52463	13.5041	9.72364	4.34236	3.83575	8.15909	5.67576	7.68076	0.128444	-2.85912	5.14287	1.1444e-27	1.62199e-25
245	ENSSSCG00000034879	MAML2	mastermind like transcriptional coactivator 2 [Source:HGNC Symbol;Acc:HGNC:16259]	Down	-1.6271	0.162376	-10.0206	1.2379e-23	6.65621e-22	88.4692	77.7282	77.4611	111.863	73.2869	71.8634	80.5072	83.0256	27.705	20.2561	27.2262	26.0541	31.6449	26.8084	28.3788	26.8677	0.323607	-1.54549	5.8164	2.09322e-18	9.25124e-17
246	ENSSSCG00000015498	RC3H1	ring finger and CCCH-type domains 1 [Source:HGNC Symbol;Acc:HGNC:29434]	Down	-1.10808	0.110592	-10.0195	1.25083e-23	6.70402e-22	142.115	133.248	150.141	124.178	128.02	146.763	142.13	138.085	61.8036	57.8747	75.8444	77.0768	62.331	52.4513	60.163	63.935	0.463011	-1.03319	6.66822	2.64515e-10	3.06476e-09
247	ENSSSCG00000010672	RAB11FIP2	RAB11 family interacting protein 2 [Source:HGNC Symbol;Acc:HGNC:29152]	Down	-1.4734	0.147373	-9.99774	1.55921e-23	8.27676e-22	119.528	141.576	122.408	175.492	128.948	168.019	167.972	146.277	50.0822	45.3352	70.0102	43.4236	58.4952	47.7889	52.217	52.4789	0.358763	-1.39503	6.64346	9.70367e-15	2.4063e-13
248	ENSSSCG00000021640	ZNF879	zinc finger protein 879 [Source:HGNC Symbol;Acc:HGNC:37273]	Down	-1.66327	0.166878	-9.967	2.12542e-23	1.12464e-21	63.0579	75.8775	81.2863	59.5235	67.7208	64.7783	78.5193	70.1091	18.1148	26.0436	27.2262	18.455	25.8913	19.8149	18.1624	21.9583	0.313202	-1.5773	5.56823	4.10026e-19	2.0428e-17
249	ENSSSCG00000001641	UBR2	ubiquitin protein ligase E3 component n-recognin 2 [Source:HGNC Symbol;Acc:HGNC:21289]	Down	-1.08954	0.10934	-9.9647	2.17525e-23	1.14373e-21	230.585	200.798	204.65	190.886	186.464	254.052	254.442	217.411	102.296	108.033	117.656	104.217	93.017	90.9155	97.623	101.965	0.468997	-1.01713	7.31786	1.82614e-10	2.18368e-09
250	ENSSSCG00000007524		ATP synthase F1 subunit epsilon [Source:NCBI gene;Acc:100134963]	UP	1.38852	0.139625	9.94461	2.6622e-23	1.39534e-21	62.1167	65.6988	66.9417	58.4973	68.6485	70.8512	68.5802	65.9049	195.001	171.695	217.81	173.694	186.993	142.201	118.056	172.207	2.61296	1.45869	6.92365	8.90409e-17	2.922e-15
251	ENSSSCG00000030149	CAPNS1	calpain small subunit 1 [Source:NCBI gene;Acc:397587]	UP	1.69644	0.170759	9.93473	2.93977e-23	1.53117e-21	47.0581	37.9388	38.2524	56.4447	38.9627	44.5351	38.7627	43.1363	121.476	127.324	105.988	132.442	119.867	182.997	189.57	139.952	3.24441	1.7738	6.54821	5.49388e-20	3.15821e-18
252	ENSSSCG00000022080	RHOA	ras homolog family member A [Source:HGNC Symbol;Acc:HGNC:667]	UP	1.04801	0.105615	9.92292	3.30944e-23	1.71832e-21	187.291	173.038	162.573	226.805	181.826	207.493	176.917	187.992	378.28	389.689	306.295	477.659	395.082	388.139	384.816	388.566	2.06693	1.11962	8.18438	2.06408e-12	3.43825e-11
253	ENSSSCG00000006199	PREX2	phosphatidylinositol-3,4,5-trisphosphate dependent Rac exchange factor 2 [Source:HGNC Symbol;Acc:HGNC:22950]	Down	-1.45027	0.14618	-9.92116	3.3681e-23	1.74333e-21	94.1162	99.0109	109.976	79.0226	89.9852	112.35	118.276	100.391	42.6231	29.9019	42.784	34.7389	30.686	34.9675	42.0006	36.8146	0.366712	-1.36255	6.12706	2.65233e-16	8.24327e-15
254	ENSSSCG00000023533	ZNF236	zinc finger protein 236 [Source:HGNC Symbol;Acc:HGNC:13028]	Down	-1.4129	0.142438	-9.91941	3.42771e-23	1.76868e-21	79.0576	86.9816	88.9368	82.1014	76.9976	81.985	80.5072	82.3667	27.705	33.7602	35.0051	37.9956	35.4807	23.3117	21.5679	30.6895	0.372595	-1.34547	5.8538	3.24036e-16	9.93932e-15
255	ENSSSCG00000012002	ROBO2	roundabout guidance receptor 2 [Source:HGNC Symbol;Acc:HGNC:10250]	Down	-1.80858	0.18239	-9.91601	3.54641e-23	1.82426e-21	299.29	171.187	218.039	248.357	170.694	274.296	266.369	235.462	69.2626	90.6703	81.6786	60.793	43.1522	65.2727	59.0279	67.1225	0.285068	-1.73641	7.23627	4.6102e-18	1.9189e-16
256	ENSSSCG00000035581	SUGCT	succinyl-CoA:glutarate-CoA transferase [Source:HGNC Symbol;Acc:HGNC:16001]	Down	-2.34719	0.236792	-9.91247	3.67436e-23	1.88424e-21	35.7642	49.9681	49.7281	37.9719	48.2395	48.5837	54.6654	46.4173	7.45905	5.78747	7.77891	8.68471	8.63044	11.6558	14.757	9.25048	0.19929	-2.27875	4.8801	1.71615e-25	2.01537e-23
257	ENSSSCG00000036610	ARMC8	armadillo repeat containing 8 [Source:HGNC Symbol;Acc:HGNC:24999]	Down	-1.33714	0.134954	-9.90811	3.83824e-23	1.95621e-21	78.1165	84.2056	87.0242	79.0226	80.7084	94.1309	89.4524	84.6658	33.0329	38.5831	38.8946	30.3965	33.5628	29.1396	29.5139	33.3034	0.393351	-1.26501	5.91524	5.9515e-16	1.7473e-14
258	ENSSSCG00000007324	SOGA1	suppressor of glucose, autophagy associated 1 [Source:HGNC Symbol;Acc:HGNC:16111]	Down	-1.4036	0.141944	-9.88843	4.67305e-23	2.3744e-21	113.881	90.6829	89.8931	121.1	93.6959	103.24	84.4828	99.5679	36.2297	33.7602	39.8669	47.7659	33.5628	33.8019	38.5952	37.6547	0.378181	-1.32361	6.12618	1.45319e-15	4.06326e-14
259	ENSSSCG00000030354	MAP3K2	mitogen-activated protein kinase kinase kinase 2 [Source:HGNC Symbol;Acc:HGNC:6854]	Down	-1.93935	0.196168	-9.88621	4.77758e-23	2.42011e-21	61.1755	52.7441	55.466	44.1295	51.0225	59.7175	64.6045	55.5514	13.8525	11.5749	14.5855	21.7118	11.5073	11.6558	17.0273	14.5593	0.262087	-1.84905	5.19838	1.87132e-21	1.25066e-19
260	ENSSSCG00000015820	NSD3	nuclear receptor binding SET domain protein 3 [Source:HGNC Symbol;Acc:HGNC:12767]	Down	-1.01586	0.102811	-9.88084	5.04067e-23	2.54562e-21	218.35	185.067	214.213	197.043	182.753	192.311	205.741	199.354	85.2463	95.4932	113.767	117.244	108.36	79.2597	88.5418	98.273	0.492957	-0.942942	7.22018	3.66144e-09	3.43595e-08
261	ENSSSCG00000037465	SERP1	stress associated endoplasmic reticulum protein 1 [Source:NCBI gene;Acc:100156392]	UP	1.07959	0.109328	9.87485	5.35134e-23	2.69432e-21	86.5869	89.7576	94.6747	70.8125	100.19	99.1917	121.258	94.6387	205.657	189.057	179.887	220.375	185.075	220.295	202.057	200.343	2.11693	1.15456	7.22441	9.88015e-13	1.75421e-11
262	ENSSSCG00000003046		Rab acceptor 1 [Source:NCBI gene;Acc:595125]	UP	1.5571	0.157698	9.87398	5.39773e-23	2.70946e-21	75.293	69.4002	69.8106	86.2065	75.1423	93.1188	77.5254	78.071	230.165	166.872	183.777	195.406	232.063	321.701	279.247	229.89	2.94463	1.62924	7.29145	2.57559e-18	1.10274e-16
263	ENSSSCG00000009050	INPP4B	inositol polyphosphate-4-phosphatase type II B [Source:HGNC Symbol;Acc:HGNC:6075]	Down	-1.57557	0.15959	-9.87265	5.47018e-23	2.73756e-21	129.88	115.667	96.5873	105.706	108.539	95.1431	98.3977	107.131	28.7706	38.5831	32.088	33.6533	26.8503	58.2792	35.1897	36.202	0.337922	-1.4919	6.18955	1.5526e-16	4.92787e-15
264	ENSSSCG00000012974	CFL1	cofilin 1 [Source:NCBI gene;Acc:445532]	UP	1.36016	0.137987	9.8572	6.38057e-23	3.17405e-21	190.115	192.47	145.359	252.462	197.596	215.59	165.984	194.225	437.953	537.27	421.034	598.16	587.829	514.022	391.627	498.271	2.56543	1.43313	8.45093	3.14384e-16	9.66128e-15
265	ENSSSCG00000009839	CIT	citron rho-interacting serine/threonine kinase [Source:HGNC Symbol;Acc:HGNC:1985]	Down	-2.49515	0.253264	-9.85197	6.72158e-23	3.3337e-21	65.8813	92.5336	55.466	151.888	89.0575	96.1553	73.5498	89.2187	15.9837	20.2561	12.6407	11.9415	15.343	18.6493	15.8921	15.8152	0.177263	-2.42147	5.74711	9.16168e-24	8.55836e-22
266	ENSSSCG00000024201	TASOR	transcription activation suppressor [Source:HGNC Symbol;Acc:HGNC:30314]	Down	-1.08082	0.109832	-9.84065	7.52229e-23	3.70869e-21	137.41	155.456	177.874	148.809	153.995	158.909	172.941	157.913	71.3938	61.733	84.5957	89.0183	80.5508	66.4383	68.1091	74.5484	0.472084	-1.00506	6.86785	5.22166e-10	5.71296e-09
267	ENSSSCG00000035852	CSNK1D	casein kinase 1 delta [Source:HGNC Symbol;Acc:HGNC:2452]	UP	1.0809	0.109849	9.83987	7.58087e-23	3.72651e-21	112.939	80.5042	102.325	98.5217	93.6959	87.0458	84.4828	94.2164	180.083	202.561	163.357	214.947	194.664	234.282	207.733	199.661	2.11917	1.15461	7.22085	1.27949e-12	2.21432e-11
268	ENSSSCG00000005022	NIN	ninein [Source:HGNC Symbol;Acc:HGNC:14906]	Down	-1.12932	0.114791	-9.83801	7.72229e-23	3.78483e-21	217.408	189.694	191.262	186.781	184.609	157.897	191.826	188.497	79.9184	68.485	86.5404	112.901	95.8938	75.7629	84.0012	86.2147	0.457381	-1.05224	7.10528	2.53005e-10	2.9522e-09
269	ENSSSCG00000033051	POLE	DNA polymerase epsilon, catalytic subunit [Source:HGNC Symbol;Acc:HGNC:9177]	Down	-2.95036	0.299971	-9.83547	7.91939e-23	3.87002e-21	61.1755	127.696	58.3349	182.676	115.96	102.228	88.4585	105.218	15.9837	17.3624	12.6407	7.59912	9.58938	18.6493	13.6218	13.6352	0.129589	-2.89135	5.91577	8.62739e-26	1.04296e-23
270	ENSSSCG00000030241	TSC22D3	TSC22 domain family member 3 [Source:HGNC Symbol;Acc:HGNC:3051]	UP	1.92736	0.196296	9.81865	9.35858e-23	4.54658e-21	93.1751	102.712	102.325	94.4167	118.743	127.532	101.379	105.755	440.084	321.204	402.559	688.264	343.3	375.318	245.193	402.274	3.80384	2.00179	8.01018	2.47854e-21	1.63654e-19
271	ENSSSCG00000004524	SMAD4	SMAD family member 4 [Source:HGNC Symbol;Acc:HGNC:6770]	Down	-1.27876	0.130252	-9.8176	9.45715e-23	4.58106e-21	223.055	388.641	358.616	259.646	330.255	340.086	371.724	324.575	143.853	136.005	141.965	134.613	124.662	120.055	135.083	133.748	0.412072	-1.20091	7.82919	4.55196e-13	8.52378e-12
272	ENSSSCG00000005373	NANS	acidic nuclear phosphoprotein 32 family member B [Source:NCBI gene;Acc:100152263]	UP	1.16212	0.11838	9.81684	9.52819e-23	4.60206e-21	53.6462	63.8482	57.3786	77.9964	70.5038	57.6932	62.6167	63.3833	126.804	139.864	120.573	141.127	164.937	158.519	140.759	141.798	2.23714	1.23716	6.70759	1.29874e-13	2.67273e-12
273	ENSSSCG00000007743		coiled-coil-helix-coiled-coil-helix domain containing 2 [Source:NCBI gene;Acc:100518545]	UP	1.74273	0.178063	9.78716	1.27836e-22	6.15651e-21	47.9993	51.8188	46.8592	63.6286	58.444	60.7296	59.6349	55.5878	228.034	150.474	168.219	138.955	133.292	245.938	238.382	186.185	3.34939	1.82103	6.94391	5.85218e-20	3.32926e-18
274	ENSSSCG00000008467	EML4	EMAP like 4 [Source:HGNC Symbol;Acc:HGNC:1316]	Down	-1.1229	0.114925	-9.77075	1.50334e-22	7.21907e-21	267.29	322.017	318.451	389.982	360.868	355.268	381.664	342.22	136.394	193.88	152.661	179.122	138.087	136.373	162.327	156.978	0.458704	-1.04648	7.95475	8.11813e-11	1.02986e-09
275	ENSSSCG00000038452	ADAMTS17	ADAM metallopeptidase with thrombospondin type 1 motif 17 [Source:HGNC Symbol;Acc:HGNC:17109]	Down	-1.991	0.203893	-9.76492	1.59245e-22	7.62495e-21	92.2339	120.294	89.8931	129.31	121.526	155.873	142.13	121.608	38.3608	34.7248	40.8393	24.9686	16.3019	36.1331	22.703	30.5759	0.251429	-1.92548	6.26261	7.76396e-21	4.83512e-19
276	ENSSSCG00000011565	BRK1	BRICK1 subunit of SCAR/WAVE actin nucleating complex [Source:HGNC Symbol;Acc:HGNC:23057]	UP	1.14273	0.117359	9.73707	2.09514e-22	9.97442e-21	54.5874	57.3708	66.9417	57.471	56.5886	67.8148	61.6228	60.3424	136.394	115.749	131.269	119.415	165.896	135.208	127.137	133.01	2.20425	1.21691	6.62454	1.45018e-13	2.97658e-12
277	ENSSSCG00000011299	CLEC3B	C-type lectin domain family 3 member B [Source:HGNC Symbol;Acc:HGNC:11891]	UP	1.81214	0.186233	9.73049	2.2352e-22	1.05806e-20	22.5879	21.2827	27.733	18.4728	21.3367	22.2675	23.854	22.5049	109.755	57.8747	89.4575	67.3065	86.3044	66.4383	76.0552	79.0273	3.51155	1.87585	5.72	1.853e-22	1.50817e-20
278	ENSSSCG00000006808	SLC16A4	solute carrier family 16 member 4 [Source:HGNC Symbol;Acc:HGNC:10925]	Down	-2.37044	0.243795	-9.72311	2.40316e-22	1.13433e-20	35.7642	38.8641	46.8592	52.3397	45.4564	56.681	41.7445	45.387	8.52463	9.64578	11.6684	9.7703	11.5073	3.49675	5.67576	8.61269	0.189761	-2.25201	4.84955	8.21549e-25	8.65839e-23
279	ENSSSCG00000011882	GOLGB1	golgin B1 [Source:HGNC Symbol;Acc:HGNC:4429]	Down	-1.10497	0.11374	-9.71491	2.60486e-22	1.22605e-20	367.994	339.598	326.102	421.796	355.302	260.125	369.737	348.665	175.82	126.36	169.191	151.982	163.978	174.838	173.678	162.264	0.465387	-1.02982	7.9889	2.98114e-10	3.40604e-09
280	ENSSSCG00000034704	ZNF532	zinc finger protein 532 [Source:HGNC Symbol;Acc:HGNC:30940]	Down	-1.02472	0.10552	-9.71115	2.70273e-22	1.26853e-20	131.763	127.696	150.141	136.494	121.526	122.471	144.118	133.458	61.8036	59.8038	72.9273	65.1354	70.0025	65.2727	63.5685	65.502	0.490804	-0.949927	6.64791	2.06916e-09	2.04196e-08
281	ENSSSCG00000011290	HIGD1A	HIG1 hypoxia inducible domain family member 1A [Source:HGNC Symbol;Acc:HGNC:29527]	UP	1.79582	0.185046	9.70471	2.87894e-22	1.34743e-20	15.9998	22.2081	20.0825	21.5516	24.1197	21.2554	21.8661	21.0119	74.5905	81.0245	60.2866	68.3921	50.8237	95.5779	81.7309	73.2037	3.48392	1.87703	5.61016	7.33316e-23	6.41301e-21
282	ENSSSCG00000004969	KIF23	kinesin family member 23 [Source:HGNC Symbol;Acc:HGNC:6392]	Down	-1.89954	0.196119	-9.6857	3.46838e-22	1.61874e-20	62.1167	94.3843	65.9854	115.968	87.2021	76.9242	90.4463	84.7182	27.705	22.1853	19.4473	14.1127	24.9324	27.974	22.703	22.7228	0.268217	-1.82154	5.78049	4.85424e-20	2.81016e-18
283	ENSSSCG00000033591	CHD9	chromodomain helicase DNA binding protein 9 [Source:HGNC Symbol;Acc:HGNC:25701]	Down	-1.74065	0.179724	-9.68512	3.48807e-22	1.62337e-20	321.877	381.238	386.349	265.803	343.242	289.478	369.737	336.818	87.3774	96.4578	129.324	141.127	119.867	60.6104	69.2443	100.573	0.298596	-1.6664	7.76017	5.38656e-17	1.85273e-15
284	ENSSSCG00000022058		all-trans retinoic acid induced differentiation factor [Source:NCBI gene;Acc:100522188]	UP	1.79427	0.18601	9.64612	5.10515e-22	2.36273e-20	27.2937	34.2374	34.4272	37.9719	35.2519	49.5959	36.7749	36.5076	149.181	85.8474	96.264	137.87	109.319	169.01	139.624	126.731	3.47135	1.86362	6.38594	3.1647e-21	2.05656e-19
285	ENSSSCG00000002050	DAD1	defender against cell death 1 [Source:NCBI gene;Acc:396984]	UP	1.28796	0.133556	9.6436	5.23187e-22	2.41465e-20	37.6465	44.4161	39.2087	53.3659	44.5287	47.5715	41.7445	44.0689	110.82	100.316	111.822	83.5904	113.155	131.711	101.028	107.492	2.43918	1.36308	6.27912	8.15672e-17	2.70372e-15
286	ENSSSCG00000003715	ZNF521	zinc finger protein 521 [Source:HGNC Symbol;Acc:HGNC:24605]	Down	-1.50906	0.156555	-9.63922	5.46005e-22	2.51299e-20	100.704	67.5495	88.9368	73.8913	77.9253	95.1431	85.4768	84.2324	26.6395	27.0082	30.1433	23.883	27.8092	39.6298	32.9194	29.7189	0.35282	-1.43443	5.86578	2.10146e-16	6.56845e-15
287	ENSSSCG00000012332	WNK3	WNK lysine deficient protein kinase 3 [Source:HGNC Symbol;Acc:HGNC:14543]	Down	-2.69246	0.279333	-9.63887	5.47879e-22	2.51464e-20	33.8818	54.5948	41.1213	73.8913	56.5886	59.7175	36.7749	50.9386	7.45905	9.64578	9.72364	7.59912	8.63044	5.82792	5.67576	7.79453	0.153018	-2.61602	4.95705	1.39378e-25	1.64857e-23
288	ENSSSCG00000025777	ESR1	estrogen receptor 1 [Source:HGNC Symbol;Acc:HGNC:3467]	Down	-1.6887	0.175743	-9.60892	7.33154e-22	3.35575e-20	112.939	194.321	261.073	218.595	161.417	197.371	199.777	192.213	70.3282	57.8747	65.1484	49.9371	64.2488	47.7889	61.2982	59.5178	0.309644	-1.61032	6.97531	6.69689e-17	2.26551e-15
289	ENSSSCG00000014835	C2CD3	C2 domain containing 3 centriole elongation regulator [Source:HGNC Symbol;Acc:HGNC:24564]	Down	-1.34105	0.139721	-9.598	8.15105e-22	3.7206e-20	93.1751	93.4589	88.9368	110.837	83.4914	115.386	85.4768	95.8232	37.2953	45.3352	38.8946	35.8244	41.2343	30.3052	34.0545	37.5634	0.392007	-1.26313	6.08803	5.05768e-15	1.31364e-13
290	ENSSSCG00000027130	TNFRSF12A	TNF receptor superfamily member 12A [Source:NCBI gene;Acc:100217390]	UP	3.34058	0.348119	9.59608	8.30452e-22	3.78026e-20	10.3528	9.25336	11.4757	12.3152	14.8429	18.2189	13.9148	12.9105	98.0332	150.474	74.872	262.713	51.7826	178.334	98.7582	130.71	10.1243	3.41992	6.20855	2.44627e-26	3.14211e-24
291	ENSSSCG00000036028	TMED8	transmembrane p24 trafficking protein family member 8 [Source:HGNC Symbol;Acc:HGNC:18633]	Down	-1.34485	0.140169	-9.59453	8.43032e-22	3.82704e-20	69.646	76.8029	73.6358	72.865	72.3592	74.8999	79.5133	74.246	27.705	29.9019	32.088	31.4821	25.8913	25.6428	31.7842	29.2136	0.393471	-1.25996	5.73313	1.15227e-15	3.2663e-14
292	ENSSSCG00000006194	NCOA2	nuclear receptor coactivator 2 [Source:HGNC Symbol;Acc:HGNC:7669]	Down	-1.13691	0.118756	-9.57352	1.03329e-21	4.67797e-20	138.351	114.742	134.84	125.205	110.394	125.508	132.191	125.89	51.1478	45.3352	64.176	64.0498	65.2078	47.7889	62.4333	57.1627	0.454069	-1.05747	6.53129	1.3493e-10	1.64569e-09
293	ENSSSCG00000004826	SELENOS	selenoprotein S [Source:NCBI gene;Acc:100151836]	UP	1.92325	0.201064	9.56538	1.11787e-21	5.04712e-20	22.5879	17.5814	18.1699	19.4991	19.4813	20.2432	18.8844	19.4925	63.9347	64.6267	55.4248	73.8201	85.3455	113.062	62.4333	74.0924	3.80108	1.985	5.60405	2.72671e-22	2.15528e-20
294	ENSSSCG00000012173	SAT1	spermidine/spermine N1-acetyltransferase 1 [Source:NCBI gene;Acc:397645]	UP	2.09644	0.219207	9.56375	1.13567e-21	5.11361e-20	293.643	170.262	221.864	158.045	192.03	186.238	312.09	219.167	899.348	529.553	1079.32	920.58	705.778	994.243	1433.7	937.503	4.27757	2.17427	9.19602	5.29196e-21	3.37229e-19
295	ENSSSCG00000007023		lysine acetyltransferase 6A [Source:NCBI gene;Acc:100523576]	Down	-1.03643	0.108384	-9.56256	1.14877e-21	5.14578e-20	153.409	136.024	153.966	155.993	130.803	147.775	152.069	147.149	58.6068	70.4142	77.7891	92.2751	69.0435	64.1071	69.2443	71.64	0.486855	-0.956815	6.78298	3.89255e-09	3.63003e-08
296	ENSSSCG00000003772		zinc finger ZZ-type containing 3 [Source:NCBI gene;Acc:100511643]	Down	-1.11481	0.116581	-9.56254	1.14901e-21	5.14578e-20	110.116	138.8	131.971	123.152	127.092	136.642	155.051	131.832	51.1478	62.6976	65.1484	59.7074	71.9203	55.948	57.8927	60.6375	0.45996	-1.03865	6.6002	2.07622e-10	2.46285e-09
297	ENSSSCG00000005170	DENND4C	DENN domain containing 4C [Source:HGNC Symbol;Acc:HGNC:26079]	Down	-1.03762	0.108541	-9.55973	1.18066e-21	5.26851e-20	118.586	139.726	144.403	125.205	131.731	133.605	155.051	135.472	69.2626	62.6976	69.0378	72.7345	70.0025	53.6169	63.5685	65.8458	0.486046	-0.96264	6.66284	1.76975e-09	1.76449e-08
298	ENSSSCG00000034207	CEBPB	CCAAT enhancer binding protein beta [Source:NCBI gene;Acc:397360]	UP	3.91555	0.409595	9.55954	1.18276e-21	5.26851e-20	39.5288	14.8054	21.0388	8.21014	19.4813	19.2311	22.8601	20.7365	264.264	201.597	180.86	451.605	70.9614	498.87	525.575	313.39	15.113	3.99059	7.41528	9.89949e-24	9.19534e-22
299	ENSSSCG00000009479	RBM26	RNA binding motif protein 26 [Source:HGNC Symbol;Acc:HGNC:20327]	Down	-1.01899	0.106637	-9.55563	1.2283e-21	5.42772e-20	134.586	171.187	185.524	144.704	151.212	155.873	176.917	160	73.5249	80.06	85.568	83.5904	78.6329	78.0941	72.6497	78.8743	0.492963	-0.942066	6.90594	2.17854e-09	2.13707e-08
300	ENSSSCG00000035007	RPL17-C18orf32	RPL17-C18orf32 readthrough [Source:HGNC Symbol;Acc:HGNC:44661]	UP	1.02562	0.107339	9.5549	1.23701e-21	5.45172e-20	458.346	615.348	646.465	476.188	627.113	649.807	655.984	589.893	1263.78	1282.89	1313.66	1211.52	1146.89	1240.18	946.716	1200.8	2.03563	1.10219	9.81265	2.49159e-12	4.06795e-11
301	ENSSSCG00000002445	TRIP11	thyroid hormone receptor interactor 11 [Source:HGNC Symbol;Acc:HGNC:12305]	Down	-1.22306	0.12805	-9.55145	1.27893e-21	5.62153e-20	144.939	152.68	153.966	162.15	149.357	109.313	158.033	147.205	65.0003	46.2997	63.2037	56.4506	68.0846	65.2727	78.3255	63.2339	0.429562	-1.14109	6.72806	4.22836e-11	5.64274e-10
302	ENSSSCG00000014924	CTSC	cathepsin C [Source:HGNC Symbol;Acc:HGNC:2528]	UP	3.93589	0.412407	9.5437	1.3782e-21	6.0419e-20	131.763	98.0856	103.281	55.4185	81.636	108.301	99.3916	96.8396	1786.98	418.627	263.511	3019.02	1368.4	2085.23	1434.83	1482.37	15.3075	4.01053	9.65239	1.98108e-22	1.58883e-20
303	ENSSSCG00000015840	WRN	WRN RecQ like helicase [Source:HGNC Symbol;Acc:HGNC:12791]	Down	-1.6526	0.173171	-9.54318	1.38517e-21	6.05645e-20	48.9404	76.8029	62.1601	68.76	67.7208	60.7296	66.5924	64.5295	18.1148	25.079	22.3644	19.5406	23.0145	18.6493	15.8921	20.3793	0.315813	-1.56725	5.46079	1.45447e-18	6.55148e-17
304	ENSSSCG00000028821	SASS6	SAS-6 centriolar assembly protein [Source:HGNC Symbol;Acc:HGNC:25403]	Down	-2.03815	0.213597	-9.54202	1.40076e-21	6.10855e-20	40.47	64.7735	50.6844	80.0489	63.0824	53.6445	62.6167	59.3315	14.9181	17.3624	16.5302	11.9415	14.3841	15.1526	10.2164	14.3579	0.241994	-1.95655	5.26288	2.09058e-21	1.38593e-19
305	ENSSSCG00000013599	ANGPTL4	angiopoietin like 4 [Source:NCBI gene;Acc:397628]	UP	2.8851	0.302663	9.53238	1.53714e-21	6.68574e-20	43.2935	21.2827	21.9951	26.683	25.9751	34.4135	17.8905	27.3619	246.149	136.97	212.948	246.429	65.2078	208.639	299.68	202.289	7.39309	2.94731	6.87706	6.21813e-24	5.90938e-22
306	ENSSSCG00000007080		kinesin family member 16B [Source:NCBI gene;Acc:100154597]	Down	-1.86081	0.195616	-9.51252	1.86095e-21	8.07302e-20	405.641	332.196	279.242	491.582	415.602	494.947	266.369	383.654	107.623	114.785	143.91	74.9057	69.0435	122.386	106.704	105.623	0.275307	-1.78587	7.92197	2.83203e-17	1.01662e-15
307	ENSSSCG00000033018	TM4SF1	transmembrane 4 L six family member 1 [Source:HGNC Symbol;Acc:HGNC:11853]	UP	3.68205	0.387138	9.51094	1.88942e-21	8.17519e-20	25.4114	28.6854	34.4272	28.7355	28.7581	31.377	34.787	30.3117	628.691	251.755	276.151	264.884	80.5508	892.837	329.194	389.152	12.8384	3.75164	7.74061	2.61844e-23	2.37844e-21
308	ENSSSCG00000030921	APOA1	apolipoprotein A1 [Source:NCBI gene;Acc:397691]	UP	1.78819	0.18808	9.50761	1.95098e-21	8.41962e-20	84.7046	73.1015	78.4174	122.126	89.0575	134.617	90.4463	96.0672	266.395	524.73	316.018	347.389	295.353	261.091	307.626	331.229	3.44789	1.86052	7.75974	5.82817e-20	3.32711e-18
309	ENSSSCG00000011199	TBC1D5	TBC1 domain family member 5 [Source:HGNC Symbol;Acc:HGNC:19166]	Down	-1.39558	0.147107	-9.48683	2.3816e-21	1.02249e-19	95.9985	71.2509	73.6358	85.1802	76.0699	90.0823	83.4889	82.2438	29.8362	30.8665	35.0051	34.7389	37.3986	23.3117	26.1085	31.0379	0.377389	-1.31745	5.85844	2.31321e-15	6.31753e-14
310	ENSSSCG00000026960		zinc finger protein 280D [Source:NCBI gene;Acc:100513772]	Down	-1.7293	0.18229	-9.48654	2.38833e-21	1.02274e-19	124.233	160.083	162.573	98.5217	131.731	127.532	158.033	137.53	38.3608	37.6185	58.3418	40.1668	55.6184	25.6428	32.9194	41.2384	0.299851	-1.65131	6.4951	2.95291e-17	1.05541e-15
311	ENSSSCG00000025672	RAVER2	ribonucleoprotein, PTB binding 2 [Source:HGNC Symbol;Acc:HGNC:25577]	Down	-1.62069	0.170922	-9.48204	2.49364e-21	1.06235e-19	63.999	67.5495	50.6844	57.471	59.3717	67.8148	66.5924	61.9261	26.6395	19.2916	19.4473	13.0271	20.1377	20.9805	21.5679	20.1559	0.325483	-1.53287	5.41943	1.84879e-17	6.89249e-16
312	ENSSSCG00000017206	GRB2	growth factor receptor bound protein 2 [Source:NCBI gene;Acc:100192436]	UP	1.11151	0.117244	9.48034	2.53444e-21	1.07698e-19	56.4697	45.3415	45.9029	55.4185	44.5287	51.6202	47.708	49.5699	119.345	98.3869	98.2088	113.987	99.7295	107.234	113.515	107.201	2.16262	1.18785	6.32659	1.3526e-14	3.28967e-13
313	ENSSSCG00000027312	PTCH1	patched 1 [Source:HGNC Symbol;Acc:HGNC:9585]	Down	-2.37697	0.25092	-9.47302	2.71871e-21	1.15233e-19	517.639	495.055	553.703	379.719	491.672	657.904	466.146	508.834	96.9677	172.659	105.015	56.4506	41.2343	125.883	87.4067	97.9453	0.19249	-2.30587	8.22395	1.49824e-20	9.12316e-19
314	ENSSSCG00000032531	SMG1	SMG1 nonsense mediated mRNA decay associated PI3K related kinase [Source:HGNC Symbol;Acc:HGNC:30045]	Down	-1.39591	0.147596	-9.45763	3.15008e-21	1.33177e-19	352.936	357.18	370.092	340.721	332.11	373.487	361.785	355.473	127.869	139.864	165.302	182.379	147.676	78.0941	102.164	134.764	0.379112	-1.32115	7.92726	2.543e-13	5.00114e-12
315	ENSSSCG00000029030	SMCHD1	structural maintenance of chromosomes flexible hinge domain containing 1 [Source:HGNC Symbol;Acc:HGNC:29090]	Down	-1.29788	0.137241	-9.45692	3.1714e-21	1.33738e-19	126.116	148.054	164.485	112.889	126.165	135.63	163.002	139.477	52.2134	50.158	68.0655	72.7345	54.6594	46.6234	52.217	56.6673	0.406284	-1.22573	6.62449	2.32769e-12	3.82313e-11
316	ENSSSCG00000008747	NCAPG	non-SMC condensin I complex subunit G [Source:HGNC Symbol;Acc:HGNC:24304]	Down	-1.96289	0.207682	-9.45143	3.34242e-21	1.40593e-19	65.8813	91.6082	53.5533	119.047	90.9129	84.0093	89.4524	84.9235	21.3116	26.0436	17.5026	15.1982	23.9734	24.4773	23.8382	21.7636	0.256272	-1.89373	5.77232	4.4407e-20	2.58899e-18
317	ENSSSCG00000015034	SDHD	succinate dehydrogenase complex subunit D [Source:NCBI gene;Acc:100048954]	UP	1.1476	0.121436	9.45023	3.381e-21	1.41857e-19	47.0581	47.1921	48.7718	38.9982	46.3841	52.6324	56.6532	48.2414	123.607	97.4224	103.071	106.388	93.9759	109.565	115.785	107.116	2.22042	1.22549	6.31359	4.63939e-15	1.21459e-13
318	ENSSSCG00000028512	LDLR	low density lipoprotein receptor [Source:HGNC Symbol;Acc:HGNC:6547]	UP	3.77719	0.399842	9.44671	3.49649e-21	1.45965e-19	111.998	135.099	106.15	160.098	151.212	118.423	93.4281	125.201	1683.61	1290.61	2017.66	2266.71	134.251	2050.26	2573.39	1716.64	13.7111	3.85208	9.87397	3.32198e-22	2.56416e-20
319	ENSSSCG00000006069	RGS22	regulator of G protein signaling 22 [Source:HGNC Symbol;Acc:HGNC:24499]	Down	-2.9673	0.314376	-9.43869	3.77485e-21	1.57191e-19	28.2349	47.1921	44.9466	26.683	33.3966	41.4986	38.7627	37.2449	7.45905	5.78747	5.83418	2.17118	3.83575	4.66234	3.40545	4.73649	0.127171	-2.85058	4.51055	1.81093e-27	2.52318e-25
320	ENSSSCG00000011351	TMA7	translation machinery associated 7 homolog [Source:HGNC Symbol;Acc:HGNC:26932]	UP	1.59362	0.169131	9.42242	4.40799e-21	1.8264e-19	30.1172	40.7148	36.3398	42.077	42.6734	44.5351	42.7384	39.8851	118.279	101.281	105.988	100.96	96.8527	166.678	154.381	120.631	3.02447	1.66682	6.36207	3.12559e-19	1.5959e-17
321	ENSSSCG00000024267	TMEM50A	transmembrane protein 50A [Source:HGNC Symbol;Acc:HGNC:30590]	UP	1.57169	0.166929	9.41529	4.7178e-21	1.94507e-19	34.823	38.8641	44.9466	32.8406	37.1073	47.5715	45.7201	40.2676	106.558	81.9891	105.988	120.5	120.826	159.685	144.164	119.959	2.97904	1.64631	6.35994	4.94253e-19	2.43294e-17
322	ENSSSCG00000026302		marker of proliferation Ki-67 [Source:NCBI gene;Acc:102164100]	Down	-2.39341	0.254547	-9.40263	5.32148e-21	2.18853e-19	317.172	370.134	203.694	737.887	307.99	391.706	307.12	376.529	77.7872	64.6267	56.3971	47.7659	74.7971	95.5779	85.1364	71.7269	0.190495	-2.32181	7.79245	5.92485e-20	3.35898e-18
323	ENSSSCG00000037892	YPEL4	yippee like 4 [Source:HGNC Symbol;Acc:HGNC:18328]	Down	-4.05027	0.430914	-9.39926	5.49481e-21	2.25423e-19	26.3525	35.1628	34.4272	33.8668	30.6135	35.4256	28.8236	32.096	1.06558	1.92916	2.91709	2.17118	2.87681	1.16558	1.13515	1.89436	0.0590218	-3.80178	4.24877	5.1818e-40	1.52132e-37
324	ENSSSCG00000035945	FDX1	ferredoxin 1 [Source:NCBI gene;Acc:397133]	UP	2.41533	0.257164	9.39215	5.8785e-21	2.4057e-19	89.4104	91.6082	89.8931	87.2328	143.791	149.8	89.4524	105.884	762.954	466.856	667.042	422.294	217.679	742.477	675.415	564.96	5.33565	2.48884	8.41275	5.40356e-22	3.94844e-20
325	ENSSSCG00000004331	CASP8AP2	caspase 8 associated protein 2 [Source:HGNC Symbol;Acc:HGNC:1510]	Down	-1.65586	0.176341	-9.39013	5.99278e-21	2.44644e-19	59.2932	80.5042	69.8106	88.259	77.9253	53.6445	79.5133	72.7072	21.3116	21.2207	27.2262	17.3694	27.8092	24.4773	21.5679	22.9975	0.316303	-1.57467	5.6231	8.56535e-18	3.37091e-16
326	ENSSSCG00000038967		NAD kinase [Source:NCBI gene;Acc:110261345]	UP	1.15587	0.123199	9.38208	6.46829e-21	2.63408e-19	56.4697	53.6695	51.6407	63.6286	63.0824	58.7053	52.6775	57.1248	117.214	110.926	105.015	151.982	129.457	131.711	146.435	127.534	2.23255	1.2318	6.56019	1.6862e-13	3.43103e-12
327	ENSSSCG00000016123	PARD3B	par-3 family cell polarity regulator beta [Source:HGNC Symbol;Acc:HGNC:14446]	Down	-1.51037	0.16099	-9.3818	6.48547e-21	2.63462e-19	67.7637	72.1762	65.9854	81.0752	65.8654	86.0336	65.5984	72.0711	25.5739	24.1144	25.2815	21.7118	18.2198	27.974	35.1897	25.4379	0.352955	-1.43133	5.65124	5.68059e-16	1.67297e-14
328	ENSSSCG00000002307	ERH	ERH mRNA splicing and mitosis factor [Source:NCBI gene;Acc:100152505]	UP	1.57059	0.167507	9.37628	6.83392e-21	2.76941e-19	18.8232	29.6107	21.9951	24.6304	28.7581	29.3527	25.8418	25.5732	73.5249	81.0245	68.0655	65.1354	61.372	97.909	86.2715	76.1861	2.97914	1.64484	5.71749	2.99419e-20	1.76443e-18
329	ENSSSCG00000006132	MMP16	matrix metallopeptidase 16 [Source:HGNC Symbol;Acc:HGNC:7162]	Down	-1.51166	0.161313	-9.37103	7.18293e-21	2.90375e-19	85.6458	81.4296	92.762	120.073	108.539	118.423	102.373	101.321	33.0329	27.9728	30.1433	36.91	34.5218	33.8019	53.3521	35.6764	0.352113	-1.44647	6.11826	5.36633e-16	1.58683e-14
330	ENSSSCG00000007034	PSD3	pleckstrin and Sec7 domain containing 3 [Source:HGNC Symbol;Acc:HGNC:19093]	Down	-1.53996	0.164412	-9.36647	7.49974e-21	3.02416e-19	77.1753	74.9522	81.2863	56.4447	73.2869	73.8877	73.5498	72.9404	29.8362	23.1499	16.5302	35.8244	23.0145	24.4773	23.8382	25.2387	0.346018	-1.45344	5.66379	3.66387e-16	1.11551e-14
331	ENSSSCG00000008250		catenin alpha 2 [Source:NCBI gene;Acc:100525337]	Down	-2.04651	0.218649	-9.3598	7.98853e-21	3.20603e-19	55.5286	67.5495	55.466	55.4185	70.5038	73.8877	86.4707	66.4035	13.8525	17.3624	9.72364	14.1127	10.5483	20.9805	27.2436	16.2605	0.244874	-1.95725	5.42329	8.33389e-20	4.5979e-18
332	ENSSSCG00000023324		lysine methyltransferase 2A [Source:NCBI gene;Acc:100623006]	Down	-1.24122	0.132645	-9.35748	8.16614e-21	3.26941e-19	324.701	273.899	338.534	281.197	256.04	243.931	276.309	284.944	106.558	102.245	137.103	165.01	125.621	89.7499	116.921	120.458	0.422743	-1.16697	7.65677	1.58222e-11	2.28488e-10
333	ENSSSCG00000004661	MYEF2	myelin expression factor 2 [Source:HGNC Symbol;Acc:HGNC:17940]	Down	-1.76524	0.188744	-9.35256	8.55529e-21	3.41697e-19	63.999	108.264	73.6358	129.31	89.0575	106.277	113.306	97.6928	33.0329	26.0436	28.1986	26.0541	24.9324	29.1396	34.0545	28.7794	0.294591	-1.67969	6.00848	3.24755e-18	1.37966e-16
334	ENSSSCG00000035281	ZNF292	zinc finger protein 292 [Source:HGNC Symbol;Acc:HGNC:18410]	Down	-1.38099	0.147825	-9.34204	9.44931e-21	3.7597e-19	189.174	194.321	233.34	172.413	189.247	160.934	228.601	195.433	68.197	78.1308	103.071	71.6489	89.1812	53.6169	59.0279	74.6962	0.382209	-1.30373	7.07887	3.46055e-13	6.5927e-12
335	ENSSSCG00000022101	BRCA1	BRCA1 DNA repair associated [Source:HGNC Symbol;Acc:HGNC:1100]	Down	-2.13	0.228004	-9.34194	9.45865e-21	3.7597e-19	45.1758	70.3255	48.7718	100.574	76.9976	69.8391	68.5802	68.6092	15.9837	17.3624	17.5026	13.0271	13.4251	19.8149	12.4867	15.6575	0.228213	-2.0423	5.44866	1.08222e-20	6.66396e-19
336	ENSSSCG00000017866	TAX1BP3	Tax1 binding protein 3 [Source:HGNC Symbol;Acc:HGNC:30684]	UP	1.32298	0.141779	9.33133	1.04555e-20	4.14601e-19	47.9993	36.0881	36.3398	48.2346	39.8903	44.5351	35.781	41.2669	84.1807	112.856	89.4575	111.816	124.662	108.399	89.677	103.007	2.49611	1.39582	6.213	6.37306e-17	2.16486e-15
337	ENSSSCG00000009480	NDFIP2	Nedd4 family interacting protein 2 [Source:HGNC Symbol;Acc:HGNC:18537]	UP	1.26517	0.135618	9.3289	1.06977e-20	4.23197e-19	39.5288	42.5654	45.9029	35.9194	39.8903	43.5229	51.6836	42.7162	110.82	92.5995	83.6233	117.244	90.1401	118.89	107.839	103.022	2.41178	1.34069	6.22221	1.49635e-16	4.7585e-15
338	ENSSSCG00000017472	IGFBP4	insulin like growth factor binding protein 4 [Source:NCBI gene;Acc:100144490]	UP	2.57027	0.27554	9.32813	1.07759e-20	4.25277e-19	179.762	171.187	169.267	173.439	173.477	206.481	240.528	187.734	1147.63	838.218	577.584	2005.08	459.331	1354.41	1423.48	1115.1	5.9398	2.64595	9.36823	4.51378e-22	3.37323e-20
339	ENSSSCG00000039793	PATJ	PATJ crumbs cell polarity complex component [Source:HGNC Symbol;Acc:HGNC:28881]	Down	-1.54456	0.165754	-9.31842	1.18088e-20	4.64937e-19	189.174	185.067	210.388	105.706	147.501	159.921	179.899	168.237	67.1315	58.8392	55.4248	69.4777	59.4541	39.6298	53.3521	57.6156	0.342468	-1.47035	6.8246	7.01739e-15	1.78596e-13
340	ENSSSCG00000023745	MCOLN3	mucolipin 3 [Source:HGNC Symbol;Acc:HGNC:13358]	Down	-2.31607	0.248664	-9.31404	1.23056e-20	4.8221e-19	37.6465	65.6988	58.3349	34.8931	49.1672	60.7296	56.6532	51.8748	8.52463	12.5395	13.6131	9.7703	8.63044	13.987	5.67576	10.3915	0.20032	-2.24281	5.03697	4.02173e-23	3.63304e-21
341	ENSSSCG00000033894		laminin subunit alpha 2 [Source:NCBI gene;Acc:100154420]	Down	-1.74528	0.188397	-9.26383	1.97236e-20	7.65672e-19	538.345	411.774	573.786	369.456	472.19	543.53	654.99	509.153	76.7217	137.935	164.33	213.861	162.06	153.857	154.381	151.878	0.298295	-1.6683	8.35095	3.57686e-16	1.09104e-14
342	ENSSSCG00000004064	ARID1B	AT-rich interaction domain 1B [Source:HGNC Symbol;Acc:HGNC:18040]	Down	-1.14604	0.123947	-9.24625	2.325e-20	8.98368e-19	195.762	164.71	182.655	194.991	159.561	171.055	168.966	176.814	53.2789	67.5204	75.8444	85.7615	97.8116	95.5779	84.0012	79.9709	0.452287	-1.0677	7.00976	4.89132e-10	5.37555e-09
343	ENSSSCG00000029652	TMBIM6	transmembrane BAX inhibitor motif containing 6 [Source:HGNC Symbol;Acc:HGNC:11723]	UP	1.33808	0.144766	9.24303	2.39608e-20	9.21548e-19	302.113	258.169	282.111	285.303	249.547	298.587	303.144	282.711	717.134	507.368	548.413	775.111	609.884	951.116	896.77	715.114	2.52949	1.41444	8.9757	3.13177e-15	8.41329e-14
344	ENSSSCG00000016842	NIPBL	NIPBL cohesin loading factor [Source:HGNC Symbol;Acc:HGNC:28862]	Down	-1.04541	0.113311	-9.226	2.80918e-20	1.07793e-18	242.82	247.065	262.029	238.094	232.848	195.347	278.296	242.357	109.755	111.891	137.103	135.699	131.374	88.5844	105.569	117.139	0.483334	-0.971875	7.48672	2.23652e-09	2.19004e-08
345	ENSSSCG00000021576		CD83 molecule [Source:NCBI gene;Acc:100153365]	UP	4.08495	0.443137	9.21825	3.01992e-20	1.15613e-18	20.7056	12.0294	11.4757	12.3152	15.7706	28.3405	10.9331	15.9386	444.346	435.025	368.526	223.631	28.7681	188.825	203.192	270.33	16.9608	4.15561	7.19415	3.4237e-22	2.63033e-20
346	ENSSSCG00000012290		WD repeat domain 45 [Source:NCBI gene;Acc:100462757]	UP	1.2469	0.135292	9.21632	3.0748e-20	1.17443e-18	39.5288	31.4614	36.3398	41.0507	34.3242	36.4378	32.7992	35.9917	85.2463	67.5204	82.6509	84.676	91.0991	94.4123	93.0824	85.5268	2.37629	1.31882	5.9701	1.26655e-16	4.05912e-15
347	ENSSSCG00000017430	EIF1	eukaryotic translation initiation factor 1 [Source:HGNC Symbol;Acc:HGNC:3249]	UP	1.75925	0.190944	9.21342	3.15909e-20	1.20386e-18	113.881	105.488	98.4999	111.863	105.756	113.362	100.385	107.034	356.969	431.166	319.908	622.043	274.256	272.747	258.815	362.272	3.38466	1.83082	7.89411	5.90242e-19	2.86258e-17
348	ENSSSCG00000035739	SLC26A1	solute carrier family 26 member 1 [Source:HGNC Symbol;Acc:HGNC:10993]	Down	-2.79008	0.302838	-9.21312	3.16777e-20	1.2044e-18	36.7053	28.6854	33.4708	32.8406	31.5412	26.3162	33.7931	31.9075	3.19674	7.71662	5.83418	4.34236	3.83575	3.49675	3.40545	4.54684	0.1425	-2.67847	4.33163	6.56465e-28	9.55127e-26
349	ENSSSCG00000000265	ESPL1	extra spindle pole bodies like 1, separase [Source:HGNC Symbol;Acc:HGNC:16856]	Down	-2.54085	0.275798	-9.21271	3.17983e-20	1.20623e-18	46.1169	63.8482	40.165	106.732	56.5886	67.8148	50.6897	61.7079	10.6558	12.5395	9.72364	6.51354	10.5483	12.8214	11.3515	10.5934	0.17167	-2.44112	5.23728	6.28885e-22	4.53487e-20
350	ENSSSCG00000017389	RAMP2	receptor activity modifying protein 2 [Source:NCBI gene;Acc:397155]	UP	1.56537	0.169978	9.20927	3.28339e-20	1.23704e-18	25.4114	22.2081	23.9077	21.5516	23.1921	26.3162	23.854	23.7773	84.1807	54.0164	67.0931	66.2209	58.4952	89.7499	74.92	70.668	2.97208	1.6354	5.61479	2.0708e-19	1.08773e-17
351	ENSSSCG00000009120	ZGRF1	zinc finger GRF-type containing 1 [Source:HGNC Symbol;Acc:HGNC:25654]	Down	-3.0722	0.334035	-9.19723	3.67304e-20	1.3776e-18	24.4702	55.5201	27.733	65.6812	51.0225	42.5107	49.6958	45.2334	6.39347	5.78747	4.86182	4.34236	4.79469	6.9935	4.54061	5.3877	0.119109	-2.98497	4.76071	5.41228e-25	5.8807e-23
352	ENSSSCG00000004802	AQR	aquarius intron-binding spliceosomal factor [Source:HGNC Symbol;Acc:HGNC:29513]	Down	-1.06578	0.115964	-9.19064	3.90519e-20	1.45979e-18	107.292	132.323	121.451	118.021	118.743	136.642	124.239	122.673	54.3445	69.4496	59.3142	64.0498	64.2488	45.4578	51.0818	58.2781	0.475068	-0.988741	6.51506	6.23044e-10	6.70823e-09
353	ENSSSCG00000039243	CD81	CD81 molecule [Source:HGNC Symbol;Acc:HGNC:1701]	UP	1.11484	0.121304	9.19051	3.90976e-20	1.45979e-18	244.702	174.888	179.786	209.359	200.379	179.152	209.716	199.712	414.51	370.398	353.941	471.146	379.739	539.665	501.737	433.019	2.16822	1.1888	8.31913	1.23814e-12	2.15182e-11
354	ENSSSCG00000016494	BRAF	B-Raf proto-oncogene, serine/threonine kinase [Source:HGNC Symbol;Acc:HGNC:1097]	Down	-1.12846	0.122818	-9.18809	3.9986e-20	1.48961e-18	144.939	161.008	172.136	140.599	152.14	168.019	163.002	157.406	72.4593	75.2371	82.6509	90.1039	76.715	48.9545	55.6224	71.6776	0.455367	-1.05296	6.84654	5.80464e-10	6.28269e-09
355	ENSSSCG00000040682	MAPK3	mitogen-activated protein kinase 3 [Source:HGNC Symbol;Acc:HGNC:6877]	UP	1.39929	0.152454	9.17847	4.37271e-20	1.62534e-18	84.7046	63.8482	66.9417	83.1277	65.8654	75.912	53.6714	70.5816	168.361	246.932	161.412	159.582	144.8	215.633	206.598	186.188	2.63792	1.4715	7.02905	9.21806e-16	2.65419e-14
356	ENSSSCG00000012772	BCAP31	B cell receptor associated protein 31 [Source:HGNC Symbol;Acc:HGNC:16695]	UP	2.09079	0.227871	9.17529	4.5037e-20	1.67029e-18	85.6458	75.8775	77.4611	87.2328	74.2146	98.1796	87.4646	83.7251	401.723	231.499	218.782	267.055	283.846	589.785	505.142	356.833	4.26196	2.16538	7.8055	2.50024e-20	1.48398e-18
357	ENSSSCG00000007228	HM13	histocompatibility minor 13 [Source:HGNC Symbol;Acc:HGNC:16435]	UP	1.01763	0.11097	9.17034	4.71532e-20	1.74488e-18	61.1755	64.7735	68.8543	76.9701	63.0824	66.8026	56.6532	65.4731	104.427	129.253	140.993	133.527	137.128	145.698	136.218	132.464	2.02318	1.09052	6.65813	2.20423e-11	3.11606e-10
358	ENSSSCG00000029815	SRGAP1	SLIT-ROBO Rho GTPase activating protein 1 [Source:HGNC Symbol;Acc:HGNC:17382]	Down	-2.30074	0.250958	-9.16783	4.82643e-20	1.77807e-18	87.5281	137.875	103.281	278.119	132.659	184.213	124.239	149.702	26.6395	28.9373	31.1157	32.5677	27.8092	38.4643	27.2436	30.3967	0.203048	-2.22376	6.49826	6.4167e-20	3.61291e-18
359	ENSSSCG00000013784	DNAJB1	DnaJ heat shock protein family (Hsp40) member B1 [Source:NCBI gene;Acc:396741]	UP	1.57933	0.172314	9.16542	4.93553e-20	1.81024e-18	62.1167	45.3415	59.2912	61.5761	58.444	65.7904	47.708	57.1811	222.706	156.262	148.772	245.343	153.43	131.711	137.353	170.797	2.98694	1.65145	6.8611	1.99818e-17	7.3991e-16
360	ENSSSCG00000013647	CDC37	cell division cycle 37 [Source:HGNC Symbol;Acc:HGNC:1735]	UP	1.07651	0.117535	9.15904	5.23627e-20	1.91631e-18	53.6462	62.9228	60.2475	75.9438	59.3717	67.8148	58.641	62.6554	121.476	152.403	121.546	150.897	115.073	138.704	123.732	131.976	2.10637	1.14903	6.63089	3.20207e-12	5.14113e-11
361	ENSSSCG00000035059	MCM10	minichromosome maintenance 10 replication initiation factor [Source:HGNC Symbol;Acc:HGNC:18043]	Down	-2.38731	0.26071	-9.15696	5.33818e-20	1.94932e-18	34.823	56.4455	36.3398	69.7862	60.2993	54.6567	42.7384	50.727	10.6558	14.4687	8.75128	7.59912	6.71256	10.4903	9.08121	9.67984	0.190822	-2.27115	5.00161	7.69902e-22	5.50346e-20
362	ENSSSCG00000013936	NDUFA13	NADH:ubiquinone oxidoreductase subunit A13 [Source:NCBI gene;Acc:100622110]	UP	1.84601	0.201619	9.15594	5.38871e-20	1.96345e-18	15.9998	13.88	15.301	21.5516	16.6983	18.2189	13.9148	16.5092	69.2626	45.3352	49.5906	51.0227	53.7005	80.4253	66.9739	59.473	3.60241	1.91055	5.31383	4.233e-21	2.71854e-19
363	ENSSSCG00000028056	ZFP36	ZFP36 ring finger protein [Source:NCBI gene;Acc:100316849]	UP	2.68907	0.294246	9.13886	6.31114e-20	2.29452e-18	33.8818	29.6107	25.8204	32.8406	23.1921	26.3162	27.8296	28.4988	176.886	202.561	159.468	402.754	140.964	95.5779	107.839	183.721	6.44664	2.74989	6.7669	3.06526e-22	2.39981e-20
364	ENSSSCG00000033654		FA complementation group C [Source:NCBI gene;Acc:102158362]	Down	-2.12086	0.232184	-9.13439	6.57756e-20	2.38616e-18	35.7642	38.8641	32.5145	45.1558	40.818	36.4378	42.7384	38.899	7.45905	9.64578	10.696	7.59912	10.5483	9.32467	6.81091	8.86912	0.228004	-2.0181	4.68503	4.68165e-22	3.48285e-20
365	ENSSSCG00000009448	DIAPH3	diaphanous related formin 3 [Source:HGNC Symbol;Acc:HGNC:15480]	Down	-2.87551	0.314952	-9.13	6.84974e-20	2.47949e-18	30.1172	52.7441	26.7767	69.7862	49.1672	41.4986	44.7262	44.9737	7.45905	6.75204	4.86182	4.34236	5.75363	8.15909	5.67576	6.14339	0.1366	-2.777	4.77365	7.29389e-24	6.85251e-22
366	ENSSSCG00000033606	HIST1H2AC	histone cluster 1 H2A family member c [Source:HGNC Symbol;Acc:HGNC:4733]	Down	-3.70142	0.405485	-9.12837	6.95391e-20	2.51172e-18	42.3523	58.2962	38.2524	87.2328	48.2395	72.8756	54.6654	57.4163	4.26231	0.964578	0.972364	1.08559	3.83575	11.6558	9.08121	4.55109	0.0792648	-3.58	5.02861	6.72097e-28	9.69293e-26
367	ENSSSCG00000022801	S100PBP	S100P binding protein [Source:HGNC Symbol;Acc:HGNC:25768]	Down	-1.34369	0.14725	-9.12521	7.15998e-20	2.58055e-18	64.9402	81.4296	91.8057	82.1014	77.9253	90.0823	93.4281	83.1018	35.1641	35.6894	33.0604	28.2253	40.2754	25.6428	29.5139	32.5102	0.391209	-1.26917	5.88477	1.03579e-14	2.56081e-13
368	ENSSSCG00000033566		histone H4 [Source:NCBI gene;Acc:110261487]	Down	-3.52356	0.386297	-9.12138	7.41724e-20	2.66748e-18	20.7056	34.2374	27.733	31.8143	31.5412	42.5107	40.7505	32.7561	2.13116	1.92916	1.94473	2.17118	1.91788	5.82792	4.54061	2.92323	0.0892423	-3.34841	4.30582	2.45573e-29	3.9583e-27
369	ENSSSCG00000011562	EMC3	ER membrane protein complex subunit 3 [Source:HGNC Symbol;Acc:HGNC:23999]	UP	1.16283	0.12749	9.12098	7.44493e-20	2.67165e-18	40.47	39.7894	38.2524	43.1033	42.6734	48.5837	42.7384	42.2301	100.164	102.245	102.098	84.676	77.674	103.737	90.8121	94.4867	2.23743	1.2324	6.13219	2.5446e-15	6.90359e-14
370	ENSSSCG00000031321	NR4A1	nuclear receptor subfamily 4 group A member 1 [Source:HGNC Symbol;Acc:HGNC:7980]	UP	5.43733	0.597227	9.1043	8.68239e-20	3.10901e-18	15.0586	12.0294	8.60679	16.4203	8.34914	8.09728	7.95133	10.9304	157.706	369.433	959.723	1432.98	80.5508	257.594	56.7576	473.535	43.3227	5.50172	7.95359	3.46482e-19	1.7474e-17
371	ENSSSCG00000002410	CEP128	centrosomal protein 128 [Source:HGNC Symbol;Acc:HGNC:20359]	Down	-2.37192	0.260601	-9.10176	8.8879e-20	3.17575e-18	30.1172	37.9388	41.1213	49.2609	36.1796	31.377	49.6958	39.3844	6.39347	10.6104	6.80655	6.51354	7.6715	9.32467	5.67576	7.57083	0.192229	-2.33153	4.65238	1.11437e-23	1.02929e-21
372	ENSSSCG00000011068		YME1 like 1 ATPase [Source:NCBI gene;Acc:100515849]	Down	-1.80234	0.198037	-9.101	8.95066e-20	3.19131e-18	41.4111	54.5948	42.0776	63.6286	52.8779	46.5594	55.6593	50.9727	13.8525	13.5041	16.5302	11.9415	17.2609	15.1526	13.6218	14.5519	0.285485	-1.69831	5.10897	7.73766e-19	3.66613e-17
373	ENSSSCG00000024316	COX5A	cytochrome c oxidase subunit 5A [Source:HGNC Symbol;Acc:HGNC:2267]	UP	1.59578	0.175471	9.09426	9.52296e-20	3.38809e-18	16.9409	16.656	20.0825	27.7092	28.7581	23.2797	19.8783	21.9007	86.3119	64.6267	59.3142	65.1354	55.6184	64.1071	68.1091	66.1747	3.02158	1.68637	5.51966	6.17226e-20	3.48722e-18
374	ENSSSCG00000011425	RAD54L2	RAD54 like 2 [Source:HGNC Symbol;Acc:HGNC:29123]	Down	-1.28886	0.14182	-9.08804	1.00842e-19	3.57343e-18	74.3518	74.0269	66.9417	79.0226	74.2146	80.9728	70.568	74.2998	26.6395	35.6894	34.0327	34.7389	26.8503	27.974	26.1085	30.2905	0.407679	-1.20491	5.75414	5.98261e-14	1.31322e-12
375	ENSSSCG00000040355	TICRR	TOPBP1 interacting checkpoint and replication regulator [Source:HGNC Symbol;Acc:HGNC:28704]	Down	-2.80469	0.308686	-9.08591	1.02837e-19	3.63541e-18	28.2349	42.5654	23.9077	47.2083	50.0948	43.5229	33.7931	38.4753	5.32789	6.75204	5.83418	4.34236	6.71256	5.82792	3.40545	5.45749	0.141844	-2.75304	4.57522	4.51127e-25	5.01147e-23
376	ENSSSCG00000004782		BUB1 mitotic checkpoint serine/threonine kinase B [Source:NCBI gene;Acc:102164975]	Down	-2.28781	0.251899	-9.08223	1.06373e-19	3.7524e-18	54.5874	99.9363	52.597	131.362	82.5637	80.9728	80.5072	83.2181	22.3772	16.3978	15.5578	9.7703	17.2609	22.1461	15.8921	17.0575	0.204973	-2.21961	5.68176	1.42738e-20	8.724e-19
377	ENSSSCG00000011615	RAB7A	RAB7A, member RAS oncogene family [Source:HGNC Symbol;Acc:HGNC:9788]	UP	1.05692	0.116378	9.08174	1.06857e-19	3.76151e-18	114.822	94.3843	94.6747	114.942	95.5513	111.338	97.4037	103.302	196.066	188.093	175.998	234.487	202.336	264.588	245.193	215.251	2.08371	1.13263	7.33507	5.79451e-12	8.93691e-11
378	ENSSSCG00000031172	RNF11	ring finger protein 11 [Source:HGNC Symbol;Acc:HGNC:10056]	UP	1.08818	0.119972	9.07027	1.18717e-19	4.16328e-18	79.0576	89.7576	99.4562	65.6812	89.9852	106.277	111.319	91.6476	204.591	177.482	188.639	230.145	167.814	196.984	199.787	195.063	2.1284	1.16529	7.18478	2.43044e-12	3.98393e-11
379	ENSSSCG00000013249	CKAP5	cytoskeleton associated protein 5 [Source:HGNC Symbol;Acc:HGNC:28959]	Down	-1.24307	0.137049	-9.07022	1.18772e-19	4.16328e-18	235.291	280.377	212.301	395.113	259.751	270.247	268.357	274.491	127.869	102.245	107.932	109.645	130.416	108.399	124.867	115.91	0.422274	-1.16778	7.60318	1.4422e-11	2.10392e-10
380	ENSSSCG00000039582		proteasome subunit alpha 2 [Source:NCBI gene;Acc:100620420]	UP	1.20764	0.133218	9.06511	1.24475e-19	4.35401e-18	38.5876	56.4455	40.165	51.3134	51.9502	51.6202	54.6654	49.2496	136.394	100.316	117.656	100.96	96.8527	127.049	118.056	113.898	2.31266	1.28158	6.38622	7.3479e-15	1.8643e-13
381	ENSSSCG00000008892		zinc finger protein 11-like [Source:NCBI gene;Acc:100620089]	Down	-1.91512	0.211707	-9.04612	1.48144e-19	5.13909e-18	129.88	152.68	143.446	108.784	141.008	149.8	167.972	141.939	27.705	54.9809	49.5906	48.8515	40.2754	19.8149	20.4327	37.3787	0.263344	-1.83036	6.49702	4.89209e-18	2.01077e-16
382	ENSSSCG00000016769	CDK13	cyclin dependent kinase 13 [Source:HGNC Symbol;Acc:HGNC:1733]	Down	-1.09734	0.121305	-9.04611	1.48157e-19	5.13909e-18	126.116	116.592	131.971	101.601	119.671	120.447	140.142	122.363	51.1478	62.6976	55.4248	73.8201	55.6184	47.7889	53.3521	57.1214	0.46682	-1.01911	6.50183	3.06811e-10	3.49326e-09
383	ENSSSCG00000034688		histone H4 [Source:NCBI gene;Acc:110261487]	Down	-7.72595	0.854525	-9.04121	1.54941e-19	5.36321e-18	16.9409	46.2668	19.1262	70.8125	50.0948	44.5351	37.7688	40.7922	0	0	0	0	0	0	0	0	0	-7.97641	4.48056	9.24915e-36	2.23625e-33
384	ENSSSCG00000004753	INO80	INO80 complex ATPase subunit [Source:HGNC Symbol;Acc:HGNC:26956]	Down	-1.09781	0.1215	-9.03546	1.63315e-19	5.64131e-18	95.0574	110.115	109.976	105.706	100.19	114.374	105.355	105.825	42.6231	57.8747	57.3695	57.5362	44.1111	44.2922	40.8655	49.2389	0.465288	-1.02822	6.29444	3.42083e-11	4.62515e-10
385	ENSSSCG00000021145	AP1S1	adaptor related protein complex 1 subunit sigma 1 [Source:HGNC Symbol;Acc:HGNC:559]	UP	1.94372	0.21513	9.03509	1.63869e-19	5.64871e-18	13.1763	12.0294	14.3446	17.4466	13.9152	14.1702	13.9148	14.1424	51.1478	51.1226	40.8393	47.7659	45.0701	68.7694	77.1903	54.5579	3.85774	1.9968	5.17619	3.75735e-21	2.42253e-19
386	ENSSSCG00000033451		histone H2A type 1 [Source:NCBI gene;Acc:100158121]	Down	-6.32384	0.700124	-9.03245	1.67863e-19	5.77442e-18	35.7642	74.9522	30.6019	83.1277	52.8779	78.9485	62.6167	59.8413	1.06558	0	0.972364	0	0.958938	1.16558	1.13515	0.756802	0.0126468	-6.12363	4.99423	1.63414e-47	6.39689e-45
387	ENSSSCG00000001868	TSPAN3	tetraspanin 3 [Source:NCBI gene;Acc:100157865]	UP	1.29879	0.143869	9.02759	1.75489e-19	6.01186e-18	138.351	151.755	146.315	132.389	146.574	161.946	167.972	149.329	467.789	311.559	290.737	310.479	289.599	458.074	446.115	367.764	2.46278	1.37435	8.03065	6.73382e-15	1.71911e-13
388	ENSSSCG00000038202		pericentrin [Source:NCBI gene;Acc:110259171]	Down	-1.39615	0.154832	-9.01714	1.93055e-19	6.60003e-18	136.469	130.472	113.801	197.043	139.152	119.435	141.136	139.644	49.0166	46.2997	58.3418	57.5362	68.0846	40.7954	49.9467	52.8602	0.378535	-1.31727	6.60206	1.18164e-12	2.06674e-11
389	ENSSSCG00000011309	KIF15	kinesin family member 15 [Source:HGNC Symbol;Acc:HGNC:17273]	Down	-2.59418	0.287735	-9.01586	1.95323e-19	6.66386e-18	64.9402	102.712	55.466	157.019	94.6236	112.35	109.331	99.4917	17.0493	13.5041	13.6131	7.59912	29.7271	18.6493	14.757	16.4141	0.16498	-2.5064	5.88526	1.44714e-21	9.79109e-20
390	ENSSSCG00000012474	DIAPH2	diaphanous related formin 2 [Source:HGNC Symbol;Acc:HGNC:2877]	Down	-1.27112	0.141008	-9.01451	1.97745e-19	6.73265e-18	112.939	108.264	131.971	85.1802	105.756	95.1431	122.252	108.786	41.5576	37.6185	49.5906	48.8515	53.7005	36.1331	47.6764	45.0183	0.413823	-1.19366	6.28667	5.94979e-13	1.09053e-11
391	ENSSSCG00000025295	NDFIP1	Nedd4 family interacting protein 1 [Source:NCBI gene;Acc:100628119]	UP	1.18946	0.132364	8.98632	2.55649e-19	8.65092e-18	107.292	102.712	93.7184	123.152	116.888	130.569	128.215	114.65	316.477	200.632	209.058	255.113	247.406	308.88	294.004	261.653	2.2822	1.26505	7.5727	1.98898e-13	3.99766e-12
392	ENSSSCG00000001837	FANCI	FA complementation group I [Source:HGNC Symbol;Acc:HGNC:25568]	Down	-1.86698	0.207837	-8.98293	2.63653e-19	8.90363e-18	44.2346	73.1015	55.466	77.9964	71.4315	63.7661	57.6471	63.3776	21.3116	26.0436	17.5026	14.1127	16.3019	13.987	11.3515	17.2301	0.271865	-1.78425	5.3875	1.07748e-18	5.03261e-17
393	ENSSSCG00000016117	CARF	calcium responsive transcription factor [Source:HGNC Symbol;Acc:HGNC:14435]	Down	-1.86846	0.208141	-8.97692	2.78446e-19	9.38414e-18	35.7642	46.2668	47.8155	40.0245	43.6011	44.5351	42.7384	42.9636	10.6558	9.64578	14.5855	9.7703	14.3841	10.4903	12.4867	11.7169	0.272717	-1.78756	4.86167	1.57523e-20	9.52148e-19
394	ENSSSCG00000037697	MGP	matrix Gla protein [Source:NCBI gene;Acc:397206]	UP	2.91828	0.325351	8.96963	2.9751e-19	1.00063e-17	47.9993	35.1628	104.238	28.7355	60.2993	30.3648	119.27	60.867	482.707	294.196	524.104	280.082	599.336	522.182	518.764	460.196	7.56067	3.00053	8.05275	7.19809e-22	5.16785e-20
395	ENSSSCG00000008738	CC2D2A	coiled-coil and C2 domain containing 2A [Source:HGNC Symbol;Acc:HGNC:29253]	Down	-1.27647	0.142356	-8.96671	3.05511e-19	1.02547e-17	108.234	105.488	87.0242	120.073	105.756	117.411	89.4524	104.777	40.492	51.1226	56.3971	43.4236	38.3575	31.4708	39.7303	42.9991	0.410387	-1.20734	6.22909	9.13803e-13	1.63303e-11
396	ENSSSCG00000016527		solute carrier family 13 member 4 [Source:NCBI gene;Acc:100522048]	Down	-2.20914	0.246481	-8.96273	3.16737e-19	1.06101e-17	40.47	39.7894	45.9029	26.683	36.1796	43.5229	36.7749	38.4747	8.52463	9.64578	8.75128	8.68471	10.5483	4.66234	6.81091	8.23257	0.213974	-2.10101	4.66331	1.43144e-21	9.72494e-20
397	ENSSSCG00000002535	HSP90AA1	heat shock protein 90 alpha family class A member 1 [Source:NCBI gene;Acc:397028]	UP	1.14573	0.128189	8.93784	3.96855e-19	1.32139e-17	815.046	699.554	839.64	858.986	914.695	807.704	997.891	847.645	1665.5	2412.41	1586.9	2389.38	1791.3	1812.48	1468.89	1875.26	2.21232	1.21951	10.4176	3.14897e-13	6.09084e-12
398	ENSSSCG00000017298	TANC2	tetratricopeptide repeat, ankyrin repeat and coiled-coil containing 2 [Source:HGNC Symbol;Acc:HGNC:30212]	Down	-1.83155	0.204972	-8.9356	4.04979e-19	1.34575e-17	92.2339	89.7576	84.1553	129.31	89.9852	109.313	116.288	101.578	14.9181	37.6185	25.2815	32.5677	44.1111	20.9805	22.703	28.3115	0.278718	-1.76452	6.04495	2.94946e-18	1.25953e-16
399	ENSSSCG00000003653	NDUFS5	NADH:ubiquinone oxidoreductase subunit S5 [Source:NCBI gene;Acc:100514655]	UP	1.43717	0.160934	8.9302	4.25229e-19	1.41022e-17	22.5879	27.7601	24.8641	31.8143	31.5412	33.4013	27.8296	28.5426	86.3119	66.5559	75.8444	65.1354	66.1667	101.406	80.5958	77.4308	2.71281	1.5035	5.77506	1.34083e-17	5.10292e-16
400	ENSSSCG00000035954	ATAD5	ATPase family AAA domain containing 5 [Source:HGNC Symbol;Acc:HGNC:25752]	Down	-2.48956	0.278802	-8.92949	4.27984e-19	1.41652e-17	29.176	49.0428	29.6456	56.4447	49.1672	35.4256	43.7323	41.8049	8.52463	8.6812	9.72364	4.34236	6.71256	5.82792	7.94606	7.39405	0.176871	-2.38753	4.7261	5.61464e-22	4.08453e-20
401	ENSSSCG00000000941	METTL25	methyltransferase like 25 [Source:HGNC Symbol;Acc:HGNC:26228]	Down	-2.20309	0.246743	-8.92867	4.31161e-19	1.4242e-17	31.9995	38.8641	35.3835	33.8668	36.1796	36.4378	36.7749	35.6437	7.45905	7.71662	13.6131	6.51354	5.75363	5.82792	6.81091	7.67068	0.215204	-2.09736	4.56144	8.67111e-23	7.50325e-21
402	ENSSSCG00000039185	EPB41L5	erythrocyte membrane protein band 4.1 like 5 [Source:HGNC Symbol;Acc:HGNC:19819]	Down	-1.36266	0.152723	-8.92241	4.56237e-19	1.50404e-17	75.293	74.9522	85.1116	69.7862	77.9253	85.0215	82.495	78.655	31.9674	42.4414	31.1157	32.5677	32.6039	18.6493	22.703	30.2926	0.385133	-1.2931	5.8035	3.3244e-14	7.52843e-13
403	ENSSSCG00000036613	POLQ	DNA polymerase theta [Source:HGNC Symbol;Acc:HGNC:9186]	Down	-3.00575	0.337539	-8.90488	5.34443e-19	1.74113e-17	24.4702	42.5654	22.9514	52.3397	38.035	31.377	39.7566	35.9279	5.32789	4.82289	4.86182	3.25677	4.79469	4.66234	3.40545	4.44741	0.123787	-2.92327	4.46526	2.8661e-24	2.78826e-22
404	ENSSSCG00000029183	SEC11A	SEC11 homolog A, signal peptidase complex subunit [Source:HGNC Symbol;Acc:HGNC:17718]	UP	1.05779	0.118879	8.89804	5.68392e-19	1.8445e-17	42.3523	49.0428	39.2087	57.471	51.9502	53.6445	52.6775	49.4781	95.9021	104.174	104.043	99.8742	99.7295	117.724	98.7582	102.886	2.07943	1.12963	6.28669	2.40677e-13	4.7557e-12
405	ENSSSCG00000015135	SORL1	sortilin related receptor 1 [Source:HGNC Symbol;Acc:HGNC:11185]	Down	-1.25724	0.141311	-8.89701	5.73706e-19	1.85482e-17	402.817	498.756	432.252	619.866	536.2	664.99	494.97	521.407	183.28	258.507	266.428	199.748	174.527	201.646	241.787	217.989	0.418078	-1.18096	8.51617	1.55875e-11	2.25593e-10
406	ENSSSCG00000015882	BAZ2B	bromodomain adjacent to zinc finger domain 2B [Source:HGNC Symbol;Acc:HGNC:963]	Down	-1.33698	0.150273	-8.89699	5.73806e-19	1.85482e-17	262.584	258.169	285.937	223.726	221.716	207.493	270.345	247.139	84.1807	88.7412	124.463	115.072	125.621	64.1071	80.5958	97.5401	0.394678	-1.26612	7.42525	3.60119e-12	5.73713e-11
407	ENSSSCG00000030386	NUP205	nucleoporin 205 [Source:HGNC Symbol;Acc:HGNC:18658]	Down	-1.25998	0.141705	-8.89151	6.02851e-19	1.94493e-17	102.587	142.502	120.495	167.282	138.225	159.921	137.16	138.31	59.6724	67.5204	47.6458	57.5362	47.9469	69.935	54.4873	57.8206	0.41805	-1.18317	6.62653	1.84854e-11	2.64047e-10
408	ENSSSCG00000009146	RPL34	ribosomal protein L34 [Source:HGNC Symbol;Acc:HGNC:10340]	UP	1.07361	0.120923	8.87848	6.77782e-19	2.17821e-17	174.115	235.961	265.854	164.203	205.018	241.906	266.369	221.918	461.396	499.651	504.657	510.227	460.29	441.756	390.492	466.924	2.10404	1.15055	8.43902	2.08655e-12	3.47216e-11
409	ENSSSCG00000012377	KIF4A	kinesin family member 4A [Source:HGNC Symbol;Acc:HGNC:13339]	Down	-2.43691	0.274682	-8.87172	7.20215e-19	2.30566e-17	54.5874	84.2056	43.0339	132.389	76.9976	78.9485	74.5437	77.815	15.9837	17.3624	12.6407	8.68471	11.5073	20.9805	13.6218	14.3973	0.18502	-2.33669	5.57243	3.3257e-20	1.95278e-18
410	ENSSSCG00000022299	ACTR10	actin related protein 10 [Source:HGNC Symbol;Acc:HGNC:17372]	UP	1.0307	0.116244	8.86674	7.53178e-19	2.40655e-17	48.9404	52.7441	53.5533	50.2871	48.2395	55.6688	62.6167	53.15	126.804	93.564	105.988	105.302	113.155	108.399	106.704	108.559	2.04251	1.10433	6.37266	7.91988e-13	1.42932e-11
411	ENSSSCG00000014036	TMED9	transmembrane p24 trafficking protein 9 [Source:HGNC Symbol;Acc:HGNC:24878]	UP	1.10891	0.125088	8.86506	7.64611e-19	2.43372e-17	80.9399	78.6535	66.9417	114.942	81.636	96.1553	91.4402	87.2441	198.198	193.88	156.551	174.78	180.28	229.62	182.759	188.01	2.15498	1.18183	7.12669	3.28566e-12	5.26507e-11
412	ENSSSCG00000034105	TMEM127	transmembrane protein 127 [Source:HGNC Symbol;Acc:HGNC:26038]	UP	1.08633	0.122711	8.85271	8.54182e-19	2.71362e-17	70.5872	44.4161	52.597	58.4973	51.0225	53.6445	47.708	54.0675	107.623	112.856	97.2364	122.672	116.99	128.214	119.191	114.969	2.1264	1.15685	6.43409	8.72019e-13	1.56687e-11
413	ENSSSCG00000002755	NFAT5	nuclear factor of activated T cells 5 [Source:HGNC Symbol;Acc:HGNC:7774]	Down	-1.21801	0.137705	-8.84507	9.14679e-19	2.89474e-17	244.702	213.753	257.247	202.175	208.728	240.894	232.576	228.582	88.443	93.564	124.463	123.757	96.8527	58.2792	101.028	98.0553	0.428972	-1.14241	7.35075	9.28859e-11	1.16309e-09
414	ENSSSCG00000008575	ASXL2	ASXL transcriptional regulator 2 [Source:HGNC Symbol;Acc:HGNC:23805]	Down	-1.02919	0.116607	-8.82618	1.08309e-18	3.42121e-17	144.939	141.576	126.233	145.73	135.442	155.873	128.215	139.715	62.8691	49.1935	74.872	72.7345	81.5097	60.6104	77.1903	68.4256	0.48975	-0.956387	6.71188	1.39206e-08	1.17008e-07
415	ENSSSCG00000028814	SOD3	superoxide dismutase 3 [Source:HGNC Symbol;Acc:HGNC:11181]	UP	3.49116	0.395861	8.81918	1.15305e-18	3.62838e-17	11.2939	4.62668	8.60679	4.10507	7.42146	13.1581	6.95741	8.02421	53.2789	108.033	62.2313	48.8515	54.6594	210.971	94.2176	90.3203	11.256	3.51965	5.67513	5.3423e-23	4.72219e-21
416	ENSSSCG00000022192	NCAPD3	non-SMC condensin II complex subunit D3 [Source:HGNC Symbol;Acc:HGNC:28952]	Down	-1.81575	0.205915	-8.81795	1.16569e-18	3.66124e-17	68.7048	90.6829	59.2912	140.599	80.7084	84.0093	82.495	86.6415	22.3772	27.0082	24.3091	21.7118	25.8913	25.6428	24.9733	24.5591	0.283457	-1.74568	5.83203	1.16429e-17	4.46202e-16
417	ENSSSCG00000007085	DSTN	destrin, actin depolymerizing factor [Source:HGNC Symbol;Acc:HGNC:15750]	UP	1.38358	0.157011	8.812	1.22932e-18	3.85381e-17	127.057	186.918	177.874	135.467	135.442	124.496	184.868	153.16	361.231	351.106	499.795	420.123	524.539	311.211	328.059	399.438	2.60797	1.46082	8.12643	1.49366e-15	4.1693e-14
418	ENSSSCG00000000567	SOX5	SRY-box transcription factor 5 [Source:HGNC Symbol;Acc:HGNC:11201]	Down	-2.64121	0.299757	-8.81119	1.23822e-18	3.8744e-17	38.5876	34.2374	42.0776	21.5516	28.7581	30.3648	31.8053	32.4832	4.26231	4.82289	5.83418	5.42795	5.75363	4.66234	5.67576	5.20558	0.160254	-2.47209	4.3837	7.9167e-23	6.88669e-21
419	ENSSSCG00000003914	PRDX1	peroxiredoxin 1 [Source:HGNC Symbol;Acc:HGNC:9352]	UP	1.18764	0.134851	8.80706	1.28471e-18	4.01232e-17	79.9988	87.9069	74.5922	108.784	102.045	106.277	105.355	94.9942	214.181	246.932	234.34	174.78	176.445	270.415	196.381	216.211	2.27604	1.26119	7.3023	3.1028e-13	6.00861e-12
420	ENSSSCG00000032467	RAB5C	RAB5C, member RAS oncogene family [Source:NCBI gene;Acc:100523862]	UP	1.48936	0.169121	8.8065	1.29115e-18	4.02484e-17	74.3518	67.5495	67.898	79.0226	64.0101	77.9364	63.6106	70.6256	173.689	162.049	155.578	237.744	141.923	279.74	239.517	198.606	2.81209	1.56476	7.09732	4.65658e-16	1.40475e-14
421	ENSSSCG00000004875	CYB5A	cytochrome b5 type A [Source:HGNC Symbol;Acc:HGNC:2570]	UP	2.92088	0.331791	8.80337	1.32768e-18	4.13097e-17	80.9399	111.966	77.4611	222.7	123.382	154.861	92.4342	123.392	811.971	283.586	824.565	673.065	1255.25	1008.23	1682.29	934.137	7.57049	2.99766	9.07344	3.64692e-20	2.13377e-18
422	ENSSSCG00000004484	COL12A1	collagen type XII alpha 1 chain [Source:HGNC Symbol;Acc:HGNC:2188]	Down	-1.31792	0.149804	-8.79762	1.39745e-18	4.33994e-17	1373.16	1487.01	1856.2	1889.36	2060.38	1691.32	1406.39	1680.55	535.986	980.011	639.816	630.727	776.74	602.607	550.549	673.776	0.400927	-1.24486	10.1792	3.27241e-12	5.24895e-11
423	ENSSSCG00000009650	DOCK5	dedicator of cytokinesis 5 [Source:HGNC Symbol;Acc:HGNC:23476]	Down	-1.85346	0.210713	-8.79611	1.41636e-18	4.39047e-17	310.584	338.673	281.155	601.393	342.315	469.643	314.077	379.691	88.443	127.324	84.5957	159.582	75.7561	92.0811	107.839	105.089	0.276774	-1.77715	7.90688	4.78827e-16	1.43919e-14
424	ENSSSCG00000011765	USP13	ubiquitin specific peptidase 13 [Source:HGNC Symbol;Acc:HGNC:12611]	Down	-1.16363	0.132387	-8.78963	1.50048e-18	4.64256e-17	96.9397	92.5336	100.413	103.653	106.683	128.544	104.361	104.733	37.2953	60.7684	47.6458	39.0812	48.9058	45.4578	46.5412	46.5279	0.444255	-1.08788	6.26299	1.40565e-11	2.05425e-10
425	ENSSSCG00000005403	SMC2	structural maintenance of chromosomes 2 [Source:HGNC Symbol;Acc:HGNC:14011]	Down	-2.03889	0.232865	-8.7557	2.02849e-18	6.25294e-17	127.057	244.289	129.102	329.432	221.716	165.994	214.686	204.611	60.738	46.2997	52.5077	33.6533	38.3575	62.9415	54.4873	49.855	0.243658	-1.95766	6.98953	4.73464e-17	1.64571e-15
426	ENSSSCG00000000926	CEP290	centrosomal protein 290 [Source:HGNC Symbol;Acc:HGNC:29021]	Down	-1.61786	0.184787	-8.75529	2.0357e-18	6.26356e-17	101.646	122.144	109.976	141.625	120.599	67.8148	127.221	113.004	30.9018	28.9373	47.6458	40.1668	46.029	31.4708	31.7842	36.7051	0.324814	-1.53412	6.24865	1.55122e-15	4.32266e-14
427	ENSSSCG00000025408	ULK4	unc-51 like kinase 4 [Source:HGNC Symbol;Acc:HGNC:15784]	Down	-1.74635	0.199559	-8.75105	2.1137e-18	6.47954e-17	50.8228	44.4161	59.2912	36.9456	49.1672	56.681	52.6775	50.0002	17.0493	13.5041	10.696	16.2838	19.1788	11.6558	15.8921	14.8943	0.297884	-1.66039	5.09626	1.74367e-17	6.53024e-16
428	ENSSSCG00000013659	DNMT1	DNA methyltransferase 1 [Source:HGNC Symbol;Acc:HGNC:2976]	Down	-1.4377	0.164325	-8.74912	2.15027e-18	6.57952e-17	263.525	363.657	393.043	327.379	371.073	305.672	258.418	326.11	107.623	186.164	135.159	107.473	91.0991	111.896	102.164	120.225	0.368665	-1.36455	7.79133	2.03898e-13	4.08815e-12
429	ENSSSCG00000010033	PRR14L	proline rich 14 like [Source:HGNC Symbol;Acc:HGNC:28738]	Down	-1.01168	0.115641	-8.74849	2.16236e-18	6.60434e-17	101.646	106.414	109.976	107.758	101.117	123.484	97.4037	106.828	55.4101	51.1226	51.5353	54.2795	51.7826	44.2922	62.4333	52.9794	0.495931	-0.935986	6.34225	1.08238e-09	1.1192e-08
430	ENSSSCG00000011085	MLLT10	MLLT10 histone lysine methyltransferase DOT1L cofactor [Source:HGNC Symbol;Acc:HGNC:16063]	Down	-1.03456	0.118534	-8.7279	2.59451e-18	7.8952e-17	99.7632	101.787	121.451	97.4955	100.19	113.362	111.319	106.481	51.1478	47.2643	56.3971	53.1939	60.4131	41.961	52.217	51.7992	0.486464	-0.956948	6.32781	5.21017e-10	5.70689e-09
431	ENSSSCG00000016125	INO80D	INO80 complex subunit D [Source:HGNC Symbol;Acc:HGNC:25997]	Down	-1.66501	0.191278	-8.70465	3.18549e-18	9.63035e-17	51.7639	45.3415	48.7718	55.4185	42.6734	49.5959	43.7323	48.1853	12.7869	13.5041	18.4749	18.455	19.1788	11.6558	11.3515	15.0582	0.312505	-1.56839	5.06154	6.82504e-17	2.29469e-15
432	ENSSSCG00000012841	PNPLA2	patatin like phospholipase domain containing 2 [Source:HGNC Symbol;Acc:HGNC:30802]	UP	1.56247	0.179499	8.70457	3.1879e-18	9.63035e-17	31.9995	21.2827	21.9951	25.6567	23.1921	21.2554	24.8479	24.3185	61.8036	59.8038	56.3971	75.9912	68.0846	95.5779	87.4067	72.1521	2.96697	1.64082	5.64741	5.00016e-18	2.05007e-16
433	ENSSSCG00000001865	SCAPER	S-phase cyclin A associated protein in the ER [Source:HGNC Symbol;Acc:HGNC:13081]	Down	-1.78068	0.204812	-8.69425	3.49134e-18	1.05088e-16	45.1758	53.6695	65.0291	42.077	49.1672	37.4499	54.6654	49.6048	13.8525	15.4332	13.6131	18.455	14.3841	12.8214	12.4867	14.4351	0.291003	-1.70442	5.07222	4.4474e-18	1.86055e-16
434	ENSSSCG00000010471	KIF11	kinesin family member 11 [Source:HGNC Symbol;Acc:HGNC:6388]	Down	-2.19758	0.252978	-8.68684	3.72661e-18	1.11563e-16	74.3518	136.95	65.9854	183.702	121.526	107.289	128.215	116.86	30.9018	21.2207	25.2815	14.1127	24.9324	34.9675	27.2436	25.5229	0.218406	-2.11441	6.1692	1.02263e-18	4.80372e-17
435	ENSSSCG00000009037	ZNF827	zinc finger protein 827 [Source:HGNC Symbol;Acc:HGNC:27193]	Down	-1.33737	0.153985	-8.68507	3.78523e-18	1.13114e-16	73.4106	66.6242	62.1601	82.1014	63.0824	73.8877	61.6228	68.9842	24.5083	27.9728	27.2262	20.6262	31.6449	25.6428	32.9194	27.2201	0.394585	-1.25285	5.63767	1.84539e-13	3.72728e-12
436	ENSSSCG00000039962	HSPB1	heat shock protein family B (small) member 1 [Source:NCBI gene;Acc:493184]	UP	1.87363	0.21579	8.68269	3.86531e-18	1.153e-16	80.9399	43.4908	51.6407	100.574	51.9502	77.9364	48.7019	65.0335	212.05	193.88	168.219	309.393	216.72	327.529	239.517	238.187	3.66253	1.94523	7.26964	4.68354e-18	1.9396e-16
437	ENSSSCG00000028840	EZH2	enhancer of zeste 2 polycomb repressive complex 2 subunit [Source:HGNC Symbol;Acc:HGNC:3527]	Down	-1.76603	0.203418	-8.68181	3.89522e-18	1.15984e-16	43.2935	53.6695	41.1213	65.6812	53.8056	54.6567	53.6714	52.2713	14.9181	23.1499	13.6131	10.8559	12.4662	18.6493	13.6218	15.3249	0.29318	-1.66526	5.15277	8.89586e-17	2.922e-15
438	ENSSSCG00000016658	ANLN	anillin actin binding protein [Source:HGNC Symbol;Acc:HGNC:14082]	Down	-1.82275	0.21002	-8.67893	3.99517e-18	1.18747e-16	57.4109	92.5336	54.5097	119.047	82.5637	78.9485	83.4889	81.2146	22.3772	22.1853	25.2815	15.1982	25.8913	24.4773	24.9733	22.912	0.282117	-1.73746	5.74192	6.3396e-17	2.15796e-15
439	ENSSSCG00000022676	OPHN1	oligophrenin 1 [Source:HGNC Symbol;Acc:HGNC:8148]	Down	-1.63646	0.18856	-8.67871	4.00285e-18	1.18763e-16	49.8816	57.3708	63.1164	41.0507	49.1672	56.681	54.6654	53.1333	15.9837	15.4332	21.392	19.5406	21.0966	11.6558	13.6218	16.9605	0.319207	-1.57013	5.19518	7.1775e-17	2.39361e-15
440	ENSSSCG00000031913	NDUFB4	NADH:ubiquinone oxidoreductase subunit B4 [Source:HGNC Symbol;Acc:HGNC:7699]	UP	1.5211	0.175306	8.67686	4.06831e-18	1.2049e-16	14.1174	18.5067	17.2136	19.4991	20.409	24.2919	17.8905	18.8469	66.0659	48.2289	56.3971	47.7659	53.7005	48.9545	56.7576	53.9815	2.86421	1.58696	5.2622	1.23605e-18	5.70839e-17
441	ENSSSCG00000026722	PHF14	PHD finger protein 14 [Source:HGNC Symbol;Acc:HGNC:22203]	Down	-1.14413	0.131954	-8.67066	4.29624e-18	1.27014e-16	78.1165	78.6535	80.33	86.2065	84.4191	78.9485	84.4828	81.5939	33.0329	39.5477	39.8669	29.3109	46.029	33.8019	35.1897	36.6827	0.449577	-1.06246	5.91963	7.04478e-12	1.06749e-10
442	ENSSSCG00000027251	CDC7	cell division cycle 7 [Source:HGNC Symbol;Acc:HGNC:1745]	Down	-1.62847	0.187836	-8.66964	4.3348e-18	1.27927e-16	63.0579	74.9522	47.8155	79.0226	66.7931	86.0336	64.6045	68.8971	26.6395	25.079	21.392	15.1982	16.3019	24.4773	27.2436	22.3331	0.324151	-1.54467	5.5578	1.61212e-15	4.47717e-14
443	ENSSSCG00000016682	PLEKHA8	pleckstrin homology domain containing A8 [Source:HGNC Symbol;Acc:HGNC:30037]	Down	-1.13954	0.131469	-8.66776	4.4072e-18	1.29833e-16	79.9988	84.2056	76.5048	84.154	77.9253	78.9485	76.5315	79.7526	38.3608	41.4768	37.9222	36.91	33.5628	26.8084	37.46	36.0716	0.452293	-1.07388	5.88743	3.55863e-12	5.67482e-11
444	ENSSSCG00000005000	FANCM	FA complementation group M [Source:HGNC Symbol;Acc:HGNC:23168]	Down	-2.77663	0.320433	-8.66524	4.50569e-18	1.32499e-16	21.6467	38.8641	24.8641	45.1558	35.2519	28.3405	34.787	32.7014	5.32789	4.82289	5.83418	3.25677	4.79469	4.66234	4.54061	4.74848	0.145207	-2.65903	4.36176	1.66856e-22	1.37853e-20
445	ENSSSCG00000009164	CISD2	CDGSH iron sulfur domain 2 [Source:HGNC Symbol;Acc:HGNC:24212]	UP	2.40002	0.277284	8.65548	4.90853e-18	1.44091e-16	6.58813	7.40269	7.65048	7.18388	8.34914	8.09728	7.95133	7.60328	42.6231	32.7956	37.9222	33.6533	24.9324	61.7759	48.8115	40.3592	5.30813	2.46897	4.68439	1.07202e-22	9.0385e-21
446	ENSSSCG00000010486	HELLS	helicase, lymphoid specific [Source:HGNC Symbol;Acc:HGNC:4861]	Down	-1.84924	0.213658	-8.65513	4.92364e-18	1.44279e-16	32.9407	62.9228	48.7718	48.2346	60.2993	48.5837	58.641	51.4849	14.9181	17.3624	16.5302	10.8559	12.4662	15.1526	12.4867	14.2531	0.276842	-1.7808	5.10825	1.72057e-18	7.66609e-17
447	ENSSSCG00000028479		transmembrane protein 230 [Source:NCBI gene;Acc:100625411]	UP	1.1447	0.132303	8.65206	5.05784e-18	1.47951e-16	35.7642	46.2668	40.165	33.8668	41.7457	50.608	47.708	42.3035	102.296	83.9183	80.7062	93.3607	88.2223	103.737	104.434	93.8106	2.21756	1.22358	6.12868	1.06287e-14	2.62383e-13
448	ENSSSCG00000008991	FRAS1	Fraser extracellular matrix complex subunit 1 [Source:HGNC Symbol;Acc:HGNC:19185]	Down	-1.90987	0.221254	-8.632	6.02859e-18	1.76037e-16	60.2344	74.9522	111.888	66.7074	58.444	82.9972	49.6958	72.1313	15.9837	21.2207	25.2815	17.3694	16.3019	17.4838	20.4327	19.1534	0.265535	-1.82176	5.55954	1.48569e-17	5.62815e-16
449	ENSSSCG00000015560	ARPC5	actin related protein 2/3 complex subunit 5 [Source:NCBI gene;Acc:100174965]	UP	1.36306	0.158121	8.62037	6.67369e-18	1.94192e-16	85.6458	82.3549	72.6795	83.1277	93.6959	89.0701	89.4524	85.1466	198.198	195.809	204.196	222.546	345.218	162.016	203.192	218.739	2.56897	1.43387	7.2732	9.27103e-15	2.30598e-13
450	ENSSSCG00000016164	IKZF2	IKAROS family zinc finger 2 [Source:HGNC Symbol;Acc:HGNC:13177]	Down	-1.95677	0.227089	-8.61675	6.88818e-18	1.99733e-16	39.5288	45.3415	37.2961	48.2346	38.9627	52.6324	62.6167	46.3732	11.7214	11.5749	16.5302	7.59912	9.58938	10.4903	15.8921	11.9139	0.256913	-1.87057	4.94758	7.06687e-19	3.37751e-17
451	ENSSSCG00000005056	DLGAP5	DLG associated protein 5 [Source:HGNC Symbol;Acc:HGNC:16864]	Down	-2.07185	0.240615	-8.61066	7.26397e-18	2.10263e-16	56.4697	89.7576	46.8592	114.942	76.9976	58.7053	83.4889	75.3172	20.246	16.3978	16.5302	10.8559	21.0966	20.9805	19.2976	17.9149	0.23786	-1.98224	5.58907	5.02459e-18	2.05496e-16
452	ENSSSCG00000005252	PTAR1	protein prenyltransferase alpha subunit repeat containing 1 [Source:HGNC Symbol;Acc:HGNC:30449]	Down	-1.14538	0.133143	-8.60263	7.79091e-18	2.24733e-16	77.1753	87.9069	88.9368	86.2065	81.636	97.1674	99.3916	88.3458	37.2953	36.654	50.5629	43.4236	40.2754	31.4708	38.5952	39.7539	0.44998	-1.07265	6.03033	9.29644e-12	1.38822e-10
453	ENSSSCG00000006475	IQGAP3	IQ motif containing GTPase activating protein 3 [Source:HGNC Symbol;Acc:HGNC:20669]	Down	-2.45913	0.286347	-8.58795	8.85373e-18	2.54507e-16	52.7051	63.8482	35.3835	119.047	52.8779	71.8634	58.641	64.9094	12.7869	13.5041	10.696	7.59912	11.5073	13.987	12.4867	11.7953	0.181719	-2.35476	5.31776	3.45971e-19	1.7474e-17
454	ENSSSCG00000031751		histone H4 [Source:NCBI gene;Acc:110261487]	Down	-7.05362	0.821912	-8.58197	9.32621e-18	2.67625e-16	15.9998	36.0881	21.0388	46.1821	38.9627	42.5107	37.7688	34.0787	1.06558	0	0	0	0	0	0	0.152226	0.00446688	-5.9647	4.25279	3.57928e-36	8.9162e-34
455	ENSSSCG00000006530	EFNA1	ephrin A1 [Source:HGNC Symbol;Acc:HGNC:3221]	UP	1.68184	0.196509	8.55859	1.14257e-17	3.26743e-16	19.7644	14.8054	17.2136	15.394	14.8429	16.1946	15.9027	16.3025	73.5249	46.2997	54.4524	43.4236	42.1933	55.948	51.0818	52.4177	3.21531	1.75954	5.1807	2.16419e-19	1.13317e-17
456	ENSSSCG00000038359		eukaryotic translation initiation factor 5A [Source:NCBI gene;Acc:100517970]	UP	1.20018	0.140305	8.55409	1.188e-17	3.39151e-16	104.469	129.547	107.107	158.045	134.514	140.69	117.282	127.379	277.05	325.063	231.423	315.906	219.597	370.656	309.896	292.799	2.29864	1.2745	7.73245	3.37889e-13	6.4671e-12
457	ENSSSCG00000009555	LAMP1	lysosomal associated membrane protein 1 [Source:NCBI gene;Acc:494565]	UP	1.16163	0.13593	8.54583	1.27616e-17	3.63694e-16	194.821	113.816	115.713	160.098	126.165	134.617	135.173	140.058	346.313	245.967	270.317	347.389	306.86	345.013	332.599	313.494	2.23832	1.23434	7.8425	1.81814e-12	3.069e-11
458	ENSSSCG00000029226	UBC	ubiquitin C [Source:HGNC Symbol;Acc:HGNC:12468]	UP	1.18865	0.139114	8.54447	1.29132e-17	3.67386e-16	57.4109	57.3708	57.3786	48.2346	52.8779	57.6932	77.5254	58.3559	139.591	96.4578	135.159	128.1	125.621	143.367	164.597	133.27	2.28375	1.26303	6.61147	1.06972e-12	1.88503e-11
459	ENSSSCG00000009653	CDCA2	cell division cycle associated 2 [Source:HGNC Symbol;Acc:HGNC:14623]	Down	-2.72019	0.318727	-8.53453	1.40728e-17	3.99691e-16	27.2937	40.7148	23.9077	64.6549	37.1073	36.4378	38.7627	38.4113	6.39347	5.78747	5.83418	4.34236	5.75363	6.9935	5.67576	5.82577	0.151668	-2.64584	4.57895	3.64984e-21	2.36248e-19
460	ENSSSCG00000009045	HHIP	hedgehog interacting protein [Source:HGNC Symbol;Acc:HGNC:14866]	Down	-2.64554	0.31006	-8.53234	1.43413e-17	4.06624e-16	85.6458	99.0109	118.582	47.2083	95.5513	125.508	86.4707	93.9968	22.3772	26.0436	16.5302	6.51354	4.79469	15.1526	13.6218	15.0048	0.159631	-2.5473	5.80198	2.77035e-21	1.8219e-19
461	ENSSSCG00000010952	TUT7	terminal uridylyl transferase 7 [Source:HGNC Symbol;Acc:HGNC:25817]	Down	-1.00645	0.118042	-8.52622	1.51212e-17	4.28005e-16	131.763	112.891	124.32	107.758	115.033	105.265	133.185	118.602	50.0822	47.2643	63.2037	66.2209	66.1667	58.2792	62.4333	59.0929	0.498245	-0.928686	6.49108	7.62645e-09	6.70675e-08
462	ENSSSCG00000016853	RICTOR	RPTOR independent companion of MTOR complex 2 [Source:HGNC Symbol;Acc:HGNC:28611]	Down	-1.26584	0.148529	-8.52254	1.56098e-17	4.41084e-16	127.998	142.502	166.398	100.574	128.948	145.751	162.008	139.168	46.8855	55.9455	64.176	67.3065	72.8793	50.1201	46.5412	57.6934	0.414558	-1.19133	6.63084	3.1575e-11	4.31526e-10
463	ENSSSCG00000021038	NRIP1	nuclear receptor interacting protein 1 [Source:HGNC Symbol;Acc:HGNC:8001]	Down	-1.44229	0.169471	-8.51054	1.73132e-17	4.88385e-16	239.055	224.857	208.476	317.117	211.512	280.368	257.424	248.401	72.4593	73.3079	109.877	140.041	85.3455	66.4383	91.9473	91.3452	0.367733	-1.36248	7.40384	1.79972e-12	3.04156e-11
464	ENSSSCG00000018082	COX3	cytochrome c oxidase subunit III [Source:NCBI gene;Acc:808507]	UP	2.60682	0.306336	8.50968	1.74415e-17	4.91169e-16	1220.69	1192.76	841.553	1706.68	1244.02	1000.01	793.145	1142.69	8326.43	3491.77	4504.96	3872.3	4532.9	12843.6	11155.1	6961.01	6.09175	2.68256	12.0063	8.54405e-19	4.03657e-17
465	ENSSSCG00000029855	LHFPL6	LHFPL tetraspan subfamily member 6 [Source:HGNC Symbol;Acc:HGNC:6586]	UP	1.20458	0.141631	8.50503	1.81554e-17	5.1041e-16	52.7051	40.7148	43.0339	45.1558	44.5287	41.4986	65.5984	47.6051	101.23	95.4932	122.518	138.955	103.565	102.571	103.299	109.662	2.30357	1.28109	6.33074	3.69106e-14	8.30161e-13
466	ENSSSCG00000024088	TLN2	talin 2 [Source:HGNC Symbol;Acc:HGNC:15447]	Down	-1.92143	0.225989	-8.50234	1.85799e-17	5.21461e-16	359.524	411.774	336.621	332.511	362.724	494.947	290.223	369.761	62.8691	157.226	116.684	115.072	112.196	65.2727	52.217	97.3624	0.263312	-1.84804	7.85366	4.75414e-16	1.43155e-14
467	ENSSSCG00000006310	POU2F1	POU class 2 homeobox 1 [Source:HGNC Symbol;Acc:HGNC:9212]	Down	-2.55612	0.300813	-8.49737	1.93934e-17	5.43375e-16	29.176	26.8347	29.6456	31.8143	23.1921	29.3527	26.8357	28.1216	4.26231	2.89373	5.83418	4.34236	4.79469	6.9935	4.54061	4.80877	0.170999	-2.45407	4.19565	4.1323e-23	3.71252e-21
468	ENSSSCG00000007855	REXO5	RNA exonuclease 5 [Source:HGNC Symbol;Acc:HGNC:24661]	Down	-1.54488	0.182007	-8.48802	2.10183e-17	5.87912e-16	63.999	90.6829	65.0291	108.784	86.2744	88.058	87.4646	84.3275	27.705	39.5477	32.088	22.7974	33.5628	19.8149	24.9733	28.6413	0.339644	-1.46354	5.85485	5.56857e-15	1.435e-13
469	ENSSSCG00000003183	RRAS	RAS related [Source:HGNC Symbol;Acc:HGNC:10447]	UP	2.66922	0.314784	8.47952	2.26123e-17	6.29318e-16	4.70581	4.62668	5.73786	5.13134	3.71073	4.04864	4.96958	4.70438	21.3116	19.2916	38.8946	31.4821	29.7271	33.8019	35.1897	29.9569	6.36788	2.73413	4.25276	5.62785e-24	5.37951e-22
470	ENSSSCG00000008581	NCOA1	nuclear receptor coactivator 1 [Source:HGNC Symbol;Acc:HGNC:7668]	Down	-1.03391	0.12195	-8.4782	2.28697e-17	6.34358e-16	121.41	121.219	134.84	108.784	102.973	116.398	127.221	118.978	65.0003	45.3352	57.3695	65.1354	70.0025	48.9545	54.4873	58.0406	0.487827	-0.954653	6.48533	3.29946e-09	3.1248e-08
471	ENSSSCG00000022177	DIS3L2	DIS3 like 3'-5' exoribonuclease 2 [Source:HGNC Symbol;Acc:HGNC:28648]	Down	-1.24183	0.146503	-8.47646	2.32149e-17	6.42859e-16	71.5283	69.4002	69.8106	90.3116	67.7208	80.9728	66.5924	73.7624	25.5739	32.7956	29.1709	35.8244	35.4807	29.1396	29.5139	31.0713	0.421235	-1.16962	5.75091	1.0636e-12	1.87625e-11
472	ENSSSCG00000023666	CTSB	cathepsin B [Source:HGNC Symbol;Acc:HGNC:2527]	UP	1.49471	0.176342	8.4762	2.3266e-17	6.43202e-16	621.167	299.809	318.451	354.062	355.302	393.73	408.499	393.003	873.774	857.51	934.442	1431.89	1291.69	1250.67	1113.58	1107.65	2.81843	1.56705	9.56559	6.54267e-15	1.67551e-13
473	ENSSSCG00000010457	KIF20B	kinesin family member 20B [Source:HGNC Symbol;Acc:HGNC:7212]	Down	-2.226	0.262866	-8.46817	2.49268e-17	6.87972e-16	56.4697	76.8029	45.9029	101.601	69.5762	45.5472	89.4524	69.336	15.9837	9.64578	17.5026	7.59912	15.343	19.8149	18.1624	14.8645	0.214384	-2.13119	5.44647	3.46553e-18	1.46848e-16
474	ENSSSCG00000038842	PCDH9	protocadherin 9 [Source:HGNC Symbol;Acc:HGNC:8661]	Down	-3.38985	0.400374	-8.46671	2.52421e-17	6.95518e-16	20.7056	24.0587	26.7767	23.6042	27.8305	23.2797	28.8236	25.0113	2.13116	2.89373	2.91709	3.25677	0.958938	2.33117	2.2703	2.39417	0.0957235	-3.30753	3.96849	3.33925e-29	5.33015e-27
475	ENSSSCG00000015828	ZNF703	zinc finger protein 703 [Source:HGNC Symbol;Acc:HGNC:25883]	UP	2.33398	0.275684	8.46616	2.53625e-17	6.97679e-16	18.8232	9.25336	12.432	11.2889	10.2045	9.10945	10.9331	11.7207	34.0985	62.6976	56.3971	55.365	87.2633	80.4253	37.46	59.101	5.04246	2.39733	5.22241	5.10776e-21	3.26757e-19
476	ENSSSCG00000004249	CEP85L	centrosomal protein 85 like [Source:HGNC Symbol;Acc:HGNC:21638]	Down	-2.03592	0.240628	-8.46085	2.65435e-17	7.28958e-16	39.5288	38.8641	48.7718	29.7618	38.035	35.4256	37.7688	38.308	9.59021	8.6812	13.6131	7.59912	13.4251	5.82792	5.67576	9.20178	0.240205	-1.97659	4.68033	1.54438e-19	8.21718e-18
477	ENSSSCG00000027074	FER	FER tyrosine kinase [Source:HGNC Symbol;Acc:HGNC:3655]	Down	-1.28208	0.151583	-8.45795	2.72109e-17	7.46054e-16	56.4697	68.4749	87.0242	73.8913	66.7931	67.8148	74.5437	70.7159	28.7706	27.0082	31.1157	29.3109	31.6449	30.3052	24.9733	29.0184	0.410352	-1.20053	5.67968	3.71313e-13	7.04124e-12
478	ENSSSCG00000028677		tRNA methyltransferase 10C, mitochondrial RNase P subunit [Source:NCBI gene;Acc:100522163]	Down	-2.66392	0.315084	-8.45465	2.79933e-17	7.66241e-16	25.4114	28.6854	33.4708	24.6304	26.9028	24.2919	27.8296	27.3175	4.26231	5.78747	5.83418	4.34236	4.79469	2.33117	2.2703	4.23178	0.154911	-2.48293	4.15833	6.80135e-23	5.97973e-21
479	ENSSSCG00000009145	OSTC	oligosaccharyltransferase complex non-catalytic subunit [Source:HGNC Symbol;Acc:HGNC:24448]	UP	1.28983	0.152731	8.44512	3.03741e-17	8.30042e-16	21.6467	36.0881	30.6019	30.788	39.8903	38.4621	43.7323	34.4585	89.5086	86.812	83.6233	65.1354	80.5508	95.5779	88.5418	84.25	2.44497	1.35733	5.9383	2.45046e-15	6.65917e-14
480	ENSSSCG00000014097		phosphodiesterase 8B [Source:NCBI gene;Acc:100522306]	Down	-1.77102	0.209799	-8.44147	3.13365e-17	8.53534e-16	105.41	116.592	88.9368	92.3641	98.3343	133.605	104.361	105.658	25.5739	58.8392	32.088	22.7974	20.1377	26.8084	29.5139	30.8227	0.291722	-1.69362	6.11646	1.77239e-16	5.59305e-15
481	ENSSSCG00000018087	ND4	NADH dehydrogenase subunit 4 [Source:NCBI gene;Acc:808510]	UP	3.11166	0.368771	8.43792	3.23031e-17	8.78422e-16	376.465	335.897	248.641	633.207	389.627	237.858	240.528	351.746	4103.54	1507.64	2166.43	1380.87	1287.85	5679.89	5156.99	3040.46	8.64391	3.1862	10.7531	1.2951e-18	5.9311e-17
482	ENSSSCG00000020744	DUSP3	dual specificity phosphatase 3 [Source:HGNC Symbol;Acc:HGNC:3069]	UP	1.48522	0.176093	8.4343	3.33204e-17	9.04605e-16	25.4114	18.5067	22.9514	25.6567	21.3367	24.2919	21.8661	22.8601	63.9347	54.9809	72.9273	71.6489	46.029	58.2792	80.5958	64.0565	2.80211	1.56628	5.50051	3.39048e-17	1.19877e-15
483	ENSSSCG00000009779	MPHOSPH9	M-phase phosphoprotein 9 [Source:HGNC Symbol;Acc:HGNC:7215]	Down	-1.34128	0.159177	-8.42636	3.56587e-17	9.66508e-16	66.8225	101.787	77.4611	118.021	100.19	86.0336	93.4281	91.9633	36.2297	28.9373	39.8669	31.4821	38.3575	39.6298	39.7303	36.3191	0.394931	-1.25727	6.02851	4.19841e-13	7.89772e-12
484	ENSSSCG00000001475	SLC39A7	solute carrier family 39 member 7 [Source:HGNC Symbol;Acc:HGNC:4927]	UP	1.08209	0.128557	8.41723	3.85491e-17	1.04145e-15	68.7048	61.9975	52.597	101.601	68.6485	70.8512	63.6106	69.7157	148.115	162.049	129.324	148.726	152.471	155.023	135.083	147.256	2.11223	1.15179	6.79034	2.69678e-11	3.73843e-10
485	ENSSSCG00000000693	NCAPD2	non-SMC condensin I complex subunit D2 [Source:HGNC Symbol;Acc:HGNC:24305]	Down	-1.79704	0.213613	-8.4126	4.01007e-17	1.07986e-15	101.646	121.219	79.3737	213.464	107.611	130.569	117.282	124.452	35.1641	36.654	39.8669	27.1397	43.1522	36.1331	31.7842	35.6992	0.286851	-1.7189	6.33823	8.05732e-16	2.33634e-14
486	ENSSSCG00000018084	ND3	NADH dehydrogenase subunit 3 [Source:NCBI gene;Acc:808508]	UP	3.87362	0.460478	8.41219	4.02439e-17	1.08196e-15	31.9995	46.2668	29.6456	61.5761	42.6734	32.3891	24.8479	38.4855	473.117	200.632	288.792	176.951	235.899	1417.35	1156.72	564.209	14.6603	3.94666	8.26541	2.38998e-18	1.02863e-16
487	ENSSSCG00000034767	LAMA1	laminin subunit alpha 1 [Source:HGNC Symbol;Acc:HGNC:6481]	Down	-1.61881	0.192475	-8.41049	4.08286e-17	1.09591e-15	861.163	829.101	994.562	1124.79	793.168	1288.48	1070.45	994.53	307.952	348.213	224.616	273.568	207.131	434.763	472.223	324.067	0.325849	-1.54269	9.3425	1.1068e-13	2.31477e-12
488	ENSSSCG00000015238	ARHGAP32	Rho GTPase activating protein 32 [Source:HGNC Symbol;Acc:HGNC:17399]	Down	-1.13882	0.135438	-8.40839	4.15679e-17	1.11395e-15	86.5869	74.0269	85.1116	76.9701	74.2146	69.8391	84.4828	78.7474	33.0329	34.7248	32.088	33.6533	44.1111	37.2987	35.1897	35.7284	0.453708	-1.06449	5.87659	1.13259e-11	1.67154e-10
489	ENSSSCG00000032383		uncharacterized LOC100514340 [Source:NCBI gene;Acc:100514340]	Down	-2.47363	0.294745	-8.39243	4.76199e-17	1.27203e-15	162.821	196.171	148.228	145.73	99.262	91.0945	163.996	143.9	10.6558	20.2561	52.5077	13.0271	25.8913	29.1396	29.5139	25.8559	0.179679	-2.38237	6.41915	6.96145e-19	3.33683e-17
490	ENSSSCG00000006031	TMEM74	transmembrane protein 74 [Source:HGNC Symbol;Acc:HGNC:26409]	Down	-2.16125	0.257729	-8.38576	5.03988e-17	1.34195e-15	130.822	92.5336	84.1553	154.966	93.6959	189.274	121.258	123.815	38.3608	14.4687	19.4473	20.6262	25.8913	39.6298	36.3249	27.8213	0.224701	-2.08246	6.26033	1.21141e-17	4.63181e-16
491	ENSSSCG00000008289	MTHFD2	methylenetetrahydrofolate dehydrogenase (NADP+ dependent) 2, methenyltetrahydrofolate cyclohydrolase [Source:HGNC Symbol;Acc:HGNC:7434]	UP	2.01438	0.240457	8.37731	5.41509e-17	1.43955e-15	15.0586	25.9094	21.9951	25.6567	26.9028	30.3648	23.854	24.2488	67.1315	108.997	62.2313	127.014	71.9203	152.691	96.4879	98.0677	4.04423	2.09335	5.97651	1.08348e-19	5.91809e-18
492	ENSSSCG00000037595		adaptor related protein complex 3 subunit sigma 1 [Source:NCBI gene;Acc:100736866]	UP	1.25934	0.150351	8.37601	5.47514e-17	1.45319e-15	31.9995	34.2374	36.3398	30.788	34.3242	33.4013	39.7566	34.4067	94.8365	83.9183	76.8168	59.7074	72.8793	88.5844	101.028	82.5387	2.39891	1.32801	5.91618	3.22298e-15	8.63014e-14
493	ENSSSCG00000037734	UBE2M	ubiquitin conjugating enzyme E2 M [Source:HGNC Symbol;Acc:HGNC:12491]	UP	1.23433	0.147392	8.37446	5.54764e-17	1.47008e-15	24.4702	29.6107	25.8204	40.0245	29.6858	30.3648	26.8357	29.5446	68.197	66.5559	59.3142	70.5633	70.0025	78.0941	73.7849	69.5017	2.35243	1.3028	5.68523	4.03682e-15	1.06191e-13
494	ENSSSCG00000024145	PRR11	proline rich 11 [Source:HGNC Symbol;Acc:HGNC:25619]	Down	-2.52214	0.301441	-8.36694	5.91348e-17	1.56453e-15	31.9995	49.9681	25.8204	72.865	44.5287	45.5472	42.7384	44.7811	7.45905	6.75204	6.80655	4.34236	7.6715	11.6558	10.2164	7.84339	0.17515	-2.4421	4.80727	3.49173e-19	1.75558e-17
495	ENSSSCG00000004466	TTK	TTK protein kinase [Source:HGNC Symbol;Acc:HGNC:12401]	Down	-2.35763	0.281802	-8.36624	5.94864e-17	1.57133e-15	37.6465	62.9228	30.6019	87.2328	54.7332	54.6567	58.641	55.205	13.8525	9.64578	11.6684	5.42795	9.58938	13.987	11.3515	10.7889	0.195434	-2.27106	5.11454	5.86256e-19	2.85235e-17
496	ENSSSCG00000010035	YWHAH	tyrosine 3-monooxygenase/tryptophan 5-monooxygenase activation protein eta [Source:HGNC Symbol;Acc:HGNC:12853]	UP	1.8036	0.21561	8.36512	6.00527e-17	1.58377e-15	63.999	57.3708	65.0291	82.1014	76.9976	70.8512	64.6045	68.7077	198.198	302.877	259.621	404.925	147.676	187.659	177.084	239.72	3.48898	1.8739	7.29486	2.19276e-17	8.08324e-16
497	ENSSSCG00000003238	SPACA6	sperm acrosome associated 6 [Source:HGNC Symbol;Acc:HGNC:27113]	Down	-3.11034	0.372001	-8.36111	6.21306e-17	1.63597e-15	29.176	25.9094	30.6019	30.788	21.3367	20.2432	21.8661	25.7031	2.13116	4.82289	2.91709	2.17118	3.83575	2.33117	2.2703	2.92565	0.113825	-2.93432	4.02036	1.66876e-24	1.67293e-22
498	ENSSSCG00000018094	CYTB	cytochrome b [Source:NCBI gene;Acc:808513]	UP	3.09318	0.370362	8.35178	6.72431e-17	1.765e-15	320.936	404.372	232.383	534.686	391.482	288.466	249.473	345.971	3682.64	1384.17	1706.5	1208.26	1486.35	5936.32	5263.7	2952.56	8.53413	3.16949	10.7127	2.29417e-18	9.95208e-17
499	ENSSSCG00000013597	RPS28	ribosomal protein S28 [Source:HGNC Symbol;Acc:HGNC:10418]	UP	1.17079	0.140225	8.34935	6.86405e-17	1.79648e-15	176.938	165.635	235.252	145.73	171.621	234.821	198.783	189.826	458.199	463.962	473.541	501.542	430.563	341.516	320.113	427.062	2.24976	1.2456	8.28191	7.44359e-13	1.35526e-11
500	ENSSSCG00000011171	CTSV	cathepsin V [Source:HGNC Symbol;Acc:HGNC:2538]	UP	1.21297	0.145278	8.34928	6.86808e-17	1.79648e-15	95.0574	119.368	137.709	100.574	112.25	129.557	128.215	117.533	261.067	218.959	189.611	295.28	280.01	325.198	339.41	272.791	2.32097	1.2896	7.62606	3.21201e-13	6.17645e-12
501	ENSSSCG00000006064	SNX31	sorting nexin 31 [Source:HGNC Symbol;Acc:HGNC:28605]	Down	-2.04474	0.244904	-8.34913	6.87668e-17	1.79648e-15	160.939	111.966	87.9805	131.362	104.828	209.517	155.051	137.378	40.492	34.7248	31.1157	26.0541	15.343	37.2987	48.8115	33.4057	0.243167	-1.97034	6.42615	1.08769e-16	3.54112e-15
502	ENSSSCG00000020976	CSRP1	cysteine and glycine rich protein 1 [Source:HGNC Symbol;Acc:HGNC:2469]	UP	1.2172	0.145861	8.34488	7.12882e-17	1.85651e-15	123.292	123.995	145.359	86.2065	77.9253	89.0701	115.294	108.735	201.394	234.392	274.207	255.113	234.94	287.899	283.788	253.105	2.32773	1.29356	7.51994	4.79103e-13	8.95106e-12
503	ENSSSCG00000016078	HSPE1	heat shock protein family E (Hsp10) member 1 [Source:NCBI gene;Acc:397575]	UP	2.06928	0.248194	8.33735	7.5976e-17	1.97241e-15	58.3521	61.0722	54.5097	70.8125	73.2869	77.9364	72.5558	66.9322	258.936	221.853	352.968	149.811	155.348	357.834	469.953	280.958	4.19764	2.14671	7.4684	4.78765e-18	1.97773e-16
504	ENSSSCG00000026502	LIX1L	limb and CNS expressed 1 like [Source:HGNC Symbol;Acc:HGNC:28715]	UP	1.04356	0.125257	8.33136	7.99222e-17	2.07162e-15	42.3523	44.4161	52.597	48.2346	42.6734	49.5959	46.714	46.6548	108.689	80.06	105.988	93.3607	84.3865	100.24	101.028	96.2504	2.06303	1.11677	6.19467	7.78181e-13	1.40749e-11
505	ENSSSCG00000002383	FOS	Fos proto-oncogene, AP-1 transcription factor subunit [Source:NCBI gene;Acc:100144486]	UP	3.7086	0.445182	8.33052	8.04867e-17	2.07976e-15	25.4114	33.3121	15.301	26.683	16.6983	21.2554	32.7992	24.4943	510.412	290.338	352.968	736.029	127.539	54.7824	169.138	320.172	13.0713	3.78171	7.46062	6.33416e-19	3.05396e-17
506	ENSSSCG00000036402	MYL9	myosin light chain 9 [Source:NCBI gene;Acc:100157760]	UP	1.85282	0.222457	8.32889	8.16007e-17	2.10527e-15	59.2932	58.2962	51.6407	93.3904	52.8779	60.7296	53.6714	61.4142	159.837	180.376	385.056	196.492	276.174	174.838	177.084	221.408	3.60516	1.93157	7.17262	2.55491e-17	9.31381e-16
507	ENSSSCG00000014804	LAMTOR1	late endosomal/lysosomal adaptor, MAPK and MTOR activator 1 [Source:HGNC Symbol;Acc:HGNC:26068]	UP	1.62614	0.195382	8.32289	8.58412e-17	2.21124e-15	23.5291	17.5814	18.1699	17.4466	16.6983	17.2067	13.9148	17.7924	55.4101	42.4414	46.6735	53.1939	48.9058	75.7629	64.7036	55.2988	3.108	1.70482	5.25895	6.92727e-18	2.77108e-16
508	ENSSSCG00000011747	CLDN11	claudin 11 [Source:NCBI gene;Acc:100302016]	UP	4.1424	0.498105	8.31631	9.07434e-17	2.3339e-15	45.1758	28.6854	38.2524	20.5254	51.0225	27.3283	25.8418	33.8331	874.84	138.899	154.606	249.686	233.981	1401.03	1132.88	597.989	17.6747	4.21599	8.33298	1.12288e-17	4.32348e-16
509	ENSSSCG00000023331	UBL5	ubiquitin like 5 [Source:HGNC Symbol;Acc:HGNC:13736]	UP	1.42348	0.171304	8.3097	9.5947e-17	2.46392e-15	21.6467	24.0587	23.9077	30.788	26.9028	31.377	24.8479	26.2184	74.5905	55.9455	57.3695	68.3921	62.331	92.0811	82.8661	70.5108	2.68936	1.49411	5.64697	3.12694e-16	9.62735e-15
510	ENSSSCG00000029771		protocadherin 11 X-linked [Source:NCBI gene;Acc:414736]	Down	-2.56002	0.30814	-8.30797	9.73526e-17	2.49232e-15	32.9407	45.3415	38.2524	74.9176	47.3118	32.3891	38.7627	44.2737	6.39347	8.6812	4.86182	5.42795	4.79469	8.15909	14.757	7.58217	0.171257	-2.46717	4.79053	1.53214e-19	8.17856e-18
511	ENSSSCG00000013736	PRDX2	peroxiredoxin 2 [Source:NCBI gene;Acc:100512521]	UP	1.37701	0.165782	8.30614	9.8868e-17	2.52722e-15	167.527	180.44	154.922	219.621	181.826	271.259	170.954	192.364	465.658	522.801	385.056	756.656	435.358	472.061	458.601	499.456	2.59641	1.45057	8.44844	1.93425e-14	4.57503e-13
512	ENSSSCG00000016653	DNAJB9	DnaJ heat shock protein family (Hsp40) member B9 [Source:HGNC Symbol;Acc:HGNC:6968]	UP	1.33583	0.160885	8.30303	1.01493e-16	2.59033e-15	26.3525	25.9094	23.9077	18.4728	26.9028	26.3162	25.8418	24.8148	67.1315	51.1226	55.4248	71.6489	55.6184	71.1006	69.2443	63.0416	2.54049	1.41128	5.50967	4.40475e-16	1.33368e-14
513	ENSSSCG00000015298	SRI	sorcin [Source:HGNC Symbol;Acc:HGNC:11292]	UP	1.09052	0.131419	8.29799	1.0589e-16	2.69429e-15	38.5876	43.4908	43.9902	35.9194	38.035	50.608	43.7323	42.0519	98.0332	96.4578	74.872	83.5904	80.5508	93.2467	101.028	89.6828	2.13267	1.16354	6.08149	9.07265e-14	1.92221e-12
514	ENSSSCG00000014126	MSH3	mutS homolog 3 [Source:HGNC Symbol;Acc:HGNC:7326]	Down	-1.7716	0.213559	-8.29559	1.08045e-16	2.74491e-15	31.9995	37.9388	43.0339	37.9719	42.6734	40.4864	36.7749	38.697	12.7869	8.6812	12.6407	8.68471	12.4662	11.6558	12.4867	11.3432	0.293128	-1.70287	4.74604	8.1547e-18	3.22287e-16
515	ENSSSCG00000014100	TBCA	tubulin folding cofactor A [Source:HGNC Symbol;Acc:HGNC:11579]	UP	1.24225	0.149754	8.29526	1.08348e-16	2.7484e-15	21.6467	28.6854	29.6456	28.7355	29.6858	36.4378	31.8053	29.5203	66.0659	65.5913	66.1208	65.1354	63.2899	83.922	79.4606	69.9408	2.36924	1.312	5.68431	3.85797e-15	1.01812e-13
516	ENSSSCG00000033844	CYP1B1	cytochrome P450 family 1 subfamily B member 1 [Source:HGNC Symbol;Acc:HGNC:2597]	UP	2.13353	0.257264	8.29317	1.10269e-16	2.79287e-15	201.409	169.336	205.607	141.625	185.536	207.493	217.668	189.811	711.807	428.273	544.524	1134.44	653.037	727.324	1632.35	833.108	4.38915	2.21163	9.01912	7.58883e-18	3.00646e-16
517	ENSSSCG00000006897	CCDC18	coiled-coil domain containing 18 [Source:HGNC Symbol;Acc:HGNC:30370]	Down	-1.76419	0.212742	-8.29262	1.10782e-16	2.80158e-15	34.823	42.5654	43.0339	48.2346	41.7457	32.3891	47.708	41.5	12.7869	12.5395	14.5855	15.1982	11.5073	9.32467	9.08121	12.1462	0.292679	-1.69549	4.8351	2.28478e-17	8.38484e-16
518	ENSSSCG00000004177	RPS12	ribosomal protein S12 [Source:NCBI gene;Acc:397650]	UP	1.00469	0.121179	8.29102	1.12284e-16	2.83525e-15	416.935	455.265	458.072	391.008	485.178	446.363	526.775	454.228	895.086	929.853	890.685	1147.47	1080.72	770.451	664.064	911.19	2.00602	1.07974	9.42263	4.95665e-11	6.51884e-10
519	ENSSSCG00000004289	CEP162	centrosomal protein 162 [Source:HGNC Symbol;Acc:HGNC:21107]	Down	-1.55536	0.187717	-8.28567	1.17444e-16	2.96104e-15	66.8225	70.3255	97.5436	67.7337	71.4315	60.7296	79.5133	73.4428	20.246	27.9728	34.0327	19.5406	34.5218	18.6493	18.1624	24.7322	0.336755	-1.46865	5.66112	1.17002e-14	2.8711e-13
520	ENSSSCG00000033154	ARL6IP5	ADP ribosylation factor like GTPase 6 interacting protein 5 [Source:NCBI gene;Acc:595127]	UP	1.72127	0.207762	8.28481	1.183e-16	2.9781e-15	32.9407	32.3868	34.4272	46.1821	34.3242	39.4743	34.787	36.3603	119.345	69.4496	79.7339	120.5	134.251	172.506	144.164	119.993	3.30011	1.79278	6.32514	1.83737e-17	6.86551e-16
521	ENSSSCG00000025488	MCM3	minichromosome maintenance complex component 3 [Source:HGNC Symbol;Acc:HGNC:6945]	Down	-2.01166	0.242864	-8.28307	1.20041e-16	3.01282e-15	64.9402	111.966	64.0728	146.756	127.092	102.228	83.4889	100.078	27.705	34.7248	19.4473	17.3694	18.2198	31.4708	24.9733	24.8444	0.24825	-1.93199	5.99108	5.038e-17	1.74012e-15
522	ENSSSCG00000038911	KLF2	Kruppel like factor 2 [Source:NCBI gene;Acc:100174959]	UP	2.17044	0.262058	8.28229	1.20828e-16	3.028e-15	20.7056	21.2827	21.0388	22.5779	22.2644	18.2189	24.8479	21.5623	114.017	69.4496	108.905	174.78	95.8938	53.6169	62.4333	97.0136	4.49922	2.23205	5.94035	2.51197e-19	1.30281e-17
523	ENSSSCG00000000072	SLC25A17	solute carrier family 25 member 17 [Source:HGNC Symbol;Acc:HGNC:10987]	UP	1.06002	0.128147	8.27191	1.31835e-16	3.28894e-15	42.3523	40.7148	46.8592	35.9194	44.5287	48.5837	44.7262	43.3835	90.5742	76.2016	78.7615	98.7886	92.058	97.909	101.028	90.7602	2.09205	1.13643	6.10603	2.39238e-13	4.73893e-12
524	ENSSSCG00000021612	ARHGAP28	Rho GTPase activating protein 28 [Source:HGNC Symbol;Acc:HGNC:25509]	Down	-1.5949	0.19308	-8.26033	1.4527e-16	3.60247e-15	130.822	164.71	194.131	128.284	141.008	129.557	171.947	151.494	41.5576	62.6976	76.8168	57.5362	43.1522	29.1396	38.5952	49.9279	0.32957	-1.52011	6.66201	1.02952e-13	2.17003e-12
525	ENSSSCG00000006260	LYPLA1	lysophospholipase 1 [Source:HGNC Symbol;Acc:HGNC:6737]	UP	1.51114	0.183237	8.24689	1.62567e-16	4.01345e-15	31.0584	37.9388	32.5145	30.788	38.9627	37.4499	33.7931	34.6436	116.148	81.0245	69.0378	74.9057	129.457	94.4123	127.137	98.8746	2.85405	1.586	6.1041	6.84749e-17	2.29754e-15
526	ENSSSCG00000003458	CTRC	EF-hand domain family member D2 [Source:NCBI gene;Acc:100520743]	UP	1.1352	0.137702	8.2439	1.6668e-16	4.10888e-15	73.4106	41.6401	47.8155	41.0507	42.6734	42.5107	51.6836	48.6835	103.361	111.891	106.96	112.901	93.9759	114.227	106.704	107.146	2.20086	1.20433	6.32055	7.19889e-13	1.31216e-11
527	ENSSSCG00000038694	CCND2	cyclin D2 [Source:NCBI gene;Acc:397162]	Down	-1.8243	0.221473	-8.23715	1.76367e-16	4.34124e-15	355.759	301.659	287.849	556.237	357.158	395.755	255.436	358.551	126.804	120.572	91.4022	133.527	47.9469	102.571	86.2715	101.299	0.282525	-1.75175	7.8326	7.68048e-15	1.9397e-13
528	ENSSSCG00000000612	ATF7IP	activating transcription factor 7 interacting protein [Source:HGNC Symbol;Acc:HGNC:20092]	Down	-1.09083	0.132567	-8.22851	1.89563e-16	4.64127e-15	195.762	219.305	227.602	198.07	191.103	203.444	255.436	212.96	104.427	84.8828	119.601	84.676	136.169	79.2597	88.5418	99.651	0.467933	-1.0178	7.28671	2.63212e-09	2.55308e-08
529	ENSSSCG00000030469	BUB1	BUB1 mitotic checkpoint serine/threonine kinase [Source:HGNC Symbol;Acc:HGNC:1148]	Down	-2.21866	0.269633	-8.22844	1.89673e-16	4.64127e-15	38.5876	58.2962	32.5145	90.3116	51.0225	56.681	57.6471	55.0086	14.9181	11.5749	9.72364	7.59912	12.4662	15.1526	11.3515	11.8266	0.214995	-2.14572	5.12845	9.83222e-18	3.8306e-16
530	ENSSSCG00000030420	GLG1	golgi glycoprotein 1 [Source:HGNC Symbol;Acc:HGNC:4316]	Down	-1.08547	0.131929	-8.22771	1.90832e-16	4.66276e-15	400.935	327.569	311.757	528.528	343.242	411.949	414.463	391.206	156.64	152.403	175.998	196.492	189.87	209.805	210.003	184.459	0.471513	-1.01039	8.15965	4.28556e-09	3.9517e-08
531	ENSSSCG00000000399	TIMELESS	timeless circadian regulator [Source:HGNC Symbol;Acc:HGNC:11813]	Down	-1.62419	0.1977	-8.2154	2.11454e-16	5.15905e-15	43.2935	56.4455	48.7718	83.1277	60.2993	58.7053	64.6045	59.3211	18.1148	24.1144	19.4473	14.1127	19.1788	22.1461	17.0273	19.163	0.323039	-1.55548	5.35288	3.79498e-15	1.00311e-13
532	ENSSSCG00000009060	MAML3	mastermind like transcriptional coactivator 3 [Source:HGNC Symbol;Acc:HGNC:16272]	Down	-1.91266	0.232889	-8.21277	2.16135e-16	5.26553e-15	44.2346	35.1628	33.4708	60.5498	35.2519	47.5715	39.7566	42.2854	10.6558	8.6812	12.6407	13.0271	9.58938	12.8214	11.3515	11.2524	0.266107	-1.82865	4.83255	5.8267e-17	1.99162e-15
533	ENSSSCG00000009765	DNAH10	dynein axonemal heavy chain 10 [Source:HGNC Symbol;Acc:HGNC:2941]	Down	-1.88716	0.230046	-8.2034	2.33677e-16	5.67623e-15	91.2927	131.398	111.888	132.389	103.9	99.1917	100.385	110.064	26.6395	55.9455	33.0604	24.9686	33.5628	15.1526	17.0273	29.4795	0.267841	-1.80373	6.14658	1.00899e-16	3.29797e-15
534	ENSSSCG00000033123	TMEM97	transmembrane protein 97 [Source:HGNC Symbol;Acc:HGNC:28106]	UP	1.4575	0.177696	8.20221	2.36008e-16	5.72449e-15	68.7048	77.7282	81.2863	96.4692	78.853	105.265	87.4646	85.1101	188.607	163.978	201.279	345.217	292.476	248.269	195.246	233.582	2.74447	1.5343	7.33812	5.32149e-15	1.3778e-13
535	ENSSSCG00000025139	ZNF507	zinc finger protein 507 [Source:HGNC Symbol;Acc:HGNC:23783]	Down	-1.12999	0.137802	-8.2001	2.4019e-16	5.80895e-15	66.8225	87.9069	86.0679	80.0489	78.853	80.9728	80.5072	80.1685	36.2297	39.5477	37.9222	45.5947	36.4396	25.6428	34.0545	36.4902	0.455169	-1.04332	5.901	5.74729e-11	7.44026e-10
536	ENSSSCG00000011000		DnaJ heat shock protein family (Hsp40) member A1 [Source:NCBI gene;Acc:100512008]	UP	1.88661	0.230507	8.18463	2.73137e-16	6.57706e-15	167.527	172.112	186.48	167.282	228.21	213.566	207.728	191.844	784.266	495.793	440.481	747.971	385.493	1139.94	973.96	709.701	3.69937	1.9634	8.83376	7.01085e-17	2.34756e-15
537	ENSSSCG00000039071		chloride intracellular channel 1 [Source:NCBI gene;Acc:110255330]	UP	1.09228	0.13348	8.18309	2.76646e-16	6.65192e-15	55.5286	61.9975	55.466	79.0226	70.5038	78.9485	68.5802	67.1496	167.296	168.801	148.772	120.5	145.759	135.208	112.38	142.674	2.12471	1.16611	6.74103	1.50644e-11	2.186e-10
538	ENSSSCG00000031589	ZNF37A	zinc finger protein 37A [Source:HGNC Symbol;Acc:HGNC:13102]	Down	-2.33317	0.285172	-8.18163	2.80039e-16	6.71408e-15	30.1172	36.0881	33.4708	26.683	27.8305	23.2797	26.8357	29.1864	3.19674	8.6812	6.80655	6.51354	5.75363	4.66234	4.54061	5.73637	0.196542	-2.21756	4.28193	2.2684e-20	1.35126e-18
539	ENSSSCG00000012644	TENM1	teneurin transmembrane protein 1 [Source:HGNC Symbol;Acc:HGNC:8117]	Down	-2.79884	0.342124	-8.18078	2.82014e-16	6.75168e-15	31.9995	29.6107	31.5582	41.0507	26.9028	68.8269	31.8053	37.3935	6.39347	4.82289	7.77891	2.17118	4.79469	4.66234	6.81091	5.34777	0.143014	-2.73612	4.52085	7.06162e-20	3.9223e-18
540	ENSSSCG00000007950	ADCY9	adenylate cyclase 9 [Source:HGNC Symbol;Acc:HGNC:240]	Down	-1.12469	0.137513	-8.17875	2.86793e-16	6.8562e-15	151.527	107.339	123.364	150.861	102.045	159.921	119.27	130.618	52.2134	57.8747	58.3418	57.5362	64.2488	66.4383	62.4333	59.8695	0.458355	-1.04907	6.58678	2.03825e-09	2.01388e-08
541	ENSSSCG00000039222		brain abundant membrane attached signal protein 1 [Source:NCBI gene;Acc:100522108]	UP	1.95444	0.239041	8.1762	2.92945e-16	6.99323e-15	62.1167	33.3121	42.0776	71.8388	43.6011	51.6202	55.6593	51.4608	186.476	212.207	148.772	171.523	114.114	345.013	217.949	199.436	3.8755	2.02723	6.99698	2.03675e-17	7.525e-16
542	ENSSSCG00000000084	ATF4	activating transcription factor 4 [Source:HGNC Symbol;Acc:HGNC:786]	UP	1.16612	0.142717	8.17085	3.06218e-16	7.29958e-15	167.527	171.187	157.791	158.045	156.778	174.092	150.081	162.215	350.575	422.485	337.41	509.141	331.792	362.497	233.841	363.963	2.24372	1.23801	8.05391	1.43578e-12	2.46148e-11
543	ENSSSCG00000012371	AR	androgen receptor [Source:HGNC Symbol;Acc:HGNC:644]	Down	-1.82621	0.223522	-8.17014	3.08031e-16	7.33228e-15	242.82	265.571	249.597	306.854	260.679	316.806	224.625	266.707	52.2134	83.9183	126.407	48.8515	109.319	58.2792	45.4061	74.9135	0.280883	-1.74812	7.40939	9.94696e-15	2.46292e-13
544	ENSSSCG00000014540		ferritin heavy chain 1 [Source:NCBI gene;Acc:397030]	UP	1.81716	0.222456	8.16863	3.11912e-16	7.41406e-15	1260.22	729.165	793.737	1201.76	769.049	920.054	1032.68	958.094	2765.18	4439.95	5355.78	3824.53	2685.98	2677.35	1882.08	3375.84	3.52349	1.88874	11.0947	2.74403e-16	8.49617e-15
545	ENSSSCG00000033581	RGS7BP	regulator of G protein signaling 7 binding protein [Source:HGNC Symbol;Acc:HGNC:23271]	Down	-2.09751	0.257005	-8.16136	3.31285e-16	7.82972e-15	26.3525	35.1628	28.6893	36.9456	29.6858	32.3891	43.7323	33.2796	7.45905	6.75204	8.75128	5.42795	6.71256	10.4903	9.08121	7.81062	0.234697	-2.00199	4.48952	1.09232e-18	5.0626e-17
546	ENSSSCG00000011399	GNAI2	G protein subunit alpha i2 [Source:HGNC Symbol;Acc:HGNC:4385]	UP	1.06968	0.131177	8.15452	3.50578e-16	8.27395e-15	255.055	191.545	192.218	288.381	198.524	215.59	194.807	219.446	447.543	381.973	406.448	461.375	418.097	606.104	504.007	460.792	2.0998	1.14341	8.42292	3.76463e-11	5.06085e-10
547	ENSSSCG00000036960	NOP10	NOP10 ribonucleoprotein [Source:HGNC Symbol;Acc:HGNC:14378]	UP	1.92989	0.236833	8.14872	3.67805e-16	8.66821e-15	14.1174	17.5814	15.301	14.3678	13.9152	18.2189	15.9027	15.6292	61.8036	41.4768	40.8393	86.8471	83.4276	50.1201	52.217	59.5331	3.8091	1.99053	5.2998	2.22284e-18	9.71959e-17
548	ENSSSCG00000027257	PSMB1	proteasome subunit beta 1 [Source:NCBI gene;Acc:100621969]	UP	1.02287	0.12566	8.13999	3.95296e-16	9.28974e-15	41.4111	53.6695	41.1213	59.5235	55.6609	61.7418	47.708	51.548	125.738	103.21	97.2364	98.7886	102.606	100.24	104.434	104.608	2.02932	1.09268	6.32159	6.12028e-12	9.39529e-11
549	ENSSSCG00000017022	HMMR	hyaluronan mediated motility receptor [Source:HGNC Symbol;Acc:HGNC:5012]	Down	-2.38222	0.292686	-8.13915	3.9806e-16	9.34147e-15	35.7642	53.6695	30.6019	85.1802	51.0225	38.4621	54.6654	49.9094	9.59021	7.71662	8.75128	5.42795	11.5073	11.6558	12.4867	9.59083	0.192165	-2.28892	4.98051	5.20238e-18	2.11191e-16
550	ENSSSCG00000022155	RBPJ	recombination signal binding protein for immunoglobulin kappa J region [Source:HGNC Symbol;Acc:HGNC:5724]	Down	-1.13502	0.139527	-8.13473	4.12862e-16	9.67519e-15	112.939	99.9363	116.67	93.3904	96.4789	96.1553	120.264	105.119	38.3608	44.3706	48.6182	36.91	44.1111	64.1071	60.163	48.0916	0.457496	-1.05211	6.27982	4.21885e-10	4.7121e-09
551	ENSSSCG00000039046	RPL36A-HNRNPH2	RPL36A-HNRNPH2 readthrough [Source:HGNC Symbol;Acc:HGNC:48349]	UP	1.08201	0.133081	8.13045	4.2769e-16	9.98253e-15	67.7637	74.9522	84.1553	72.865	92.7682	91.0945	86.4707	81.4385	181.148	194.845	190.583	189.978	185.075	142.201	120.326	172.022	2.1123	1.15675	7.0098	1.13465e-11	1.67307e-10
552	ENSSSCG00000022099	TP53INP2	tumor protein p53 inducible nuclear protein 2 [Source:HGNC Symbol;Acc:HGNC:16104]	UP	2.78233	0.342467	8.12438	4.49653e-16	1.04636e-14	22.5879	18.5067	16.2573	14.3678	23.1921	23.2797	17.8905	19.4403	124.673	142.758	106.96	185.636	29.7271	238.945	108.975	133.953	6.8905	2.84918	6.29986	2.05976e-19	1.0854e-17
553	ENSSSCG00000028737	USP3	ubiquitin specific peptidase 3 [Source:HGNC Symbol;Acc:HGNC:12626]	Down	-1.11661	0.137449	-8.12381	4.51757e-16	1.04978e-14	69.646	68.4749	65.9854	71.8388	69.5762	78.9485	80.5072	72.1395	31.9674	38.5831	33.0604	33.6533	31.6449	32.6363	30.6491	33.1706	0.459812	-1.03943	5.75447	2.64144e-11	3.66789e-10
554	ENSSSCG00000023279	SH3TC2	SH3 domain and tetratricopeptide repeats 2 [Source:HGNC Symbol;Acc:HGNC:29427]	Down	-2.8279	0.348153	-8.12259	4.56345e-16	1.05896e-14	76.2341	96.2349	37.2961	215.516	104.828	109.313	63.6106	100.433	14.9181	9.64578	13.6131	9.7703	13.4251	19.8149	18.1624	14.1928	0.141316	-2.75061	5.86738	1.01126e-17	3.93053e-16
555	ENSSSCG00000039337	ITPRIPL2	ITPRIP like 2 [Source:HGNC Symbol;Acc:HGNC:27257]	Down	-1.27544	0.157042	-8.12164	4.5992e-16	1.06577e-14	79.9988	76.8029	83.1989	84.154	79.7807	74.8999	90.4463	81.3259	23.4427	27.9728	34.0327	32.5677	24.9324	45.4578	48.8115	33.8882	0.416696	-1.19429	5.88233	1.16906e-11	1.72227e-10
556	ENSSSCG00000005598	SCAI	suppressor of cancer cell invasion [Source:HGNC Symbol;Acc:HGNC:26709]	Down	-2.06269	0.254168	-8.11545	4.83985e-16	1.11997e-14	26.3525	29.6107	33.4708	32.8406	27.8305	36.4378	35.781	31.7606	7.45905	7.71662	10.696	7.59912	8.63044	4.66234	5.67576	7.49133	0.235869	-1.96995	4.4249	7.3748e-19	3.50431e-17
557	ENSSSCG00000002885	USF2	upstream transcription factor 2, c-fos interacting [Source:HGNC Symbol;Acc:HGNC:12594]	UP	1.06276	0.130981	8.11387	4.90344e-16	1.13311e-14	55.5286	45.3415	43.0339	60.5498	51.0225	51.6202	50.6897	51.1123	104.427	80.06	102.098	110.73	107.401	128.214	115.785	106.959	2.09263	1.13843	6.33865	3.90506e-12	6.20319e-11
558	ENSSSCG00000009874	RASAL1	RAS protein activator like 1 [Source:HGNC Symbol;Acc:HGNC:9873]	UP	2.93277	0.361667	8.10904	5.10217e-16	1.1774e-14	13.1763	9.25336	14.3446	12.3152	11.1322	22.2675	9.93916	13.2041	76.7217	80.06	76.8168	82.5048	256.036	80.4253	51.0818	100.521	7.61289	2.99193	5.89098	1.31004e-19	7.10839e-18
559	ENSSSCG00000000625	LRP6	LDL receptor related protein 6 [Source:HGNC Symbol;Acc:HGNC:6698]	Down	-1.27188	0.156891	-8.10674	5.19948e-16	1.19819e-14	217.408	189.694	208.476	197.043	179.043	187.25	244.503	203.345	66.0659	60.7684	80.7062	92.2751	68.0846	93.2467	130.542	84.527	0.415682	-1.18901	7.17056	2.20845e-10	2.59907e-09
560	ENSSSCG00000021966	TOPBP1	DNA topoisomerase II binding protein 1 [Source:HGNC Symbol;Acc:HGNC:17008]	Down	-1.46981	0.18173	-8.08787	6.07148e-16	1.39142e-14	92.2339	168.411	107.107	198.07	172.549	136.642	153.063	146.868	55.4101	66.5559	52.5077	49.9371	45.0701	53.6169	47.6764	52.9677	0.360649	-1.38981	6.65188	1.38478e-12	2.38399e-11
561	ENSSSCG00000008406	CCDC88A	coiled-coil domain containing 88A [Source:HGNC Symbol;Acc:HGNC:25523]	Down	-1.11575	0.138054	-8.08202	6.37016e-16	1.45785e-14	203.291	220.23	205.607	256.567	224.499	156.885	246.491	216.224	80.984	100.316	103.071	107.473	131.374	78.0941	95.3527	99.5236	0.46028	-1.03987	7.30148	2.268e-09	2.2169e-08
562	ENSSSCG00000035798	PRTG	protogenin [Source:HGNC Symbol;Acc:HGNC:26373]	Down	-2.70815	0.335317	-8.07638	6.67182e-16	1.52479e-14	17.8821	30.5361	29.6456	23.6042	30.6135	29.3527	22.8601	26.3563	4.26231	2.89373	2.91709	2.17118	3.83575	5.82792	6.81091	4.1027	0.155663	-2.67208	4.09803	2.38819e-22	1.89683e-20
563	ENSSSCG00000028304	ZFP36L1	ZFP36 ring finger protein like 1 [Source:HGNC Symbol;Acc:HGNC:1107]	UP	1.34476	0.166518	8.07579	6.70435e-16	1.53012e-14	253.173	196.171	284.024	215.516	166.983	155.873	227.607	214.192	397.461	427.308	504.657	524.34	697.148	667.879	590.279	544.153	2.54049	1.4222	8.58159	9.41116e-14	1.99136e-12
564	ENSSSCG00000010483	PLCE1	phospholipase C epsilon 1 [Source:HGNC Symbol;Acc:HGNC:17175]	Down	-1.78232	0.220882	-8.06912	7.08054e-16	1.61376e-14	58.3521	51.8188	81.2863	75.9438	73.2869	54.6567	56.6532	64.5711	12.7869	18.327	23.3367	22.7974	29.7271	11.6558	11.3515	18.5689	0.287573	-1.69183	5.43275	2.3965e-15	6.52332e-14
565	ENSSSCG00000011731	SMC4	structural maintenance of chromosomes 4 [Source:HGNC Symbol;Acc:HGNC:14013]	Down	-1.69743	0.210429	-8.06653	7.23253e-16	1.64389e-14	148.704	221.155	132.927	319.169	217.078	143.727	226.613	201.339	66.0659	56.9101	63.2037	44.5092	53.7005	75.7629	74.92	62.1532	0.308699	-1.62291	7.04071	7.14207e-14	1.54707e-12
566	ENSSSCG00000006835	SARS	seryl-tRNA synthetase [Source:HGNC Symbol;Acc:HGNC:10537]	UP	1.01743	0.126159	8.06468	7.34282e-16	1.66668e-14	43.2935	41.6401	38.2524	42.077	40.818	43.5229	40.7505	41.4792	91.6398	79.0954	70.9826	79.248	86.3044	92.0811	89.677	84.1469	2.02865	1.09302	6.01493	7.84404e-13	1.41719e-11
567	ENSSSCG00000012623	SLC25A5	solute carrier family 25 member 5 [Source:HGNC Symbol;Acc:HGNC:10991]	UP	1.6358	0.202979	8.05894	7.69568e-16	1.74439e-14	31.0584	36.0881	23.9077	38.9982	38.9627	37.4499	25.8418	33.1867	104.427	90.6703	64.176	95.5318	87.2633	139.87	141.894	103.405	3.11585	1.69874	6.13278	1.35625e-16	4.3361e-15
568	ENSSSCG00000040012	TMEM147	transmembrane protein 147 [Source:HGNC Symbol;Acc:HGNC:30414]	UP	1.14301	0.141881	8.05613	7.87448e-16	1.78249e-14	39.5288	45.3415	41.1213	51.3134	42.6734	53.6445	39.7566	44.7685	98.0332	98.3869	89.4575	79.248	87.2633	127.049	113.515	98.9933	2.21123	1.21911	6.2028	3.30644e-13	6.34319e-12
569	ENSSSCG00000005052	WDHD1	WD repeat and HMG-box DNA binding protein 1 [Source:HGNC Symbol;Acc:HGNC:23170]	Down	-1.49411	0.185534	-8.05301	8.0785e-16	1.8237e-14	41.4111	65.6988	50.6844	62.6023	60.2993	45.5472	58.641	54.9835	20.246	21.2207	21.392	23.883	16.3019	18.6493	14.757	19.4928	0.354522	-1.41188	5.28163	6.25684e-14	1.36612e-12
570	ENSSSCG00000001038		transmembrane protein 14C [Source:NCBI gene;Acc:100517166]	UP	1.71519	0.213026	8.05156	8.17451e-16	1.84287e-14	31.0584	30.5361	38.2524	27.7092	34.3242	35.4256	39.7566	33.8661	110.82	81.9891	79.7339	81.4192	100.688	173.672	152.11	111.49	3.2921	1.78681	6.22103	3.47306e-17	1.22533e-15
571	ENSSSCG00000015499	RABGAP1L	RAB GTPase activating protein 1 like [Source:HGNC Symbol;Acc:HGNC:24663]	Down	-1.07839	0.134074	-8.04322	8.7508e-16	1.97012e-14	79.0576	85.1309	102.325	73.8913	80.7084	82.9972	90.4463	84.9367	41.5576	33.7602	46.6735	40.1668	42.1933	33.8019	43.1358	40.1841	0.473107	-1.00356	5.99843	2.07442e-10	2.4625e-09
572	ENSSSCG00000017164	TIMP-2	TIMP metallopeptidase inhibitor 2 [Source:NCBI gene;Acc:396988]	UP	1.8957	0.235728	8.04189	8.84599e-16	1.98885e-14	511.051	330.345	493.456	376.64	333.038	378.548	368.743	398.832	1602.63	766.839	955.834	1741.29	1013.6	2186.64	2123.87	1484.38	3.72183	1.97237	9.896	2.97031e-16	9.16226e-15
573	ENSSSCG00000008056		ATPase H+ transporting V0 subunit c [Source:NCBI gene;Acc:100518959]	UP	1.96414	0.244398	8.03667	9.2315e-16	2.07272e-14	87.5281	43.4908	45.9029	71.8388	46.3841	54.6567	42.7384	56.0771	173.689	150.474	155.578	204.091	187.952	364.828	296.275	218.984	3.90505	2.03358	7.13213	1.18213e-16	3.81087e-15
574	ENSSSCG00000023677	CHMP1A	charged multivesicular body protein 1A [Source:NCBI gene;Acc:100628127]	UP	1.1147	0.138739	8.03452	9.39493e-16	2.10377e-14	36.7053	30.5361	30.6019	34.8931	33.3966	32.3891	31.8053	32.9039	68.197	78.1308	61.2589	73.8201	64.2488	78.0941	76.0552	71.4007	2.16998	1.19405	5.75023	4.99171e-14	1.10159e-12
575	ENSSSCG00000018065	ND1	NADH dehydrogenase subunit 1 [Source:NCBI gene;Acc:808501]	UP	3.20119	0.39843	8.03451	9.39511e-16	2.10377e-14	57.4109	67.5495	46.8592	96.4692	64.9378	51.6202	36.7749	60.2317	830.086	237.286	365.609	206.262	217.679	1120.13	901.31	554.051	9.19867	3.27452	8.2897	1.53286e-17	5.78022e-16
576	ENSSSCG00000017000	RANBP17	RAN binding protein 17 [Source:HGNC Symbol;Acc:HGNC:14428]	Down	-1.62553	0.202568	-8.02461	1.0185e-15	2.27757e-14	35.7642	41.6401	38.2524	36.9456	38.9627	41.4986	43.7323	39.5423	14.9181	13.5041	13.6131	14.1127	12.4662	8.15909	12.4867	12.7514	0.322476	-1.55201	4.80047	2.69478e-16	8.35942e-15
577	ENSSSCG00000038713	CRIP2	cysteine rich protein 2 [Source:HGNC Symbol;Acc:HGNC:2361]	UP	1.76515	0.220074	8.02071	1.05133e-15	2.34784e-14	16.9409	12.9547	14.3446	19.4991	14.8429	13.1581	16.8966	15.5196	59.6724	40.5123	44.7287	37.9956	46.029	69.935	71.5146	52.9125	3.40941	1.84199	5.17226	1.15317e-17	4.42973e-16
578	ENSSSCG00000003903		cytochrome b-c1 complex subunit 6, mitochondrial [Source:NCBI gene;Acc:100524873]	UP	1.19534	0.149089	8.01766	1.07778e-15	2.39723e-14	32.9407	37.9388	34.4272	33.8668	36.1796	42.5107	37.7688	36.5189	88.443	68.485	75.8444	75.9912	71.9203	104.903	102.164	83.9643	2.2992	1.27069	5.9554	3.25089e-14	7.3823e-13
579	ENSSSCG00000034989	LRRTM2	leucine rich repeat transmembrane neuronal 2 [Source:HGNC Symbol;Acc:HGNC:19409]	Down	-4.34292	0.541804	-8.01567	1.09536e-15	2.43307e-14	24.4702	24.0587	24.8641	21.5516	21.3367	28.3405	24.8479	24.21	0	2.89373	0.972364	3.25677	0	0	1.13515	1.17972	0.0487286	-4.19594	3.86481	2.80903e-35	6.69322e-33
580	ENSSSCG00000007281	MAP1LC3A	microtubule associated protein 1 light chain 3 alpha [Source:NCBI gene;Acc:100322893]	UP	1.51756	0.189469	8.00951	1.15164e-15	2.55468e-14	28.2349	25.9094	24.8641	27.7092	25.0474	32.3891	26.8357	27.2843	66.0659	74.2725	63.2037	121.586	78.6329	85.0876	57.8927	78.1059	2.86267	1.59369	5.77084	2.21044e-16	6.89598e-15
581	ENSSSCG00000006232	RAB2A	RAB2A, member RAS oncogene family [Source:HGNC Symbol;Acc:HGNC:9763]	UP	1.06596	0.133258	7.99919	1.25236e-15	2.7744e-14	72.4695	86.0562	87.0242	77.9964	84.4191	89.0701	97.4037	84.9199	184.345	161.084	146.827	162.838	145.759	236.614	210.003	178.21	2.09857	1.14447	7.06147	2.2724e-11	3.20691e-10
582	ENSSSCG00000014296	VDAC1	voltage dependent anion channel 1 [Source:HGNC Symbol;Acc:HGNC:12669]	UP	1.13263	0.14161	7.99822	1.26235e-15	2.7928e-14	66.8225	81.4296	72.6795	99.548	85.3468	94.1309	70.568	81.5036	183.28	166.872	143.91	157.41	153.43	223.792	223.625	178.903	2.19503	1.20702	7.04645	8.27831e-12	1.24751e-10
583	ENSSSCG00000011727	PTX3	pentraxin 3 [Source:NCBI gene;Acc:100513178]	UP	5.1579	0.645196	7.99432	1.30294e-15	2.87494e-14	7.5293	12.0294	10.5194	10.2627	16.6983	11.1338	14.9087	11.8688	110.82	49.1935	21.392	1165.92	560.02	234.282	825.255	423.841	35.7105	5.23887	7.80152	2.11052e-15	5.78317e-14
584	ENSSSCG00000013276	PRDM11	PR/SET domain 11 [Source:HGNC Symbol;Acc:HGNC:13996]	Down	-1.84654	0.231061	-7.99158	1.33216e-15	2.93551e-14	32.9407	33.3121	39.2087	34.8931	27.8305	34.4135	33.7931	33.7702	8.52463	9.64578	11.6684	7.59912	10.5483	8.15909	9.08121	9.31807	0.275926	-1.74766	4.54824	2.70351e-17	9.76889e-16
585	ENSSSCG00000006767	MAGI3	membrane associated guanylate kinase, WW and PDZ domain containing 3 [Source:HGNC Symbol;Acc:HGNC:29647]	Down	-1.27525	0.159592	-7.99069	1.34184e-15	2.95293e-14	74.3518	69.4002	86.0679	56.4447	67.7208	58.7053	75.5376	69.7469	34.0985	23.1499	26.2538	26.0541	27.8092	36.1331	29.5139	29.0018	0.415815	-1.19061	5.66947	6.33873e-12	9.70346e-11
586	ENSSSCG00000015851	TNKS	tankyrase [Source:HGNC Symbol;Acc:HGNC:11941]	Down	-1.04709	0.131382	-7.96981	1.58918e-15	3.47881e-14	184.468	174.888	178.83	188.833	172.549	187.25	184.868	181.669	71.3938	72.3433	86.5404	122.672	113.155	67.6039	80.5958	87.7576	0.483062	-0.971145	7.07688	2.24609e-08	1.79523e-07
587	ENSSSCG00000004344	MMS22L	MMS22 like, DNA repair protein [Source:HGNC Symbol;Acc:HGNC:21475]	Down	-2.33894	0.293666	-7.96461	1.65752e-15	3.61887e-14	19.7644	37.9388	22.9514	38.9982	35.2519	34.4135	32.7992	31.7311	8.52463	6.75204	5.83418	3.25677	5.75363	6.9935	6.81091	6.27509	0.197759	-2.23145	4.38086	2.10869e-18	9.29464e-17
588	ENSSSCG00000004490	SETBP1	SET binding protein 1 [Source:HGNC Symbol;Acc:HGNC:15573]	Down	-1.96367	0.246785	-7.95701	1.76243e-15	3.83784e-14	32.9407	41.6401	62.1601	38.9982	36.1796	34.4135	41.7445	41.1538	6.39347	9.64578	14.5855	10.8559	13.4251	10.4903	7.94606	10.4774	0.254592	-1.8952	4.78242	1.88167e-17	6.99923e-16
589	ENSSSCG00000006811	SLC6A17	solute carrier family 6 member 17 [Source:HGNC Symbol;Acc:HGNC:31399]	UP	4.35628	0.548017	7.94917	1.87758e-15	4.08325e-14	4.70581	1.85067	1.91262	1.02627	1.85536	1.01216	1.98783	2.0501	60.738	29.9019	22.3644	43.4236	9.58938	58.2792	72.6497	42.4209	20.6921	4.39334	4.56646	8.70308e-22	6.08883e-20
590	ENSSSCG00000023380	ISCU	iron-sulfur cluster assembly enzyme [Source:HGNC Symbol;Acc:HGNC:29882]	UP	1.22632	0.15429	7.94816	1.89305e-15	4.10614e-14	43.2935	45.3415	46.8592	56.4447	46.3841	65.7904	44.7262	49.8342	131.066	92.5995	101.126	102.045	103.565	152.691	133.948	116.72	2.34217	1.29957	6.41494	3.56852e-13	6.79051e-12
591	ENSSSCG00000014161		KIAA0825 ortholog [Source:NCBI gene;Acc:106509502]	Down	-2.07803	0.26194	-7.93323	2.13523e-15	4.62539e-14	25.4114	35.1628	30.6019	31.8143	31.5412	27.3283	24.8479	29.5297	6.39347	7.71662	6.80655	7.59912	8.63044	5.82792	5.67576	6.94998	0.235356	-1.97543	4.329	2.25927e-18	9.85268e-17
592	ENSSSCG00000014633	CAVIN3	caveolae associated protein 3 [Source:HGNC Symbol;Acc:HGNC:9400]	UP	2.0191	0.254547	7.93213	2.15423e-15	4.66048e-14	17.8821	20.3574	20.0825	19.4991	39.8903	15.1824	39.7566	24.6643	102.296	141.793	110.85	62.9642	80.5508	116.558	85.1364	100.021	4.05529	2.08312	6.01075	3.36213e-19	1.71136e-17
593	ENSSSCG00000017246	C17orf80	chromosome 17 open reading frame 80 [Source:HGNC Symbol;Acc:HGNC:29601]	Down	-1.28844	0.162562	-7.92585	2.26597e-15	4.89585e-14	67.7637	66.6242	57.3786	67.7337	58.444	61.7418	57.6471	62.4761	25.5739	32.7956	30.1433	31.4821	22.0556	18.6493	17.0273	25.3896	0.406388	-1.20953	5.50955	5.7275e-12	8.85849e-11
594	ENSSSCG00000013600	RAB11B	RAB11B, member RAS oncogene family [Source:NCBI gene;Acc:100513782]	UP	1.03098	0.130117	7.92347	2.30982e-15	4.982e-14	85.6458	70.3255	69.8106	97.4955	67.7208	86.0336	59.6349	76.6667	133.197	172.659	139.048	178.037	135.21	177.169	161.192	156.645	2.04319	1.10391	6.88959	1.53919e-10	1.85935e-09
595	ENSSSCG00000028691		sulfotransferase 1C1 [Source:NCBI gene;Acc:100623656]	UP	5.93578	0.749234	7.92247	2.32844e-15	5.01127e-14	1.88232	2.77601	0.95631	1.02627	2.78305	3.03648	0	1.78006	14.9181	26.0436	127.38	31.4821	167.814	41.961	356.438	109.434	61.4775	5.90628	5.85357	9.45362e-18	3.69185e-16
596	ENSSSCG00000004829	CACHD1	cache domain containing 1 [Source:HGNC Symbol;Acc:HGNC:29314]	Down	-1.33533	0.16888	-7.90699	2.63692e-15	5.66051e-14	132.704	147.128	125.277	98.5217	107.611	162.958	171.947	135.164	44.7543	67.5204	43.7564	44.5092	63.2899	64.1071	46.5412	53.4969	0.395793	-1.26157	6.56946	2.36119e-11	3.32365e-10
597	ENSSSCG00000022081	PHLDB2	pleckstrin homology like domain family B member 2 [Source:HGNC Symbol;Acc:HGNC:29573]	Down	-1.17186	0.14823	-7.9057	2.66428e-15	5.71186e-14	175.997	187.843	196.043	147.783	158.634	124.496	224.625	173.632	73.5249	62.6976	99.1811	82.5048	70.0025	73.4318	78.3255	77.0954	0.444017	-1.09225	6.97455	1.03335e-09	1.07595e-08
598	ENSSSCG00000033443	DEPDC1	DEP domain containing 1 [Source:HGNC Symbol;Acc:HGNC:22949]	Down	-2.33753	0.29573	-7.90429	2.6946e-15	5.76943e-14	22.5879	54.5948	27.733	59.5235	42.6734	40.4864	42.7384	41.4768	8.52463	9.64578	8.75128	4.34236	7.6715	10.4903	7.94606	8.19598	0.197604	-2.26586	4.7335	7.4765e-18	2.9763e-16
599	ENSSSCG00000029509	KIF22	kinesin family member 22 [Source:NCBI gene;Acc:100623146]	Down	-1.97328	0.249658	-7.90393	2.70239e-15	5.77865e-14	61.1755	80.5042	48.7718	132.389	67.7208	85.0215	66.5924	77.4535	22.3772	24.1144	13.6131	13.0271	21.0966	25.6428	18.1624	19.7191	0.254593	-1.90376	5.6409	4.92761e-16	1.47568e-14
600	ENSSSCG00000016194	USP37	ubiquitin specific peptidase 37 [Source:HGNC Symbol;Acc:HGNC:20063]	Down	-1.17515	0.14871	-7.90231	2.73777e-15	5.8468e-14	71.5283	88.8322	97.5436	79.0226	85.3468	85.0215	94.422	85.9596	37.2953	41.4768	42.784	52.1083	36.4396	25.6428	29.5139	37.8944	0.44084	-1.0925	5.98543	7.78683e-11	9.92429e-10
601	ENSSSCG00000007431	CTSA	cathepsin A [Source:NCBI gene;Acc:100156798]	UP	1.70306	0.215539	7.90142	2.75746e-15	5.88128e-14	40.47	16.656	18.1699	28.7355	19.4813	18.2189	19.8783	23.0871	70.3282	52.0872	64.176	89.0183	82.4686	79.2597	89.677	75.2879	3.26103	1.78561	5.67392	7.21683e-17	2.40186e-15
602	ENSSSCG00000036824	AVPI1	arginine vasopressin induced 1 [Source:HGNC Symbol;Acc:HGNC:30898]	UP	2.34559	0.297181	7.89279	2.95511e-15	6.28671e-14	17.8821	17.5814	15.301	19.4991	19.4813	24.2919	16.8966	18.7048	106.558	43.406	42.784	119.415	81.5097	148.029	124.867	95.224	5.0909	2.4174	5.87877	1.73963e-18	7.73007e-17
603	ENSSSCG00000025598	COBLL1	cordon-bleu WH2 repeat protein like 1 [Source:HGNC Symbol;Acc:HGNC:23571]	UP	2.69829	0.342054	7.8885	3.05848e-15	6.4825e-14	16.9409	24.9841	28.6893	22.5779	29.6858	23.2797	22.8601	24.1454	241.886	86.812	60.2866	171.523	73.8382	173.672	290.599	156.945	6.50001	2.76586	6.53548	4.03564e-18	1.70128e-16
604	ENSSSCG00000012171	PRDX4	peroxiredoxin 4 [Source:HGNC Symbol;Acc:HGNC:17169]	UP	1.2148	0.153997	7.88848	3.05885e-15	6.4825e-14	34.823	47.1921	41.1213	46.1821	50.0948	51.6202	54.6654	46.5284	117.214	89.7057	87.5128	118.329	85.3455	129.38	130.542	108.29	2.32739	1.29341	6.30828	1.11608e-13	2.32861e-12
605	ENSSSCG00000010995	CHMP5	charged multivesicular body protein 5 [Source:NCBI gene;Acc:100513035]	UP	1.18999	0.150889	7.88651	3.10766e-15	6.57755e-14	27.2937	34.2374	30.6019	26.683	26.9028	26.3162	32.7992	29.262	74.5905	55.9455	77.7891	58.6218	64.2488	62.9415	73.7849	66.846	2.28439	1.2719	5.642	2.08032e-14	4.89379e-13
606	ENSSSCG00000025455	RALB	RAS like proto-oncogene B [Source:HGNC Symbol;Acc:HGNC:9840]	UP	1.17609	0.149146	7.88547	3.13351e-15	6.62383e-14	46.1169	43.4908	43.0339	43.1033	39.8903	34.4135	43.7323	41.9687	108.689	78.1308	84.5957	81.4192	80.5508	111.896	121.461	95.249	2.26952	1.24614	6.13861	2.41241e-13	4.7557e-12
607	ENSSSCG00000009215	ABCG2	ATP-binding cassette, sub-family G (WHITE), member 2 [Source:NCBI gene;Acc:397073]	Down	-1.25397	0.159057	-7.88377	3.1764e-15	6.70596e-14	64.9402	61.0722	61.2038	52.3397	57.5163	61.7418	73.5498	61.7662	20.246	28.9373	27.2262	32.5677	27.8092	19.8149	23.8382	25.7771	0.417333	-1.17686	5.50438	9.03921e-12	1.35103e-10
608	ENSSSCG00000004990	LRFN5	leucine rich repeat and fibronectin type III domain containing 5 [Source:HGNC Symbol;Acc:HGNC:20360]	Down	-3.57335	0.453462	-7.88016	3.26959e-15	6.8852e-14	22.5879	33.3121	28.6893	107.758	38.9627	46.5594	35.781	44.8072	6.39347	3.85831	1.94473	3.25677	1.91788	5.82792	3.40545	3.80065	0.0848222	-3.49325	4.70081	1.76407e-19	9.32573e-18
609	ENSSSCG00000011257	ACVR2B	activin A receptor type 2B [Source:HGNC Symbol;Acc:HGNC:174]	Down	-2.08607	0.264908	-7.8747	3.41549e-15	7.17425e-14	31.0584	30.5361	30.6019	25.6567	25.0474	27.3283	28.8236	28.4361	5.32789	5.78747	8.75128	5.42795	8.63044	5.82792	6.81091	6.65198	0.233928	-2.0181	4.29032	5.59231e-19	2.74457e-17
610	ENSSSCG00000003833	DAB1	DAB adaptor protein 1 [Source:HGNC Symbol;Acc:HGNC:2661]	Down	-1.21089	0.154072	-7.85925	3.86433e-15	8.06607e-14	127.998	138.8	114.757	179.597	184.609	158.909	188.844	156.216	69.2626	58.8392	85.568	52.1083	76.715	61.7759	66.9739	67.3204	0.430944	-1.13504	6.81166	5.6355e-10	6.11573e-09
611	ENSSSCG00000032330	THY1	Thy-1 cell surface antigen [Source:HGNC Symbol;Acc:HGNC:11801]	UP	2.119	0.269812	7.85359	4.04285e-15	8.42809e-14	82.8223	51.8188	132.927	63.6286	95.5513	54.6567	133.185	87.7985	375.084	180.376	281.013	496.114	442.07	412.617	483.575	381.55	4.34575	2.19672	7.89805	5.25266e-17	1.81046e-15
612	ENSSSCG00000004823	LRRK1	leucine rich repeat kinase 1 [Source:HGNC Symbol;Acc:HGNC:18608]	Down	-1.11584	0.142095	-7.85277	4.06954e-15	8.47311e-14	148.704	124.92	134.84	97.4955	110.394	144.739	110.325	124.488	46.8855	59.8038	72.9273	49.9371	52.7416	52.4513	66.9739	57.3886	0.460997	-1.04225	6.52242	2.47713e-09	2.40843e-08
613	ENSSSCG00000016323	COPS8	COP9 signalosome subunit 8 [Source:HGNC Symbol;Acc:HGNC:24335]	UP	1.06786	0.136156	7.84292	4.40201e-15	9.14242e-14	33.8818	35.1628	34.4272	37.9719	36.1796	37.4499	34.787	35.6943	72.4593	85.8474	66.1208	83.5904	65.2078	80.4253	70.3794	74.8615	2.09729	1.13478	5.8347	4.08053e-13	7.70241e-12
614	ENSSSCG00000010235	SIRT1	sirtuin 1 [Source:HGNC Symbol;Acc:HGNC:14929]	Down	-1.06777	0.136257	-7.83647	4.63381e-15	9.61183e-14	77.1753	83.2802	86.0679	67.7337	74.2146	72.8756	86.4707	78.2597	30.9018	40.5123	43.7564	41.2524	38.3575	33.8019	31.7842	37.1952	0.475279	-0.990198	5.88529	3.55916e-10	4.01621e-09
615	ENSSSCG00000012481	TSPAN6	tetraspanin 6 [Source:NCBI gene;Acc:100157741]	UP	1.20351	0.153651	7.83277	4.77248e-15	9.87481e-14	25.4114	33.3121	29.6456	29.7618	35.2519	37.4499	36.7749	32.5154	93.7709	74.2725	63.2037	67.3065	62.331	80.4253	84.0012	75.0444	2.30797	1.27521	5.79785	5.90403e-14	1.2977e-12
616	ENSSSCG00000016186		transmembrane BAX inhibitor motif containing 1 [Source:NCBI gene;Acc:100152389]	UP	1.00081	0.12809	7.81338	5.56727e-15	1.14764e-13	113.881	93.4589	118.582	101.601	88.1298	100.204	105.355	103.03	186.476	178.447	201.279	289.852	186.993	185.328	215.679	206.293	2.00226	1.07415	7.2934	1.79809e-10	2.15312e-09
617	ENSSSCG00000031938	NEDD8	NEDD8 ubiquitin like modifier [Source:HGNC Symbol;Acc:HGNC:7732]	UP	1.21005	0.154877	7.81294	5.58713e-15	1.15031e-13	26.3525	35.1628	27.733	31.8143	29.6858	39.4743	29.8175	31.4343	65.0003	62.6976	60.2866	71.6489	75.7561	89.7499	85.1364	72.8965	2.31901	1.28869	5.75369	6.5005e-14	1.41556e-12
618	ENSSSCG00000013432	MIDN	midnolin [Source:HGNC Symbol;Acc:HGNC:16298]	UP	1.92315	0.246373	7.80585	5.90997e-15	1.21431e-13	58.3521	37.9388	49.7281	47.2083	41.7457	40.4864	47.708	46.1668	134.263	189.057	138.076	295.28	76.715	195.818	197.516	175.247	3.79595	1.99444	6.82109	1.7778e-16	5.59938e-15
619	ENSSSCG00000026931	SERTAD1	SERTA domain containing 1 [Source:HGNC Symbol;Acc:HGNC:17932]	UP	1.8695	0.239575	7.80338	6.02697e-15	1.23627e-13	15.0586	12.9547	13.3883	12.3152	13.9152	18.2189	12.9209	14.1103	47.951	64.6267	46.6735	80.3336	31.6449	44.2922	45.4061	51.5611	3.65416	1.94522	5.11944	1.0298e-17	3.98375e-16
620	ENSSSCG00000017772	SDF2	stromal cell derived factor 2 [Source:HGNC Symbol;Acc:HGNC:10675]	UP	1.24326	0.159351	7.80201	6.09307e-15	1.24829e-13	39.5288	46.2668	40.165	46.1821	45.4564	51.6202	49.6958	45.5593	118.279	79.0954	83.6233	122.672	90.1401	131.711	131.678	108.171	2.37429	1.31974	6.29946	1.22996e-13	2.54682e-12
621	ENSSSCG00000006567	CRTC2	CREB regulated transcription coactivator 2 [Source:HGNC Symbol;Acc:HGNC:27301]	UP	1.41178	0.181247	7.78925	6.74088e-15	1.37761e-13	20.7056	16.656	17.2136	18.4728	13.9152	14.1702	14.9087	16.5775	42.6231	43.406	41.8117	47.7659	47.9469	44.2922	40.8655	44.1016	2.66034	1.47588	5.00758	1.06183e-16	3.46379e-15
622	ENSSSCG00000012247	ATP6AP2	ATPase H+ transporting accessory protein 2 [Source:HGNC Symbol;Acc:HGNC:18305]	UP	1.50959	0.19387	7.78659	6.88426e-15	1.40346e-13	76.2341	82.3549	78.4174	68.76	79.7807	76.9242	86.4707	78.4203	279.182	160.12	152.661	176.951	173.568	306.549	316.707	223.677	2.85228	1.58904	7.26245	1.64095e-14	3.93852e-13
623	ENSSSCG00000008638	YWHAQ	tyrosine 3-monooxygenase/tryptophan 5-monooxygenase activation protein theta [Source:HGNC Symbol;Acc:HGNC:12854]	UP	1.05574	0.135598	7.78583	6.92562e-15	1.41016e-13	139.292	170.262	163.529	189.86	175.332	174.092	175.923	169.756	326.067	377.15	295.599	476.574	417.138	312.376	263.355	352.608	2.07715	1.1312	8.04231	3.41625e-11	4.62487e-10
624	ENSSSCG00000025858	ELN	elastin [Source:HGNC Symbol;Acc:HGNC:3327]	UP	2.29931	0.295401	7.78369	7.04407e-15	1.43252e-13	47.9993	32.3868	41.1213	86.2065	38.035	50.608	48.7019	49.2941	166.23	121.537	271.29	162.838	197.541	357.834	420.006	242.468	4.9188	2.37288	7.21806	6.77593e-17	2.28285e-15
625	ENSSSCG00000010396	PARG	poly(ADP-ribose) glycohydrolase [Source:HGNC Symbol;Acc:HGNC:8605]	Down	-1.1662	0.149926	-7.77854	7.33665e-15	1.4902e-13	54.5874	64.7735	55.466	62.6023	60.2993	57.6932	61.6228	59.5778	27.705	27.0082	26.2538	23.883	25.8913	25.6428	29.5139	26.5569	0.445751	-1.08364	5.47959	2.38282e-11	3.34837e-10
626	ENSSSCG00000012307	CCNB3	cyclin B3 [Source:HGNC Symbol;Acc:HGNC:18709]	Down	-2.46555	0.317162	-7.7738	7.6167e-15	1.5452e-13	24.4702	38.8641	22.9514	65.6812	35.2519	39.4743	33.7931	37.2123	7.45905	6.75204	4.86182	6.51354	6.71256	6.9935	7.94606	6.74837	0.181348	-2.40139	4.57373	2.64163e-17	9.56632e-16
627	ENSSSCG00000003493	CAPZB	capping actin protein of muscle Z-line subunit beta [Source:HGNC Symbol;Acc:HGNC:1491]	UP	1.097	0.141121	7.77351	7.63403e-15	1.54682e-13	93.1751	84.2056	92.762	119.047	89.0575	97.1674	73.5498	92.7092	149.181	225.711	179.887	166.095	207.131	257.594	202.057	198.237	2.13826	1.16904	7.20616	3.0555e-11	4.19328e-10
628	ENSSSCG00000011579	PPARG	peroxisome proliferator activated receptor gamma [Source:HGNC Symbol;Acc:HGNC:9236]	Down	-1.73211	0.222842	-7.77281	7.6764e-15	1.55351e-13	110.116	83.2802	67.898	133.415	101.117	135.63	166.978	114.062	38.3608	35.6894	31.1157	20.6262	29.7271	44.2922	40.8655	34.3824	0.301436	-1.64863	6.23168	3.96173e-14	8.85853e-13
629	ENSSSCG00000031262	TXNIP	thioredoxin interacting protein [Source:NCBI gene;Acc:733688]	UP	1.33389	0.171663	7.77041	7.82329e-15	1.58131e-13	682.343	487.652	643.596	543.922	549.188	759.12	598.337	609.166	1785.91	1251.06	1160.03	1125.76	1412.52	1653.96	2361.12	1535.76	2.52109	1.41037	10.0776	5.4325e-13	1.00468e-11
630	ENSSSCG00000004718	TTBK2	tau tubulin kinase 2 [Source:HGNC Symbol;Acc:HGNC:19141]	Down	-1.2022	0.154753	-7.7685	7.94191e-15	1.60334e-13	60.2344	57.3708	64.0728	61.5761	55.6609	70.8512	65.5984	62.1949	24.5083	21.2207	25.2815	32.5677	31.6449	22.1461	31.7842	27.0219	0.434471	-1.12517	5.53061	3.25496e-11	4.43738e-10
631	ENSSSCG00000029521	CD82	CD82 molecule [Source:HGNC Symbol;Acc:HGNC:6210]	UP	1.20187	0.154735	7.76725	8.02072e-15	1.61729e-13	36.7053	31.4614	35.3835	50.2871	37.1073	37.4499	40.7505	38.4493	76.7217	85.8474	69.0378	95.5318	78.6329	115.393	98.7582	88.5604	2.3033	1.28425	6.02901	7.36834e-14	1.59189e-12
632	ENSSSCG00000029066	IDI1	isopentenyl-diphosphate delta isomerase 1 [Source:HGNC Symbol;Acc:HGNC:5387]	UP	4.08565	0.526658	7.7577	8.64835e-15	1.73962e-13	25.4114	45.3415	35.3835	53.3659	43.6011	52.6324	28.8236	40.6513	1418.29	355.929	383.111	56.4506	165.896	1241.35	1210.07	690.156	16.9775	4.16319	8.54211	1.10215e-15	3.14047e-14
633	ENSSSCG00000027357	CSTB	cystatin B [Source:NCBI gene;Acc:100038020]	UP	2.14531	0.276604	7.7559	8.77199e-15	1.76235e-13	34.823	12.9547	15.301	18.4728	17.626	14.1702	18.8844	18.8903	59.6724	65.5913	104.043	143.298	88.2223	66.4383	57.8927	83.594	4.42523	2.20626	5.73799	1.09621e-17	4.23072e-16
634	ENSSSCG00000017018	TENM2	teneurin transmembrane protein 2 [Source:HGNC Symbol;Acc:HGNC:29943]	Down	-2.42168	0.312366	-7.75271	8.99501e-15	1.8028e-13	40.47	46.2668	55.466	15.394	41.7457	56.681	45.7201	43.1062	7.45905	9.64578	5.83418	6.51354	9.58938	11.6558	5.67576	8.05336	0.186826	-2.30579	4.77806	9.23246e-17	3.02372e-15
635	ENSSSCG00000023630	CPM	carboxypeptidase M [Source:HGNC Symbol;Acc:HGNC:2311]	Down	-1.32003	0.170376	-7.74777	9.35206e-15	1.8721e-13	77.1753	57.3708	60.2475	51.3134	60.2993	78.9485	55.6593	63.002	23.4427	28.9373	19.4473	27.1397	23.0145	29.1396	26.1085	25.3185	0.401868	-1.24593	5.51859	4.86922e-12	7.62426e-11
636	ENSSSCG00000008963	AREG	amphiregulin [Source:NCBI gene;Acc:397668]	UP	9.29812	1.2012	7.74071	9.88649e-15	1.97433e-13	0.941162	0	0	0	0	0	0	0.134452	311.149	146.616	17.5026	155.239	2.87681	138.704	272.436	149.218	1109.82	8.33819	6.26508	1.02517e-21	7.14185e-20
637	ENSSSCG00000010686	BAG3	BCL2 associated athanogene 3 [Source:HGNC Symbol;Acc:HGNC:939]	UP	2.69842	0.348651	7.7396	9.97266e-15	1.98914e-13	19.7644	11.104	15.301	17.4466	13.9152	12.1459	11.927	14.5149	74.5905	95.4932	62.2313	230.145	43.1522	86.2532	68.1091	94.2821	6.49555	2.75963	5.81516	4.82418e-18	1.98783e-16
638	ENSSSCG00000009403	ITM2B	integral membrane protein 2B [Source:HGNC Symbol;Acc:HGNC:6174]	UP	1.52073	0.196861	7.72493	1.11918e-14	2.22429e-13	486.581	472.847	597.694	244.252	387.771	381.585	638.094	458.403	1709.19	1002.2	1131.83	1643.58	1266.76	1262.33	1193.04	1315.56	2.86988	1.59858	9.80446	2.48861e-14	5.76272e-13
639	ENSSSCG00000033033	TOLLIP	toll interacting protein [Source:NCBI gene;Acc:100625123]	UP	1.43289	0.185559	7.722	1.14516e-14	2.27321e-13	31.9995	24.0587	25.8204	25.6567	35.2519	28.3405	37.7688	29.8424	68.197	67.5204	69.0378	73.8201	69.0435	114.227	104.434	80.8972	2.71082	1.50485	5.83781	8.39854e-15	2.10488e-13
640	ENSSSCG00000036956	SOCS3	suppressor of cytokine signaling 3 [Source:HGNC Symbol;Acc:HGNC:19391]	UP	4.30761	0.557907	7.72102	1.15405e-14	2.28814e-13	20.7056	19.4321	22.9514	16.4203	24.1197	14.1702	18.8844	19.5262	428.363	270.082	78.7615	1212.6	37.3986	132.877	548.278	386.909	19.8148	4.37493	7.69701	1.9081e-15	5.25478e-14
641	ENSSSCG00000004634	AP4E1	adaptor related protein complex 4 subunit epsilon 1 [Source:HGNC Symbol;Acc:HGNC:573]	Down	-1.22696	0.15895	-7.71914	1.17117e-14	2.31931e-13	51.7639	57.3708	54.5097	58.4973	52.8779	63.7661	59.6349	56.9172	22.3772	21.2207	24.3091	21.7118	31.6449	26.8084	21.5679	24.2343	0.425781	-1.13587	5.39976	2.63649e-11	3.66412e-10
642	ENSSSCG00000001502	RPS18	ribosomal protein S18 [Source:NCBI gene;Acc:396980]	UP	1.05315	0.136492	7.71584	1.20184e-14	2.37439e-13	290.819	373.836	376.786	289.408	345.098	486.849	374.706	362.5	821.561	815.068	807.062	865.215	776.74	622.422	555.089	751.88	2.07415	1.12862	9.13068	4.5466e-11	6.02828e-10
643	ENSSSCG00000015866	FMNL2	formin like 2 [Source:HGNC Symbol;Acc:HGNC:18267]	Down	-1.12621	0.14604	-7.71167	1.24178e-14	2.45038e-13	140.233	118.443	145.359	181.649	112.25	141.702	138.154	139.684	56.4757	54.0164	70.9826	79.248	76.715	47.7889	61.2982	63.7893	0.456667	-1.05287	6.67857	4.96967e-09	4.52416e-08
644	ENSSSCG00000009645	ADAMDEC1	ADAM like decysin 1 [Source:HGNC Symbol;Acc:HGNC:16299]	UP	4.52545	0.586851	7.71142	1.24429e-14	2.45241e-13	26.3525	22.2081	14.3446	15.394	25.9751	29.3527	30.8114	23.4912	604.183	60.7684	105.015	115.072	302.065	1702.92	897.905	541.132	23.0355	4.59217	8.17143	6.286e-15	1.6123e-13
645	ENSSSCG00000005628	ST6GALNAC4	ST6 N-acetylgalactosaminide alpha-2,6-sialyltransferase 4 [Source:HGNC Symbol;Acc:HGNC:17846]	UP	1.64995	0.214255	7.70086	1.35151e-14	2.6543e-13	28.2349	25.9094	22.9514	29.7618	25.9751	25.304	19.8783	25.4307	52.2134	82.9537	71.9549	130.271	57.5363	85.0876	79.4606	79.9253	3.14287	1.71478	5.7716	5.68816e-16	1.67297e-14
646	ENSSSCG00000016577	ATP6V1F	ATPase H+ transporting V1 subunit F [Source:HGNC Symbol;Acc:HGNC:16832]	UP	1.5562	0.202263	7.69395	1.42662e-14	2.79191e-13	18.8232	12.9547	15.301	15.394	15.7706	21.2554	13.9148	16.202	41.5576	39.5477	42.784	44.5092	42.1933	65.2727	59.0279	47.8418	2.95284	1.6128	5.07503	9.55507e-16	2.74642e-14
647	ENSSSCG00000016434	RHEB	Ras homolog, mTORC1 binding [Source:NCBI gene;Acc:100516050]	UP	1.18779	0.154395	7.69318	1.43518e-14	2.80536e-13	46.1169	48.1175	49.7281	47.2083	48.2395	58.7053	49.6958	49.6873	108.689	106.104	88.4851	117.244	86.3044	159.685	128.272	113.54	2.2851	1.25567	6.38527	8.26366e-13	1.48646e-11
648	ENSSSCG00000011049	DCLRE1C	DNA cross-link repair 1C [Source:HGNC Symbol;Acc:HGNC:17642]	Down	-1.31888	0.171591	-7.68618	1.51588e-14	2.95615e-13	53.6462	63.8482	53.5533	66.7074	58.444	61.7418	57.6471	59.3697	20.246	14.4687	21.392	26.0541	25.8913	23.3117	36.3249	23.9555	0.403497	-1.23871	5.43502	1.7641e-11	2.52644e-10
649	ENSSSCG00000005589	NR6A1	nuclear receptor subfamily 6 group A member 1 [Source:HGNC Symbol;Acc:HGNC:7985]	Down	-1.8698	0.243324	-7.6844	1.5371e-14	2.98351e-13	30.1172	37.9388	37.2961	26.683	32.4689	34.4135	25.8418	32.1084	9.59021	11.5749	7.77891	7.59912	6.71256	9.32467	9.08121	8.8088	0.274345	-1.80215	4.47865	2.30946e-16	7.19126e-15
650	ENSSSCG00000011535	ARL8B	ADP ribosylation factor like GTPase 8B [Source:HGNC Symbol;Acc:HGNC:25564]	UP	1.52667	0.198817	7.67878	1.60613e-14	3.11386e-13	15.9998	12.9547	17.2136	11.2889	12.9876	13.1581	16.8966	14.357	37.2953	30.8665	42.784	42.338	43.1522	46.6234	47.6764	41.5337	2.89292	1.59795	4.89285	8.77958e-17	2.89269e-15
651	ENSSSCG00000007692	YWHAG	tyrosine 3-monooxygenase/tryptophan 5-monooxygenase activation protein gamma [Source:HGNC Symbol;Acc:HGNC:12852]	UP	1.10274	0.143616	7.67842	1.61059e-14	3.11887e-13	152.468	148.979	168.311	149.835	161.417	201.42	169.96	164.627	409.182	355.929	300.46	430.979	219.597	376.484	383.681	353.759	2.14885	1.1799	8.03115	1.70687e-11	2.45303e-10
652	ENSSSCG00000035000		ATP-binding cassette sub-family A member 3-like [Source:NCBI gene;Acc:100524794]	Down	-2.98751	0.389113	-7.67775	1.61905e-14	3.12796e-13	16.9409	32.3868	41.1213	18.4728	27.8305	25.304	26.8357	26.9846	1.06558	4.82289	3.88946	2.17118	6.71256	2.33117	2.2703	3.32331	0.123156	-2.81398	4.11452	6.88211e-20	3.8486e-18
653	ENSSSCG00000004912	SEC11C	SEC11 homolog C, signal peptidase complex subunit [Source:HGNC Symbol;Acc:HGNC:23400]	UP	1.75179	0.228199	7.6766	1.63366e-14	3.15252e-13	11.2939	13.88	9.5631	14.3678	12.0599	13.1581	12.9209	12.4634	57.5412	33.7602	44.7287	28.2253	34.5218	46.6234	48.8115	42.0303	3.3723	1.81467	4.86414	5.4899e-17	1.88041e-15
654	ENSSSCG00000016218	PTPRN	protein tyrosine phosphatase receptor type N [Source:HGNC Symbol;Acc:HGNC:9676]	UP	4.63488	0.603814	7.67602	1.64112e-14	3.16326e-13	0.941162	2.77601	0.95631	3.0788	1.85536	2.02432	1.98783	1.94569	28.7706	153.368	32.088	47.7659	28.7681	17.4838	28.3788	48.089	24.7157	4.7352	4.75316	5.01223e-20	2.89144e-18
655	ENSSSCG00000025698	SERPINE1	serpin family E member 1 [Source:NCBI gene;Acc:396945]	UP	4.20565	0.548012	7.67437	1.66233e-14	3.20042e-13	48.9404	27.7601	65.0291	29.7618	42.6734	84.0093	27.8296	46.572	184.345	694.496	162.385	2256.94	275.215	1957.02	484.71	859.301	18.451	4.2784	8.84991	4.01121e-15	1.05686e-13
656	ENSSSCG00000013263	CREB3L1	cAMP responsive element binding protein 3 like 1 [Source:HGNC Symbol;Acc:HGNC:18856]	UP	1.798	0.234322	7.6732	1.67759e-14	3.22607e-13	21.6467	15.7307	15.301	25.6567	18.5536	15.1824	18.8844	18.7079	55.4101	80.06	59.3142	98.7886	36.4396	58.2792	66.9739	65.0379	3.47649	1.85241	5.45082	1.75612e-16	5.55236e-15
657	ENSSSCG00000037533	HIST2H2AB	histone cluster 2 H2A family member b [Source:HGNC Symbol;Acc:HGNC:20508]	Down	-6.26931	0.817062	-7.67299	1.68038e-14	3.22768e-13	11.2939	15.7307	10.5194	21.5516	12.0599	18.2189	14.9087	14.8976	0	0	0	0	0	0	0	0	0	-5.68119	3.24358	1.8146e-24	1.80811e-22
658	ENSSSCG00000028877	RAD51B	RAD51 paralog B [Source:HGNC Symbol;Acc:HGNC:9822]	Down	-2.03421	0.265223	-7.66981	1.72251e-14	3.30097e-13	26.3525	25.9094	25.8204	27.7092	25.0474	33.4013	32.7992	28.1485	6.39347	7.71662	7.77891	8.68471	4.79469	5.82792	6.81091	6.85818	0.243643	-1.92271	4.27911	3.08551e-17	1.09803e-15
659	ENSSSCG00000016306	USP40	ubiquitin specific peptidase 40 [Source:HGNC Symbol;Acc:HGNC:20069]	Down	-1.08732	0.141801	-7.66793	1.74799e-14	3.34596e-13	143.998	136.95	129.102	126.231	134.514	140.69	149.087	137.225	50.0822	62.6976	64.176	73.8201	96.8527	47.7889	54.4873	64.2721	0.468372	-1.01541	6.66815	1.63943e-08	1.35107e-07
660	ENSSSCG00000022230	CD9	CD9 molecule [Source:NCBI gene;Acc:397067]	UP	1.69087	0.220821	7.6572	1.90027e-14	3.62491e-13	35.7642	24.9841	23.9077	36.9456	26.9028	32.3891	24.8479	29.3916	105.492	77.1662	81.6786	82.5048	62.331	162.016	94.2176	95.0581	3.23419	1.76273	5.99983	3.54405e-16	1.08304e-14
661	ENSSSCG00000025766	SLC10A3	solute carrier family 10 member 3 [Source:HGNC Symbol;Acc:HGNC:22979]	UP	1.5281	0.199663	7.65339	1.95749e-14	3.72978e-13	20.7056	16.656	13.3883	25.6567	20.409	20.2432	19.8783	19.5625	55.4101	46.2997	37.9222	53.1939	62.331	72.2662	68.1091	56.5046	2.88842	1.58536	5.31337	3.23475e-15	8.64757e-14
662	ENSSSCG00000008125	NCAPH	non-SMC condensin I complex subunit H [Source:HGNC Symbol;Acc:HGNC:1112]	Down	-1.97748	0.258593	-7.64706	2.05623e-14	3.91343e-13	39.5288	58.2962	38.2524	91.3379	51.0225	53.6445	45.7201	53.9718	15.9837	19.2916	8.75128	10.8559	15.343	12.8214	12.4867	13.6476	0.252866	-1.86972	5.15012	7.21145e-15	1.83251e-13
663	ENSSSCG00000028406	FOCAD	focadhesin [Source:HGNC Symbol;Acc:HGNC:23377]	Down	-1.15516	0.15116	-7.64196	2.13933e-14	4.06693e-13	58.3521	69.4002	67.898	86.2065	75.1423	76.9242	75.5376	72.7801	44.7543	30.8665	32.088	31.4821	32.6039	24.4773	31.7842	32.5795	0.447642	-1.07175	5.75659	2.17603e-10	2.56643e-09
664	ENSSSCG00000027403	AASDH	aminoadipate-semialdehyde dehydrogenase [Source:HGNC Symbol;Acc:HGNC:23993]	Down	-1.11105	0.145402	-7.64122	2.1517e-14	4.08455e-13	64.9402	92.5336	69.8106	87.2328	76.0699	88.058	69.5741	78.317	42.6231	33.7602	35.9775	35.8244	35.4807	29.1396	40.8655	36.2387	0.462718	-1.03036	5.87872	4.33175e-10	4.83164e-09
665	ENSSSCG00000014997		caspase-13 [Source:NCBI gene;Acc:100522887]	UP	1.46296	0.191459	7.64111	2.15352e-14	4.08455e-13	23.5291	21.2827	18.1699	17.4466	18.5536	16.1946	21.8661	19.5775	58.6068	43.406	64.176	59.7074	36.4396	52.4513	64.7036	54.213	2.76915	1.5451	5.27402	2.18929e-15	5.98903e-14
666	ENSSSCG00000008569	HADHB	hydroxyacyl-CoA dehydrogenase trifunctional multienzyme complex subunit beta [Source:NCBI gene;Acc:397017]	UP	1.61293	0.211121	7.63984	2.17492e-14	4.11575e-13	70.5872	86.0562	64.0728	94.4167	79.7807	82.9972	75.5376	79.064	301.559	159.155	211.975	166.095	173.568	383.477	298.545	242.053	3.06149	1.69062	7.35024	1.15891e-14	2.84808e-13
667	ENSSSCG00000039862	TRIB3	tribbles pseudokinase 3 [Source:HGNC Symbol;Acc:HGNC:16228]	UP	4.40818	0.577207	7.63708	2.22202e-14	4.2001e-13	3.76465	1.85067	1.91262	2.05254	1.85536	1.01216	1.98783	2.06226	19.1804	47.2643	15.5578	119.415	20.1377	46.6234	39.7303	43.987	21.3295	4.49651	4.61892	8.09159e-20	4.47925e-18
668	ENSSSCG00000011455	CACNA1D	calcium voltage-gated channel subunit alpha1 D [Source:HGNC Symbol;Acc:HGNC:1391]	Down	-1.96312	0.257057	-7.63689	2.22529e-14	4.2015e-13	158.115	213.753	279.242	92.3641	119.671	161.946	133.185	165.468	40.492	40.5123	52.5077	49.9371	57.5363	30.3052	24.9733	42.3234	0.25578	-1.88585	6.70175	1.4091e-14	3.41696e-13
669	ENSSSCG00000010142	RYR2	ryanodine receptor 2 [Source:HGNC Symbol;Acc:HGNC:10484]	Down	-2.0374	0.267001	-7.63068	2.33514e-14	4.39891e-13	63.999	85.1309	82.2426	31.8143	65.8654	81.985	101.379	73.2024	11.7214	19.2916	21.392	18.455	9.58938	24.4773	20.4327	17.9085	0.244643	-1.94766	5.5596	1.5667e-15	4.35839e-14
670	ENSSSCG00000003351	MMP23B	matrix metallopeptidase 23B [Source:HGNC Symbol;Acc:HGNC:7171]	UP	1.63839	0.214749	7.62933	2.35985e-14	4.44041e-13	24.4702	16.656	24.8641	21.5516	25.9751	14.1702	29.8175	22.5007	51.1478	50.158	60.2866	95.5318	90.1401	69.935	73.7849	70.1406	3.11727	1.71649	5.58977	5.24513e-16	1.55659e-14
671	ENSSSCG00000039707	RTKN2	rhotekin 2 [Source:HGNC Symbol;Acc:HGNC:19364]	Down	-3.00109	0.393715	-7.62251	2.48784e-14	4.67596e-13	34.823	53.6695	31.5582	86.2065	53.8056	43.5229	44.7262	49.7588	12.7869	3.85831	2.91709	1.08559	2.87681	8.15909	12.4867	6.31007	0.126813	-2.93012	4.88976	5.86397e-19	2.85235e-17
672	ENSSSCG00000011676		ATPase Na+/K+ transporting subunit beta 3 [Source:NCBI gene;Acc:100514493]	UP	1.43446	0.188457	7.61161	2.7071e-14	5.07353e-13	52.7051	59.2215	61.2038	57.471	58.444	55.6688	64.6045	58.4741	157.706	132.147	94.3193	250.771	153.43	185.328	133.948	158.236	2.70608	1.50708	6.78796	8.86143e-14	1.88231e-12
673	ENSSSCG00000005136	IFNE	interferon epsilon [Source:HGNC Symbol;Acc:HGNC:18163]	Down	-3.02261	0.397109	-7.61154	2.70853e-14	5.07353e-13	18.8232	22.2081	18.1699	38.9982	24.1197	30.3648	24.8479	25.3617	1.06558	6.75204	2.91709	4.34236	3.83575	1.16558	1.13515	3.03051	0.119492	-2.90309	4.01719	6.91378e-20	3.8532e-18
674	ENSSSCG00000016092	SGO2	shugoshin 2 [Source:HGNC Symbol;Acc:HGNC:30812]	Down	-2.32028	0.304943	-7.60888	2.76485e-14	5.1732e-13	33.8818	55.5201	29.6456	83.1277	52.8779	33.4013	56.6532	49.3011	11.7214	10.6104	9.72364	4.34236	8.63044	13.987	10.2164	9.89022	0.200608	-2.21688	4.97172	6.24086e-16	1.82898e-14
675	ENSSSCG00000002655	MAP1LC3B	microtubule associated protein 1 light chain 3 beta [Source:NCBI gene;Acc:100462754]	UP	1.1138	0.146441	7.60579	2.83167e-14	5.29226e-13	48.9404	47.1921	48.7718	37.9719	46.3841	50.608	55.6593	47.9325	123.607	75.2371	89.4575	103.131	106.442	130.545	99.8933	104.045	2.17065	1.18926	6.28111	1.86882e-12	3.13523e-11
676	ENSSSCG00000021791	SENP7	SUMO specific peptidase 7 [Source:HGNC Symbol;Acc:HGNC:30402]	Down	-1.25113	0.164634	-7.59946	2.97374e-14	5.54532e-13	56.4697	69.4002	68.8543	52.3397	58.444	58.7053	76.5315	62.9635	22.3772	25.079	32.088	23.883	33.5628	20.9805	26.1085	26.297	0.417654	-1.17489	5.53131	1.58428e-11	2.28488e-10
677	ENSSSCG00000013601	MARCH2	membrane associated ring-CH-type finger 2 [Source:HGNC Symbol;Acc:HGNC:28038]	UP	1.9272	0.253611	7.59905	2.98304e-14	5.55641e-13	8.47046	8.32802	11.4757	8.21014	9.27682	7.08512	7.95133	8.68537	45.8199	26.0436	30.1433	24.9686	29.7271	33.8019	42.0006	33.215	3.82424	2.00331	4.50807	7.1628e-18	2.85834e-16
678	ENSSSCG00000028509	RBM8A	RNA binding motif protein 8A [Source:HGNC Symbol;Acc:HGNC:9905]	UP	1.60436	0.211312	7.59236	3.14125e-14	5.84456e-13	10.3528	13.88	14.3446	15.394	11.1322	12.1459	11.927	12.7395	37.2953	48.2289	35.9775	39.0812	27.8092	43.1266	39.7303	38.7498	3.04171	1.66766	4.78252	3.65751e-17	1.28765e-15
679	ENSSSCG00000011896	ADPRH	ADP-ribosylarginine hydrolase [Source:HGNC Symbol;Acc:HGNC:269]	Down	-1.75947	0.23179	-7.59078	3.17979e-14	5.90965e-13	31.9995	41.6401	28.6893	49.2609	40.818	40.4864	28.8236	37.3883	10.6558	12.5395	8.75128	13.0271	11.5073	10.4903	10.2164	11.0268	0.294927	-1.6802	4.70486	7.84687e-15	1.97566e-13
680	ENSSSCG00000000477	HELB	DNA helicase B [Source:HGNC Symbol;Acc:HGNC:17196]	Down	-1.37634	0.181327	-7.59039	3.18946e-14	5.92098e-13	45.1758	50.8935	58.3349	37.9719	49.1672	49.5959	52.6775	49.1167	13.8525	17.3624	20.4196	24.9686	19.1788	17.4838	19.2976	18.9376	0.385564	-1.30153	5.15871	1.25572e-12	2.17778e-11
681	ENSSSCG00000023803	ELK3	ETS transcription factor ELK3 [Source:HGNC Symbol;Acc:HGNC:3325]	UP	1.20251	0.158558	7.58407	3.34884e-14	6.20993e-13	28.2349	27.7601	31.5582	25.6567	27.8305	24.2919	26.8357	27.4526	74.5905	49.1935	66.1208	55.365	57.5363	65.2727	76.0552	63.4477	2.31118	1.26845	5.56212	2.40916e-13	4.7557e-12
682	ENSSSCG00000000273	PRR13	proline rich 13 [Source:HGNC Symbol;Acc:HGNC:24528]	UP	2.39933	0.316699	7.57606	3.56207e-14	6.59063e-13	25.4114	22.2081	20.0825	26.683	23.1921	27.3283	23.854	24.1085	136.394	86.812	68.0655	82.5048	66.1667	251.766	199.787	127.357	5.28265	2.47285	6.27855	4.29919e-17	1.49752e-15
683	ENSSSCG00000016618	CPED1	cadherin like and PC-esterase domain containing 1 [Source:HGNC Symbol;Acc:HGNC:26159]	Down	-1.25392	0.165519	-7.57566	3.57305e-14	6.60359e-13	546.815	728.239	717.232	422.822	524.14	560.737	719.595	602.797	218.444	256.578	266.428	366.929	264.667	195.818	199.787	252.664	0.419153	-1.17532	8.72411	3.06779e-10	3.49326e-09
684	ENSSSCG00000004751	CHP1	calcineurin like EF-hand protein 1 [Source:HGNC Symbol;Acc:HGNC:17433]	UP	1.75568	0.231891	7.57115	3.69929e-14	6.82173e-13	37.6465	41.6401	36.3398	48.2346	39.8903	43.5229	38.7627	40.8624	116.148	115.749	79.7339	158.496	103.565	255.263	138.489	138.206	3.38223	1.82458	6.5182	2.0814e-15	5.71291e-14
685	ENSSSCG00000039889	ARL14EP	ADP ribosylation factor like GTPase 14 effector protein [Source:HGNC Symbol;Acc:HGNC:26798]	Down	-1.00828	0.133181	-7.57069	3.71244e-14	6.83839e-13	83.7634	107.339	102.325	76.9701	95.5513	107.289	115.294	98.3617	47.951	47.2643	52.5077	39.0812	49.8648	50.1201	55.6224	48.9159	0.497307	-0.934468	6.22435	4.48648e-09	4.12541e-08
686	ENSSSCG00000006358	NDUFS2	NADH:ubiquinone oxidoreductase core subunit S2 [Source:HGNC Symbol;Acc:HGNC:7708]	UP	1.0879	0.143714	7.56987	3.73593e-14	6.87403e-13	65.8813	68.4749	60.2475	82.1014	75.1423	81.985	68.5802	71.7732	155.574	124.431	120.573	148.726	133.292	186.493	200.922	152.859	2.12975	1.16301	6.83684	7.25901e-11	9.26594e-10
687	ENSSSCG00000016170	BARD1	BRCA1 associated RING domain 1 [Source:HGNC Symbol;Acc:HGNC:952]	Down	-1.95919	0.258961	-7.56559	3.86095e-14	7.08836e-13	20.7056	33.3121	25.8204	38.9982	33.3966	33.4013	33.7931	31.3467	9.59021	8.6812	8.75128	5.42795	7.6715	6.9935	9.08121	8.02812	0.256107	-1.83719	4.42865	2.81298e-15	7.58168e-14
688	ENSSSCG00000010238	HNRNPH3	heterogeneous nuclear ribonucleoprotein H3 [Source:HGNC Symbol;Acc:HGNC:5043]	UP	1.15298	0.152486	7.56127	3.99154e-14	7.31196e-13	85.6458	96.2349	110.932	91.3379	99.262	84.0093	107.343	96.395	186.476	245.967	228.506	269.226	258.913	153.857	155.516	214.066	2.22072	1.22736	7.2988	7.5037e-12	1.13494e-10
689	ENSSSCG00000032319		RAD52 motif-containing protein 1-like [Source:NCBI gene;Acc:100625662]	Down	-1.8021	0.238398	-7.55923	4.05475e-14	7.41956e-13	73.4106	99.0109	66.9417	147.783	74.2146	93.1188	72.5558	89.5764	23.4427	23.1499	33.0604	22.7974	39.3164	15.1526	21.5679	25.4982	0.284653	-1.73349	5.87623	1.66671e-14	3.9887e-13
690	ENSSSCG00000008096	ZC3H6	zinc finger CCCH-type containing 6 [Source:HGNC Symbol;Acc:HGNC:24762]	Down	-1.30066	0.172112	-7.55706	4.12294e-14	7.53604e-13	60.2344	75.8775	63.1164	77.9964	62.1547	52.6324	69.5741	65.9408	24.5083	19.2916	33.0604	24.9686	36.4396	19.8149	28.3788	26.6374	0.40396	-1.21599	5.58479	2.59436e-11	3.61168e-10
691	ENSSSCG00000015944	TLK1	tousled like kinase 1 [Source:HGNC Symbol;Acc:HGNC:11841]	Down	-1.04562	0.138379	-7.55621	4.14983e-14	7.57686e-13	70.5872	79.5789	87.0242	68.76	68.6485	72.8756	85.4768	76.1359	37.2953	27.9728	36.9498	35.8244	38.3575	41.961	40.8655	37.0323	0.486398	-0.964095	5.85431	1.65997e-09	1.6631e-08
692	ENSSSCG00000014321	KLHL3	kelch like family member 3 [Source:HGNC Symbol;Acc:HGNC:6354]	Down	-1.44563	0.191386	-7.55344	4.23902e-14	7.73122e-13	81.8811	77.7282	67.898	88.259	44.5287	81.985	75.5376	73.974	21.3116	35.6894	31.1157	27.1397	18.2198	27.974	28.3788	27.1184	0.366594	-1.35406	5.70374	1.76676e-12	2.99149e-11
693	ENSSSCG00000035746	ECT2	epithelial cell transforming 2 [Source:HGNC Symbol;Acc:HGNC:3155]	Down	-1.64255	0.217463	-7.55324	4.24569e-14	7.73489e-13	47.9993	88.8322	52.597	97.4955	72.3592	62.754	88.4585	72.928	24.5083	21.2207	19.4473	15.1982	24.9324	27.974	30.6491	23.4186	0.321119	-1.57376	5.62762	1.47713e-13	3.02434e-12
694	ENSSSCG00000022173	ANKRD50	ankyrin repeat domain 50 [Source:HGNC Symbol;Acc:HGNC:29223]	Down	-1.12939	0.149742	-7.54222	4.62044e-14	8.37172e-13	216.467	200.798	213.257	164.203	214.295	222.675	268.357	214.293	117.214	70.4142	104.043	83.5904	120.826	73.4318	115.785	97.9007	0.456854	-1.05523	7.28548	5.39364e-09	4.86434e-08
695	ENSSSCG00000001661	SRF	serum response factor [Source:HGNC Symbol;Acc:HGNC:11291]	UP	1.17811	0.156215	7.54159	4.6426e-14	8.40271e-13	39.5288	39.7894	38.2524	38.9982	41.7457	38.4621	40.7505	39.6467	82.0496	110.926	89.4575	120.5	74.7971	82.7564	66.9739	89.6373	2.2609	1.25937	6.05694	2.22212e-13	4.42835e-12
696	ENSSSCG00000017297	CYB561	cytochrome b561 [Source:HGNC Symbol;Acc:HGNC:2571]	UP	3.81505	0.506029	7.53919	4.729e-14	8.54977e-13	4.70581	4.62668	5.73786	5.13134	6.49378	6.07296	5.96349	5.53313	110.82	27.9728	18.4749	20.6262	84.3865	160.851	122.596	77.9611	14.0899	3.877	5.43772	7.0374e-17	2.35167e-15
697	ENSSSCG00000011575	ATG7	autophagy related 7 [Source:HGNC Symbol;Acc:HGNC:16935]	Down	-1.10094	0.146058	-7.53769	4.78363e-14	8.63511e-13	82.8223	79.5789	78.4174	72.865	68.6485	103.24	79.5133	80.7265	45.8199	41.4768	36.9498	29.3109	30.686	39.6298	39.7303	37.6577	0.466484	-1.02879	5.91624	6.99972e-10	7.46319e-09
698	ENSSSCG00000020790		COP9 signalosome subunit 9 [Source:NCBI gene;Acc:100624870]	UP	1.18557	0.157544	7.52537	5.25713e-14	9.45316e-13	21.6467	25.9094	26.7767	30.788	30.6135	30.3648	29.8175	27.9881	63.9347	51.1226	61.2589	60.793	66.1667	82.7564	60.163	63.7422	2.27748	1.25942	5.57714	2.58651e-13	5.07455e-12
699	ENSSSCG00000039548	PTGFR	prostaglandin F receptor [Source:HGNC Symbol;Acc:HGNC:9600]	UP	4.55914	0.605926	7.52425	5.30226e-14	9.52401e-13	36.7053	49.0428	49.7281	33.8668	50.0948	35.4256	67.5863	46.0643	2649.03	106.104	177.943	791.395	107.401	1734.39	2036.46	1086.1	23.578	4.63173	9.1739	4.19478e-14	9.3324e-13
700	ENSSSCG00000008857	MSMO1	methylsterol monooxygenase 1 [Source:HGNC Symbol;Acc:HGNC:10545]	UP	4.1025	0.545352	7.52266	5.36737e-14	9.63054e-13	22.5879	28.6854	29.6456	25.6567	30.6135	31.377	26.8357	27.9145	817.299	189.057	223.644	67.3065	63.2899	1178.41	818.444	479.635	17.1823	4.19142	8.01542	5.79266e-15	1.48808e-13
701	ENSSSCG00000035430	YPEL3	yippee like 3 [Source:HGNC Symbol;Acc:HGNC:18327]	UP	1.55908	0.207433	7.51604	5.64603e-14	1.01196e-12	30.1172	21.2827	28.6893	15.394	21.3367	19.2311	29.8175	23.6955	50.0822	63.6621	62.2313	71.6489	85.3455	100.24	56.7576	69.9954	2.95395	1.62889	5.60358	4.84936e-15	1.26553e-13
702	ENSSSCG00000014073	HEXB	hexosaminidase subunit beta [Source:NCBI gene;Acc:396958]	UP	1.49416	0.199072	7.50562	6.11398e-14	1.09113e-12	27.2937	23.1334	24.8641	19.4991	24.1197	33.4013	29.8175	26.0184	79.9184	42.4414	64.176	98.7886	77.674	83.922	66.9739	73.4135	2.8216	1.56605	5.68893	7.94163e-15	1.99341e-13
703	ENSSSCG00000013401	DKK3	dickkopf WNT signaling pathway inhibitor 3 [Source:HGNC Symbol;Acc:HGNC:2893]	UP	2.46057	0.327872	7.50468	6.15774e-14	1.09776e-12	130.822	116.592	131.014	130.336	140.08	155.873	130.203	133.56	1032.55	561.384	363.664	281.168	372.068	1408.03	1128.34	735.314	5.50549	2.53634	8.78434	6.49478e-16	1.89664e-14
704	ENSSSCG00000008583	ITSN2	intersectin 2 [Source:HGNC Symbol;Acc:HGNC:6184]	Down	-1.06534	0.142329	-7.4851	7.1494e-14	1.26774e-12	79.0576	75.8775	74.5922	67.7337	75.1423	56.681	79.5133	72.6568	29.8362	28.9373	36.9498	36.91	36.4396	33.8019	40.8655	34.8201	0.47924	-0.99593	5.78684	1.25053e-09	1.27623e-08
705	ENSSSCG00000006510		gon-4 like [Source:NCBI gene;Acc:100155502]	Down	-1.10478	0.147669	-7.48144	7.35129e-14	1.30024e-12	121.41	105.488	111.888	131.362	102.973	115.386	107.343	113.693	40.492	56.9101	56.3971	56.4506	76.715	37.2987	43.1358	52.4856	0.461644	-1.03321	6.39625	2.82495e-09	2.71449e-08
706	ENSSSCG00000012283	ZNF81	zinc finger protein 81 [Source:HGNC Symbol;Acc:HGNC:13156]	Down	-1.86404	0.249158	-7.48135	7.35618e-14	1.30024e-12	26.3525	29.6107	32.5145	26.683	27.8305	28.3405	29.8175	28.7356	6.39347	6.75204	9.72364	8.68471	9.58938	8.15909	5.67576	7.85401	0.27332	-1.80621	4.32947	1.0912e-16	3.54554e-15
707	ENSSSCG00000033337	ARHGDIB	Rho GDP dissociation inhibitor beta [Source:NCBI gene;Acc:100155466]	UP	2.08345	0.279012	7.46722	8.19039e-14	1.44309e-12	16.9409	7.40269	6.69417	10.2627	6.49378	8.09728	9.93916	9.40438	51.1478	23.1499	45.7011	33.6533	30.686	47.7889	47.6764	39.9719	4.25035	2.10801	4.73132	3.9811e-17	1.39559e-15
708	ENSSSCG00000016141	PLEKHM3	pleckstrin homology domain containing M3 [Source:HGNC Symbol;Acc:HGNC:34006]	Down	-1.78545	0.239116	-7.46688	8.21211e-14	1.44538e-12	64.9402	61.0722	47.8155	115.968	55.6609	90.0823	63.6106	71.3071	18.1148	28.9373	23.3367	15.1982	18.2198	23.3117	17.0273	20.5923	0.288783	-1.70854	5.56867	5.6969e-14	1.25385e-12
709	ENSSSCG00000001435	AGPAT1	1-acylglycerol-3-phosphate O-acyltransferase 1 [Source:NCBI gene;Acc:613128]	UP	1.91403	0.256692	7.45652	8.88362e-14	1.56027e-12	24.4702	17.5814	18.1699	27.7092	16.6983	19.2311	15.9027	19.9661	67.1315	54.0164	50.5629	64.0498	57.5363	117.724	116.921	75.4202	3.77741	1.98238	5.62743	4.81247e-16	1.44383e-14
710	ENSSSCG00000006719	HSD3B1	hydroxy-delta-5-steroid dehydrogenase, 3 beta- and steroid delta-isomerase 1 [Source:NCBI gene;Acc:445539]	UP	4.01871	0.538994	7.45594	8.923e-14	1.56553e-12	94.1162	126.771	98.4999	143.678	113.177	157.897	136.166	124.329	3736.98	394.512	374.36	930.35	358.643	4126.17	4185.3	2015.19	16.2085	4.09678	10.0915	2.09339e-14	4.91677e-13
711	ENSSSCG00000003628	CLSPN	claspin [Source:HGNC Symbol;Acc:HGNC:19715]	Down	-2.04326	0.274063	-7.45544	8.95713e-14	1.56986e-12	25.4114	40.7148	26.7767	58.4973	49.1672	33.4013	37.7688	38.8196	10.6558	10.6104	8.75128	6.51354	7.6715	11.6558	10.2164	9.43924	0.243156	-1.97002	4.68752	7.49484e-15	1.89865e-13
712	ENSSSCG00000014326	KIF20A	kinesin family member 20A [Source:HGNC Symbol;Acc:HGNC:9787]	Down	-1.71496	0.230264	-7.44777	9.49279e-14	1.65849e-12	61.1755	87.9069	49.7281	121.1	71.4315	95.1431	83.4889	81.4248	30.9018	25.079	18.4749	14.1127	29.7271	29.1396	26.1085	24.7919	0.304476	-1.63791	5.76381	1.29677e-13	2.67273e-12
713	ENSSSCG00000008789	WDR19	WD repeat domain 19 [Source:HGNC Symbol;Acc:HGNC:18340]	Down	-1.11381	0.149617	-7.4444	9.73885e-14	1.6997e-12	61.1755	74.9522	87.9805	75.9438	67.7208	72.8756	66.5924	72.463	30.9018	34.7248	37.9222	33.6533	38.3575	36.1331	21.5679	33.3229	0.459862	-1.04022	5.76631	3.86154e-10	4.33362e-09
714	ENSSSCG00000031892	HSBP1	heat shock factor binding protein 1 [Source:NCBI gene;Acc:100579143]	UP	1.27226	0.170924	7.44343	9.81027e-14	1.71036e-12	55.5286	53.6695	58.3349	49.2609	54.7332	54.6567	55.6593	54.549	155.574	101.281	104.043	109.645	102.606	184.162	168.002	132.188	2.42328	1.35244	6.57176	1.66309e-12	2.8276e-11
715	ENSSSCG00000005173	HAUS6	HAUS augmin like complex subunit 6 [Source:HGNC Symbol;Acc:HGNC:25948]	Down	-1.19206	0.160325	-7.43526	1.0436e-13	1.81565e-12	75.293	111.04	87.0242	120.073	112.25	86.0336	107.343	99.8653	42.6231	52.0872	55.4248	40.1668	46.9879	34.9675	31.7842	43.4345	0.434931	-1.10947	6.18868	2.10521e-10	2.49184e-09
716	ENSSSCG00000001779	ZFAND6	zinc finger AN1-type containing 6 [Source:HGNC Symbol;Acc:HGNC:30164]	UP	1.03494	0.139266	7.43139	1.07463e-13	1.86572e-12	41.4111	42.5654	43.9902	36.9456	43.6011	46.5594	54.6654	44.2483	107.623	73.3079	83.6233	84.676	110.278	89.7499	85.1364	90.6278	2.04816	1.11469	6.11743	4.96999e-12	7.75252e-11
717	ENSSSCG00000015271	PRELP	proline and arginine rich end leucine rich repeat protein [Source:HGNC Symbol;Acc:HGNC:9357]	UP	1.79071	0.241001	7.43029	1.08359e-13	1.87931e-12	97.8809	56.4455	161.616	72.865	92.7682	63.7661	76.5315	88.8391	302.624	315.417	253.787	493.943	326.039	242.441	217.949	307.457	3.46083	1.8647	7.65217	3.35469e-15	8.95363e-14
718	ENSSSCG00000014336	EGR1	early growth response 1 [Source:HGNC Symbol;Acc:HGNC:3238]	UP	2.78378	0.375188	7.4197	1.17382e-13	2.03156e-12	113.881	73.1015	64.0728	60.5498	67.7208	71.8634	109.331	80.0742	561.56	632.763	676.765	1207.18	416.179	125.883	239.517	551.406	6.88619	2.85306	8.32731	1.08968e-15	3.11573e-14
719	ENSSSCG00000017095	SEMA5A	semaphorin 5A [Source:HGNC Symbol;Acc:HGNC:10736]	Down	-1.73329	0.233619	-7.4193	1.17745e-13	2.03572e-12	302.113	347.001	245.772	323.274	353.447	311.745	400.548	326.271	50.0822	108.033	60.2866	178.037	118.908	93.2467	78.3255	98.1312	0.300766	-1.65917	7.71781	8.79636e-13	1.57711e-11
720	ENSSSCG00000000816	SENP1	SUMO specific peptidase 1 [Source:HGNC Symbol;Acc:HGNC:17927]	Down	-1.51704	0.204602	-7.41461	1.21983e-13	2.10462e-12	36.7053	36.0881	35.3835	35.9194	34.3242	38.4621	39.7566	36.6627	11.7214	16.3978	15.5578	10.8559	12.4662	11.6558	10.2164	12.6959	0.346289	-1.4172	4.72295	1.22158e-13	2.53266e-12
721	ENSSSCG00000028444	ARMC10	armadillo repeat containing 10 [Source:NCBI gene;Acc:100513998]	UP	1.11516	0.150477	7.41085	1.25496e-13	2.16073e-12	50.8228	50.8935	58.3349	45.1558	58.444	48.5837	64.6045	53.8342	118.279	108.033	120.573	122.672	161.102	89.7499	94.2176	116.375	2.16173	1.19192	6.4448	8.48933e-12	1.27697e-10
722	ENSSSCG00000028169	NCAPG2	non-SMC condensin II complex subunit G2 [Source:HGNC Symbol;Acc:HGNC:21904]	Down	-2.00359	0.270378	-7.41033	1.25986e-13	2.16694e-12	41.4111	68.4749	39.2087	113.916	70.5038	62.754	51.6836	63.9931	19.1804	19.2916	14.5855	10.8559	15.343	18.6493	13.6218	15.9325	0.248972	-1.91585	5.37712	3.0206e-14	6.89745e-13
723	ENSSSCG00000028981	ZNF367	zinc finger protein 367 [Source:HGNC Symbol;Acc:HGNC:18320]	Down	-2.37642	0.321163	-7.39941	1.36792e-13	2.34852e-12	19.7644	38.8641	20.0825	46.1821	39.8903	33.4013	35.781	33.4237	6.39347	7.71662	5.83418	2.17118	4.79469	9.32467	9.08121	6.47372	0.193687	-2.24529	4.45198	8.11516e-16	2.34897e-14
724	ENSSSCG00000004405	FIG4	FIG4 phosphoinositide 5-phosphatase [Source:HGNC Symbol;Acc:HGNC:16873]	Down	-1.09061	0.147392	-7.39938	1.36826e-13	2.34852e-12	65.8813	74.0269	82.2426	60.5498	65.8654	72.8756	68.5802	70.0031	25.5739	36.654	30.1433	35.8244	41.2343	26.8084	32.9194	32.7368	0.467648	-1.01571	5.72298	6.34287e-10	6.82035e-09
725	ENSSSCG00000003267	MBOAT7	membrane bound O-acyltransferase domain containing 7 [Source:HGNC Symbol;Acc:HGNC:15505]	UP	1.19589	0.161975	7.3832	1.54529e-13	2.64691e-12	39.5288	36.0881	36.3398	47.2083	44.5287	44.5351	34.787	40.4308	72.4593	83.9183	71.9549	117.244	84.3865	118.89	101.028	92.8401	2.29627	1.25695	6.09671	1.20511e-12	2.10555e-11
726	ENSSSCG00000015322	TFPI2	tissue factor pathway inhibitor 2 [Source:HGNC Symbol;Acc:HGNC:11761]	UP	2.14503	0.290607	7.38119	1.56886e-13	2.68451e-12	61.1755	81.4296	128.146	55.4185	53.8056	92.1066	95.4159	81.071	301.559	196.774	207.114	303.965	354.807	451.081	695.848	358.735	4.42495	2.22513	7.80487	1.29315e-15	3.6343e-14
727	ENSSSCG00000040945	ZFYVE21	zinc finger FYVE-type containing 21 [Source:HGNC Symbol;Acc:HGNC:20760]	UP	1.19026	0.161502	7.36998	1.70658e-13	2.90223e-12	24.4702	20.3574	28.6893	19.4991	24.1197	22.2675	27.8296	23.8904	55.4101	46.2997	48.6182	61.8786	54.6594	59.4448	56.7576	54.7241	2.29063	1.24819	5.36459	2.83285e-13	5.5249e-12
728	ENSSSCG00000009101	PRDM5	PR/SET domain 5 [Source:HGNC Symbol;Acc:HGNC:9349]	Down	-1.3325	0.180892	-7.36627	1.75462e-13	2.98088e-12	34.823	49.9681	47.8155	45.1558	47.3118	45.5472	49.6958	45.7596	17.0493	19.2916	19.4473	15.1982	21.0966	16.3182	18.1624	18.0805	0.395119	-1.2593	5.07668	2.1062e-12	3.49916e-11
729	ENSSSCG00000025254	ZNF624	zinc finger protein 624 [Source:HGNC Symbol;Acc:HGNC:29254]	Down	-1.42618	0.193663	-7.3642	1.78214e-13	3.02454e-12	33.8818	59.2215	56.4223	48.2346	51.9502	44.5351	52.6775	49.5604	18.1148	15.4332	25.2815	17.3694	20.1377	16.3182	15.8921	18.3639	0.370535	-1.33533	5.1573	2.59138e-12	4.2183e-11
730	ENSSSCG00000013332	KIF18A	kinesin family member 18A [Source:HGNC Symbol;Acc:HGNC:29441]	Down	-2.80567	0.38129	-7.35837	1.86165e-13	3.14983e-12	16.9409	28.6854	14.3446	33.8668	22.2644	21.2554	30.8114	24.0241	4.26231	2.89373	3.88946	1.08559	3.83575	4.66234	3.40545	3.43352	0.14292	-2.71348	3.97636	2.03634e-18	9.02411e-17
731	ENSSSCG00000009202	MMRN1	multimerin 1 [Source:HGNC Symbol;Acc:HGNC:7178]	UP	1.38744	0.188756	7.35044	1.97563e-13	3.33588e-12	61.1755	49.9681	61.2038	40.0245	55.6609	50.608	55.6593	53.4715	121.476	87.7766	181.832	147.64	98.7706	177.169	166.867	140.219	2.62231	1.45466	6.62923	9.264e-13	1.65374e-11
732	ENSSSCG00000014565		interferon-induced transmembrane protein 1 [Source:NCBI gene;Acc:100127358]	UP	1.95146	0.265506	7.34997	1.98256e-13	3.34234e-12	15.9998	37.9388	20.0825	15.394	12.0599	13.1581	15.9027	18.648	54.3445	61.733	109.877	79.248	73.8382	75.7629	51.0818	72.2694	3.87546	2.01747	5.57474	8.39237e-17	2.77624e-15
733	ENSSSCG00000024222	MLH1	mutL homolog 1 [Source:HGNC Symbol;Acc:HGNC:7127]	Down	-1.37059	0.186477	-7.34991	1.98347e-13	3.34234e-12	38.5876	49.9681	43.0339	58.4973	50.0948	57.6932	47.708	49.369	25.5739	22.1853	19.4473	13.0271	18.2198	17.4838	17.0273	18.9949	0.384754	-1.29549	5.16301	5.76404e-12	8.89826e-11
734	ENSSSCG00000011355		collagen type VII alpha 1 chain [Source:NCBI gene;Acc:100523209]	Down	-1.58458	0.215799	-7.34286	2.09072e-13	3.51593e-12	68.7048	44.4161	95.631	63.6286	65.8654	66.8026	64.6045	67.0933	15.9837	35.6894	27.2262	20.6262	19.1788	19.8149	17.0273	22.2209	0.331194	-1.51499	5.52661	4.6154e-13	8.63274e-12
735	ENSSSCG00000010214	CDK1	cyclin dependent kinase 1 [Source:HGNC Symbol;Acc:HGNC:1722]	Down	-1.92914	0.262858	-7.3391	2.15034e-13	3.60887e-12	40.47	63.8482	33.4708	84.154	64.0101	60.7296	67.5863	59.1813	22.3772	19.2916	14.5855	7.59912	11.5073	19.8149	13.6218	15.5425	0.262625	-1.84802	5.28045	2.40999e-14	5.59641e-13
736	ENSSSCG00000024791		CD59 molecule (CD59 blood group) [Source:NCBI gene;Acc:397347]	UP	1.6657	0.227217	7.33086	2.28678e-13	3.83399e-12	74.3518	84.2056	124.32	121.1	111.322	116.398	116.288	106.855	547.707	216.065	232.395	242.086	285.763	453.412	396.168	339.085	3.17332	1.74282	7.82035	2.6151e-14	6.0386e-13
737	ENSSSCG00000000901	FGD6	FYVE, RhoGEF and PH domain containing 6 [Source:HGNC Symbol;Acc:HGNC:21740]	Down	-1.35705	0.185131	-7.33023	2.29758e-13	3.84434e-12	53.6462	60.1468	50.6844	45.1558	54.7332	73.8877	46.714	54.9955	19.1804	27.0082	24.3091	22.7974	14.3841	23.3117	19.2976	21.4698	0.390392	-1.27572	5.31604	1.74329e-11	2.501e-10
738	ENSSSCG00000026129	ADGRL3	adhesion G protein-coupled receptor L3 [Source:HGNC Symbol;Acc:HGNC:20974]	Down	-2.146	0.29306	-7.32271	2.43014e-13	4.05797e-12	34.823	18.5067	36.3398	23.6042	25.9751	24.2919	30.8114	27.7646	8.52463	5.78747	3.88946	6.51354	5.75363	5.82792	7.94606	6.32038	0.227642	-2.08924	4.23355	6.39755e-16	1.87157e-14
739	ENSSSCG00000000708	TNFRSF1A	TNF receptor superfamily member 1A [Source:NCBI gene;Acc:397020]	UP	1.65389	0.225868	7.32236	2.4364e-13	4.06433e-12	50.8228	37.0134	43.9902	38.9982	37.1073	36.4378	38.7627	40.4475	119.345	179.411	103.071	204.091	72.8793	95.5779	116.921	127.328	3.14798	1.72423	6.4283	5.71467e-15	1.47034e-13
740	ENSSSCG00000010204	BICC1	BicC family RNA binding protein 1 [Source:HGNC Symbol;Acc:HGNC:19351]	Down	-1.27353	0.173939	-7.32168	2.44886e-13	4.08103e-12	67.7637	73.1015	93.7184	57.471	76.0699	52.6324	79.5133	71.4672	37.2953	22.1853	28.1986	26.0541	29.7271	33.8019	30.6491	29.7016	0.415598	-1.19979	5.70182	3.33648e-11	4.53347e-10
741	ENSSSCG00000008445	SRBD1	S1 RNA binding domain 1 [Source:HGNC Symbol;Acc:HGNC:25521]	Down	-1.13302	0.154913	-7.3139	2.59498e-13	4.31587e-12	55.5286	78.6535	65.9854	84.154	74.2146	76.9242	77.5254	73.2837	29.8362	27.9728	30.1433	42.338	42.1933	29.1396	31.7842	33.3439	0.454998	-1.0525	5.77524	6.55308e-10	7.02799e-09
742	ENSSSCG00000005225	RFX3	regulatory factor X3 [Source:HGNC Symbol;Acc:HGNC:9984]	Down	-2.46666	0.337269	-7.31363	2.60028e-13	4.32036e-12	28.2349	22.2081	30.6019	16.4203	17.626	20.2432	25.8418	23.0252	4.26231	4.82289	3.88946	4.34236	4.79469	3.49675	3.40545	4.14484	0.180014	-2.39679	3.95879	8.88821e-18	3.48761e-16
743	ENSSSCG00000015206	CCDC15	coiled-coil domain containing 15 [Source:HGNC Symbol;Acc:HGNC:25798]	Down	-1.88961	0.258504	-7.30978	2.67579e-13	4.44138e-12	27.2937	29.6107	30.6019	24.6304	27.8305	23.2797	25.8418	27.0127	6.39347	5.78747	8.75128	7.59912	8.63044	6.9935	6.81091	7.28088	0.269536	-1.80306	4.25012	7.75334e-16	2.25615e-14
744	ENSSSCG00000033010		AHNAK nucleoprotein [Source:NCBI gene;Acc:106504153]	Down	-1.32708	0.181581	-7.30846	2.70223e-13	4.4808e-12	1884.21	1499.04	2293.23	1434.72	1651.27	1131.6	2068.34	1708.92	613.773	444.67	691.351	879.327	864.003	568.805	706.064	681.142	0.398581	-1.24919	10.2013	3.84046e-10	4.31291e-09
745	ENSSSCG00000010226	JMJD1C	jumonji domain containing 1C [Source:HGNC Symbol;Acc:HGNC:12313]	Down	-1.21538	0.166354	-7.30598	2.75243e-13	4.55495e-12	421.641	405.297	395.912	565.474	402.614	365.39	474.098	432.918	158.771	190.022	233.367	255.113	207.131	129.38	129.407	186.17	0.430036	-1.14155	8.26212	1.84214e-09	1.83444e-08
746	ENSSSCG00000022636	DENND5B	DENN domain containing 5B [Source:HGNC Symbol;Acc:HGNC:28338]	Down	-1.41773	0.194074	-7.30507	2.77131e-13	4.57708e-12	61.1755	59.2215	63.1164	80.0489	63.0824	70.8512	65.5984	66.1563	23.4427	15.4332	17.5026	18.455	30.686	26.8084	42.0006	24.9041	0.376443	-1.339	5.55509	2.95099e-11	4.06352e-10
747	ENSSSCG00000009062	MGARP	mitochondria localized glutamic acid rich protein [Source:NCBI gene;Acc:100359351]	UP	4.55919	0.624684	7.2984	2.91204e-13	4.79996e-12	5.64697	5.55201	3.82524	13.3415	7.42146	8.09728	3.97566	6.83716	240.821	125.395	469.652	14.1127	17.2609	170.175	88.5418	160.851	23.526	4.62414	6.43843	2.35937e-14	5.48662e-13
748	ENSSSCG00000010994	NFX1	nuclear transcription factor, X-box binding 1 [Source:HGNC Symbol;Acc:HGNC:7803]	Down	-1.04597	0.143365	-7.29586	2.96761e-13	4.8867e-12	62.1167	74.0269	74.5922	63.6286	61.227	67.8148	63.6106	66.7167	28.7706	39.5477	33.0604	35.8244	29.7271	27.974	30.6491	32.2219	0.482966	-0.971895	5.67085	1.17062e-09	1.20063e-08
749	ENSSSCG00000012817	FUNDC2	FUN14 domain containing 2 [Source:NCBI gene;Acc:396564]	UP	1.20426	0.165082	7.29493	2.98809e-13	4.91556e-12	19.7644	19.4321	22.9514	19.4991	24.1197	23.2797	21.8661	21.5589	52.2134	46.2997	50.5629	57.5362	46.9879	51.2857	43.1358	49.7174	2.30611	1.27889	5.22712	7.30639e-14	1.58058e-12
750	ENSSSCG00000038811	MOB3B	MOB kinase activator 3B [Source:HGNC Symbol;Acc:HGNC:23825]	Down	-1.85246	0.254166	-7.28839	3.13692e-13	5.1502e-12	32.9407	45.3415	53.5533	32.8406	37.1073	33.4013	34.787	38.5674	7.45905	8.6812	10.696	16.2838	17.2609	8.15909	5.67576	10.6023	0.274902	-1.72919	4.72998	2.3446e-14	5.45999e-13
751	ENSSSCG00000035419	RARRES2	retinoic acid receptor responder 2 [Source:HGNC Symbol;Acc:HGNC:9868]	UP	1.39311	0.191155	7.28785	3.14932e-13	5.16034e-12	86.5869	69.4002	104.238	63.6286	86.2744	67.8148	113.306	84.4642	185.411	139.864	175.026	242.086	266.585	292.562	253.139	222.096	2.62947	1.47339	7.28274	5.7091e-13	1.0511e-11
752	ENSSSCG00000003621	ZSCAN20	zinc finger and SCAN domain containing 20 [Source:HGNC Symbol;Acc:HGNC:13093]	Down	-1.45311	0.199418	-7.28678	3.17444e-13	5.19638e-12	53.6462	41.6401	41.1213	68.76	49.1672	56.681	42.7384	50.5363	14.9181	17.3624	23.3367	19.5406	23.0145	13.987	15.8921	18.2931	0.361979	-1.37944	5.1706	4.27213e-12	6.7407e-11
753	ENSSSCG00000032367	CEBPD	CCAAT enhancer binding protein delta [Source:HGNC Symbol;Acc:HGNC:1835]	UP	2.78951	0.38302	7.28293	3.26646e-13	5.33651e-12	31.0584	25.9094	37.2961	18.4728	47.3118	26.3162	49.6958	33.7229	198.198	280.692	125.435	604.673	163.978	86.2532	173.678	233.273	6.91733	2.85105	7.09095	1.10152e-15	3.14047e-14
754	ENSSSCG00000026705	NVL	nuclear VCP like [Source:HGNC Symbol;Acc:HGNC:8070]	Down	-1.17452	0.161434	-7.27558	3.44931e-13	5.6297e-12	47.0581	61.0722	54.5097	51.3134	53.8056	51.6202	49.6958	52.725	22.3772	27.0082	25.2815	23.883	23.9734	20.9805	19.2976	23.2573	0.441106	-1.08853	5.3137	1.05815e-10	1.31398e-09
755	ENSSSCG00000038423	GLA	galactosidase alpha [Source:NCBI gene;Acc:100415928]	UP	2.93211	0.403172	7.2726	3.52638e-13	5.74983e-12	22.5879	19.4321	20.0825	20.5254	19.4813	24.2919	23.854	21.465	237.624	98.3869	130.297	55.365	46.029	381.146	198.652	163.928	7.63701	3.0022	6.56847	1.28389e-15	3.62066e-14
756	ENSSSCG00000021439	CCDC66	coiled-coil domain containing 66 [Source:HGNC Symbol;Acc:HGNC:27709]	Down	-1.27888	0.176089	-7.26268	3.79493e-13	6.18164e-12	47.0581	58.2962	51.6407	55.4185	55.6609	40.4864	54.6654	51.8895	20.246	22.1853	28.1986	22.7974	23.9734	15.1526	15.8921	21.2065	0.408686	-1.21042	5.25794	2.53648e-11	3.5401e-10
757	ENSSSCG00000014040	LMAN2	lectin, mannose binding 2 [Source:HGNC Symbol;Acc:HGNC:16986]	UP	1.28886	0.177486	7.26175	3.82108e-13	6.21815e-12	85.6458	70.3255	66.9417	113.916	84.4191	90.0823	78.5193	84.2642	237.624	166.872	151.689	175.865	165.896	282.071	262.22	206.034	2.44509	1.36253	7.20308	5.20933e-12	8.07986e-11
758	ENSSSCG00000020675	ATF7IP2	activating transcription factor 7 interacting protein 2 [Source:HGNC Symbol;Acc:HGNC:20397]	Down	-2.15163	0.296363	-7.26014	3.86698e-13	6.28669e-12	30.1172	36.0881	42.0776	17.4466	28.7581	30.3648	50.6897	33.6489	6.39347	9.64578	8.75128	8.68471	7.6715	5.82792	5.67576	7.52149	0.223529	-2.04439	4.49365	5.26184e-15	1.36451e-13
759	ENSSSCG00000039265	COX6A1	cytochrome c oxidase subunit VIa polypeptide 1 [Source:NCBI gene;Acc:100152232]	UP	1.60757	0.221499	7.25767	3.93803e-13	6.39594e-12	65.8813	78.6535	60.2475	83.1277	69.5762	106.277	60.6289	74.9131	269.591	163.014	223.644	141.127	160.143	341.516	299.68	228.388	3.0487	1.68256	7.26816	1.04658e-13	2.20318e-12
760	ENSSSCG00000004242	TBC1D32	TBC1 domain family member 32 [Source:HGNC Symbol;Acc:HGNC:21485]	Down	-1.56202	0.215258	-7.25651	3.97199e-13	6.43222e-12	33.8818	42.5654	46.8592	30.788	43.6011	43.5229	48.7019	41.4172	11.7214	12.5395	12.6407	23.883	12.4662	11.6558	13.6218	14.0755	0.339847	-1.47342	4.884	5.56005e-13	1.02711e-11
761	ENSSSCG00000014256	FBN2	fibrillin 2 [Source:HGNC Symbol;Acc:HGNC:3604]	Down	-1.90784	0.262939	-7.25583	3.99205e-13	6.45842e-12	154.351	223.931	139.621	128.284	115.033	138.666	197.789	156.811	34.0985	29.9019	45.7011	31.4821	89.1812	31.4708	29.5139	41.6214	0.265424	-1.82157	6.6416	3.36131e-13	6.44095e-12
762	ENSSSCG00000021672	WBP2	WW domain binding protein 2 [Source:HGNC Symbol;Acc:HGNC:12738]	UP	1.09484	0.150937	7.25359	4.05865e-13	6.55978e-12	103.528	91.6082	99.4562	89.2853	80.7084	81.985	90.4463	91.0025	185.411	142.758	173.081	175.865	166.855	263.422	256.544	194.848	2.14113	1.16968	7.17996	1.17379e-10	1.44449e-09
763	ENSSSCG00000006395		transgelin 2 [Source:NCBI gene;Acc:100515893]	UP	1.68235	0.231941	7.25335	4.06589e-13	6.56509e-12	101.646	105.488	98.4999	149.835	116.888	137.654	97.4037	115.345	386.805	497.722	372.415	521.083	143.841	354.337	314.437	370.092	3.20856	1.75493	7.94138	4.01196e-14	8.94989e-13
764	ENSSSCG00000039267	ATP6V0B	ATPase H+ transporting V0 subunit b [Source:HGNC Symbol;Acc:HGNC:861]	UP	1.45883	0.201371	7.24448	4.34105e-13	7.00257e-12	70.5872	52.7441	52.597	53.3659	51.0225	66.8026	52.6775	57.1138	117.214	112.856	109.877	169.352	143.841	244.773	203.192	157.301	2.75416	1.53428	6.77265	6.2424e-13	1.14289e-11
765	ENSSSCG00000005426	FSD1L	fibronectin type III and SPRY domain containing 1 like [Source:HGNC Symbol;Acc:HGNC:13753]	Down	-1.50659	0.207989	-7.24358	4.36978e-13	7.04209e-12	31.9995	44.4161	40.165	37.9719	37.1073	29.3527	42.7384	37.6787	15.9837	14.4687	12.6407	14.1127	11.5073	12.8214	11.3515	13.2694	0.352173	-1.43994	4.76329	2.4576e-13	4.83896e-12
766	ENSSSCG00000006153	FABP5	fatty acid binding protein 5 [Source:NCBI gene;Acc:574074]	UP	2.29018	0.31625	7.24168	4.43165e-13	7.12796e-12	15.0586	3.70134	4.78155	7.18388	8.34914	7.08512	9.93916	8.01411	30.9018	20.2561	61.2589	39.0812	41.2343	41.961	39.7303	39.2034	4.89179	2.36512	4.67098	4.79976e-17	1.66132e-15
767	ENSSSCG00000012621	UBE2A	ubiquitin conjugating enzyme E2 A [Source:HGNC Symbol;Acc:HGNC:12472]	UP	1.20748	0.166815	7.23846	4.53794e-13	7.27778e-12	21.6467	23.1334	21.0388	25.6567	25.0474	26.3162	24.8479	23.9553	60.738	57.8747	48.6182	69.4777	58.4952	46.6234	44.2709	55.1569	2.30249	1.28045	5.37559	5.07071e-13	9.42006e-12
768	ENSSSCG00000030300		metallothionein-2A [Source:NCBI gene;Acc:396827]	UP	3.59776	0.497135	7.23698	4.588e-13	7.35098e-12	2.82349	5.55201	5.73786	7.18388	10.2045	10.1216	7.95133	7.0821	18.1148	122.501	67.0931	206.262	78.6329	85.0876	21.5679	85.6085	12.088	3.66058	5.5972	1.46735e-16	4.67533e-15
769	ENSSSCG00000001510	KIFC1	kinesin family member C1 [Source:HGNC Symbol;Acc:HGNC:6389]	Down	-1.79293	0.24815	-7.22518	5.00439e-13	8.00269e-12	54.5874	72.1762	42.0776	125.205	71.4315	68.8269	65.5984	71.4147	23.4427	23.1499	20.4196	11.9415	19.1788	23.3117	22.703	20.5925	0.28835	-1.70576	5.57061	4.95128e-13	9.21902e-12
770	ENSSSCG00000036695	IGF2BP3	insulin like growth factor 2 mRNA binding protein 3 [Source:HGNC Symbol;Acc:HGNC:28868]	Down	-2.28144	0.316127	-7.21686	5.32e-13	8.49922e-12	20.7056	25.9094	27.733	16.4203	28.7581	22.2675	19.8783	23.096	4.26231	5.78747	4.86182	4.34236	5.75363	3.49675	4.54061	4.72071	0.204395	-2.15643	3.99638	3.68981e-16	1.12133e-14
771	ENSSSCG00000009759	SCARB1	scavenger receptor class B member 1 [Source:NCBI gene;Acc:397018]	UP	4.22394	0.585433	7.21507	5.39056e-13	8.60367e-12	107.292	121.219	85.1116	129.31	121.526	127.532	88.4585	111.493	3938.38	641.444	962.64	180.208	215.761	4854.66	3791.41	2083.5	18.6873	4.30035	10.1289	2.3377e-13	4.64179e-12
772	ENSSSCG00000035511	C1QTNF1	C1q and TNF related 1 [Source:HGNC Symbol;Acc:HGNC:14324]	UP	1.52048	0.210788	7.2133	5.46112e-13	8.70792e-12	83.7634	84.2056	79.3737	79.0226	120.599	105.265	94.422	92.3787	322.87	184.234	190.583	459.204	214.802	264.588	220.219	265.214	2.87095	1.59203	7.50383	2.59417e-13	5.08352e-12
773	ENSSSCG00000005457	LPAR1	lysophosphatidic acid receptor 1 [Source:HGNC Symbol;Acc:HGNC:3166]	Down	-1.24354	0.172418	-7.21238	5.49821e-13	8.75026e-12	60.2344	76.8029	107.107	56.4447	75.1423	67.8148	87.4646	75.8586	29.8362	32.7956	33.0604	34.7389	30.686	33.8019	29.5139	32.0619	0.422653	-1.16855	5.79063	5.55344e-11	7.21201e-10
774	ENSSSCG00000002366	NPC2	NPC intracellular cholesterol transporter 2 [Source:NCBI gene;Acc:397410]	UP	1.97186	0.273715	7.20408	5.84366e-13	9.29113e-12	135.527	75.8775	95.631	61.5761	76.0699	79.9607	91.4402	88.0118	425.166	268.153	210.031	217.118	214.802	463.902	619.793	345.566	3.92636	2.04421	7.78285	1.50353e-14	3.62457e-13
775	ENSSSCG00000010281	PSAP	prosaposin [Source:HGNC Symbol;Acc:HGNC:9498]	UP	1.44299	0.200387	7.20102	5.97646e-13	9.49321e-12	1229.16	509.86	552.747	737.887	570.525	645.758	632.13	696.866	1574.93	1394.78	1625.79	2289.51	1813.35	2219.27	2346.36	1894.86	2.71911	1.51441	10.353	3.01655e-12	4.87661e-11
776	ENSSSCG00000015569	SWT1	SWT1 RNA endoribonuclease homolog [Source:HGNC Symbol;Acc:HGNC:16785]	Down	-1.58702	0.220401	-7.20064	5.99316e-13	9.51064e-12	29.176	33.3121	38.2524	30.788	35.2519	30.3648	40.7505	33.9851	11.7214	11.5749	13.6131	13.0271	11.5073	6.9935	10.2164	11.2362	0.330622	-1.50019	4.61351	1.55573e-13	3.17341e-12
777	ENSSSCG00000010121	UFD1	ubiquitin recognition factor in ER associated degradation 1 [Source:HGNC Symbol;Acc:HGNC:12520]	UP	1.20499	0.167393	7.1986	6.08357e-13	9.6449e-12	22.5879	24.9841	23.9077	31.8143	25.9751	28.3405	24.8479	26.0654	63.9347	52.0872	47.6458	53.1939	56.5773	73.4318	74.92	60.2558	2.31172	1.27199	5.48989	1.09975e-12	1.9338e-11
778	ENSSSCG00000038505	MSI2	musashi RNA binding protein 2 [Source:HGNC Symbol;Acc:HGNC:18585]	Down	-1.45118	0.201642	-7.19682	6.16347e-13	9.76187e-12	253.173	257.243	217.082	435.138	281.088	298.587	249.473	284.541	72.4593	115.749	137.103	80.3336	69.0435	114.227	139.624	104.077	0.365773	-1.37845	7.59516	8.37797e-11	1.06037e-09
779	ENSSSCG00000012840	CD151	CD151 molecule (Raph blood group) [Source:HGNC Symbol;Acc:HGNC:1630]	UP	1.69378	0.235355	7.19669	6.1691e-13	9.76187e-12	81.8811	64.7735	70.7669	98.5217	65.8654	96.1553	62.6167	77.2258	266.395	155.297	166.274	171.523	246.447	432.432	311.032	249.914	3.23615	1.76569	7.37743	8.14771e-14	1.74878e-12
780	ENSSSCG00000025578	ALDH1A2	aldehyde dehydrogenase 1 family member A2 [Source:HGNC Symbol;Acc:HGNC:15472]	UP	2.10701	0.292817	7.19566	6.21592e-13	9.8266e-12	63.999	79.5789	43.0339	72.865	59.3717	70.8512	60.6289	64.3327	158.771	151.439	482.293	457.033	322.203	159.685	207.733	277.022	4.30609	2.17896	7.44393	7.01691e-15	1.78596e-13
781	ENSSSCG00000005174	RRAGA	Ras related GTP binding A [Source:HGNC Symbol;Acc:HGNC:16963]	UP	1.06379	0.147992	7.18813	6.56824e-13	1.03737e-11	30.1172	34.2374	29.6456	36.9456	36.1796	35.4256	30.8114	33.3375	72.4593	78.1308	54.4524	60.793	65.2078	83.922	73.7849	69.8215	2.09438	1.13744	5.74054	6.50694e-12	9.93321e-11
782	ENSSSCG00000008921	CENPC	centromere protein C [Source:HGNC Symbol;Acc:HGNC:1854]	Down	-1.05508	0.146818	-7.18629	6.65765e-13	1.05049e-11	57.4109	70.3255	65.9854	63.6286	64.9378	53.6445	72.5558	64.0698	28.7706	31.8311	35.0051	34.7389	27.8092	27.974	29.5139	30.8061	0.480821	-0.98898	5.61401	1.0888e-09	1.12372e-08
783	ENSSSCG00000006263	ATP6V1H	ATPase H+ transporting V1 subunit H [Source:HGNC Symbol;Acc:HGNC:18303]	UP	1.25084	0.17408	7.18544	6.69917e-13	1.05604e-11	22.5879	19.4321	21.9951	19.4991	23.1921	23.2797	20.8722	21.5512	59.6724	42.4414	37.9222	51.0227	56.5773	57.1136	55.6224	51.4817	2.38881	1.31944	5.26318	2.95505e-13	5.7428e-12
784	ENSSSCG00000013757	C19orf53	chromosome 19 open reading frame 53 [Source:HGNC Symbol;Acc:HGNC:24991]	UP	1.10556	0.153934	7.182	6.86965e-13	1.08189e-11	27.2937	27.7601	25.8204	29.7618	25.9751	35.4256	26.8357	28.4103	62.8691	54.0164	50.5629	56.4506	63.2899	71.1006	70.3794	61.2384	2.1555	1.1683	5.54594	5.74132e-12	8.87152e-11
785	ENSSSCG00000013855	FAM32A	family with sequence similarity 32 member A [Source:NCBI gene;Acc:100511743]	UP	1.02879	0.143253	7.18161	6.88946e-13	1.08398e-11	29.176	29.6107	27.733	29.7618	30.6135	31.377	31.8053	30.011	62.8691	54.0164	55.4248	64.0498	65.2078	62.9415	64.7036	61.3161	2.04312	1.10066	5.57187	4.64837e-12	7.29931e-11
786	ENSSSCG00000001760	ACSBG1	acyl-CoA synthetase bubblegum family member 1 [Source:HGNC Symbol;Acc:HGNC:29567]	Down	-1.91086	0.266093	-7.18115	6.91267e-13	1.08558e-11	82.8223	176.739	107.107	149.835	158.634	177.128	104.361	136.661	28.7706	63.6621	42.784	20.6262	22.0556	46.6234	29.5139	36.2908	0.265554	-1.8321	6.44526	8.62823e-14	1.83991e-12
787	ENSSSCG00000040789	GPR52	G protein-coupled receptor 52 [Source:HGNC Symbol;Acc:HGNC:4508]	Down	-5.89538	0.821114	-7.17973	6.98485e-13	1.09588e-11	9.41162	12.0294	15.301	7.18388	11.1322	13.1581	11.927	11.449	0	0	0	0	0	0	0	0	0	-4.7508	2.98912	3.02785e-19	1.55081e-17
788	ENSSSCG00000002051	ABHD4	abhydrolase domain containing 4 [Source:HGNC Symbol;Acc:HGNC:20154]	UP	1.43317	0.199728	7.17562	7.19785e-13	1.12717e-11	52.7051	61.9975	53.5533	91.3379	51.9502	66.8026	43.7323	60.297	116.148	150.474	225.588	115.072	204.254	179.5	146.435	162.496	2.69493	1.50679	6.8298	9.13566e-13	1.63303e-11
789	ENSSSCG00000027426	BCL3	BCL3 transcription coactivator [Source:NCBI gene;Acc:100738193]	UP	3.55337	0.495454	7.17195	7.39396e-13	1.15679e-11	2.82349	1.85067	2.86893	2.05254	2.78305	1.01216	3.97566	2.48093	24.5083	40.5123	18.4749	55.365	9.58938	18.6493	37.46	29.2228	11.779	3.57408	4.13782	4.65555e-18	1.93288e-16
790	ENSSSCG00000037536	SLC25A28	solute carrier family 25 member 28 [Source:HGNC Symbol;Acc:HGNC:23472]	UP	1.68303	0.234709	7.1707	7.46136e-13	1.16623e-11	49.8816	43.4908	40.165	61.5761	40.818	49.5959	31.8053	45.3332	189.673	108.033	198.362	118.329	69.0435	159.685	175.949	145.582	3.21138	1.74728	6.61126	9.44149e-14	1.99521e-12
791	ENSSSCG00000003700	ESCO1	establishment of sister chromatid cohesion N-acetyltransferase 1 [Source:HGNC Symbol;Acc:HGNC:24645]	Down	-1.23359	0.172054	-7.16979	7.51148e-13	1.17296e-11	51.7639	59.2215	64.0728	52.3397	52.8779	40.4864	63.6106	54.9104	21.3116	26.0436	23.3367	27.1397	24.9324	16.3182	23.8382	23.2743	0.42386	-1.15002	5.34933	1.13024e-10	1.39454e-09
792	ENSSSCG00000034301	ZNF304	zinc finger protein 304 [Source:HGNC Symbol;Acc:HGNC:13505]	Down	-1.60763	0.224323	-7.16655	7.69097e-13	1.19874e-11	33.8818	34.2374	32.5145	36.9456	27.8305	32.3891	30.8114	32.6586	8.52463	13.5041	13.6131	11.9415	11.5073	8.15909	6.81091	10.5801	0.32396	-1.54239	4.55884	4.9312e-14	1.0897e-12
793	ENSSSCG00000003888	STIL	STIL centriolar assembly protein [Source:HGNC Symbol;Acc:HGNC:10879]	Down	-1.84913	0.258108	-7.1642	7.82418e-13	1.21836e-11	26.3525	36.0881	23.9077	51.3134	34.3242	33.4013	31.8053	33.8847	10.6558	12.5395	7.77891	8.68471	8.63044	9.32467	7.94606	9.36573	0.2764	-1.75642	4.55797	6.12319e-14	1.3405e-12
794	ENSSSCG00000011453	ITIH4	inter-alpha-trypsin inhibitor heavy chain 4 [Source:HGNC Symbol;Acc:HGNC:6169]	UP	1.74452	0.2437	7.15847	8.15844e-13	1.26803e-11	31.0584	24.0587	31.5582	19.4991	22.2644	21.2554	26.8357	25.2186	89.5086	64.6267	84.5957	48.8515	95.8938	146.864	62.4333	84.6819	3.35792	1.81588	5.8295	6.59411e-15	1.68606e-13
795	ENSSSCG00000018075	COX1	cytochrome c oxidase subunit I [Source:NCBI gene;Acc:808503]	UP	2.30715	0.322302	7.15834	8.16623e-13	1.26806e-11	2752.9	3624.54	2669.06	3336.4	3204.21	3455.52	2771.04	3116.24	21518.3	6291.94	9676.97	7706.6	8727.29	28575.5	25461.5	15422.6	4.9491	2.38546	13.1978	1.93675e-14	4.57503e-13
796	ENSSSCG00000011652	STAG1	stromal antigen 1 [Source:HGNC Symbol;Acc:HGNC:11354]	Down	-1.07076	0.149642	-7.15545	8.34016e-13	1.29385e-11	132.704	154.531	181.699	130.336	139.152	137.654	179.899	150.854	58.6068	69.4496	74.872	96.6174	89.1812	55.948	56.7576	71.6332	0.474853	-0.993348	6.80788	3.26585e-08	2.51258e-07
797	ENSSSCG00000015083		FXYD domain containing ion transport regulator 6 [Source:NCBI gene;Acc:102158732]	UP	1.31788	0.184192	7.15488	8.37437e-13	1.29795e-11	53.6462	38.8641	43.0339	56.4447	39.8903	42.5107	42.7384	45.3041	92.7053	81.9891	94.3193	108.559	100.688	158.519	155.516	113.185	2.49834	1.39145	6.34312	1.3564e-12	2.33759e-11
798	ENSSSCG00000005724	SETX	senataxin [Source:HGNC Symbol;Acc:HGNC:445]	Down	-1.1876	0.166005	-7.15401	8.42789e-13	1.30503e-11	144.939	234.11	187.437	135.467	161.417	158.909	160.02	168.9	60.738	62.6976	112.794	70.5633	74.7971	65.2727	71.5146	74.0539	0.438449	-1.10784	6.93081	3.53016e-09	3.32223e-08
799	ENSSSCG00000006809	RBM15	RNA binding motif protein 15 [Source:HGNC Symbol;Acc:HGNC:14959]	Down	-1.42051	0.198592	-7.15291	8.49549e-13	1.31427e-11	112.939	138.8	133.883	166.255	135.442	171.055	134.179	141.793	44.7543	60.7684	54.4524	94.4463	42.1933	36.1331	37.46	52.8868	0.372985	-1.349	6.61228	9.33501e-11	1.16801e-09
800	ENSSSCG00000016217	DNAJB2	DnaJ heat shock protein family (Hsp40) member B2 [Source:HGNC Symbol;Acc:HGNC:5228]	UP	1.16695	0.163235	7.14887	8.74971e-13	1.35108e-11	24.4702	22.2081	23.9077	20.5254	21.3367	20.2432	21.8661	22.0796	45.8199	49.1935	52.5077	58.6218	47.9469	45.4578	47.6764	49.6034	2.24657	1.23241	5.23726	3.17307e-13	6.12306e-12
801	ENSSSCG00000023215	MAOB	monoamine oxidase B [Source:HGNC Symbol;Acc:HGNC:6834]	UP	1.99482	0.279112	7.14702	8.86814e-13	1.3681e-11	21.6467	35.1628	31.5582	20.5254	29.6858	27.3283	23.854	27.1087	88.443	84.8828	72.9273	91.1895	67.1256	224.958	129.407	108.419	3.99941	2.06279	6.12355	1.4129e-15	3.95733e-14
802	ENSSSCG00000005625	ENG	endoglin [Source:HGNC Symbol;Acc:HGNC:3349]	UP	1.49097	0.208883	7.13782	9.48245e-13	1.4588e-11	114.822	73.1015	91.8057	105.706	76.9976	85.0215	89.4524	90.9866	251.477	222.817	154.606	222.546	191.788	416.113	332.599	255.992	2.81352	1.56558	7.45946	5.82903e-13	1.07081e-11
803	ENSSSCG00000017496	MIEN1	migration and invasion enhancer 1 [Source:HGNC Symbol;Acc:HGNC:28230]	UP	1.89778	0.266018	7.13402	9.74806e-13	1.49828e-11	9.41162	10.1787	9.5631	11.2889	10.2045	12.1459	10.9331	10.5323	39.4264	25.079	31.1157	32.5677	31.6449	61.7759	54.4873	39.4424	3.74491	1.927	4.74778	9.26189e-15	2.30598e-13
804	ENSSSCG00000025463	PROS1	protein S [Source:HGNC Symbol;Acc:HGNC:9456]	UP	1.37622	0.193061	7.12845	1.01505e-12	1.55869e-11	79.9988	53.6695	84.1553	73.8913	93.6959	87.0458	113.306	83.6804	285.575	152.403	146.827	226.888	208.089	213.302	288.329	217.345	2.59732	1.45268	7.25408	1.60614e-12	2.73359e-11
805	ENSSSCG00000009626	SORBS3	sorbin and SH3 domain containing 3 [Source:HGNC Symbol;Acc:HGNC:30907]	UP	1.04113	0.146061	7.12808	1.01775e-12	1.5614e-11	60.2344	45.3415	51.6407	52.3397	49.1672	41.4986	49.6958	49.9883	79.9184	118.643	105.015	131.356	109.319	81.5909	93.0824	102.704	2.05456	1.11305	6.29256	4.46006e-11	5.93747e-10
806	ENSSSCG00000029234	ZNF536	zinc finger protein 536 [Source:HGNC Symbol;Acc:HGNC:29025]	Down	-2.14853	0.301506	-7.12601	1.03322e-12	1.58367e-11	23.5291	25.9094	23.9077	42.077	25.0474	38.4621	24.8479	29.1115	4.26231	10.6104	7.77891	8.68471	3.83575	5.82792	4.54061	6.5058	0.223478	-2.02246	4.31202	1.08454e-14	2.67329e-13
807	ENSSSCG00000016989	RPL26L1	ribosomal protein L26 like 1 [Source:NCBI gene;Acc:100216316]	UP	1.39548	0.195848	7.12534	1.03822e-12	1.58986e-11	12.2351	15.7307	14.3446	14.3678	15.7706	17.2067	14.9087	14.9378	40.492	46.2997	42.784	42.338	36.4396	36.1331	29.5139	39.1429	2.6204	1.45873	4.85361	1.14168e-14	2.80992e-13
808	ENSSSCG00000012982	SIPA1	signal-induced proliferation-associated 1 [Source:HGNC Symbol;Acc:HGNC:10885]	UP	1.2676	0.177925	7.12435	1.04577e-12	1.59855e-11	33.8818	19.4321	21.9951	22.5779	23.1921	20.2432	24.8479	23.7386	58.6068	43.406	57.3695	48.8515	56.5773	73.4318	63.5685	57.4016	2.41807	1.3364	5.40901	1.12205e-12	1.9709e-11
809	ENSSSCG00000007252	DNMT3B	DNA methyltransferase 3 beta [Source:HGNC Symbol;Acc:HGNC:2979]	Down	-1.70772	0.239702	-7.12434	1.04581e-12	1.59855e-11	22.5879	37.0134	27.733	44.1295	34.3242	39.4743	36.7749	34.5767	10.6558	10.6104	11.6684	8.68471	13.4251	8.15909	10.2164	10.4885	0.303341	-1.63804	4.60026	8.41196e-14	1.79612e-12
810	ENSSSCG00000029388	PDE2A	phosphodiesterase 2A [Source:HGNC Symbol;Acc:HGNC:8777]	UP	1.31068	0.18398	7.12405	1.04803e-12	1.60047e-11	42.3523	27.7601	36.3398	23.6042	29.6858	27.3283	31.8053	31.268	88.443	62.6976	112.794	70.5633	66.1667	75.7629	66.9739	77.6288	2.48269	1.3819	5.81769	3.28411e-13	6.30771e-12
811	ENSSSCG00000010912	KIF14	kinesin family member 14 [Source:HGNC Symbol;Acc:HGNC:19181]	Down	-2.57076	0.360895	-7.12329	1.05383e-12	1.60784e-11	39.5288	44.4161	23.9077	120.073	53.8056	44.5351	48.7019	53.5669	10.6558	7.71662	6.80655	5.42795	8.63044	10.4903	13.6218	9.04992	0.168946	-2.51522	5.0371	8.90558e-15	2.22518e-13
812	ENSSSCG00000011018	MTPAP	mitochondrial poly(A) polymerase [Source:HGNC Symbol;Acc:HGNC:25532]	Down	-1.04615	0.146928	-7.12018	1.07788e-12	1.64302e-11	59.2932	71.2509	65.9854	57.471	59.3717	66.8026	65.5984	63.6819	27.705	37.6185	26.2538	36.91	30.686	29.1396	27.2436	30.7938	0.483557	-0.977938	5.60584	2.09003e-09	2.05885e-08
813	ENSSSCG00000002849	SHCBP1	SHC binding and spindle associated 1 [Source:HGNC Symbol;Acc:HGNC:29547]	Down	-1.62602	0.228421	-7.11852	1.09089e-12	1.66134e-11	39.5288	51.8188	30.6019	71.8388	50.0948	46.5594	54.6654	49.3011	19.1804	14.4687	19.4473	9.7703	15.343	17.4838	15.8921	15.9408	0.323335	-1.55012	5.1014	1.34534e-12	2.32096e-11
814	ENSSSCG00000015268	FMO1	flavin containing dimethylaniline monoxygenase 1 [Source:HGNC Symbol;Acc:HGNC:3769]	UP	4.31965	0.607723	7.10792	1.17801e-12	1.79072e-11	12.2351	8.32802	24.8641	3.0788	7.42146	14.1702	11.927	11.7178	246.149	26.0436	46.6735	134.613	87.2633	510.526	588.009	234.182	19.9852	4.36973	6.97535	1.02533e-13	2.16398e-12
815	ENSSSCG00000012130	FANCB	FA complementation group B [Source:HGNC Symbol;Acc:HGNC:3583]	Down	-2.58339	0.363468	-7.10763	1.18055e-12	1.79295e-11	15.0586	22.2081	16.2573	23.6042	19.4813	22.2675	18.8844	19.6802	3.19674	3.85831	2.91709	3.25677	3.83575	3.49675	2.2703	3.26167	0.165734	-2.47881	3.7494	6.12299e-18	2.47951e-16
816	ENSSSCG00000005216	RLN2	relaxin 2 [Source:NCBI gene;Acc:396891]	UP	9.31276	1.31045	7.10656	1.1897e-12	1.8052e-11	1.88232	2.77601	3.82524	2.05254	2.78305	2.02432	2.98175	2.61789	7941.76	9.64578	20.4196	1.08559	4.79469	2506.01	1174.88	1665.51	636.205	9.30558	9.7319	6.26904e-11	8.07752e-10
817	ENSSSCG00000005012	ARF6	ADP ribosylation factor 6 [Source:HGNC Symbol;Acc:HGNC:659]	UP	1.03467	0.145652	7.1037	1.21458e-12	1.8399e-11	79.9988	87.9069	87.0242	86.2065	99.262	91.0945	87.4646	88.4225	202.46	151.439	132.242	222.546	137.128	206.308	219.084	181.601	2.05379	1.10911	7.09763	3.96648e-10	4.44532e-09
818	ENSSSCG00000017642	MTMR4	myotubularin related protein 4 [Source:HGNC Symbol;Acc:HGNC:7452]	Down	-1.01567	0.142978	-7.10368	1.21479e-12	1.8399e-11	122.351	137.875	121.451	192.938	123.382	135.63	105.355	134.14	58.6068	72.3433	69.0378	57.5362	68.0846	72.2662	65.8388	66.2448	0.493847	-0.940109	6.65948	1.04889e-07	7.38537e-07
819	ENSSSCG00000033593	CIP2A	cell proliferation regulating inhibitor of protein phosphatase 2A [Source:HGNC Symbol;Acc:HGNC:29302]	Down	-1.58146	0.222653	-7.10277	1.22283e-12	1.84871e-11	36.7053	60.1468	43.0339	63.6286	57.5163	47.5715	60.6289	52.7473	17.0493	27.9728	23.3367	11.9415	15.343	13.987	12.4867	17.4453	0.330733	-1.50892	5.19723	7.66946e-13	1.39027e-11
820	ENSSSCG00000023277	NDUFA1	NADH:ubiquinone oxidoreductase subunit A1 [Source:HGNC Symbol;Acc:HGNC:7683]	UP	1.72857	0.243557	7.0972	1.27314e-12	1.92302e-11	7.5293	13.88	9.5631	11.2889	12.0599	13.1581	12.9209	11.4857	49.0166	30.8665	32.088	27.1397	30.686	50.1201	47.6764	38.2276	3.32827	1.80443	4.72585	2.68052e-15	7.26038e-14
821	ENSSSCG00000015307	CDK14	cyclin dependent kinase 14 [Source:HGNC Symbol;Acc:HGNC:8883]	Down	-1.20096	0.169272	-7.09484	1.29497e-12	1.95244e-11	58.3521	52.7441	66.9417	45.1558	52.8779	52.6324	68.5802	56.7549	26.6395	24.1144	27.2262	28.2253	27.8092	19.8149	18.1624	24.5703	0.432919	-1.11113	5.40598	4.18673e-10	4.68259e-09
822	ENSSSCG00000010212		ankyrin 3 [Source:NCBI gene;Acc:100154687]	Down	-1.33788	0.188586	-7.09428	1.30027e-12	1.95866e-11	196.703	289.63	209.432	196.017	153.068	237.858	174.929	208.234	77.7872	118.643	70.9826	48.8515	73.8382	100.24	86.2715	82.3735	0.395582	-1.26557	7.18049	3.19626e-10	3.62662e-09
823	ENSSSCG00000016489	WEE2	WEE1 homolog 2 [Source:HGNC Symbol;Acc:HGNC:19684]	Down	-2.54956	0.359429	-7.09335	1.30907e-12	1.97012e-11	28.2349	34.2374	35.3835	15.394	30.6135	23.2797	14.9087	26.0074	3.19674	7.71662	3.88946	4.34236	4.79469	3.49675	3.40545	4.40601	0.169414	-2.54283	4.10524	1.20698e-16	3.88334e-15
824	ENSSSCG00000009864	MED13L	mediator complex subunit 13L [Source:HGNC Symbol;Acc:HGNC:22962]	Down	-1.23983	0.174795	-7.09305	1.31185e-12	1.97253e-11	280.466	255.393	309.844	253.488	235.631	268.223	309.108	273.165	90.5742	90.6703	130.297	134.613	186.993	82.7564	91.9473	115.407	0.422482	-1.1627	7.59761	1.75402e-09	1.75094e-08
825	ENSSSCG00000001080	CDKAL1	CDK5 regulatory subunit associated protein 1 like 1 [Source:HGNC Symbol;Acc:HGNC:21050]	Down	-1.31063	0.184863	-7.08975	1.34355e-12	2.01709e-11	37.6465	46.2668	43.9902	36.9456	39.8903	43.5229	43.7323	41.7135	17.0493	17.3624	19.4473	15.1982	19.1788	13.987	14.757	16.7114	0.400623	-1.22419	4.95509	7.57103e-12	1.14408e-10
826	ENSSSCG00000035376		vesicle associated membrane protein 3 [Source:NCBI gene;Acc:100628225]	UP	1.35305	0.190853	7.08948	1.34618e-12	2.01867e-11	15.9998	12.9547	17.2136	14.3678	12.9876	16.1946	15.9027	15.0887	39.4264	39.5477	35.9775	44.5092	35.4807	39.6298	35.1897	38.5373	2.55406	1.40528	4.84293	9.61106e-15	2.38694e-13
827	ENSSSCG00000036005	CNEP1R1	CTD nuclear envelope phosphatase 1 regulatory subunit 1 [Source:HGNC Symbol;Acc:HGNC:26759]	UP	1.18112	0.166623	7.08859	1.3549e-12	2.0299e-11	17.8821	21.2827	20.0825	21.5516	18.5536	24.2919	23.854	21.0712	44.7543	50.158	49.5906	52.1083	47.9469	41.961	46.5412	47.58	2.25806	1.22821	5.18033	6.43424e-13	1.17539e-11
828	ENSSSCG00000002296		retinol dehydrogenase 11 [Source:NCBI gene;Acc:100154684]	UP	1.89531	0.267596	7.08272	1.41353e-12	2.11014e-11	130.822	109.19	87.0242	210.385	146.574	171.055	109.331	137.769	782.135	239.215	307.267	492.857	556.184	491.876	717.416	512.422	3.71944	1.9684	8.36586	5.54581e-14	1.22223e-12
829	ENSSSCG00000004123		utrophin [Source:NCBI gene;Acc:100523292]	Down	-1.08094	0.152623	-7.08238	1.41697e-12	2.11337e-11	695.519	742.119	848.247	736.86	699.472	636.649	846.816	743.669	311.149	216.065	293.654	343.046	469.879	419.61	408.655	351.723	0.472956	-1.00169	9.08213	3.93617e-08	2.99189e-07
830	ENSSSCG00000007331	RBL1	RB transcriptional corepressor like 1 [Source:HGNC Symbol;Acc:HGNC:9893]	Down	-1.72849	0.244752	-7.06218	1.63909e-12	2.44028e-11	59.2932	99.9363	58.3349	160.098	112.25	94.1309	75.5376	94.2258	35.1641	26.0436	21.392	22.7974	31.6449	32.6363	29.5139	28.456	0.301999	-1.65018	5.96734	1.01898e-12	1.80334e-11
831	ENSSSCG00000007116	CD93	CD93 molecule [Source:HGNC Symbol;Acc:HGNC:15855]	UP	1.311	0.185736	7.0584	1.68426e-12	2.5008e-11	70.5872	53.6695	58.3349	68.76	55.6609	63.7661	60.6289	61.6296	204.591	115.749	128.352	127.014	101.647	207.474	187.3	153.161	2.48519	1.38438	6.77371	6.62814e-12	1.01088e-10
832	ENSSSCG00000017929	RNASEK	ribonuclease K [Source:HGNC Symbol;Acc:HGNC:33911]	UP	2.14967	0.304653	7.05613	1.71207e-12	2.53983e-11	4.70581	3.70134	3.82524	7.18388	5.56609	6.07296	3.97566	5.00443	29.8362	17.3624	22.3644	21.7118	21.0966	20.9805	21.5679	22.1314	4.42236	2.15386	3.95454	6.18372e-17	2.10926e-15
833	ENSSSCG00000010984	KIF24	kinesin family member 24 [Source:HGNC Symbol;Acc:HGNC:19916]	Down	-2.23169	0.316296	-7.05571	1.71719e-12	2.54515e-11	18.8232	24.9841	18.1699	34.8931	25.9751	29.3527	24.8479	25.2923	5.32789	8.6812	3.88946	2.17118	3.83575	8.15909	5.67576	5.39147	0.213167	-2.12096	4.10767	3.61454e-15	9.58495e-14
834	ENSSSCG00000014074	GFM2	G elongation factor mitochondrial 2 [Source:HGNC Symbol;Acc:HGNC:29682]	Down	-1.05629	0.149722	-7.05501	1.72585e-12	2.55571e-11	51.7639	61.0722	60.2475	55.4185	60.2993	61.7418	65.5984	59.4488	25.5739	31.8311	34.0327	28.2253	28.7681	23.3117	27.2436	28.4266	0.47817	-0.980194	5.50678	1.56145e-09	1.5711e-08
835	ENSSSCG00000006636	GABPB2	GA binding protein transcription factor subunit beta 2 [Source:HGNC Symbol;Acc:HGNC:28441]	Down	-1.43686	0.203675	-7.05469	1.72986e-12	2.55737e-11	33.8818	41.6401	38.2524	35.9194	30.6135	36.4378	34.787	35.9332	11.7214	11.5749	13.6131	14.1127	14.3841	12.8214	14.757	13.2835	0.369673	-1.33872	4.73	3.12548e-12	5.03e-11
836	ENSSSCG00000017197	FBF1	Fas binding factor 1 [Source:HGNC Symbol;Acc:HGNC:24674]	Down	-1.3208	0.187223	-7.05467	1.73005e-12	2.55737e-11	88.4692	101.787	76.5048	141.625	89.0575	78.9485	93.4281	95.6886	38.3608	41.4768	41.8117	33.6533	54.6594	27.974	28.3788	38.045	0.397592	-1.24135	6.08996	1.01652e-10	1.26419e-09
837	ENSSSCG00000010400	MSMB	microseminoprotein beta [Source:NCBI gene;Acc:396852]	UP	6.37007	0.904135	7.04549	1.84815e-12	2.71985e-11	28.2349	55.5201	25.8204	5.13134	53.8056	20.2432	15.9027	29.2369	3222.31	240.18	180.86	83.5904	228.227	6104.16	6877.88	2419.6	82.7586	6.44829	10.2921	1.22292e-12	2.13439e-11
838	ENSSSCG00000039640	CDC34	cell division cycle 34 [Source:HGNC Symbol;Acc:HGNC:1734]	UP	1.29045	0.183289	7.04053	1.91512e-12	2.8159e-11	24.4702	22.2081	25.8204	28.7355	24.1197	26.3162	25.8418	25.3588	59.6724	56.9101	46.6735	53.1939	55.6184	93.2467	70.3794	62.242	2.45445	1.35515	5.51193	9.84722e-13	1.75025e-11
839	ENSSSCG00000002332	SIPA1L1	signal induced proliferation associated 1 like 1 [Source:HGNC Symbol;Acc:HGNC:20284]	Down	-1.35538	0.192525	-7.04003	1.92196e-12	2.8214e-11	294.584	251.691	247.684	497.74	223.571	334.013	249.473	299.822	139.591	97.4224	104.043	89.0183	110.278	132.877	147.57	117.257	0.391088	-1.27902	7.69709	5.52117e-10	6.00354e-09
840	ENSSSCG00000032360	PANX1	pannexin 1 [Source:HGNC Symbol;Acc:HGNC:8599]	UP	2.38105	0.338302	7.03824	1.94689e-12	2.85504e-11	16.9409	16.656	15.301	15.394	19.4813	20.2432	14.9087	16.9893	42.6231	92.5995	113.767	154.154	131.374	50.1201	34.0545	88.3846	5.20236	2.45553	5.77927	1.85244e-15	5.11006e-14
841	ENSSSCG00000007058	PLCB4	phospholipase C beta 4 [Source:HGNC Symbol;Acc:HGNC:9059]	Down	-1.27163	0.181029	-7.02445	2.14914e-12	3.13503e-11	56.4697	47.1921	44.9466	49.2609	55.6609	48.5837	64.6045	52.3883	22.3772	24.1144	32.088	17.3694	19.1788	16.3182	19.2976	21.5348	0.411061	-1.19823	5.27452	9.17298e-11	1.14949e-09
842	ENSSSCG00000017723	CCL2	chemokine (C-C motif) ligand 2 [Source:NCBI gene;Acc:397422]	UP	3.08227	0.438896	7.02277	2.17514e-12	3.17017e-11	7.5293	3.70134	2.86893	4.10507	2.78305	3.03648	3.97566	3.99998	25.5739	33.7602	29.1709	82.5048	17.2609	20.9805	28.3788	33.9471	8.48684	3.12762	4.36875	2.10133e-16	6.56845e-15
843	ENSSSCG00000009007	TMEM131L	transmembrane 131 like [Source:HGNC Symbol;Acc:HGNC:29146]	Down	-1.06968	0.152318	-7.02265	2.17706e-12	3.17019e-11	69.646	57.3708	58.3349	63.6286	56.5886	58.7053	49.6958	59.1386	24.5083	26.0436	32.088	26.0541	28.7681	27.974	31.7842	28.1744	0.476412	-0.992858	5.49699	2.92848e-09	2.80414e-08
844	ENSSSCG00000002434	NRDE2	NRDE-2, necessary for RNA interference, domain containing [Source:HGNC Symbol;Acc:HGNC:20186]	Down	-1.21144	0.172537	-7.02135	2.19734e-12	3.19691e-11	43.2935	49.0428	43.9902	51.3134	44.5287	45.5472	43.7323	45.9212	15.9837	19.2916	20.4196	17.3694	23.9734	22.1461	19.2976	19.7831	0.430805	-1.11995	5.11662	9.65691e-11	1.20462e-09
845	ENSSSCG00000016845	NUP155	nucleoporin 155 [Source:HGNC Symbol;Acc:HGNC:8063]	Down	-1.04299	0.148548	-7.02122	2.19936e-12	3.19706e-11	53.6462	82.3549	70.7669	80.0489	81.636	81.985	73.5498	74.8554	38.3608	45.3352	34.0327	35.8244	36.4396	31.4708	31.7842	36.1783	0.483309	-0.970381	5.83241	3.75538e-09	3.52008e-08
846	ENSSSCG00000003344	VWA1	von Willebrand factor A domain containing 1 [Source:HGNC Symbol;Acc:HGNC:30910]	UP	1.57103	0.223919	7.01606	2.28206e-12	3.31148e-11	18.8232	12.0294	15.301	14.3678	16.6983	14.1702	18.8844	15.7535	62.8691	32.7956	43.7564	40.1668	33.5628	57.1136	59.0279	47.0418	2.98612	1.65086	5.05171	2.82635e-14	6.48089e-13
847	ENSSSCG00000003451		podoplanin [Source:NCBI gene;Acc:100738269]	UP	1.75205	0.249741	7.01548	2.29168e-12	3.31964e-11	13.1763	7.40269	11.4757	13.3415	9.27682	12.1459	12.9209	11.3914	44.7543	27.9728	39.8669	35.8244	23.9734	55.948	40.8655	38.4579	3.37605	1.82326	4.7399	4.58353e-15	1.20188e-13
848	ENSSSCG00000006096	INTS8	integrator complex subunit 8 [Source:HGNC Symbol;Acc:HGNC:26048]	Down	-1.008	0.143707	-7.01427	2.31151e-12	3.34545e-11	67.7637	72.1762	80.33	82.1014	76.0699	72.8756	95.4159	78.1047	39.4264	43.406	43.7564	45.5947	39.3164	26.8084	31.7842	38.5847	0.494012	-0.930688	5.90061	1.09035e-08	9.33185e-08
849	ENSSSCG00000004973	UACA	uveal autoantigen with coiled-coil domains and ankyrin repeats [Source:HGNC Symbol;Acc:HGNC:15947]	Down	-1.01478	0.144835	-7.00651	2.44344e-12	3.53024e-11	145.88	190.619	217.082	199.096	236.559	143.727	213.692	192.379	79.9184	80.06	112.794	93.3607	104.524	110.73	85.1364	95.2178	0.494948	-0.935175	7.17039	1.01135e-07	7.1363e-07
850	ENSSSCG00000031381		FKBP prolyl isomerase 11 [Source:NCBI gene;Acc:100524935]	UP	1.69178	0.241609	7.00215	2.52065e-12	3.62916e-11	25.4114	21.2827	20.0825	25.6567	25.0474	26.3162	21.8661	23.6661	62.8691	63.6621	47.6458	62.9642	61.372	130.545	107.839	76.6997	3.2409	1.75794	5.69908	4.04023e-14	9.00074e-13
851	ENSSSCG00000033402	SARAF	store-operated calcium entry associated regulatory factor [Source:HGNC Symbol;Acc:HGNC:28789]	UP	1.21071	0.17298	6.99916	2.5751e-12	3.70435e-11	74.3518	74.9522	70.7669	99.548	84.4191	96.1553	85.4768	83.6671	224.837	193.88	171.136	149.811	123.703	275.078	217.949	193.771	2.31597	1.28701	7.13791	2.77717e-11	3.84016e-10
852	ENSSSCG00000000293	ITGA5	integrin subunit alpha 5 [Source:HGNC Symbol;Acc:HGNC:6141]	UP	1.72792	0.246964	6.99666	2.6213e-12	3.7598e-11	92.2339	66.6242	70.7669	106.732	76.9976	82.9972	80.5072	82.4084	164.099	190.986	166.274	501.542	249.324	347.344	291.734	273.043	3.3133	1.79864	7.49603	1.88337e-13	3.79002e-12
853	ENSSSCG00000023604	LAP3	leucine aminopeptidase 3 [Source:HGNC Symbol;Acc:HGNC:18449]	UP	1.1775	0.168296	6.99661	2.62223e-12	3.7598e-11	97.8809	113.816	99.4562	90.3116	105.756	96.1553	145.112	106.927	184.345	202.561	182.804	332.19	225.35	312.376	255.409	242.148	2.26462	1.25495	7.46645	3.57906e-11	4.82718e-10
854	ENSSSCG00000035227	ESRP2	epithelial splicing regulatory protein 2 [Source:HGNC Symbol;Acc:HGNC:26152]	Down	-2.97602	0.425353	-6.99659	2.6227e-12	3.7598e-11	18.8232	15.7307	16.2573	20.5254	16.6983	21.2554	13.9148	17.6007	3.19674	2.89373	1.94473	2.17118	2.87681	1.16558	1.13515	2.1977	0.124864	-2.7925	3.56857	1.04512e-18	4.89537e-17
855	ENSSSCG00000005267	ANXA1	annexin A1 [Source:NCBI gene;Acc:396942]	UP	1.84429	0.26371	6.99363	2.6787e-12	3.83677e-11	77.1753	78.6535	67.898	70.8125	86.2744	57.6932	87.4646	75.1388	289.837	217.03	177.943	155.239	158.225	449.915	442.709	270.128	3.59506	1.91617	7.45518	8.01871e-14	1.72334e-12
856	ENSSSCG00000003738	MAPRE2	microtubule associated protein RP/EB family member 2 [Source:HGNC Symbol;Acc:HGNC:6891]	UP	1.3234	0.189267	6.99225	2.70517e-12	3.86801e-11	25.4114	20.3574	27.733	26.683	20.409	20.2432	19.8783	22.9593	76.7217	43.406	55.4248	49.9371	46.9879	57.1136	73.7849	57.6251	2.50988	1.38551	5.39502	1.04671e-12	1.84845e-11
857	ENSSSCG00000000555	ITPR2	inositol 1,4,5-trisphosphate receptor type 2 [Source:HGNC Symbol;Acc:HGNC:6181]	Down	-1.61038	0.230347	-6.99112	2.72695e-12	3.88912e-11	462.111	308.137	465.723	284.276	296.858	365.39	418.439	371.562	78.8528	95.4932	94.3193	241.001	115.073	114.227	113.515	121.783	0.32776	-1.53273	7.93494	3.02813e-11	4.16266e-10
858	ENSSSCG00000039201	TGIF2-RAB5IF	TGIF2-RAB5IF readthrough [Source:HGNC Symbol;Acc:HGNC:44664]	UP	1.43723	0.205624	6.98959	2.75692e-12	3.92513e-11	11.2939	13.88	10.5194	14.3678	17.626	15.1824	15.9027	14.1103	40.492	32.7956	32.088	33.6533	36.4396	47.7889	45.4061	38.3805	2.72003	1.51242	4.80869	2.5577e-14	5.91436e-13
859	ENSSSCG00000040889	LAMTOR5	late endosomal/lysosomal adaptor, MAPK and MTOR activator 5 [Source:HGNC Symbol;Acc:HGNC:17955]	UP	1.36484	0.195434	6.98365	2.87604e-12	4.08421e-11	12.2351	13.88	12.432	16.4203	14.8429	17.2067	14.9087	14.5608	40.492	33.7602	38.8946	37.9956	41.2343	38.4643	30.6491	37.3557	2.56549	1.44782	4.80091	9.04751e-15	2.25721e-13
860	ENSSSCG00000039591	SERINC3	serine incorporator 3 [Source:HGNC Symbol;Acc:HGNC:11699]	UP	1.48372	0.21246	6.98353	2.87849e-12	4.08421e-11	136.469	146.203	156.835	133.415	134.514	150.812	142.13	142.911	444.346	258.507	221.699	438.578	286.722	583.957	566.441	400.036	2.7992	1.56289	8.10124	1.02956e-12	1.82011e-11
861	ENSSSCG00000002768	CENPT	centromere protein T [Source:HGNC Symbol;Acc:HGNC:25787]	Down	-2.23333	0.320134	-6.97624	3.03186e-12	4.28718e-11	26.3525	46.2668	19.1262	66.7074	40.818	35.4256	35.781	38.6396	8.52463	10.6104	6.80655	4.34236	7.6715	10.4903	9.08121	8.21812	0.212686	-2.13726	4.66011	3.96562e-14	8.85853e-13
862	ENSSSCG00000011239	TRANK1	tetratricopeptide repeat and ankyrin repeat containing 1 [Source:HGNC Symbol;Acc:HGNC:29011]	Down	-1.38121	0.198106	-6.97206	3.12341e-12	4.41288e-11	294.584	210.051	197	224.753	202.235	316.806	212.698	236.875	72.4593	68.485	136.131	68.3921	125.621	67.6039	96.4879	90.74	0.383071	-1.30519	7.35461	4.79936e-10	5.2957e-09
863	ENSSSCG00000025130	KLF12	Kruppel like factor 12 [Source:HGNC Symbol;Acc:HGNC:6346]	Down	-1.75375	0.251574	-6.97113	3.1441e-12	4.43833e-11	42.3523	34.2374	44.9466	23.6042	26.9028	31.377	43.7323	35.3075	10.6558	7.71662	8.75128	9.7703	9.58938	11.6558	15.8921	10.5759	0.299537	-1.6652	4.62999	9.35064e-13	1.66559e-11
864	ENSSSCG00000033190		aquaporin 1 (Colton blood group) [Source:NCBI gene;Acc:407773]	UP	1.84483	0.264666	6.97042	3.15989e-12	4.45306e-11	49.8816	38.8641	30.6019	29.7618	38.035	26.3162	26.8357	34.328	108.689	85.8474	154.606	79.248	69.0435	189.99	178.219	123.663	3.6024	1.91693	6.34241	2.20274e-14	5.14421e-13
865	ENSSSCG00000007688		RNA polymerase II subunit J [Source:NCBI gene;Acc:100521614]	UP	1.45892	0.209312	6.97004	3.16843e-12	4.46132e-11	11.2939	12.9547	12.432	11.2889	12.0599	12.1459	10.9331	11.8726	30.9018	31.8311	34.0327	33.6533	31.6449	37.2987	29.5139	32.6966	2.75395	1.51914	4.58891	4.73105e-15	1.23662e-13
866	ENSSSCG00000037241	RGS2	regulator of G protein signaling 2 [Source:NCBI gene;Acc:733670]	UP	3.54773	0.509308	6.96579	3.26568e-12	4.58725e-11	71.5283	47.1921	49.7281	27.7092	48.2395	27.3283	51.6836	46.2013	115.082	462.997	457.011	1733.69	704.819	167.844	141.894	540.476	11.6983	3.62034	8.22529	1.25275e-13	2.59075e-12
867	ENSSSCG00000006101		RAD54 homolog B [Source:NCBI gene;Acc:100513148]	Down	-3.10776	0.446259	-6.96403	3.30672e-12	4.63513e-11	17.8821	19.4321	13.3883	50.2871	19.4813	27.3283	23.854	24.5219	2.13116	1.92916	3.88946	2.17118	2.87681	3.49675	3.40545	2.84285	0.115931	-3.00583	3.96026	1.12144e-15	3.1899e-14
868	ENSSSCG00000009084	SPATA5	spermatogenesis associated 5 [Source:NCBI gene;Acc:100415805]	Down	-1.5192	0.218152	-6.96395	3.30862e-12	4.63513e-11	25.4114	36.0881	38.2524	31.8143	38.9627	38.4621	33.7931	34.6834	11.7214	11.5749	9.72364	9.7703	11.5073	16.3182	14.757	12.1961	0.35164	-1.43641	4.66221	2.19019e-12	3.62628e-11
869	ENSSSCG00000013278	TSPAN18	tetraspanin 18 [Source:HGNC Symbol;Acc:HGNC:20660]	UP	1.25934	0.180853	6.96335	3.32276e-12	4.65102e-11	26.3525	24.9841	28.6893	32.8406	32.4689	35.4256	31.8053	30.3666	67.1315	70.4142	76.8168	66.2209	45.0701	97.909	86.2715	72.8334	2.39847	1.33303	5.74139	1.15686e-12	2.02771e-11
870	ENSSSCG00000011245	ITGA9	integrin subunit alpha 9 [Source:HGNC Symbol;Acc:HGNC:6145]	Down	-1.00623	0.144548	-6.96119	3.37414e-12	4.71207e-11	109.175	146.203	156.835	123.152	123.382	163.97	160.02	140.391	66.0659	54.9809	58.3418	75.9912	62.331	87.4188	86.2715	70.2002	0.500033	-0.927438	6.72491	2.17382e-07	1.42243e-06
871	ENSSSCG00000034566	NPDC1	neural proliferation, differentiation and control 1 [Source:HGNC Symbol;Acc:HGNC:7899]	UP	1.61167	0.231523	6.96116	3.37488e-12	4.71207e-11	14.1174	7.40269	14.3446	7.18388	10.2045	8.09728	15.9027	11.0362	36.2297	28.9373	34.0327	35.8244	42.1933	30.3052	28.3788	33.7002	3.05362	1.69268	4.60086	3.58964e-15	9.53428e-14
872	ENSSSCG00000017868		purinergic receptor P2X 5 [Source:NCBI gene;Acc:100519563]	Down	-1.60419	0.230454	-6.96099	3.37901e-12	4.71387e-11	35.7642	32.3868	33.4708	33.8668	28.7581	34.4135	30.8114	32.7817	6.39347	8.6812	10.696	10.8559	7.6715	19.8149	12.4867	10.9428	0.333809	-1.523	4.57278	8.77761e-13	1.57547e-11
873	ENSSSCG00000032481	DPM2	dolichyl-phosphate mannosyltransferase subunit 2, regulatory [Source:NCBI gene;Acc:100522057]	UP	1.77188	0.254644	6.95827	3.44465e-12	4.80141e-11	7.5293	7.40269	7.65048	10.2627	6.49378	8.09728	7.95133	7.9125	26.6395	20.2561	27.2262	22.7974	26.8503	32.6363	32.9194	27.0465	3.41819	1.79798	4.2709	2.0213e-15	5.55723e-14
874	ENSSSCG00000040386	GINS2	GINS complex subunit 2 [Source:HGNC Symbol;Acc:HGNC:24575]	Down	-1.37187	0.197191	-6.95706	3.4745e-12	4.83896e-11	35.7642	44.4161	38.2524	47.2083	51.9502	41.4986	37.7688	42.4084	17.0493	24.1144	14.5855	15.1982	12.4662	16.3182	14.757	16.3555	0.385668	-1.29156	4.96902	8.68419e-12	1.3039e-10
875	ENSSSCG00000008803	ATP8A1	ATPase phospholipid transporting 8A1 [Source:HGNC Symbol;Acc:HGNC:13531]	Down	-1.53306	0.220429	-6.9549	3.52801e-12	4.90116e-11	34.823	31.4614	30.6019	37.9719	37.1073	51.6202	33.7931	36.7684	14.9181	9.64578	12.6407	13.0271	13.4251	9.32467	15.8921	12.6962	0.345303	-1.43099	4.73443	8.22695e-12	1.24091e-10
876	ENSSSCG00000005314	ARHGEF39	Rho guanine nucleotide exchange factor 39 [Source:HGNC Symbol;Acc:HGNC:25909]	Down	-2.19097	0.315035	-6.95469	3.53344e-12	4.9046e-11	32.9407	47.1921	24.8641	90.3116	39.8903	44.5351	39.7566	45.6415	12.7869	9.64578	9.72364	5.42795	11.5073	9.32467	11.3515	9.96682	0.218372	-2.09597	4.88554	1.26253e-13	2.60769e-12
877	ENSSSCG00000004020	SFT2D1	SFT2 domain containing 1 [Source:NCBI gene;Acc:100513321]	UP	1.18286	0.170125	6.95289	3.57874e-12	4.96333e-11	21.6467	20.3574	21.9951	19.4991	20.409	22.2675	22.8601	21.2907	45.8199	38.5831	46.6735	53.1939	44.1111	54.7824	56.7576	48.5602	2.28082	1.25787	5.20069	8.12027e-13	1.46227e-11
878	ENSSSCG00000016988	ERGIC1	endoplasmic reticulum-golgi intermediate compartment 1 [Source:HGNC Symbol;Acc:HGNC:29205]	UP	1.05269	0.151541	6.94659	3.74213e-12	5.1813e-11	77.1753	73.1015	74.5922	92.3641	86.2744	92.1066	68.5802	80.5992	179.017	154.332	125.435	160.667	126.58	203.977	222.49	167.5	2.07818	1.1254	6.97953	5.26053e-10	5.74673e-09
879	ENSSSCG00000026229		pterin-4 alpha-carbinolamine dehydratase 2 [Source:NCBI gene;Acc:100624388]	UP	1.8346	0.264235	6.94307	3.83659e-12	5.29883e-11	6.58813	8.32802	6.69417	8.21014	7.42146	7.08512	8.94524	7.61033	28.7706	18.327	24.3091	22.7974	28.7681	36.1331	31.7842	27.2699	3.58328	1.86435	4.2638	3.58508e-15	9.53428e-14
880	ENSSSCG00000005166	MLLT3	MLLT3 super elongation complex subunit [Source:HGNC Symbol;Acc:HGNC:7136]	Down	-1.18851	0.171226	-6.94119	3.88807e-12	5.36101e-11	54.5874	46.2668	50.6844	54.3922	46.3841	51.6202	55.6593	51.3706	18.1148	19.2916	18.4749	18.455	31.6449	24.4773	27.2436	22.5289	0.438556	-1.107	5.27478	9.50067e-10	9.94908e-09
881	ENSSSCG00000003253	MYADM	myeloid associated differentiation marker [Source:HGNC Symbol;Acc:HGNC:7544]	UP	1.45704	0.210187	6.93212	4.14581e-12	5.68808e-11	58.3521	41.6401	48.7718	85.1802	49.1672	52.6324	45.7201	54.4948	150.247	155.297	113.767	250.771	120.826	130.545	124.867	149.474	2.74291	1.52611	6.70051	1.75988e-12	2.98291e-11
882	ENSSSCG00000003644	FHL3	four and a half LIM domains 3 [Source:HGNC Symbol;Acc:HGNC:3704]	UP	1.46549	0.211482	6.92961	4.21996e-12	5.77551e-11	36.7053	27.7601	29.6456	28.7355	31.5412	35.4256	32.7992	31.8018	89.5086	136.005	70.0102	118.329	76.715	62.9415	60.163	87.6676	2.75669	1.53473	5.94997	1.13005e-13	2.35477e-12
883	ENSSSCG00000022048	REEP5	receptor accessory protein 5 [Source:HGNC Symbol;Acc:HGNC:30077]	UP	1.18449	0.171004	6.92664	4.3094e-12	5.89306e-11	124.233	100.862	100.413	100.574	98.3343	119.435	132.191	110.863	277.05	164.943	216.837	339.789	332.751	194.652	237.247	251.896	2.27213	1.25843	7.52303	5.63928e-11	7.30618e-10
884	ENSSSCG00000017751	OMG	oligodendrocyte myelin glycoprotein [Source:HGNC Symbol;Acc:HGNC:8135]	Down	-5.69297	0.822238	-6.92375	4.39848e-12	6.00498e-11	7.5293	10.1787	10.5194	8.21014	9.27682	12.1459	11.927	9.96961	0	0	0	0	0	0	0	0	0	-5.30152	2.82513	7.18229e-19	3.42273e-17
885	ENSSSCG00000022982	VPS50	VPS50 subunit of EARP/GARPII complex [Source:HGNC Symbol;Acc:HGNC:25956]	Down	-1.03714	0.149859	-6.92073	4.49307e-12	6.11403e-11	56.4697	72.1762	71.7232	51.3134	64.9378	62.754	71.5619	64.4195	33.0329	30.8665	34.0327	26.0541	35.4807	31.4708	28.3788	31.3309	0.486358	-0.943425	5.63019	8.11507e-09	7.10814e-08
886	ENSSSCG00000005608	ANGPTL2	angiopoietin like 2 [Source:HGNC Symbol;Acc:HGNC:490]	UP	1.50188	0.217033	6.92005	4.51491e-12	6.13542e-11	71.5283	49.9681	107.107	72.865	72.3592	38.4621	60.6289	67.5598	202.46	127.324	179.887	278.996	169.732	164.347	217.949	191.528	2.83494	1.5798	7.04284	7.49435e-13	1.36149e-11
887	ENSSSCG00000029073	CACNB4	calcium voltage-gated channel auxiliary subunit beta 4 [Source:NCBI gene;Acc:396585]	Down	-2.52435	0.364789	-6.92001	4.51617e-12	6.13542e-11	11.2939	22.2081	23.9077	20.5254	24.1197	24.2919	17.8905	20.6053	6.39347	2.89373	3.88946	2.17118	2.87681	3.49675	3.40545	3.58955	0.174205	-2.40155	3.81795	5.46333e-16	1.61261e-14
888	ENSSSCG00000013566	INSR	insulin receptor [Source:HGNC Symbol;Acc:HGNC:6091]	Down	-1.32144	0.191047	-6.91684	4.61834e-12	6.26588e-11	333.171	332.196	324.189	262.725	271.811	298.587	260.406	297.584	83.1151	149.51	137.103	194.32	93.017	80.4253	95.3527	118.978	0.399813	-1.24884	7.69408	8.77169e-10	9.23274e-09
889	ENSSSCG00000012156	CDKL5	cyclin dependent kinase like 5 [Source:HGNC Symbol;Acc:HGNC:11411]	Down	-1.60784	0.232455	-6.9168	4.61974e-12	6.26588e-11	31.9995	31.4614	36.3398	26.683	25.9751	29.3527	30.8114	30.3747	8.52463	9.64578	11.6684	11.9415	12.4662	6.9935	7.94606	9.88372	0.325393	-1.54122	4.4617	3.58136e-13	6.80706e-12
890	ENSSSCG00000027984	ZWINT	ZW10 interacting kinetochore protein [Source:HGNC Symbol;Acc:HGNC:13195]	Down	-2.06023	0.298219	-6.90845	4.89994e-12	6.62969e-11	25.4114	26.8347	18.1699	46.1821	33.3966	43.5229	46.714	34.3188	11.7214	8.6812	7.77891	6.51354	6.71256	8.15909	7.94606	8.2161	0.239405	-1.95143	4.52987	1.81041e-13	3.67016e-12
891	ENSSSCG00000002444	FBLN5	fibulin 5 [Source:HGNC Symbol;Acc:HGNC:3602]	UP	2.50211	0.362667	6.89918	5.23047e-12	7.07113e-11	42.3523	29.6107	31.5582	73.8913	43.6011	46.5594	51.6836	45.6081	273.854	69.4496	123.49	543.88	271.379	310.045	215.679	258.254	5.66246	2.57367	7.27503	3.80948e-14	8.54457e-13
892	ENSSSCG00000006176	ELOC	elongin C [Source:HGNC Symbol;Acc:HGNC:11617]	UP	1.59284	0.230992	6.89562	5.36293e-12	7.23843e-11	18.8232	24.9841	22.9514	20.5254	21.3367	25.304	30.8114	23.5337	69.2626	55.9455	51.5353	56.4506	52.7416	101.406	111.245	71.2266	3.02657	1.66083	5.61463	1.19234e-13	2.47517e-12
893	ENSSSCG00000010145	HEATR1	HEAT repeat containing 1 [Source:HGNC Symbol;Acc:HGNC:25517]	Down	-1.08409	0.157234	-6.89475	5.39587e-12	7.27108e-11	86.5869	112.891	109.019	99.548	113.177	128.544	95.4159	106.455	41.5576	68.485	49.5906	67.3065	44.1111	38.4643	40.8655	50.0544	0.470194	-1.00444	6.30864	8.22902e-09	7.19262e-08
894	ENSSSCG00000006127	NBN	nibrin [Source:HGNC Symbol;Acc:HGNC:7652]	Down	-1.11646	0.161993	-6.89202	5.50056e-12	7.38818e-11	73.4106	93.4589	87.9805	75.9438	82.5637	80.9728	103.367	85.3854	45.8199	26.0436	40.8393	26.0541	39.3164	50.1201	48.8115	39.5721	0.463453	-1.03806	5.99548	5.24905e-09	4.74695e-08
895	ENSSSCG00000013382	PLEKHA7	pleckstrin homology domain containing A7 [Source:HGNC Symbol;Acc:HGNC:27049]	Down	-1.82724	0.265553	-6.88089	5.94817e-12	7.96365e-11	84.7046	125.846	74.5922	228.858	107.611	143.727	93.4281	122.681	35.1641	42.4414	43.7564	20.6262	24.9324	39.6298	35.1897	34.5343	0.281497	-1.75709	6.31132	1.15021e-12	2.0182e-11
896	ENSSSCG00000005469	KIAA1958	KIAA1958 [Source:HGNC Symbol;Acc:HGNC:23427]	Down	-1.6883	0.245375	-6.8805	5.96439e-12	7.97894e-11	33.8818	25.9094	31.5582	23.6042	23.1921	30.3648	29.8175	28.3326	9.59021	7.71662	9.72364	9.7703	9.58938	6.9935	7.94606	8.76139	0.309234	-1.59133	4.35659	2.86005e-13	5.57134e-12
897	ENSSSCG00000031280	MRPL57	mitochondrial ribosomal protein L57 [Source:HGNC Symbol;Acc:HGNC:14514]	UP	2.24728	0.326806	6.87652	6.13326e-12	8.19824e-11	3.76465	3.70134	2.86893	2.05254	8.34914	3.03648	7.95133	4.53206	27.705	19.2916	17.5026	21.7118	24.9324	22.1461	18.1624	21.636	4.77399	2.30318	3.89385	1.92361e-17	7.13906e-16
898	ENSSSCG00000027415	WWOX	WW domain containing oxidoreductase [Source:HGNC Symbol;Acc:HGNC:12799]	Down	-2.03961	0.296694	-6.87448	6.22182e-12	8.30993e-11	19.7644	24.9841	24.8641	18.4728	23.1921	23.2797	19.8783	22.0622	5.32789	5.78747	3.88946	5.42795	4.79469	6.9935	5.67576	5.41382	0.245389	-1.90541	3.9753	2.08063e-14	4.89379e-13
899	ENSSSCG00000012050	RCAN1	regulator of calcineurin 1 [Source:HGNC Symbol;Acc:HGNC:3040]	UP	2.69591	0.392235	6.87319	6.27838e-12	8.37874e-11	18.8232	22.2081	21.9951	23.6042	25.9751	22.2675	16.8966	21.6814	54.3445	141.793	81.6786	395.154	151.512	90.9155	68.1091	140.501	6.48026	2.75656	6.38244	1.64487e-14	3.94218e-13
900	ENSSSCG00000004725	ZNF106	zinc finger protein 106 [Source:HGNC Symbol;Acc:HGNC:12886]	Down	-1.19238	0.173519	-6.87175	6.34191e-12	8.45673e-11	128.939	159.158	149.184	188.833	172.549	159.921	154.057	158.949	57.5412	69.4496	60.2866	72.7345	117.949	53.6169	53.3521	69.2757	0.435837	-1.11663	6.84293	6.90793e-09	6.12585e-08
901	ENSSSCG00000036924	PSMA4	proteasome subunit alpha 4 [Source:HGNC Symbol;Acc:HGNC:9533]	UP	1.04345	0.151993	6.86511	6.6438e-12	8.85219e-11	37.6465	49.0428	43.0339	54.3922	49.1672	54.6567	48.7019	48.0916	104.427	85.8474	79.7339	90.1039	139.046	100.24	93.0824	98.9258	2.05703	1.11441	6.23808	8.14608e-11	1.03261e-09
902	ENSSSCG00000011065	MASTL	microtubule associated serine/threonine kinase like [Source:HGNC Symbol;Acc:HGNC:19042]	Down	-2.27053	0.33095	-6.86063	6.8558e-12	9.12734e-11	16.9409	24.0587	14.3446	28.7355	25.0474	20.2432	21.8661	21.6052	5.32789	5.78747	3.88946	3.25677	3.83575	4.66234	4.54061	4.47147	0.206962	-2.19965	3.90284	2.32141e-15	6.3294e-14
903	ENSSSCG00000024754	BBS9	Bardet-Biedl syndrome 9 [Source:HGNC Symbol;Acc:HGNC:30000]	Down	-1.71928	0.25067	-6.85874	6.94708e-12	9.24145e-11	42.3523	41.6401	67.898	33.8668	43.6011	48.5837	51.6836	47.0894	13.8525	21.2207	13.6131	13.0271	22.0556	8.15909	6.81091	14.1056	0.299549	-1.62519	5.01853	7.66968e-13	1.39027e-11
904	ENSSSCG00000016566	NRF1	nuclear respiratory factor 1 [Source:HGNC Symbol;Acc:HGNC:7996]	Down	-1.03623	0.151156	-6.85541	7.11078e-12	9.44409e-11	53.6462	62.9228	61.2038	62.6023	50.0948	60.7296	59.6349	58.6907	28.7706	31.8311	28.1986	33.6533	29.7271	22.1461	24.9733	28.4714	0.48511	-0.963081	5.50007	4.95146e-09	4.51258e-08
905	ENSSSCG00000001816	BLM	BLM RecQ like helicase [Source:HGNC Symbol;Acc:HGNC:1058]	Down	-1.89744	0.277196	-6.8451	7.64227e-12	1.01257e-10	18.8232	40.7148	25.8204	42.077	39.8903	31.377	31.8053	32.9297	9.59021	7.71662	6.80655	8.68471	7.6715	15.1526	6.81091	8.91901	0.27085	-1.81518	4.51104	5.3246e-13	9.8583e-12
906	ENSSSCG00000004306	ORC3	origin recognition complex subunit 3 [Source:HGNC Symbol;Acc:HGNC:8489]	Down	-1.06854	0.156297	-6.83661	8.109e-12	1.07251e-10	54.5874	70.3255	60.2475	56.4447	69.5762	65.7904	67.5863	63.5083	33.0329	33.7602	38.8946	24.9686	33.5628	23.3117	22.703	30.0334	0.472905	-0.993434	5.59642	5.23054e-09	4.73543e-08
907	ENSSSCG00000023329	APC2	APC regulator of WNT signaling pathway 2 [Source:NCBI gene;Acc:100579172]	Down	-1.53029	0.223935	-6.83365	8.27832e-12	1.09249e-10	31.0584	30.5361	31.5582	34.8931	29.6858	27.3283	31.8053	30.9807	9.59021	8.6812	11.6684	10.8559	15.343	9.32467	9.08121	10.6492	0.343737	-1.43276	4.51792	2.31599e-12	3.81152e-11
908	ENSSSCG00000023548	GSTCD	glutathione S-transferase C-terminal domain containing [Source:HGNC Symbol;Acc:HGNC:25806]	Down	-1.68705	0.247576	-6.81427	9.4742e-12	1.2434e-10	21.6467	41.6401	34.4272	42.077	38.9627	54.6567	31.8053	37.8879	11.7214	14.4687	12.6407	8.68471	12.4662	10.4903	11.3515	11.6891	0.308517	-1.58863	4.73048	3.11147e-12	5.02018e-11
909	ENSSSCG00000006369	F11R	F11 receptor [Source:NCBI gene;Acc:100127138]	UP	2.76049	0.405115	6.81409	9.48655e-12	1.24403e-10	15.0586	10.1787	11.4757	8.21014	11.1322	12.1459	8.94524	11.0209	85.2463	59.8038	55.4248	35.8244	18.2198	160.851	108.975	74.9063	6.79673	2.79496	5.48185	1.79116e-14	4.25556e-13
910	ENSSSCG00000008066	ZNF484	zinc finger protein 484 [Source:HGNC Symbol;Acc:HGNC:23385]	Down	-1.4674	0.215523	-6.80854	9.85913e-12	1.29161e-10	100.704	104.563	126.233	64.6549	102.045	96.1553	128.215	103.224	23.4427	50.158	38.8946	27.1397	26.8503	37.2987	57.8927	37.3824	0.362147	-1.39215	6.1558	3.13274e-11	4.28498e-10
911	ENSSSCG00000002838	ZNF423	zinc finger protein 423 [Source:HGNC Symbol;Acc:HGNC:16762]	Down	-1.48106	0.217532	-6.80846	9.8649e-12	1.29161e-10	41.4111	29.6107	41.1213	28.7355	35.2519	39.4743	32.7992	35.4863	13.8525	10.6104	9.72364	11.9415	10.5483	18.6493	14.757	12.8689	0.362645	-1.40439	4.69308	1.45733e-11	2.12411e-10
912	ENSSSCG00000006284	C1orf112	chromosome 1 open reading frame 112 [Source:HGNC Symbol;Acc:HGNC:25565]	Down	-1.60194	0.235303	-6.80799	9.89721e-12	1.29482e-10	23.5291	39.7894	30.6019	31.8143	35.2519	35.4256	30.8114	32.4605	10.6558	15.4332	13.6131	7.59912	10.5483	8.15909	7.94606	10.565	0.325471	-1.4913	4.55296	3.16974e-12	5.0942e-11
913	ENSSSCG00000003600	TINAGL1	tubulointerstitial nephritis antigen like 1 [Source:HGNC Symbol;Acc:HGNC:19168]	UP	2.60506	0.38266	6.80776	9.91289e-12	1.29585e-10	20.7056	18.5067	15.301	21.5516	19.4813	18.2189	18.8844	18.9499	167.296	58.8392	54.4524	58.6218	48.9058	176.003	244.058	115.454	6.09257	2.6636	6.11121	2.62896e-14	6.05359e-13
914	ENSSSCG00000004806	ARHGAP11A	Rho GTPase activating protein 11A [Source:HGNC Symbol;Acc:HGNC:15783]	Down	-1.88073	0.276369	-6.80512	1.00967e-11	1.31885e-10	26.3525	44.4161	26.7767	63.6286	41.7457	32.3891	38.7627	39.1531	11.7214	9.64578	9.72364	5.42795	10.5483	13.987	13.6218	10.668	0.272469	-1.8	4.73746	1.50622e-12	2.57153e-11
915	ENSSSCG00000033450	PDAP1	PDGFA associated protein 1 [Source:HGNC Symbol;Acc:HGNC:14634]	UP	1.0194	0.149818	6.80426	1.01568e-11	1.32565e-10	38.5876	43.4908	39.2087	47.2083	40.818	41.4986	36.7749	41.0838	73.5249	88.7412	70.0102	78.1624	66.1667	109.565	98.7582	83.5612	2.03392	1.09572	6.00197	8.65701e-11	1.09149e-09
916	ENSSSCG00000037307	PRC1	protein regulator of cytokinesis 1 [Source:HGNC Symbol;Acc:HGNC:9341]	Down	-1.6396	0.241295	-6.79502	1.08297e-11	1.41015e-10	63.999	88.8322	55.466	140.599	81.636	88.058	81.5011	85.7273	28.7706	27.9728	22.3644	15.1982	23.9734	43.1266	31.7842	27.5986	0.321935	-1.55851	5.85337	9.772e-12	1.45264e-10
917	ENSSSCG00000008392	BCL11A	BAF chromatin remodeling complex subunit BCL11A [Source:HGNC Symbol;Acc:HGNC:13221]	Down	-1.75736	0.25864	-6.7946	1.08615e-11	1.41319e-10	31.0584	24.0587	21.0388	42.077	26.9028	32.3891	27.8296	29.3363	8.52463	8.6812	8.75128	6.51354	8.63044	10.4903	9.08121	8.66751	0.295453	-1.6693	4.38489	1.82113e-12	3.0709e-11
918	ENSSSCG00000015362	TSPAN13	tetraspanin 13 [Source:HGNC Symbol;Acc:HGNC:21643]	UP	3.28236	0.483115	6.79416	1.08942e-11	1.41633e-10	15.0586	11.104	14.3446	9.23641	12.0599	12.1459	12.9209	12.4101	217.378	44.3706	51.5353	39.0812	38.3575	150.36	305.356	120.92	9.7437	3.34451	6.09853	6.30996e-14	1.37589e-12
919	ENSSSCG00000024134	MGLL	monoglyceride lipase [Source:HGNC Symbol;Acc:HGNC:17038]	UP	1.95349	0.287631	6.79167	1.10842e-11	1.4399e-10	28.2349	17.5814	19.1262	23.6042	18.5536	19.2311	20.8722	21.0291	119.345	45.3352	82.6509	60.793	37.3986	127.049	98.7582	81.6185	3.88122	2.02573	5.72728	3.65309e-14	8.22745e-13
920	ENSSSCG00000028249	SKA3	spindle and kinetochore associated complex subunit 3 [Source:HGNC Symbol;Acc:HGNC:20262]	Down	-1.37916	0.203109	-6.79026	1.11929e-11	1.45289e-10	49.8816	56.4455	46.8592	76.9701	56.5886	70.8512	43.7323	57.3326	20.246	22.1853	15.5578	20.6262	33.5628	19.8149	21.5679	21.9373	0.382632	-1.28557	5.37688	2.14903e-10	2.53823e-09
921	ENSSSCG00000003670	RLF	rearranged L-myc fusion [Source:HGNC Symbol;Acc:HGNC:10025]	Down	-1.13519	0.167251	-6.78732	1.14232e-11	1.48047e-10	132.704	114.742	113.801	89.2853	110.394	118.423	161.014	120.052	46.8855	80.06	61.2589	55.365	47.9469	43.1266	46.5412	54.4549	0.453595	-1.06336	6.46024	6.38173e-09	5.69919e-08
922	ENSSSCG00000009818	IFT81	intraflagellar transport 81 [Source:HGNC Symbol;Acc:HGNC:14313]	Down	-1.28552	0.189436	-6.78603	1.15263e-11	1.49267e-10	35.7642	45.3415	40.165	46.1821	41.7457	38.4621	36.7749	40.6336	17.0493	19.2916	17.5026	10.8559	20.1377	15.1526	15.8921	16.5545	0.407409	-1.20576	4.92456	4.55106e-11	6.02933e-10
923	ENSSSCG00000012625	PGRMC1	progesterone receptor membrane component 1 [Source:NCBI gene;Acc:396946]	UP	2.01794	0.297504	6.78289	1.17794e-11	1.52426e-10	157.174	176.739	146.315	136.494	171.621	181.177	175.923	163.635	914.266	367.504	281.986	375.614	511.114	1153.93	1036.39	662.972	4.05154	2.0938	8.71054	2.01958e-13	4.0542e-12
924	ENSSSCG00000037832	PMP22	peripheral myelin protein 22 [Source:HGNC Symbol;Acc:HGNC:9118]	UP	1.28815	0.189967	6.7809	1.19431e-11	1.5436e-10	35.7642	29.6107	51.6407	37.9719	35.2519	33.4013	39.7566	37.6282	75.6561	65.5913	72.9273	118.329	93.9759	88.5844	129.407	92.0674	2.44676	1.35892	6.06276	1.84849e-12	3.10747e-11
925	ENSSSCG00000003332	SDF4	stromal cell derived factor 4 [Source:HGNC Symbol;Acc:HGNC:24188]	UP	1.18082	0.174142	6.78083	1.1949e-11	1.5436e-10	133.645	99.0109	99.4562	146.756	119.671	117.411	127.221	120.453	267.46	211.243	182.804	259.456	246.447	393.967	351.897	273.325	2.26914	1.2582	7.6389	1.14163e-10	1.40701e-09
926	ENSSSCG00000011416	DOCK3	dedicator of cytokinesis 3 [Source:HGNC Symbol;Acc:HGNC:2989]	Down	-1.48609	0.219164	-6.78073	1.19568e-11	1.5436e-10	124.233	132.323	104.238	147.783	102.973	164.982	135.173	130.243	26.6395	74.2725	52.5077	36.91	65.2078	34.9675	32.9194	46.2035	0.354747	-1.40938	6.47848	4.74268e-11	6.25798e-10
927	ENSSSCG00000006862	VCAM1	vascular cell adhesion molecule 1 [Source:NCBI gene;Acc:396925]	UP	1.67898	0.247741	6.77718	1.22547e-11	1.57961e-10	31.9995	24.9841	42.0776	16.4203	25.0474	17.2067	43.7323	28.7811	114.017	49.1935	112.794	96.6174	100.688	89.7499	82.8661	92.2752	3.2061	1.74967	5.96735	2.85961e-14	6.54802e-13
928	ENSSSCG00000000908	UBE2NL	ubiquitin conjugating enzyme E2 N like (gene/pseudogene) [Source:HGNC Symbol;Acc:HGNC:31710]	UP	1.08262	0.159751	6.77693	1.22756e-11	1.58051e-10	21.6467	30.5361	24.8641	24.6304	27.8305	30.3648	27.8296	26.8146	55.4101	60.7684	58.3418	60.793	41.2343	64.1071	57.8927	56.9354	2.1233	1.15882	5.44878	1.73967e-11	2.49799e-10
929	ENSSSCG00000032328	MAP6D1	MAP6 domain containing 1 [Source:HGNC Symbol;Acc:HGNC:25753]	Down	-1.50075	0.221451	-6.77687	1.22807e-11	1.58051e-10	32.9407	39.7894	33.4708	28.7355	27.8305	45.5472	30.8114	34.1608	13.8525	12.5395	12.6407	10.8559	12.4662	10.4903	11.3515	12.0281	0.352102	-1.40359	4.64655	1.05705e-11	1.56487e-10
930	ENSSSCG00000001565	CDKN1A	cyclin dependent kinase inhibitor 1A [Source:HGNC Symbol;Acc:HGNC:1784]	UP	2.92151	0.431661	6.76807	1.30509e-11	1.67316e-10	13.1763	5.55201	8.60679	5.13134	6.49378	9.10945	7.95133	8.00299	42.6231	35.6894	27.2262	120.5	22.0556	60.6104	116.921	60.8037	7.59761	2.96268	5.17503	1.78844e-14	4.25525e-13
931	ENSSSCG00000024722	PIBF1	progesterone immunomodulatory binding factor 1 [Source:HGNC Symbol;Acc:HGNC:23352]	Down	-1.52897	0.225973	-6.76615	1.32252e-11	1.69289e-10	26.3525	29.6107	32.5145	32.8406	31.5412	25.304	35.781	30.5635	10.6558	12.5395	9.72364	9.7703	9.58938	10.4903	11.3515	10.5886	0.346447	-1.44256	4.48372	2.50892e-12	4.09218e-11
932	ENSSSCG00000016872	HMGCS1	3-hydroxy-3-methylglutaryl-CoA synthase 1 [Source:HGNC Symbol;Acc:HGNC:5007]	UP	3.81841	0.564679	6.76209	1.36015e-11	1.73972e-10	51.7639	76.8029	74.5922	69.7862	81.636	81.985	67.5863	72.0218	2085.34	360.752	436.591	108.559	123.703	2353.31	1644.83	1016.16	14.109	3.89942	9.11493	1.85465e-12	3.11463e-11
933	ENSSSCG00000025248	PITPNA	phosphatidylinositol transfer protein alpha [Source:HGNC Symbol;Acc:HGNC:9001]	UP	1.36407	0.201854	6.75773	1.40172e-11	1.7896e-10	28.2349	24.0587	24.8641	23.6042	22.2644	29.3527	22.8601	25.0341	52.2134	60.7684	51.5353	75.9912	43.1522	96.7435	72.6497	64.722	2.58535	1.43335	5.54082	2.47955e-12	4.05231e-11
934	ENSSSCG00000003839		phospholipid phosphatase 3 [Source:NCBI gene;Acc:100512419]	UP	1.22478	0.181454	6.74981	1.48041e-11	1.88483e-10	145.88	144.352	205.607	158.045	159.561	153.848	157.039	160.619	290.903	391.619	479.375	294.195	249.324	349.675	573.252	375.477	2.33769	1.30039	8.08254	5.03416e-11	6.61075e-10
935	ENSSSCG00000003194	AKT1S1	AKT1 substrate 1 [Source:HGNC Symbol;Acc:HGNC:28426]	UP	1.50481	0.223103	6.74489	1.53139e-11	1.94676e-10	16.9409	16.656	17.2136	22.5779	19.4813	20.2432	15.9027	18.4308	40.492	50.158	42.784	36.91	46.029	79.2597	71.5146	52.4496	2.84576	1.58067	5.21906	3.15382e-13	6.09306e-12
936	ENSSSCG00000038162	CCL21	C-C motif chemokine ligand 21 [Source:NCBI gene;Acc:448797]	UP	2.81931	0.418031	6.74426	1.53809e-11	1.95378e-10	50.8228	19.4321	43.0339	34.8931	35.2519	29.3527	29.8175	34.6577	277.05	85.8474	160.44	108.559	92.058	428.935	560.765	244.808	7.06359	2.8906	7.1577	1.45656e-13	2.98595e-12
937	ENSSSCG00000039922	CDC42EP5	CDC42 effector protein 5 [Source:HGNC Symbol;Acc:HGNC:17408]	UP	1.97871	0.293749	6.73606	1.62737e-11	2.06088e-10	5.64697	4.62668	5.73786	5.13134	6.49378	5.0608	6.95741	5.66498	20.246	19.2916	18.4749	22.7974	20.1377	32.6363	23.8382	22.4889	3.96981	1.99175	3.99271	4.88057e-15	1.27165e-13
938	ENSSSCG00000016809	DROSHA	drosha ribonuclease III [Source:HGNC Symbol;Acc:HGNC:17904]	Down	-1.02078	0.151581	-6.73427	1.6475e-11	2.08479e-10	52.7051	61.9975	52.597	66.7074	60.2993	60.7296	53.6714	58.3868	24.5083	30.8665	31.1157	24.9686	30.686	33.8019	24.9733	28.7029	0.491599	-0.939149	5.49746	1.39291e-08	1.1702e-07
939	ENSSSCG00000011940	DZIP3	DAZ interacting zinc finger protein 3 [Source:HGNC Symbol;Acc:HGNC:30938]	Down	-1.30306	0.193549	-6.73246	1.66813e-11	2.10862e-10	38.5876	53.6695	46.8592	33.8668	49.1672	50.608	50.6897	46.2069	15.9837	14.4687	23.3367	21.7118	23.9734	13.987	17.0273	18.6412	0.40343	-1.21014	5.09476	2.78774e-10	3.21411e-09
940	ENSSSCG00000015384	TOMM7	translocase of outer mitochondrial membrane 7 [Source:NCBI gene;Acc:100037982]	UP	1.13429	0.168482	6.7324	1.66887e-11	2.10862e-10	18.8232	23.1334	21.9951	22.5779	25.0474	30.3648	26.8357	24.1111	67.1315	43.406	56.3971	55.365	48.9058	48.9545	49.9467	52.8724	2.19287	1.19998	5.33098	1.56441e-11	2.26213e-10
941	ENSSSCG00000015662	C4BPA	complement component 4 binding protein, alpha [Source:NCBI gene;Acc:396982]	UP	3.32617	0.49411	6.73164	1.67758e-11	2.118e-10	18.8232	9.25336	4.78155	5.13134	5.56609	12.1459	28.8236	12.075	192.87	25.079	160.44	47.7659	76.715	157.354	187.3	121.075	10.0269	3.39066	6.10091	4.64957e-14	1.02885e-12
942	ENSSSCG00000020945	SMDT1	single-pass membrane protein with aspartate rich tail 1 [Source:HGNC Symbol;Acc:HGNC:25055]	UP	1.66277	0.247092	6.72935	1.70428e-11	2.15009e-10	8.47046	11.104	9.5631	13.3415	10.2045	12.1459	11.927	10.9652	39.4264	25.079	31.1157	27.1397	26.8503	47.7889	46.5412	34.8487	3.17812	1.70378	4.62531	1.8363e-13	3.71805e-12
943	ENSSSCG00000012491	CENPI	centromere protein I [Source:HGNC Symbol;Acc:HGNC:3968]	Down	-1.45526	0.216279	-6.72862	1.71282e-11	2.15787e-10	29.176	44.4161	28.6893	51.3134	39.8903	41.4986	45.7201	40.1006	15.9837	13.5041	15.5578	10.8559	17.2609	16.3182	12.4867	14.5667	0.363255	-1.38476	4.85826	1.42635e-11	2.08264e-10
944	ENSSSCG00000027778		glyoxalase I [Source:NCBI gene;Acc:100156085]	UP	1.26866	0.188604	6.72657	1.7371e-11	2.18367e-10	45.1758	52.7441	60.2475	44.1295	55.6609	45.5472	59.6349	51.8772	137.46	94.5286	94.3193	99.8742	110.278	199.315	141.894	125.381	2.41689	1.34954	6.50047	1.07646e-11	1.59156e-10
945	ENSSSCG00000033204		contactin-associated protein-like 3 [Source:NCBI gene;Acc:102166958]	Down	-2.16091	0.32125	-6.72656	1.73719e-11	2.18367e-10	18.8232	24.9841	18.1699	36.9456	25.9751	25.304	17.8905	24.0132	2.13116	4.82289	6.80655	6.51354	6.71256	4.66234	5.67576	5.33211	0.222049	-2.07593	4.0628	8.17108e-14	1.75151e-12
946	ENSSSCG00000040103		guided entry of tail-anchored proteins factor 4 [Source:NCBI gene;Acc:100520727]	UP	1.07721	0.160143	6.72654	1.73747e-11	2.18367e-10	26.3525	29.6107	24.8641	33.8668	34.3242	32.3891	29.8175	30.175	57.5412	56.9101	54.4524	52.1083	77.674	71.1006	76.0552	63.6917	2.11074	1.15358	5.60814	4.15521e-11	5.56318e-10
947	ENSSSCG00000021084	S100A6	S100 calcium binding protein A6 [Source:HGNC Symbol;Acc:HGNC:10496]	UP	2.27565	0.3386	6.72075	1.80787e-11	2.27043e-10	14.1174	10.1787	13.3883	15.394	15.7706	13.1581	12.9209	13.5612	38.3608	95.4932	81.6786	83.5904	102.606	30.3052	26.1085	65.449	4.82621	2.32164	5.38242	2.62843e-14	6.05359e-13
948	ENSSSCG00000024613	GUCY1A2	guanylate cyclase 1 soluble subunit alpha 2 [Source:HGNC Symbol;Acc:HGNC:4684]	Down	-2.05011	0.305056	-6.72044	1.81173e-11	2.27286e-10	27.2937	27.7601	26.7767	28.7355	32.4689	32.3891	67.5863	34.7157	10.6558	6.75204	8.75128	7.59912	6.71256	8.15909	10.2164	8.40661	0.242155	-1.93169	4.55152	1.00661e-12	1.78529e-11
949	ENSSSCG00000030947	ZFAT	zinc finger and AT-hook domain containing [Source:HGNC Symbol;Acc:HGNC:19899]	Down	-1.34053	0.199484	-6.72001	1.81717e-11	2.27695e-10	37.6465	34.2374	35.3835	40.0245	33.3966	41.4986	31.8053	36.2846	10.6558	15.4332	14.5855	17.3694	14.3841	13.987	13.6218	14.291	0.393858	-1.25752	4.77207	4.18349e-11	5.59193e-10
950	ENSSSCG00000029230	ECM1	extracellular matrix protein 1 [Source:HGNC Symbol;Acc:HGNC:3153]	UP	3.38718	0.504435	6.7148	1.88321e-11	2.35792e-10	22.5879	5.55201	5.73786	9.23641	7.42146	7.08512	7.95133	9.36744	50.0822	20.2561	42.784	98.7886	69.0435	178.334	228.165	98.2078	10.4839	3.45515	5.79403	8.18627e-14	1.75248e-12
951	ENSSSCG00000038550	SCOC	short coiled-coil protein [Source:HGNC Symbol;Acc:HGNC:20335]	UP	1.13857	0.169879	6.70226	2.05218e-11	2.56175e-10	24.4702	28.6854	28.6893	20.5254	29.6858	21.2554	31.8053	26.4453	69.2626	42.4414	55.4248	58.6218	57.5363	54.7824	71.5146	58.512	2.21257	1.20407	5.47212	2.40846e-11	3.38151e-10
952	ENSSSCG00000016245	COL4A3	collagen type IV alpha 3 chain [Source:HGNC Symbol;Acc:HGNC:2204]	Down	-1.91247	0.285358	-6.70201	2.05578e-11	2.56433e-10	49.8816	68.4749	79.3737	46.1821	74.2146	50.608	70.568	62.7575	12.7869	33.7602	23.3367	7.59912	8.63044	15.1526	14.757	16.5747	0.264107	-1.83534	5.36168	2.18538e-13	4.36572e-12
953	ENSSSCG00000036639	STOM	stomatin [Source:HGNC Symbol;Acc:HGNC:3383]	UP	1.15661	0.172603	6.70098	2.07021e-11	2.58039e-10	65.8813	59.2215	80.33	43.1033	58.444	55.6688	72.5558	62.1721	134.263	136.005	137.103	138.955	91.0991	136.373	198.652	138.922	2.23447	1.23173	6.67998	1.92252e-10	2.29377e-09
954	ENSSSCG00000035621	GABRB1	gamma-aminobutyric acid type A receptor beta1 subunit [Source:HGNC Symbol;Acc:HGNC:4081]	Down	-2.26394	0.338291	-6.6923	2.19689e-11	2.73214e-10	16.9409	25.9094	20.0825	27.7092	22.2644	39.4743	22.8601	25.0344	4.26231	10.6104	3.88946	2.17118	4.79469	4.66234	5.67576	5.1523	0.205809	-2.12316	4.10367	8.88349e-14	1.88456e-12
955	ENSSSCG00000015709	SLC35F5	solute carrier family 35 member F5 [Source:HGNC Symbol;Acc:HGNC:23617]	UP	2.42444	0.362448	6.68906	2.24609e-11	2.79124e-10	50.8228	51.8188	57.3786	46.1821	57.5163	55.6688	70.568	55.7079	453.937	137.935	255.732	137.87	91.0991	466.234	551.684	299.213	5.3711	2.5018	7.49722	1.77882e-13	3.61057e-12
956	ENSSSCG00000013517	UHRF1	ubiquitin like with PHD and ring finger domains 1 [Source:HGNC Symbol;Acc:HGNC:12556]	Down	-1.90026	0.284195	-6.68647	2.28622e-11	2.83686e-10	61.1755	101.787	55.466	168.308	103.9	99.1917	75.5376	95.0523	24.5083	31.8311	18.4749	17.3694	16.3019	41.961	28.3788	25.5465	0.268763	-1.82247	5.94138	2.74049e-12	4.45356e-11
957	ENSSSCG00000004597	AQP9	aquaporin 9 [Source:NCBI gene;Acc:100127153]	UP	5.95641	0.891122	6.68417	2.32231e-11	2.87949e-10	0.941162	0.925336	0.95631	1.02627	0.927682	1.01216	0.993916	0.968976	23.4427	3.85831	1.94473	134.613	93.9759	33.8019	129.407	60.1491	62.0749	6.08486	5.00914	3.64183e-14	8.21335e-13
958	ENSSSCG00000034639	MGAM	maltase-glucoamylase [Source:HGNC Symbol;Acc:HGNC:7043]	UP	3.8953	0.582821	6.68351	2.33279e-11	2.89033e-10	6.58813	2.77601	2.86893	2.05254	3.71073	5.0608	1.98783	3.57785	42.6231	52.0872	11.6684	19.5406	23.0145	52.4513	172.543	53.4183	14.9303	3.97597	4.90593	4.38082e-14	9.71998e-13
959	ENSSSCG00000032506	ZNF317	zinc finger protein 317 [Source:HGNC Symbol;Acc:HGNC:13507]	Down	-1.11158	0.166457	-6.67788	2.42426e-11	2.99919e-10	37.6465	53.6695	54.5097	55.4185	50.0948	53.6445	51.6836	50.9524	23.4427	24.1144	22.3644	18.455	25.8913	24.4773	26.1085	23.5505	0.462206	-1.02478	5.28482	4.1941e-09	3.88043e-08
960	ENSSSCG00000021793	SMIM14	small integral membrane protein 14 [Source:HGNC Symbol;Acc:HGNC:27321]	UP	1.22218	0.183099	6.67495	2.47315e-11	3.0574e-10	48.9404	57.3708	56.4223	44.1295	47.3118	55.6688	64.6045	53.4926	155.574	66.5559	103.071	124.843	134.251	141.036	149.84	125.024	2.33723	1.29962	6.51152	3.43077e-11	4.63478e-10
961	ENSSSCG00000040421	HMG20B	high mobility group 20B [Source:HGNC Symbol;Acc:HGNC:5002]	UP	1.03497	0.15508	6.67378	2.49304e-11	3.0797e-10	42.3523	36.0881	33.4708	46.1821	37.1073	41.4986	29.8175	38.0738	74.5905	68.485	70.9826	62.9642	74.7971	102.571	93.0824	78.2105	2.05418	1.10182	5.90752	1.99919e-10	2.38006e-09
962	ENSSSCG00000011270	EIF1B	eukaryotic translation initiation factor 1B [Source:NCBI gene;Acc:414417]	UP	1.73639	0.260225	6.67265	2.51222e-11	3.09878e-10	16.9409	18.5067	19.1262	13.3415	15.7706	16.1946	18.8844	16.9664	55.4101	81.9891	42.784	94.4463	45.0701	38.4643	37.46	56.5177	3.33115	1.80004	5.2705	1.05761e-13	2.2207e-12
963	ENSSSCG00000035048	C1QBP	complement C1q binding protein [Source:HGNC Symbol;Acc:HGNC:1243]	UP	3.57087	0.535615	6.66686	2.61336e-11	3.2136e-10	0.941162	1.85067	0.95631	1.02627	4.63841	1.01216	3.97566	2.05724	47.951	13.5041	11.6684	13.0271	22.0556	30.3052	34.0545	24.6523	11.9832	3.45844	3.9253	5.2774e-16	1.56335e-14
964	ENSSSCG00000004578	ANXA2	annexin A2 [Source:HGNC Symbol;Acc:HGNC:537]	UP	2.38216	0.357483	6.66371	2.67007e-11	3.27888e-10	163.762	167.486	147.272	251.436	192.958	216.602	179.899	188.488	523.199	594.18	394.78	1776.02	2200.76	868.36	519.899	982.458	5.21232	2.45673	9.21503	4.01603e-13	7.59811e-12
965	ENSSSCG00000017024	CCNG1	cyclin G1 [Source:NCBI gene;Acc:595110]	UP	1.59188	0.238949	6.66201	2.70113e-11	3.31457e-10	189.174	207.275	249.597	115.968	176.26	154.861	275.315	195.493	721.397	842.076	392.835	370.186	390.288	683.032	726.497	589.473	3.01532	1.66662	8.63045	1.4844e-12	2.53691e-11
966	ENSSSCG00000040507	PDLIM7	PDZ and LIM domain 7 [Source:HGNC Symbol;Acc:HGNC:22958]	UP	1.00432	0.150761	6.66168	2.70722e-11	3.31959e-10	73.4106	74.9522	65.0291	103.653	64.9378	72.8756	68.5802	74.7769	127.869	152.403	200.307	117.244	129.457	172.506	148.705	149.784	2.00308	1.07919	6.83831	2.78802e-09	2.68215e-08
967	ENSSSCG00000013891	CCDC124	coiled-coil domain containing 124 [Source:HGNC Symbol;Acc:HGNC:25171]	UP	1.34584	0.202038	6.66134	2.71347e-11	3.3248e-10	12.2351	11.104	14.3446	18.4728	12.9876	13.1581	11.927	13.4613	33.0329	36.654	35.9775	31.4821	35.4807	32.6363	32.9194	34.0261	2.5277	1.42083	4.67386	1.10804e-13	2.31477e-12
968	ENSSSCG00000026680	KCND3	potassium voltage-gated channel subfamily D member 3 [Source:HGNC Symbol;Acc:HGNC:6239]	Down	-2.74533	0.412181	-6.66049	2.72917e-11	3.34049e-10	48.9404	29.6107	35.3835	12.3152	16.6983	25.304	33.7931	28.8636	4.26231	4.82289	8.75128	2.17118	1.91788	4.66234	3.40545	4.28476	0.148449	-2.59834	4.21365	1.29889e-13	2.67273e-12
969	ENSSSCG00000023171	SLC66A2	solute carrier family 66 member 2 [Source:HGNC Symbol;Acc:HGNC:26188]	UP	1.14453	0.171841	6.66043	2.73029e-11	3.34049e-10	23.5291	21.2827	29.6456	20.5254	25.0474	25.304	20.8722	23.7438	56.4757	60.7684	55.4248	59.7074	46.9879	51.2857	36.3249	52.425	2.20795	1.21389	5.32119	1.35832e-11	1.99038e-10
970	ENSSSCG00000006095	CCNE2	cyclin E2 [Source:HGNC Symbol;Acc:HGNC:1590]	Down	-2.21177	0.332161	-6.65874	2.76185e-11	3.37661e-10	49.8816	45.3415	24.8641	94.4167	41.7457	47.5715	97.4037	57.3178	14.9181	7.71662	9.72364	10.8559	10.5483	15.1526	18.1624	12.4397	0.217029	-2.12287	5.19207	1.33495e-12	2.30545e-11
971	ENSSSCG00000002923	WDR62	WD repeat domain 62 [Source:HGNC Symbol;Acc:HGNC:24502]	Down	-1.63903	0.246156	-6.65847	2.76688e-11	3.38028e-10	36.7053	38.8641	27.733	71.8388	38.035	38.4621	44.7262	42.3378	14.9181	12.5395	13.6131	10.8559	15.343	12.8214	14.757	13.5497	0.320038	-1.54939	4.89711	1.58431e-11	2.28488e-10
972	ENSSSCG00000024149	ELOVL5	ELOVL fatty acid elongase 5 [Source:HGNC Symbol;Acc:HGNC:21308]	UP	1.78238	0.267742	6.65707	2.79334e-11	3.40521e-10	76.2341	83.2802	76.5048	77.9964	91.8405	96.1553	75.5376	82.507	214.181	141.793	129.324	390.812	267.544	444.087	400.709	284.064	3.44291	1.85369	7.54157	9.04072e-13	1.61916e-11
973	ENSSSCG00000006785	RAP1A	RAP1A, member of RAS oncogene family [Source:HGNC Symbol;Acc:HGNC:9855]	UP	1.04735	0.15733	6.65707	2.79344e-11	3.40521e-10	36.7053	35.1628	43.0339	27.7092	33.3966	34.4135	41.7445	36.0237	84.1807	60.7684	77.7891	67.3065	57.5363	83.922	91.9473	74.7786	2.07582	1.11447	5.83676	1.10049e-10	1.36039e-09
974	ENSSSCG00000037209	TLNRD1	talin rod domain containing 1 [Source:NCBI gene;Acc:100152002]	UP	1.49205	0.224158	6.65622	2.8096e-11	3.42239e-10	16.9409	12.9547	14.3446	13.3415	16.6983	14.1702	19.8783	15.4755	43.6887	46.2997	35.9775	69.4777	31.6449	39.6298	38.5952	43.6162	2.8184	1.54439	4.97321	4.34155e-13	8.13905e-12
975	ENSSSCG00000023837	WFDC1	WAP four-disulfide core domain 1 [Source:HGNC Symbol;Acc:HGNC:15466]	UP	1.90905	0.287281	6.64522	3.0276e-11	3.68463e-10	7.5293	9.25336	6.69417	9.23641	8.34914	8.09728	7.95133	8.15871	31.9674	21.2207	32.088	27.1397	19.1788	52.4513	31.7842	30.8329	3.77913	1.96737	4.40545	8.81764e-14	1.87786e-12
976	ENSSSCG00000034896	HPRT1	hypoxanthine phosphoribosyltransferase 1 [Source:HGNC Symbol;Acc:HGNC:5157]	UP	1.42928	0.215087	6.64514	3.02931e-11	3.68463e-10	18.8232	22.2081	19.1262	20.5254	23.1921	23.2797	21.8661	21.2887	60.738	41.4768	41.8117	45.5947	83.4276	50.1201	78.3255	57.3563	2.69422	1.51167	5.36484	1.22975e-12	2.14177e-11
977	ENSSSCG00000016990	ATP6V0E1	ATPase H+ transporting V0 subunit e1 [Source:HGNC Symbol;Acc:HGNC:863]	UP	1.75607	0.264363	6.64266	3.08081e-11	3.74452e-10	27.2937	22.2081	19.1262	20.5254	21.3367	21.2554	19.8783	21.6605	90.5742	38.5831	55.4248	60.793	47.9469	117.724	103.299	73.4778	3.39224	1.82631	5.62224	3.43198e-13	6.55344e-12
978	ENSSSCG00000013990	GUK1	guanylate kinase 1 [Source:HGNC Symbol;Acc:HGNC:4693]	UP	1.12239	0.16898	6.64214	3.09165e-11	3.75496e-10	21.6467	19.4321	19.1262	25.6567	21.3367	19.2311	17.8905	20.6171	46.8855	49.1935	43.7564	44.5092	45.0701	43.1266	40.8655	44.7724	2.17161	1.19462	5.10917	2.96935e-12	4.80503e-11
979	ENSSSCG00000012153	RAI2	retinoic acid induced 2 [Source:HGNC Symbol;Acc:HGNC:9835]	UP	1.63318	0.246042	6.63781	3.18374e-11	3.85834e-10	11.2939	9.25336	11.4757	7.18388	9.27682	6.07296	12.9209	9.63966	25.5739	30.8665	30.1433	35.8244	39.3164	24.4773	22.703	29.8435	3.09591	1.67707	4.43074	1.10516e-13	2.31465e-12
980	ENSSSCG00000006643	ANXA9	annexin A9 [Source:HGNC Symbol;Acc:HGNC:547]	Down	-1.40837	0.212379	-6.63139	3.32545e-11	4.01836e-10	39.5288	40.7148	36.3398	36.9456	32.4689	33.4013	38.7627	36.8803	19.1804	10.6104	8.75128	8.68471	16.3019	13.987	20.4327	13.9926	0.379407	-1.32586	4.76743	1.32358e-10	1.61671e-09
981	ENSSSCG00000002752	ZFHX3	zinc finger homeobox 3 [Source:HGNC Symbol;Acc:HGNC:777]	Down	-1.17433	0.177159	-6.62868	3.38703e-11	4.08682e-10	120.469	71.2509	97.5436	98.5217	82.5637	72.8756	75.5376	88.3945	38.3608	24.1144	38.8946	44.5092	35.4807	45.4578	48.8115	39.3756	0.445452	-1.09007	6.02763	5.44379e-09	4.90419e-08
982	ENSSSCG00000013873	NR2F6	nuclear receptor subfamily 2 group F member 6 [Source:HGNC Symbol;Acc:HGNC:7977]	UP	1.1139	0.168059	6.62803	3.40196e-11	4.09889e-10	21.6467	17.5814	19.1262	23.6042	25.9751	21.2554	24.8479	22.0053	50.0822	48.2289	40.8393	41.2524	52.7416	48.9545	51.0818	47.5972	2.16299	1.17359	5.2001	1.34258e-11	1.97084e-10
983	ENSSSCG00000013573	TRAPPC5	trafficking protein particle complex 5 [Source:HGNC Symbol;Acc:HGNC:23067]	UP	1.24527	0.187961	6.62516	3.46868e-11	4.17624e-10	14.1174	16.656	14.3446	15.394	17.626	17.2067	17.8905	16.1765	41.5576	32.7956	36.9498	35.8244	43.1522	41.961	36.3249	38.3665	2.37175	1.31714	4.86235	4.88226e-13	9.10082e-12
984	ENSSSCG00000016958	PIK3R1	phosphoinositide-3-kinase regulatory subunit 1 [Source:HGNC Symbol;Acc:HGNC:8979]	Down	-1.05294	0.159016	-6.62159	3.55364e-11	4.27544e-10	176.938	200.798	246.728	168.308	161.417	184.213	190.832	189.891	80.984	81.9891	108.905	55.365	123.703	100.24	88.5418	91.3897	0.481276	-0.97672	7.13806	1.18074e-07	8.20133e-07
985	ENSSSCG00000017218	CDR2L	cerebellar degeneration related protein 2 like [Source:HGNC Symbol;Acc:HGNC:29999]	UP	1.1041	0.167173	6.60455	3.98734e-11	4.78561e-10	43.2935	37.0134	43.9902	47.2083	40.818	41.4986	41.7445	42.2238	88.443	123.466	76.8168	109.645	67.1256	101.406	68.1091	90.7158	2.14845	1.17605	6.0912	3.60432e-11	4.85726e-10
986	ENSSSCG00000008898		HOP homeobox [Source:NCBI gene;Acc:396692]	UP	1.61393	0.244369	6.60448	3.98921e-11	4.78561e-10	7.5293	12.0294	10.5194	10.2627	12.0599	13.1581	9.93916	10.7854	40.492	46.2997	26.2538	22.7974	33.5628	33.8019	27.2436	32.9216	3.05242	1.65399	4.56705	2.99947e-13	5.82223e-12
987	ENSSSCG00000027607	IER3	immediate early response 3 [Source:HGNC Symbol;Acc:HGNC:5392]	UP	3.09341	0.468409	6.60407	4.00017e-11	4.7953e-10	5.64697	7.40269	9.5631	4.10507	5.56609	4.04864	4.96958	5.90031	45.8199	34.7248	24.3091	138.955	16.3019	32.6363	61.2982	50.578	8.57209	3.14654	4.89722	4.40483e-14	9.76007e-13
988	ENSSSCG00000023684	MT1A	metallothionein-1E-like [Source:NCBI gene;Acc:102166944]	UP	3.75535	0.569208	6.59751	4.18132e-11	5.00523e-10	1.88232	3.70134	3.82524	2.05254	5.56609	7.08512	3.97566	4.01262	8.52463	77.1662	47.6458	128.1	42.1933	65.2727	10.2164	54.1598	13.4974	3.79742	4.95254	8.32133e-14	1.77908e-12
989	ENSSSCG00000000859	PARPBP	PARP1 binding protein [Source:HGNC Symbol;Acc:HGNC:26074]	Down	-2.69382	0.408771	-6.59005	4.3967e-11	5.25548e-10	13.1763	19.4321	11.4757	34.8931	20.409	21.2554	21.8661	20.3582	3.19674	3.85831	2.91709	2.17118	1.91788	3.49675	4.54061	3.15694	0.155069	-2.5889	3.77865	1.37304e-14	3.33445e-13
990	ENSSSCG00000002427	EML5	EMAP like 5 [Source:HGNC Symbol;Acc:HGNC:18197]	Down	-2.01628	0.306092	-6.58718	4.48269e-11	5.34289e-10	14.1174	25.9094	31.5582	20.5254	33.3966	24.2919	31.8053	25.9434	5.32789	8.6812	4.86182	4.34236	5.75363	6.9935	9.08121	6.43452	0.248021	-1.97741	4.17698	2.32713e-13	4.6264e-12
991	ENSSSCG00000014156	ARRDC3	arrestin domain containing 3 [Source:HGNC Symbol;Acc:HGNC:29263]	UP	1.29642	0.197099	6.57749	4.7846e-11	5.68641e-10	261.643	215.603	245.772	210.385	269.956	315.794	298.175	259.618	578.609	669.417	368.526	1093.19	593.582	541.996	618.658	637.711	2.45634	1.36961	8.82149	4.96021e-11	6.51884e-10
992	ENSSSCG00000006237	SDCBP	syndecan binding protein [Source:HGNC Symbol;Acc:HGNC:10662]	UP	1.08289	0.164641	6.57725	4.79226e-11	5.69145e-10	95.9985	59.2215	65.9854	54.3922	66.7931	69.8391	78.5193	70.107	139.591	139.864	146.827	223.631	138.087	130.545	121.461	148.572	2.11922	1.15545	6.79981	9.79792e-10	1.02278e-08
993	ENSSSCG00000005205	KIAA2026	KIAA2026 [Source:HGNC Symbol;Acc:HGNC:23378]	Down	-1.04443	0.158803	-6.57687	4.80457e-11	5.702e-10	113.881	116.592	134.84	115.968	105.756	89.0701	133.185	115.613	53.2789	54.0164	52.5077	83.5904	63.2899	37.2987	47.6764	55.9512	0.483952	-0.96362	6.43821	7.56454e-08	5.4487e-07
994	ENSSSCG00000008394	FANCL	FA complementation group L [Source:HGNC Symbol;Acc:HGNC:20748]	Down	-1.97437	0.300214	-6.57655	4.81501e-11	5.7103e-10	16.9409	26.8347	24.8641	16.4203	25.9751	24.2919	27.8296	23.3081	6.39347	7.71662	6.80655	4.34236	8.63044	3.49675	3.40545	5.82738	0.250015	-1.89204	4.05744	7.66701e-14	1.64991e-12
995	ENSSSCG00000000486	NUP107	nucleoporin 107 [Source:HGNC Symbol;Acc:HGNC:29914]	Down	-1.01158	0.15397	-6.57001	5.03132e-11	5.95833e-10	47.9993	70.3255	54.5097	66.7074	64.9378	64.7783	67.5863	62.4063	28.7706	36.654	32.088	28.2253	35.4807	27.974	26.1085	30.7573	0.492856	-0.947613	5.58724	1.65207e-08	1.35876e-07
996	ENSSSCG00000031529		interferon omega 1 [Source:NCBI gene;Acc:100155760]	Down	-2.8444	0.433028	-6.56863	5.07809e-11	6.00931e-10	15.9998	14.8054	14.3446	33.8668	17.626	26.3162	18.8844	20.2633	1.06558	5.78747	1.94473	3.25677	4.79469	1.16558	1.13515	2.73571	0.135008	-2.76128	3.74612	1.77151e-15	4.90328e-14
997	ENSSSCG00000005484	ZNF618	zinc finger protein 618 [Source:HGNC Symbol;Acc:HGNC:29416]	Down	-1.30472	0.198633	-6.56853	5.0816e-11	6.00931e-10	51.7639	43.4908	50.6844	59.5235	37.1073	38.4621	39.7566	45.827	14.9181	11.5749	19.4473	22.7974	19.1788	19.8149	22.703	18.6335	0.406605	-1.22195	5.08549	6.3602e-10	6.83452e-09
998	ENSSSCG00000018069	ND2	NADH dehydrogenase subunit 2 [Source:NCBI gene;Acc:808502]	UP	2.92895	0.445946	6.56794	5.10159e-11	6.02866e-10	146.821	151.755	106.15	230.91	152.14	111.338	95.4159	142.076	1278.69	363.646	644.677	331.105	368.232	2565.45	2022.84	1082.09	7.6163	3.00398	9.28325	1.22487e-12	2.13553e-11
999	ENSSSCG00000039721	PRL	prolactin [Source:HGNC Symbol;Acc:HGNC:9445]	Down	-5.62105	0.856018	-6.56652	5.15063e-11	6.08228e-10	10.3528	12.0294	15.301	4.10507	9.27682	6.07296	8.94524	9.44046	0	0	0	0	0	0	0	0	0	-5.39373	2.78003	8.0474e-16	2.33634e-14
1000	ENSSSCG00000026622	EAF1	ELL associated factor 1 [Source:NCBI gene;Acc:100517678]	UP	1.04159	0.158675	6.56432	5.22724e-11	6.164e-10	48.9404	49.9681	47.8155	53.3659	47.3118	53.6445	45.7201	49.5381	108.689	75.2371	116.684	95.5318	70.0025	121.221	128.272	102.234	2.06374	1.11716	6.28024	2.88367e-10	3.30847e-09
1001	ENSSSCG00000017507		transcription factor CP2-like protein 1 [Source:NCBI gene;Acc:100517731]	Down	-2.38983	0.364063	-6.56432	5.22725e-11	6.164e-10	19.7644	15.7307	19.1262	24.6304	16.6983	17.2067	12.9209	18.0111	3.19674	3.85831	2.91709	3.25677	2.87681	3.49675	4.54061	3.44901	0.191494	-2.28107	3.67455	1.63671e-14	3.93409e-13
1002	ENSSSCG00000001536	SCUBE3	signal peptide, CUB domain and EGF like domain containing 3 [Source:HGNC Symbol;Acc:HGNC:13655]	Down	-1.89763	0.289113	-6.56363	5.2514e-11	6.18808e-10	106.351	173.038	175.005	98.5217	172.549	195.347	103.367	146.311	28.7706	75.2371	54.4524	40.1668	20.1377	32.6363	22.703	39.1577	0.267633	-1.81971	6.5415	4.53267e-12	7.13158e-11
1003	ENSSSCG00000032591		interferon-induced transmembrane protein 1-like [Source:NCBI gene;Acc:102161418]	UP	3.56595	0.543312	6.56337	5.26052e-11	6.19444e-10	1.88232	1.85067	2.86893	3.0788	0.927682	3.03648	2.98175	2.37523	14.9181	22.1853	18.4749	20.6262	8.63044	62.9415	48.8115	28.084	11.8237	3.53593	4.06729	1.4867e-14	3.58925e-13
1004	ENSSSCG00000027434	OLFM2	olfactomedin 2 [Source:HGNC Symbol;Acc:HGNC:17189]	UP	3.86188	0.58919	6.55456	5.58075e-11	6.54832e-10	15.9998	12.9547	14.3446	15.394	16.6983	14.1702	17.8905	15.3503	92.7053	48.2289	33.0604	93.3607	77.674	610.766	607.306	223.3	14.547	3.93191	6.92931	4.88138e-12	7.63605e-11
1005	ENSSSCG00000009670		establishment of sister chromatid cohesion N-acetyltransferase 2 [Source:NCBI gene;Acc:100627165]	Down	-1.97095	0.300723	-6.55404	5.60003e-11	6.5663e-10	15.9998	31.4614	18.1699	30.788	29.6858	22.2675	23.854	24.6038	6.39347	6.75204	5.83418	4.34236	4.79469	9.32467	6.81091	6.32176	0.256943	-1.89733	4.11995	1.08191e-12	1.90446e-11
1006	ENSSSCG00000000473		transmembrane BAX inhibitor motif containing 4 [Source:NCBI gene;Acc:100738459]	UP	1.09552	0.167171	6.55332	5.62731e-11	6.59314e-10	22.5879	28.6854	31.5582	23.6042	25.9751	30.3648	32.7992	27.9393	67.1315	48.2289	51.5353	56.4506	52.7416	65.2727	78.3255	59.9551	2.14591	1.1693	5.5129	5.51089e-11	7.17375e-10
1007	ENSSSCG00000006779	ST7L	suppression of tumorigenicity 7 like [Source:HGNC Symbol;Acc:HGNC:18441]	Down	-1.07539	0.164101	-6.55322	5.63086e-11	6.59314e-10	52.7051	53.6695	70.7669	46.1821	51.0225	52.6324	61.6228	55.5145	26.6395	23.1499	28.1986	27.1397	31.6449	20.9805	26.1085	26.2659	0.473137	-0.994615	5.4142	1.05904e-08	9.08705e-08
1008	ENSSSCG00000039314	MCL1	MCL1 apoptosis regulator, BCL2 family member [Source:NCBI gene;Acc:397648]	UP	1.27779	0.195026	6.55188	5.68176e-11	6.64806e-10	210.82	198.947	211.344	169.334	218.005	216.602	244.503	209.937	544.511	525.695	477.431	902.125	372.068	359	382.546	509.054	2.42479	1.3508	8.50248	5.53263e-11	7.19635e-10
1009	ENSSSCG00000015442	GPR22	G protein-coupled receptor 22 [Source:HGNC Symbol;Acc:HGNC:4477]	Down	-5.4512	0.832303	-6.54954	5.77158e-11	6.74366e-10	7.5293	8.32802	10.5194	6.15761	8.34914	7.08512	10.9331	8.41452	0	0	0	0	0	0	0	0	0	-5.48056	2.63169	8.58944e-16	2.47753e-14
1010	ENSSSCG00000028113	CAPZA2	capping actin protein of muscle Z-line subunit alpha 2 [Source:NCBI gene;Acc:100037958]	UP	1.00126	0.152934	6.54705	5.86856e-11	6.85216e-10	53.6462	65.6988	71.7232	40.0245	55.6609	56.681	68.5802	58.8593	106.558	97.4224	140.993	110.73	153.43	108.399	106.704	117.748	2.0005	1.06995	6.49839	1.53649e-09	1.54693e-08
1011	ENSSSCG00000038144		myosin heavy chain 10 [Source:NCBI gene;Acc:396903]	Down	-1.20011	0.183375	-6.54456	5.96691e-11	6.9621e-10	94.1162	89.7576	79.3737	108.784	92.7682	80.9728	92.4342	91.1724	29.8362	28.9373	32.088	43.4236	29.7271	50.1201	65.8388	39.9959	0.438684	-1.12979	6.062	5.52096e-09	4.97098e-08
1012	ENSSSCG00000015410	PHTF2	putative homeodomain transcription factor 2 [Source:HGNC Symbol;Acc:HGNC:13411]	Down	-1.28168	0.195874	-6.54338	6.01431e-11	7.01247e-10	44.2346	45.3415	46.8592	43.1033	39.8903	48.5837	45.7201	44.819	17.0493	13.5041	32.088	15.1982	19.1788	12.8214	18.1624	18.286	0.407998	-1.21823	5.0588	2.23599e-10	2.62772e-09
1013	ENSSSCG00000009125		ankyrin 2 [Source:NCBI gene;Acc:100512728]	Down	-1.8914	0.289172	-6.54074	6.12147e-11	7.13242e-10	116.704	111.966	82.2426	176.518	128.948	167.006	118.276	128.809	28.7706	21.2207	18.4749	71.6489	21.0966	46.6234	36.3249	34.88	0.270789	-1.82574	6.36447	8.92e-12	1.33443e-10
1014	ENSSSCG00000003663	HPCAL1	hippocalcin like 1 [Source:HGNC Symbol;Acc:HGNC:5145]	UP	2.20832	0.337836	6.53667	6.29025e-11	7.32393e-10	6.58813	5.55201	5.73786	8.21014	4.63841	4.04864	5.96349	5.81981	27.705	24.1144	20.4196	45.5947	12.4662	25.6428	32.9194	26.9803	4.63594	2.27322	4.18783	1.8831e-14	4.4611e-13
1015	ENSSSCG00000012151	NHS	NHS actin remodeling regulator [Source:HGNC Symbol;Acc:HGNC:7820]	Down	-1.58127	0.242008	-6.53395	6.40554e-11	7.44773e-10	25.4114	28.6854	32.5145	21.5516	27.8305	27.3283	26.8357	27.1654	7.45905	10.6104	10.696	9.7703	7.6715	9.32467	7.94606	9.06828	0.333818	-1.50142	4.32231	3.53254e-12	5.63943e-11
1016	ENSSSCG00000031724	LYNX1	Ly6/neurotoxin 1 [Source:HGNC Symbol;Acc:HGNC:29604]	UP	2.07503	0.317774	6.52989	6.58182e-11	7.64734e-10	12.2351	6.47735	7.65048	10.2627	5.56609	7.08512	10.9331	8.60142	41.5576	29.9019	38.8946	32.5677	13.4251	55.948	42.0006	36.3279	4.22348	2.10835	4.5983	6.89954e-14	1.49651e-12
1017	ENSSSCG00000018092	ND6	NADH dehydrogenase subunit 6 [Source:NCBI gene;Acc:808512]	UP	3.39764	0.520363	6.52936	6.60513e-11	7.66906e-10	88.4692	99.0109	63.1164	153.94	106.683	57.6932	67.5863	90.9285	912.135	275.869	474.514	323.506	156.307	2419.75	2146.57	958.379	10.5399	3.47155	9.06349	4.81914e-12	7.55305e-11
1018	ENSSSCG00000008816	NFXL1	nuclear transcription factor, X-box binding like 1 [Source:HGNC Symbol;Acc:HGNC:18726]	Down	-1.33049	0.204088	-6.5192	7.06853e-11	8.18423e-10	31.0584	36.0881	36.3398	31.8143	34.3242	39.4743	39.7566	35.5508	11.7214	20.2561	14.5855	13.0271	15.343	11.6558	11.3515	13.9915	0.393563	-1.23276	4.73625	1.38015e-10	1.68207e-09
1019	ENSSSCG00000016273	HTR2B	5-hydroxytryptamine receptor 2B [Source:HGNC Symbol;Acc:HGNC:5294]	Down	-3.04797	0.467862	-6.51468	7.28443e-11	8.42247e-10	13.1763	15.7307	14.3446	14.3678	13.9152	16.1946	15.9027	14.8045	1.06558	1.92916	2.91709	2.17118	0.958938	1.16558	2.2703	1.78255	0.120405	-2.79745	3.37978	1.13656e-16	3.67839e-15
1020	ENSSSCG00000009326	KATNAL1	katanin catalytic subunit A1 like 1 [Source:HGNC Symbol;Acc:HGNC:28361]	Down	-1.11088	0.170566	-6.51288	7.37231e-11	8.51814e-10	83.7634	103.638	100.413	112.889	99.262	106.277	110.325	102.367	47.951	34.7248	41.8117	62.9642	71.9203	34.9675	36.3249	47.2378	0.461457	-1.03616	6.24758	1.60915e-08	1.32945e-07
1021	ENSSSCG00000007160	DDRGK1	DDRGK domain containing 1 [Source:NCBI gene;Acc:100155894]	UP	1.24348	0.191061	6.50831	7.59993e-11	8.77504e-10	24.4702	24.9841	23.9077	30.788	24.1197	26.3162	22.8601	25.3494	60.738	39.5477	55.4248	54.2795	50.8237	81.5909	79.4606	60.2664	2.37743	1.31002	5.47476	2.57906e-11	3.59342e-10
1022	ENSSSCG00000008010	CHTF18	chromosome transmission fidelity factor 18 [Source:HGNC Symbol;Acc:HGNC:18435]	Down	-1.74734	0.268641	-6.50438	7.8012e-11	8.98537e-10	29.176	42.5654	25.8204	69.7862	42.6734	41.4986	33.7931	40.759	11.7214	13.5041	10.696	9.7703	9.58938	16.3182	13.6218	12.1744	0.298693	-1.66335	4.81446	1.90045e-11	2.70288e-10
1023	ENSSSCG00000015375	ITGB8	integrin subunit beta 8 [Source:HGNC Symbol;Acc:HGNC:6163]	Down	-1.39337	0.214244	-6.50368	7.83791e-11	9.01848e-10	90.3516	79.5789	94.6747	77.9964	64.9378	60.7296	142.13	87.1998	36.2297	31.8311	35.9775	20.6262	29.7271	41.961	36.3249	33.2396	0.381189	-1.31918	5.944	2.39629e-10	2.80608e-09
1024	ENSSSCG00000015771	NEIL3	nei like DNA glycosylase 3 [Source:HGNC Symbol;Acc:HGNC:24573]	Down	-1.74884	0.269036	-6.50041	8.01036e-11	9.21053e-10	17.8821	29.6107	24.8641	35.9194	29.6858	29.3527	25.8418	27.5938	9.59021	11.5749	7.77891	3.25677	6.71256	9.32467	9.08121	8.18847	0.29675	-1.63605	4.31724	4.53288e-12	7.13158e-11
1025	ENSSSCG00000006359	ADAMTS4	ADAM metallopeptidase with thrombospondin type 1 motif 4 [Source:HGNC Symbol;Acc:HGNC:220]	UP	5.56526	0.85618	6.5001	8.02685e-11	9.22311e-10	7.5293	6.47735	6.69417	9.23641	7.42146	7.08512	3.97566	6.91707	70.3282	281.657	90.4299	1736.94	27.8092	48.9545	36.3249	327.492	47.3455	5.5841	7.41695	5.17009e-12	8.03416e-11
1026	ENSSSCG00000006066	RNF19A	ring finger protein 19A, RBR E3 ubiquitin protein ligase [Source:HGNC Symbol;Acc:HGNC:13432]	Down	-1.02998	0.158617	-6.49351	8.38611e-11	9.60932e-10	231.526	198.022	177.874	334.563	207.801	219.639	275.315	234.963	128.935	112.856	107.932	154.154	97.8116	99.0746	104.434	115.028	0.489559	-0.952907	7.44948	2.22709e-07	1.453e-06
1027	ENSSSCG00000010653	TRUB1	TruB pseudouridine synthase family member 1 [Source:HGNC Symbol;Acc:HGNC:16060]	Down	-2.89312	0.445738	-6.49064	8.54752e-11	9.78753e-10	11.2939	16.656	11.4757	17.4466	17.626	19.2311	14.9087	15.5197	2.13116	1.92916	2.91709	2.17118	1.91788	1.16558	2.2703	2.07176	0.133492	-2.7222	3.43621	4.58299e-16	1.38509e-14
1028	ENSSSCG00000014570	NRIP3	nuclear receptor interacting protein 3 [Source:HGNC Symbol;Acc:HGNC:1167]	UP	3.20705	0.494315	6.48787	8.70604e-11	9.96218e-10	2.82349	3.70134	4.78155	2.05254	3.71073	5.0608	2.98175	3.58746	39.4264	15.4332	8.75128	20.6262	28.7681	76.9285	43.1358	33.2956	9.28113	3.26852	4.31688	2.32823e-14	5.42956e-13
1029	ENSSSCG00000034044	RASD1	ras related dexamethasone induced 1 [Source:HGNC Symbol;Acc:HGNC:15828]	UP	3.55187	0.547855	6.48323	8.97766e-11	1.02659e-09	15.0586	14.8054	15.301	11.2889	13.9152	15.1824	10.9331	13.7835	50.0822	89.7057	51.5353	472.231	370.15	59.4448	38.5952	161.678	11.7298	3.60446	6.50061	2.30277e-12	3.79738e-11
1030	ENSSSCG00000012435	MAGT1	magnesium transporter 1 [Source:HGNC Symbol;Acc:HGNC:28880]	UP	1.58783	0.244924	6.48295	8.99491e-11	1.02786e-09	63.0579	83.2802	81.2863	66.7074	70.5038	73.8877	85.4768	74.8857	256.804	136.97	139.048	154.154	176.445	361.331	353.032	225.398	3.00989	1.6689	7.2525	3.97396e-12	6.30047e-11
1031	ENSSSCG00000009017	PRSS48	serine protease 48 [Source:HGNC Symbol;Acc:HGNC:24635]	Down	-5.38225	0.830731	-6.47894	9.2371e-11	1.05481e-09	8.47046	6.47735	7.65048	10.2627	7.42146	8.09728	7.95133	8.04729	0	0	0	0	0	0	0	0	0	-5.86298	2.58158	5.3547e-15	1.38205e-13
1032	ENSSSCG00000036527	DNASE1	deoxyribonuclease 1 [Source:HGNC Symbol;Acc:HGNC:2956]	Down	-1.38502	0.21408	-6.46965	9.82307e-11	1.11946e-09	34.823	33.3121	37.2961	44.1295	33.3966	38.4621	28.8236	35.749	8.52463	13.5041	17.5026	14.1127	19.1788	10.4903	11.3515	13.5235	0.37829	-1.30255	4.72821	1.0639e-10	1.32012e-09
1033	ENSSSCG00000011683	PAQR9	progestin and adipoQ receptor family member 9 [Source:HGNC Symbol;Acc:HGNC:30131]	UP	6.43058	0.993961	6.46964	9.82346e-11	1.11946e-09	3.76465	5.55201	6.69417	3.0788	4.63841	4.04864	2.98175	4.39406	469.92	6.75204	17.5026	24.9686	13.4251	1102.64	1020.5	379.387	86.3409	6.52493	7.61541	3.28477e-11	4.4706e-10
1034	ENSSSCG00000011610	NUP210	nucleoporin 210 [Source:HGNC Symbol;Acc:HGNC:30052]	Down	-1.853	0.286477	-6.46823	9.91559e-11	1.12918e-09	109.175	122.144	84.1553	257.593	146.574	150.812	99.3916	138.549	46.8855	54.9809	36.9498	26.0541	17.2609	51.2857	35.1897	38.3724	0.276958	-1.7724	6.47887	2.41697e-11	3.39056e-10
1035	ENSSSCG00000008176	LONRF2	LON peptidase N-terminal domain and ring finger 2 [Source:HGNC Symbol;Acc:HGNC:24788]	Down	-1.73362	0.268326	-6.46088	1.04099e-10	1.18143e-09	20.7056	28.6854	30.6019	25.6567	28.7581	26.3162	32.7992	27.6462	4.26231	6.75204	9.72364	9.7703	15.343	6.9935	4.54061	8.19792	0.29653	-1.65141	4.31229	1.7212e-12	2.92036e-11
1036	ENSSSCG00000000766	CECR2	CECR2 histone acetyl-lysine reader [Source:HGNC Symbol;Acc:HGNC:1840]	Down	-1.01746	0.1575	-6.46006	1.04661e-10	1.18699e-09	91.2927	77.7282	95.631	73.8913	67.7208	92.1066	63.6106	80.283	34.0985	54.0164	44.7287	39.0812	35.4807	33.8019	35.1897	39.4853	0.491826	-0.943122	5.93679	3.52042e-08	2.69959e-07
1037	ENSSSCG00000035596		mutS homolog 5 [Source:NCBI gene;Acc:100270818]	Down	-2.16797	0.335613	-6.45973	1.04893e-10	1.18881e-09	26.3525	30.5361	17.2136	56.4447	27.8305	24.2919	23.854	29.5033	8.52463	5.78747	8.75128	4.34236	5.75363	4.66234	7.94606	6.53825	0.221611	-2.06955	4.32123	2.3116e-12	3.80811e-11
1038	ENSSSCG00000002776	ATP6V0D1	ATPase H+ transporting V0 subunit d1 [Source:HGNC Symbol;Acc:HGNC:13724]	UP	1.27529	0.197489	6.45751	1.0644e-10	1.2047e-09	57.4109	47.1921	45.9029	56.4447	48.2395	62.754	43.7323	51.668	137.46	80.06	84.5957	113.987	117.949	185.328	157.786	125.309	2.42528	1.35113	6.50006	5.41578e-11	7.06674e-10
1039	ENSSSCG00000008368	UGP2	UDP-glucose pyrophosphorylase 2 [Source:HGNC Symbol;Acc:HGNC:12527]	UP	1.89562	0.293603	6.45642	1.07212e-10	1.21209e-09	90.3516	94.3843	98.4999	65.6812	82.5637	88.058	100.385	88.5606	550.904	176.518	152.661	320.249	189.87	341.516	576.657	329.768	3.72364	1.97475	7.72877	1.44642e-12	2.47714e-11
1040	ENSSSCG00000009434	RGCC	regulator of cell cycle [Source:HGNC Symbol;Acc:HGNC:20369]	UP	3.67852	0.569751	6.45638	1.07239e-10	1.21209e-09	11.2939	6.47735	7.65048	6.15761	8.34914	9.10945	7.95133	8.14133	232.296	19.2916	23.3367	107.473	16.3019	103.737	228.165	104.372	12.82	3.72073	5.85699	1.80003e-12	3.04156e-11
1041	ENSSSCG00000004999	MIS18BP1	MIS18 binding protein 1 [Source:HGNC Symbol;Acc:HGNC:20190]	Down	-1.1461	0.177764	-6.44734	1.13832e-10	1.28399e-09	44.2346	53.6695	44.9466	56.4447	50.0948	37.4499	58.641	49.3545	21.3116	26.0436	27.2262	19.5406	23.9734	19.8149	17.0273	22.1339	0.448469	-1.07569	5.22745	2.71479e-09	2.62244e-08
1042	ENSSSCG00000016857	DAB2	DAB adaptor protein 2 [Source:HGNC Symbol;Acc:HGNC:2662]	UP	1.301	0.202002	6.44054	1.19053e-10	1.34197e-09	133.645	125.846	154.922	111.863	150.285	141.702	128.215	135.211	273.854	231.499	243.091	573.191	433.44	301.886	275.842	333.257	2.46472	1.37706	7.88893	6.34287e-11	8.14712e-10
1043	ENSSSCG00000025116	TONSL	tonsoku like, DNA repair protein [Source:HGNC Symbol;Acc:HGNC:7801]	Down	-1.63256	0.253526	-6.43941	1.1994e-10	1.35105e-09	40.47	65.6988	38.2524	94.4167	66.7931	47.5715	45.7201	56.9889	18.1148	24.1144	18.4749	11.9415	23.0145	17.4838	14.757	18.2716	0.320616	-1.53889	5.29807	7.43439e-11	9.48245e-10
1044	ENSSSCG00000011398	SEMA3F	semaphorin 3F [Source:HGNC Symbol;Acc:HGNC:10728]	UP	2.26514	0.352282	6.42991	1.2768e-10	1.43629e-09	8.47046	6.47735	5.73786	9.23641	8.34914	7.08512	6.95741	7.47339	40.492	25.079	23.3367	27.1397	17.2609	50.1201	69.2443	36.0961	4.82995	2.31037	4.5549	1.61057e-13	3.28122e-12
1045	ENSSSCG00000008317		testis expressed 261 [Source:NCBI gene;Acc:100522925]	UP	1.13224	0.176101	6.42949	1.28032e-10	1.43927e-09	21.6467	18.5067	21.0388	20.5254	20.409	25.304	23.854	21.6121	39.4264	42.4414	43.7564	43.4236	45.0701	59.4448	59.0279	47.5129	2.19844	1.21738	5.18427	1.89606e-11	2.69898e-10
1046	ENSSSCG00000003697	NDC80	NDC80 kinetochore complex component [Source:HGNC Symbol;Acc:HGNC:16909]	Down	-1.99335	0.310037	-6.42937	1.28131e-10	1.43941e-09	20.7056	34.2374	18.1699	51.3134	32.4689	27.3283	28.8236	30.4353	7.45905	7.71662	6.80655	4.34236	6.71256	11.6558	9.08121	7.68203	0.252405	-1.88219	4.38383	1.04413e-11	1.54933e-10
1047	ENSSSCG00000008924	UBA6	ubiquitin like modifier activating enzyme 6 [Source:HGNC Symbol;Acc:HGNC:25581]	Down	-1.02471	0.15944	-6.42694	1.30199e-10	1.46068e-09	54.5874	84.2056	81.2863	70.8125	80.7084	82.9972	85.4768	77.1534	36.2297	52.0872	36.9498	43.4236	32.6039	27.974	35.1897	37.7797	0.48967	-0.944366	5.88092	2.92041e-08	2.28206e-07
1048	ENSSSCG00000012771	SLC6A8	solute carrier family 6 member 8 [Source:NCBI gene;Acc:100302506]	UP	1.49548	0.232776	6.42457	1.32246e-10	1.48164e-09	47.9993	32.3868	34.4272	59.5235	53.8056	47.5715	36.7749	44.6412	82.0496	125.395	113.767	134.613	85.3455	222.626	118.056	125.979	2.82203	1.56695	6.44951	5.37205e-12	8.3244e-11
1049	ENSSSCG00000023903	ATP5ME	ATP synthase membrane subunit e [Source:NCBI gene;Acc:396950]	UP	1.04898	0.163286	6.42416	1.32601e-10	1.48461e-09	18.8232	29.6107	23.9077	32.8406	27.8305	32.3891	24.8479	27.1785	62.8691	51.1226	61.2589	47.7659	53.7005	66.4383	49.9467	56.1574	2.06624	1.1254	5.44046	1.4727e-10	1.78956e-09
1050	ENSSSCG00000038604	DOCK6	dedicator of cytokinesis 6 [Source:HGNC Symbol;Acc:HGNC:19189]	Down	-1.02277	0.159309	-6.42001	1.36267e-10	1.52463e-09	305.878	291.481	288.806	403.323	314.484	324.904	216.674	306.507	185.411	153.368	155.578	138.955	93.9759	143.367	186.165	150.974	0.492564	-0.947944	7.83212	3.04135e-07	1.93734e-06
1051	ENSSSCG00000010682	PRDX3	peroxiredoxin 3 [Source:NCBI gene;Acc:100154143]	UP	2.3398	0.364551	6.41831	1.378e-10	1.54074e-09	61.1755	78.6535	58.3349	102.627	82.5637	92.1066	66.5924	77.4362	630.823	140.828	215.865	173.694	234.94	603.772	744.659	392.083	5.0633	2.41588	7.89953	1.70435e-12	2.89475e-11
1052	ENSSSCG00000005282	VPS13A	vacuolar protein sorting 13 homolog A [Source:HGNC Symbol;Acc:HGNC:1908]	Down	-1.21473	0.189333	-6.41585	1.40043e-10	1.56372e-09	90.3516	105.488	107.107	72.865	91.8405	89.0701	106.349	94.7245	37.2953	30.8665	41.8117	28.2253	28.7681	58.2792	62.4333	41.0971	0.433859	-1.13141	6.11063	6.71859e-09	5.97729e-08
1053	ENSSSCG00000002623	GSTA1	glutathione S-transferase alpha 1 [Source:NCBI gene;Acc:397682]	UP	2.04246	0.318579	6.41118	1.44401e-10	1.61022e-09	98.822	144.352	73.6358	133.415	128.948	202.432	108.337	127.135	311.149	190.986	638.843	361.501	677.969	983.753	501.737	523.705	4.1193	2.12021	8.36907	2.46565e-12	4.03361e-11
1054	ENSSSCG00000004139	ADGRG6	adhesion G protein-coupled receptor G6 [Source:HGNC Symbol;Acc:HGNC:13841]	UP	2.57287	0.401447	6.409	1.46481e-10	1.63122e-09	20.7056	14.8054	18.1699	11.2889	12.0599	16.1946	20.8722	16.2995	57.5412	60.7684	34.0327	268.141	105.483	92.0811	61.2982	97.0493	5.95413	2.63235	5.87527	3.18593e-13	6.14067e-12
1055	ENSSSCG00000016461	ZYX	zyxin [Source:HGNC Symbol;Acc:HGNC:13200]	UP	1.49573	0.233708	6.4	1.55382e-10	1.72802e-09	64.9402	46.2668	50.6844	54.3922	46.3841	43.5229	45.7201	50.273	104.427	128.289	126.407	287.681	110.278	122.386	113.515	141.855	2.82169	1.56734	6.61644	1.367e-11	2.00132e-10
1056	ENSSSCG00000035772	CDH5	cadherin 5 [Source:NCBI gene;Acc:414737]	UP	1.3984	0.218582	6.3976	1.57835e-10	1.75179e-09	74.3518	54.5948	58.3349	73.8913	61.227	72.8756	60.6289	65.1292	193.935	96.4578	160.44	141.127	115.073	271.581	224.76	171.91	2.63953	1.47428	6.91533	4.16599e-11	5.57308e-10
1057	ENSSSCG00000032936	PIM3	Pim-3 proto-oncogene, serine/threonine kinase [Source:HGNC Symbol;Acc:HGNC:19310]	UP	1.85019	0.289292	6.39558	1.59943e-10	1.77282e-09	14.1174	12.0294	14.3446	8.21014	15.7706	8.09728	14.9087	12.4969	43.6887	41.4768	33.0604	79.248	26.8503	32.6363	60.163	45.3034	3.62517	1.90852	4.94459	1.84312e-13	3.72728e-12
1058	ENSSSCG00000037821	RGS5	regulator of G protein signaling 5 [Source:NCBI gene;Acc:397640]	UP	1.68392	0.263328	6.39476	1.60796e-10	1.7799e-09	226.82	183.216	206.563	149.835	250.474	289.478	213.692	217.154	948.365	751.406	489.099	447.263	389.329	1320.61	539.197	697.895	3.21382	1.75651	8.85282	6.70001e-12	1.01995e-10
1059	ENSSSCG00000037102	FSTL3	follistatin like 3 [Source:HGNC Symbol;Acc:HGNC:3973]	UP	1.96067	0.306788	6.39097	1.64838e-10	1.81979e-09	32.9407	27.7601	39.2087	36.9456	38.035	35.4256	37.7688	35.4406	72.4593	175.553	78.7615	310.479	132.333	107.234	88.5418	137.909	3.89126	2.02801	6.47364	6.91099e-13	1.26108e-11
1060	ENSSSCG00000011813	P3H2	prolyl 3-hydroxylase 2 [Source:HGNC Symbol;Acc:HGNC:19317]	UP	1.17833	0.184401	6.39005	1.65832e-10	1.82955e-09	47.0581	37.0134	43.9902	30.788	47.3118	28.3405	34.787	38.4699	92.7053	54.9809	74.872	113.987	103.565	89.7499	81.7309	87.3702	2.27113	1.24871	6.01974	4.60017e-11	6.08949e-10
1061	ENSSSCG00000013408	ADM	adrenomedullin [Source:NCBI gene;Acc:397195]	UP	1.12526	0.176123	6.38907	1.66902e-10	1.84013e-09	26.3525	24.9841	26.7767	13.3415	25.9751	25.304	24.8479	23.9403	45.8199	59.8038	58.3418	64.0498	46.9879	47.7889	43.1358	52.2754	2.18358	1.19797	5.32321	6.00498e-11	7.74944e-10
1062	ENSSSCG00000007323	DSN1	DSN1 component of MIS12 kinetochore complex [Source:HGNC Symbol;Acc:HGNC:16165]	Down	-1.45586	0.227994	-6.38552	1.70819e-10	1.87958e-09	21.6467	32.3868	29.6456	31.8143	32.4689	28.3405	29.8175	29.4457	9.59021	12.5395	10.696	13.0271	9.58938	10.4903	9.08121	10.7162	0.363931	-1.34886	4.45451	1.06698e-10	1.32294e-09
1063	ENSSSCG00000032436		interferon-induced transmembrane protein 1-like [Source:NCBI gene;Acc:100626247]	UP	1.98769	0.311462	6.38181	1.75012e-10	1.92062e-09	4.70581	18.5067	8.60679	7.18388	4.63841	7.08512	4.96958	7.95661	24.5083	30.8665	43.7564	22.7974	29.7271	30.3052	39.7303	31.6702	3.98036	2.06054	4.43337	1.88218e-14	4.4611e-13
1064	ENSSSCG00000010391	ERCC6	ERCC excision repair 6, chromatin remodeling factor [Source:HGNC Symbol;Acc:HGNC:3438]	Down	-1.22337	0.191851	-6.37667	1.80986e-10	1.98356e-09	34.823	37.9388	43.9902	37.9719	34.3242	45.5472	35.781	38.6252	12.7869	19.2916	15.5578	16.2838	20.1377	13.987	17.0273	16.4389	0.4256	-1.14503	4.87485	4.7073e-10	5.21866e-09
1065	ENSSSCG00000018078	COX2	cytochrome c oxidase subunit II [Source:NCBI gene;Acc:808504]	UP	2.14528	0.336475	6.37574	1.82076e-10	1.9942e-09	728.459	879.069	572.83	1137.1	889.647	643.734	662.942	787.684	3908.54	1630.14	2300.61	1614.27	1951.44	6808.17	6179.77	3484.71	4.42399	2.22276	11.08	4.92951e-12	7.70399e-11
1066	ENSSSCG00000027659	FUCA1	alpha-L-fucosidase 1 [Source:NCBI gene;Acc:100621112]	UP	1.67264	0.262357	6.37544	1.82437e-10	1.99683e-09	40.47	36.0881	35.3835	35.9194	36.1796	41.4986	38.7627	37.7574	171.558	55.9455	70.0102	87.9327	112.196	181.831	164.597	120.581	3.19359	1.74198	6.34325	1.91465e-12	3.20557e-11
1067	ENSSSCG00000010143	MTR	5-methyltetrahydrofolate-homocysteine methyltransferase [Source:HGNC Symbol;Acc:HGNC:7468]	Down	-1.05684	0.165818	-6.37348	1.84784e-10	2.01823e-09	145.88	168.411	180.743	114.942	148.429	186.238	172.941	159.655	66.0659	80.06	97.2364	81.4192	96.8527	44.2922	69.2443	76.4529	0.478864	-0.97787	6.89041	2.01516e-07	1.3295e-06
1068	ENSSSCG00000001885	C15orf39	chromosome 15 open reading frame 39 [Source:HGNC Symbol;Acc:HGNC:24497]	Down	-1.03529	0.162439	-6.3734	1.84878e-10	2.01823e-09	64.9402	59.2215	75.5485	64.6549	60.2993	79.9607	58.641	66.1809	30.9018	42.4414	34.0327	21.7118	33.5628	38.4643	23.8382	32.1361	0.485581	-0.96136	5.66473	5.21888e-08	3.872e-07
1069	ENSSSCG00000021464	SOAT1	sterol O-acyltransferase 1 [Source:HGNC Symbol;Acc:HGNC:11177]	UP	1.73428	0.272176	6.37192	1.86671e-10	2.03646e-09	41.4111	39.7894	27.733	43.1033	46.3841	49.5959	37.7688	40.8265	131.066	151.439	187.666	71.6489	57.5363	213.302	138.489	135.878	3.32818	1.80035	6.50127	2.24061e-12	3.7023e-11
1070	ENSSSCG00000004142	CITED2	Cbp/p300 interacting transactivator with Glu/Asp rich carboxy-terminal domain 2 [Source:HGNC Symbol;Acc:HGNC:1987]	UP	1.39997	0.219745	6.37089	1.87939e-10	2.04896e-09	63.999	51.8188	74.5922	46.1821	64.0101	85.0215	68.5802	64.8863	93.7709	161.084	219.754	249.686	206.172	142.201	124.867	171.076	2.63656	1.47815	6.91048	2.7951e-11	3.8617e-10
1071	ENSSSCG00000004657	CEP152	centrosomal protein 152 [Source:HGNC Symbol;Acc:HGNC:29298]	Down	-2.0982	0.329497	-6.36789	1.91648e-10	2.08541e-09	15.0586	24.0587	16.2573	25.6567	22.2644	16.1946	18.8844	19.7678	3.19674	5.78747	4.86182	2.17118	5.75363	4.66234	5.67576	4.58699	0.232043	-1.99966	3.83545	2.38086e-13	4.72181e-12
1072	ENSSSCG00000035820	TXNDC17	thioredoxin domain containing 17 [Source:HGNC Symbol;Acc:HGNC:28218]	UP	1.40569	0.220759	6.36753	1.92097e-10	2.08881e-09	12.2351	13.88	12.432	12.3152	15.7706	15.1824	12.9209	13.5338	45.8199	33.7602	29.1709	34.7389	23.9734	46.6234	38.5952	36.0974	2.66721	1.46231	4.73342	3.46806e-12	5.54654e-11
1073	ENSSSCG00000001974	G2E3	G2/M-phase specific E3 ubiquitin protein ligase [Source:HGNC Symbol;Acc:HGNC:20338]	Down	-1.18565	0.186234	-6.36645	1.93456e-10	2.1022e-09	35.7642	56.4455	51.6407	49.2609	48.2395	44.5351	64.6045	50.07	20.246	21.2207	26.2538	17.3694	27.8092	22.1461	18.1624	21.8868	0.437124	-1.11785	5.2377	2.07739e-09	2.04885e-08
1074	ENSSSCG00000039983	GJA4	gap junction protein alpha 4 [Source:NCBI gene;Acc:100620145]	UP	2.43785	0.38297	6.36564	1.94473e-10	2.11188e-09	10.3528	6.47735	5.73786	8.21014	6.49378	8.09728	7.95133	7.61722	52.2134	17.3624	23.3367	35.8244	21.0966	64.1071	76.0552	41.428	5.43873	2.52487	4.70299	1.86026e-13	3.75271e-12
1075	ENSSSCG00000008854	CPE	carboxypeptidase E [Source:NCBI gene;Acc:100037304]	UP	1.45527	0.228744	6.362	1.99147e-10	2.16122e-09	10.3528	11.104	15.301	14.3678	15.7706	16.1946	15.9027	14.1419	54.3445	31.8311	51.5353	31.4821	34.5218	38.4643	28.3788	38.6511	2.73309	1.5222	4.81553	1.87735e-12	3.14633e-11
1076	ENSSSCG00000013786	ZNF333	zinc finger protein 333 [Source:HGNC Symbol;Acc:HGNC:15624]	Down	-1.31578	0.206931	-6.35855	2.03663e-10	2.20879e-09	32.9407	31.4614	33.4708	35.9194	32.4689	34.4135	32.7992	33.3534	14.9181	13.5041	18.4749	13.0271	14.3841	9.32467	9.08121	13.2449	0.397107	-1.23061	4.65282	2.69038e-10	3.11278e-09
1077	ENSSSCG00000017032		PTTG1 regulator of sister chromatid separation, securin [Source:NCBI gene;Acc:397015]	Down	-1.56456	0.24616	-6.35587	2.07244e-10	2.24616e-09	23.5291	33.3121	24.8641	32.8406	27.8305	31.377	27.8296	28.7976	11.7214	9.64578	7.77891	5.42795	6.71256	16.3182	11.3515	9.85089	0.342074	-1.4783	4.40383	5.22893e-11	6.83377e-10
1078	ENSSSCG00000010345	GHITM	growth hormone inducible transmembrane protein [Source:HGNC Symbol;Acc:HGNC:17281]	UP	1.80004	0.283294	6.35396	2.09839e-10	2.26984e-09	58.3521	80.5042	67.898	71.8388	72.3592	73.8877	85.4768	72.9024	418.772	142.758	151.689	143.298	167.814	404.458	349.627	254.059	3.48492	1.87786	7.37579	3.12673e-12	5.03e-11
1079	ENSSSCG00000023255	MOSPD3	motile sperm domain containing 3 [Source:NCBI gene;Acc:100337680]	UP	1.46106	0.230095	6.34984	2.15539e-10	2.32592e-09	9.41162	8.32802	11.4757	13.3415	8.34914	11.1338	8.94524	10.1407	28.7706	24.1144	27.2262	30.3965	23.9734	30.3052	30.6491	27.9194	2.75319	1.50082	4.38363	4.98443e-13	9.27025e-12
1080	ENSSSCG00000022283	CEP135	centrosomal protein 135 [Source:HGNC Symbol;Acc:HGNC:29086]	Down	-1.15544	0.181965	-6.34981	2.15583e-10	2.32592e-09	48.9404	60.1468	60.2475	59.5235	60.2993	46.5594	68.5802	57.7567	24.5083	29.9019	35.0051	30.3965	27.8092	13.987	18.1624	25.6815	0.444649	-1.07364	5.4386	9.23352e-09	7.98991e-08
1081	ENSSSCG00000004687	B2M	beta-2-microglobulin [Source:NCBI gene;Acc:110255236]	UP	2.20528	0.347703	6.34242	2.26187e-10	2.43715e-09	70.5872	50.8935	42.0776	22.5779	31.5412	33.4013	74.5437	46.5175	453.937	96.4578	186.694	128.1	146.717	241.276	249.733	214.702	4.61551	2.27848	7.05862	1.42003e-12	2.43703e-11
1082	ENSSSCG00000003753	PDZK1IP1	PDZK1 interacting protein 1 [Source:NCBI gene;Acc:414756]	UP	6.55581	1.03384	6.3412	2.27989e-10	2.45339e-09	3.76465	4.62668	1.91262	2.05254	3.71073	5.0608	2.98175	3.44425	563.691	11.5749	10.696	6.51354	11.5073	883.512	782.119	324.231	94.1368	6.5347	7.38886	8.84131e-11	1.11131e-09
1083	ENSSSCG00000005316		tropomyosin 2 [Source:NCBI gene;Acc:396693]	UP	1.70403	0.268855	6.33813	2.32578e-10	2.49792e-09	105.41	97.1603	85.1116	152.914	79.7807	105.265	120.264	106.558	203.526	301.913	530.911	451.605	535.087	195.818	208.868	346.818	3.25474	1.77925	7.84749	6.99059e-12	1.06026e-10
1084	ENSSSCG00000037032	DNASE1L1	deoxyribonuclease 1 like 1 [Source:NCBI gene;Acc:654408]	UP	1.62846	0.25697	6.33717	2.34021e-10	2.5118e-09	28.2349	12.0294	11.4757	14.3678	13.9152	14.1702	14.9087	15.586	41.5576	27.9728	43.7564	40.1668	58.4952	65.2727	61.2982	48.3599	3.10278	1.697	5.07966	1.26742e-12	2.19575e-11
1085	ENSSSCG00000015710	ACTR3	actin related protein 3 [Source:HGNC Symbol;Acc:HGNC:170]	UP	1.36776	0.215919	6.3346	2.37964e-10	2.55189e-09	180.703	196.171	174.048	191.912	192.958	193.323	227.607	193.817	697.954	338.567	448.26	394.069	258.913	594.448	770.768	500.425	2.58194	1.44521	8.45367	9.03731e-11	1.13335e-09
1086	ENSSSCG00000022390	RGN	regucalcin [Source:HGNC Symbol;Acc:HGNC:9989]	UP	2.66178	0.420203	6.33451	2.381e-10	2.55189e-09	3.76465	3.70134	3.82524	4.10507	3.71073	6.07296	1.98783	3.88112	17.0493	43.406	36.9498	21.7118	9.58938	16.3182	26.1085	24.4476	6.2991	2.75243	4.0037	3.45479e-14	7.80223e-13
1087	ENSSSCG00000000902	NR2C1	nuclear receptor subfamily 2 group C member 1 [Source:HGNC Symbol;Acc:HGNC:7971]	Down	-1.02501	0.161816	-6.33443	2.38217e-10	2.55189e-09	46.1169	49.0428	54.5097	42.077	45.4564	52.6324	49.6958	48.5044	21.3116	26.0436	25.2815	22.7974	24.9324	23.3117	22.703	23.7687	0.490032	-0.942998	5.24576	1.60168e-08	1.32394e-07
1088	ENSSSCG00000034154	WNK2	WNK lysine deficient protein kinase 2 [Source:HGNC Symbol;Acc:HGNC:14542]	Down	-1.09609	0.173041	-6.33427	2.38462e-10	2.55287e-09	50.8228	43.4908	46.8592	52.3397	45.4564	48.5837	38.7627	46.6165	19.1804	20.2561	18.4749	18.455	24.9324	30.3052	21.5679	21.8817	0.469399	-1.03091	5.16226	1.29937e-08	1.09666e-07
1089	ENSSSCG00000029943	SCLT1	sodium channel and clathrin linker 1 [Source:HGNC Symbol;Acc:HGNC:26406]	Down	-1.2702	0.200577	-6.33271	2.40891e-10	2.57721e-09	31.9995	38.8641	36.3398	41.0507	39.8903	29.3527	38.7627	36.6085	11.7214	19.2916	18.4749	16.2838	13.4251	11.6558	14.757	15.0871	0.412119	-1.18297	4.78963	6.82824e-10	7.30404e-09
1090	ENSSSCG00000021384	BRIP1	BRCA1 interacting protein C-terminal helicase 1 [Source:HGNC Symbol;Acc:HGNC:20473]	Down	-2.11887	0.334643	-6.33172	2.42449e-10	2.5922e-09	12.2351	24.0587	15.301	33.8668	29.6858	25.304	22.8601	23.3302	5.32789	4.82289	5.83418	4.34236	6.71256	5.82792	4.54061	5.34406	0.229062	-2.02326	4.02109	2.42364e-12	3.97675e-11
1091	ENSSSCG00000008748		ligand dependent nuclear receptor corepressor like [Source:NCBI gene;Acc:100337668]	Down	-1.26376	0.199615	-6.33099	2.436e-10	2.60284e-09	35.7642	37.0134	35.3835	33.8668	37.1073	31.377	42.7384	36.1786	15.9837	9.64578	14.5855	13.0271	18.2198	15.1526	19.2976	15.1303	0.41821	-1.18058	4.78005	5.71225e-10	6.19493e-09
1092	ENSSSCG00000033731	SLC35B1	solute carrier family 35 member B1 [Source:HGNC Symbol;Acc:HGNC:20798]	UP	1.15017	0.181746	6.32849	2.47577e-10	2.64193e-09	18.8232	17.5814	16.2573	21.5516	22.2644	20.2432	18.8844	19.3722	42.6231	43.406	33.0604	45.5947	37.3986	53.6169	46.5412	43.1773	2.22882	1.2195	5.04668	2.43225e-11	3.40908e-10
1093	ENSSSCG00000038594		syndecan 4 [Source:NCBI gene;Acc:397528]	UP	3.62375	0.572729	6.32715	2.49723e-10	2.66288e-09	45.1758	41.6401	61.2038	38.9982	40.818	45.5472	41.7445	45.0182	79.9184	959.755	775.947	1662.04	155.348	153.857	97.623	554.926	12.3267	3.6898	8.25514	2.17681e-11	3.07995e-10
1094	ENSSSCG00000016076	COQ10B	coenzyme Q10B [Source:HGNC Symbol;Acc:HGNC:25819]	UP	1.682	0.265842	6.32707	2.49861e-10	2.66288e-09	12.2351	15.7307	11.4757	11.2889	12.9876	14.1702	14.9087	13.2567	44.7543	33.7602	42.784	73.8201	22.0556	36.1331	45.4061	42.6733	3.219	1.73863	4.89378	1.23489e-12	2.14845e-11
1095	ENSSSCG00000025602	DOCK4	dedicator of cytokinesis 4 [Source:HGNC Symbol;Acc:HGNC:19192]	Down	-1.16957	0.184913	-6.325	2.53238e-10	2.69715e-09	134.586	115.667	142.49	71.8388	102.045	74.8999	122.252	109.111	38.3608	45.3352	55.4248	47.7659	53.7005	58.2792	40.8655	48.5331	0.444804	-1.08896	6.3222	1.28324e-08	1.08373e-07
1096	ENSSSCG00000006972	C8orf48	chromosome 8 open reading frame 48 [Source:HGNC Symbol;Acc:HGNC:26345]	Down	-2.70326	0.427696	-6.32053	2.60675e-10	2.77102e-09	13.1763	18.5067	16.2573	12.3152	16.6983	26.3162	11.927	16.4567	3.19674	3.85831	2.91709	2.17118	2.87681	1.16558	1.13515	2.47441	0.150359	-2.69526	3.51474	4.39882e-15	1.15529e-13
1097	ENSSSCG00000033327	PDGFB	platelet derived growth factor subunit B [Source:HGNC Symbol;Acc:HGNC:8800]	UP	1.59836	0.252927	6.31944	2.62509e-10	2.78874e-09	15.0586	12.9547	12.432	14.3678	11.1322	13.1581	13.9148	13.2883	56.4757	27.9728	37.9222	43.4236	23.9734	33.8019	59.0279	40.3711	3.03809	1.65759	4.83983	2.74132e-12	4.45356e-11
1098	ENSSSCG00000005269	TRPM6	transient receptor potential cation channel subfamily M member 6 [Source:HGNC Symbol;Acc:HGNC:17995]	Down	-1.7322	0.274225	-6.31673	2.67158e-10	2.8345e-09	22.5879	20.3574	24.8641	24.6304	25.0474	22.2675	22.8601	23.2307	5.32789	12.5395	6.80655	8.68471	5.75363	4.66234	4.54061	6.90218	0.297115	-1.60503	4.09166	9.57933e-12	1.42528e-10
1099	ENSSSCG00000013352	E2F8	E2F transcription factor 8 [Source:HGNC Symbol;Acc:HGNC:24727]	Down	-2.3577	0.373305	-6.31573	2.68892e-10	2.85108e-09	15.9998	25.9094	13.3883	47.2083	23.1921	25.304	20.8722	24.5534	6.39347	4.82289	4.86182	3.25677	3.83575	5.82792	4.54061	4.79132	0.195138	-2.25607	4.06063	2.23494e-12	3.69664e-11
1100	ENSSSCG00000033106	GTF2A1L	general transcription factor IIA subunit 1 like [Source:HGNC Symbol;Acc:HGNC:30727]	Down	-2.23622	0.354272	-6.31215	2.75178e-10	2.91401e-09	18.8232	17.5814	21.9951	11.2889	20.409	15.1824	21.8661	18.1638	2.13116	4.82289	4.86182	3.25677	5.75363	2.33117	3.40545	3.7947	0.208916	-2.10049	3.70857	4.15051e-13	7.81655e-12
1101	ENSSSCG00000024484	DEGS1	delta 4-desaturase, sphingolipid 1 [Source:HGNC Symbol;Acc:HGNC:13709]	UP	1.09091	0.172994	6.30607	2.86218e-10	3.02513e-09	32.9407	35.1628	34.4272	33.8668	35.2519	43.5229	32.7992	35.4245	69.2626	73.3079	58.3418	115.072	78.6329	73.4318	60.163	75.4589	2.13013	1.16946	5.83947	1.24713e-10	1.52788e-09
1102	ENSSSCG00000008529	YPEL5	yippee like 5 [Source:HGNC Symbol;Acc:HGNC:18329]	UP	1.04247	0.165319	6.30583	2.86656e-10	3.02784e-09	56.4697	50.8935	55.466	33.8668	45.4564	52.6324	64.6045	51.3413	136.394	77.1662	102.098	83.5904	104.524	118.89	119.191	105.979	2.06421	1.12335	6.33223	5.77471e-10	6.25442e-09
1103	ENSSSCG00000032914	MANF	mesencephalic astrocyte derived neurotrophic factor [Source:NCBI gene;Acc:100505460]	UP	1.36562	0.216665	6.30291	2.92115e-10	3.08158e-09	27.2937	31.4614	26.7767	57.471	41.7457	44.5351	38.7627	38.2923	92.7053	153.368	81.6786	92.2751	71.9203	115.393	81.7309	98.4387	2.57072	1.43663	6.1363	6.45807e-12	9.86777e-11
1104	ENSSSCG00000033146	CD163	CD163 molecule [Source:HGNC Symbol;Acc:HGNC:1631]	UP	1.48445	0.235715	6.29766	3.02175e-10	3.17762e-09	47.0581	44.4161	58.3349	37.9719	45.4564	42.5107	56.6532	47.4859	139.591	67.5204	166.274	184.55	181.239	80.4253	110.11	132.816	2.79695	1.55774	6.53034	1.70568e-11	2.45303e-10
1105	ENSSSCG00000035037		salt inducible kinase 1 [Source:NCBI gene;Acc:100621265]	UP	3.31136	0.52591	6.29645	3.04541e-10	3.19845e-09	26.3525	24.9841	26.7767	22.5779	22.2644	23.2797	14.9087	23.0206	99.0988	213.172	263.511	800.079	29.7271	103.737	90.8121	228.591	9.92986	3.37929	7.00741	8.35787e-12	1.25835e-10
1106	ENSSSCG00000009778	RILPL2	Rab interacting lysosomal protein like 2 [Source:HGNC Symbol;Acc:HGNC:28787]	UP	1.36601	0.21707	6.29297	3.11456e-10	3.26901e-09	17.8821	11.104	12.432	15.394	12.9876	14.1702	14.9087	14.1255	42.6231	21.2207	36.9498	40.1668	38.3575	41.961	34.0545	36.4762	2.58229	1.41212	4.76352	9.47902e-12	1.41292e-10
1107	ENSSSCG00000015276	ETNK2	ethanolamine kinase 2 [Source:HGNC Symbol;Acc:HGNC:25575]	Down	-1.0588	0.168377	-6.28828	3.20996e-10	3.36702e-09	69.646	77.7282	71.7232	69.7862	71.4315	99.1917	71.5619	75.867	40.492	53.0518	39.8669	23.883	29.7271	36.1331	30.6491	36.2576	0.47791	-0.973352	5.84737	4.28512e-08	3.23321e-07
1108	ENSSSCG00000000767	ATP6V1E1	ATPase H+ transporting V1 subunit E1 [Source:HGNC Symbol;Acc:HGNC:857]	UP	1.03747	0.16514	6.28235	3.33497e-10	3.49153e-09	86.5869	86.0562	76.5048	97.4955	82.5637	112.35	81.5011	89.0083	251.477	163.014	140.993	156.325	132.333	220.295	215.679	182.874	2.05457	1.10958	7.10718	3.32446e-09	3.14666e-08
1109	ENSSSCG00000032242	HMGA1	high mobility group AT-hook 1 [Source:HGNC Symbol;Acc:HGNC:5010]	UP	2.15413	0.342941	6.28135	3.35645e-10	3.50959e-09	13.1763	10.1787	11.4757	7.18388	10.2045	13.1581	8.94524	10.6175	19.1804	94.5286	53.48	46.6803	26.8503	54.7824	35.1897	47.2417	4.44942	2.21737	4.94517	3.83913e-13	7.27179e-12
1110	ENSSSCG00000017676	BCAS3	BCAS3 microtubule associated cell migration factor [Source:HGNC Symbol;Acc:HGNC:14347]	Down	-1.2407	0.197571	-6.2798	3.39007e-10	3.54251e-09	73.4106	61.0722	75.5485	42.077	50.0948	72.8756	59.6349	62.1019	29.8362	21.2207	21.392	32.5677	17.2609	29.1396	34.0545	26.4959	0.426652	-1.16867	5.5187	4.99483e-09	4.54455e-08
1111	ENSSSCG00000008701	LRPAP1	LDL receptor related protein associated protein 1 [Source:NCBI gene;Acc:399654]	UP	1.29539	0.206419	6.27552	3.48467e-10	3.62996e-09	137.41	85.1309	98.4999	127.257	107.611	115.386	124.239	113.648	335.657	185.199	190.583	233.402	216.72	403.292	389.357	279.173	2.45647	1.36876	7.63635	2.18811e-10	2.57883e-09
1112	ENSSSCG00000032154	ERF	ETS2 repressor factor [Source:HGNC Symbol;Acc:HGNC:3444]	UP	1.13628	0.181148	6.27266	3.54941e-10	3.69508e-09	43.2935	37.0134	36.3398	35.9194	33.3966	35.4256	32.7992	36.3125	69.2626	80.06	62.2313	87.9327	124.662	69.935	63.5685	79.6646	2.19386	1.20414	5.90546	1.58843e-10	1.91182e-09
1113	ENSSSCG00000017617	SCPEP1	serine carboxypeptidase 1 [Source:HGNC Symbol;Acc:HGNC:29507]	UP	1.08387	0.173105	6.26133	3.81699e-10	3.96866e-09	152.468	95.3096	103.281	93.3904	90.9129	98.1796	126.227	108.538	263.198	136.97	247.953	226.888	195.623	272.747	269.031	230.344	2.12224	1.15752	7.42416	2.72485e-09	2.63061e-08
1114	ENSSSCG00000001657	CUL7	cullin 7 [Source:HGNC Symbol;Acc:HGNC:21024]	Down	-1.12689	0.180037	-6.25923	3.86872e-10	4.01742e-09	122.351	114.742	102.325	174.466	112.25	132.593	106.349	123.582	45.8199	66.5559	59.3142	67.3065	75.7561	36.1331	43.1358	56.2888	0.455477	-1.04763	6.51009	6.15831e-08	4.50997e-07
1115	ENSSSCG00000026098	CMYA5	cardiomyopathy associated 5 [Source:HGNC Symbol;Acc:HGNC:14305]	Down	-1.67761	0.268172	-6.25572	3.95673e-10	4.10369e-09	31.9995	40.7148	40.165	16.4203	33.3966	27.3283	39.7566	32.8259	14.9181	9.64578	12.6407	8.68471	7.6715	6.9935	11.3515	10.2723	0.312932	-1.57895	4.55503	4.7803e-11	6.30256e-10
1116	ENSSSCG00000003861	ORC1	origin recognition complex subunit 1 [Source:HGNC Symbol;Acc:HGNC:8487]	Down	-1.92197	0.307323	-6.2539	4.00326e-10	4.14677e-09	16.9409	31.4614	17.2136	41.0507	31.5412	31.377	24.8479	27.7761	8.52463	9.64578	5.83418	4.34236	5.75363	10.4903	6.81091	7.34311	0.264368	-1.80179	4.29644	2.52252e-11	3.52359e-10
1117	ENSSSCG00000020717	FAM160A1	family with sequence similarity 160 member A1 [Source:HGNC Symbol;Acc:HGNC:34237]	Down	-2.15914	0.345309	-6.2528	4.03163e-10	4.17096e-09	31.0584	30.5361	25.8204	85.1802	30.6135	44.5351	27.8296	39.3676	9.59021	10.6104	10.696	4.34236	6.71256	11.6558	7.94606	8.79334	0.223365	-2.06848	4.69391	2.15593e-11	3.05302e-10
1118	ENSSSCG00000016634	CAV1	caveolin 1 [Source:NCBI gene;Acc:404693]	UP	1.20049	0.192072	6.25021	4.099e-10	4.23801e-09	47.0581	54.5948	65.9854	52.3397	54.7332	50.608	67.5863	56.1294	152.378	91.6349	207.114	127.014	96.8527	106.068	121.461	128.932	2.29705	1.27859	6.56494	2.56712e-10	2.98909e-09
1119	ENSSSCG00000010517	PGAM1	phosphoglycerate mutase 1 [Source:HGNC Symbol;Acc:HGNC:8888]	UP	1.21464	0.194421	6.2475	4.17073e-10	4.30147e-09	127.057	160.083	141.534	153.94	141.008	177.128	142.13	148.983	433.691	237.286	271.29	255.113	256.036	452.246	516.494	346.022	2.32257	1.29095	7.96629	4.00462e-10	4.48195e-09
1120	ENSSSCG00000008089	CKAP2L	cytoskeleton associated protein 2 like [Source:HGNC Symbol;Acc:HGNC:26877]	Down	-1.96293	0.31421	-6.2472	4.17883e-10	4.30715e-09	17.8821	25.9094	15.301	37.9719	25.9751	24.2919	23.854	24.455	10.6558	5.78747	5.83418	3.25677	6.71256	5.82792	5.67576	6.25006	0.255574	-1.84484	4.11373	2.36714e-11	3.32919e-10
1121	ENSSSCG00000029783	MKX	mohawk homeobox [Source:HGNC Symbol;Acc:HGNC:23729]	Down	-1.29903	0.208032	-6.24439	4.25457e-10	4.37436e-09	75.293	83.2802	70.7669	146.756	97.4066	96.1553	100.385	95.7205	35.1641	38.5831	28.1986	61.8786	30.686	43.1266	35.1897	38.9752	0.407177	-1.21664	6.09701	3.25303e-09	3.0826e-08
1122	ENSSSCG00000000217	RACGAP1	Rac GTPase activating protein 1 [Source:HGNC Symbol;Acc:HGNC:9804]	Down	-1.46393	0.234502	-6.24272	4.30036e-10	4.41871e-09	48.9404	72.1762	42.0776	112.889	65.8654	69.8391	70.568	68.908	25.5739	31.8311	20.4196	17.3694	22.0556	32.6363	24.9733	24.9799	0.362511	-1.39336	5.59769	5.23012e-10	5.71731e-09
1123	ENSSSCG00000004588	CCNB2	cyclin B2 [Source:HGNC Symbol;Acc:HGNC:1580]	Down	-1.67316	0.268121	-6.24034	4.36623e-10	4.48362e-09	21.6467	33.3121	21.0388	48.2346	32.4689	29.3527	30.8114	30.9807	11.7214	11.5749	7.77891	6.51354	9.58938	11.6558	9.08121	9.70217	0.313168	-1.60687	4.46849	3.97706e-11	5.33335e-10
1124	ENSSSCG00000017296	ACE	angiotensin I converting enzyme (peptidyl-dipeptidase A) 1 [Source:NCBI gene;Acc:613133]	UP	1.67312	0.268211	6.23808	4.42977e-10	4.54605e-09	34.823	21.2827	38.2524	23.6042	23.1921	28.3405	37.7688	29.6091	145.984	43.406	75.8444	75.9912	73.8382	114.227	132.813	94.5863	3.1945	1.74118	5.99946	2.31977e-12	3.81394e-11
1125	ENSSSCG00000009364	FREM2	FRAS1 related extracellular matrix 2 [Source:HGNC Symbol;Acc:HGNC:25396]	Down	-2.25563	0.361787	-6.23468	4.52716e-10	4.64026e-09	86.5869	150.83	103.281	213.464	203.162	257.089	180.893	170.758	46.8855	16.3978	35.9775	17.3694	15.343	41.961	77.1903	35.8749	0.210092	-2.16939	6.69212	3.41781e-11	4.62487e-10
1126	ENSSSCG00000003229	ETFB	electron transfer flavoprotein subunit beta [Source:HGNC Symbol;Acc:HGNC:3482]	UP	1.51155	0.242468	6.23403	4.54592e-10	4.65376e-09	19.7644	21.2827	18.1699	28.7355	20.409	25.304	17.8905	21.6509	66.0659	28.9373	44.7287	80.3336	62.331	62.9415	87.4067	61.8207	2.85534	1.58774	5.43975	8.59477e-12	1.29165e-10
1127	ENSSSCG00000007940		chromosome 3 C16orf96 homolog [Source:NCBI gene;Acc:100738369]	Down	-1.92698	0.309331	-6.22951	4.67897e-10	4.78204e-09	22.5879	16.656	20.0825	26.683	17.626	23.2797	15.9027	20.4025	5.32789	6.75204	6.80655	5.42795	5.75363	2.33117	4.54061	5.27712	0.25865	-1.81585	3.8972	3.05838e-12	4.93938e-11
1128	ENSSSCG00000005298	C9orf131	chromosome 9 open reading frame 131 [Source:HGNC Symbol;Acc:HGNC:31418]	Down	-5.21934	0.838188	-6.22694	4.75647e-10	4.85434e-09	6.58813	8.32802	7.65048	5.13134	8.34914	7.08512	6.95741	7.15566	0	0	0	0	0	0	0	0	0	-4.49868	2.54138	4.3021e-13	8.07429e-12
1129	ENSSSCG00000008601	SDC1	syndecan 1 [Source:HGNC Symbol;Acc:HGNC:10658]	UP	2.73753	0.439707	6.22581	4.79059e-10	4.8784e-09	31.9995	22.2081	32.5145	14.3678	38.035	36.4378	33.7931	29.908	53.2789	159.155	46.6735	376.699	196.582	419.61	145.299	199.614	6.67428	2.81324	6.87253	4.22234e-12	6.66853e-11
1130	ENSSSCG00000032652	SLFN11	schlafen family member 11 [Source:HGNC Symbol;Acc:HGNC:26633]	Down	-2.36931	0.380711	-6.2234	4.86507e-10	4.94695e-09	16.9409	24.9841	16.2573	21.5516	12.0599	13.1581	18.8844	17.6909	2.13116	2.89373	6.80655	2.17118	2.87681	3.49675	3.40545	3.39738	0.192041	-2.30439	3.63164	5.58048e-13	1.02973e-11
1131	ENSSSCG00000029326	CCNB1	cyclin B1 [Source:NCBI gene;Acc:397662]	Down	-1.5708	0.25248	-6.22147	4.92531e-10	5.00514e-09	43.2935	77.7282	42.0776	97.4955	65.8654	65.7904	67.5863	65.691	30.9018	22.1853	16.5302	13.0271	16.3019	33.8019	22.703	22.2073	0.338057	-1.48618	5.50606	3.03039e-10	3.45991e-09
1132	ENSSSCG00000022504	CDON	cell adhesion associated, oncogene regulated [Source:HGNC Symbol;Acc:HGNC:17104]	Down	-1.01381	0.163008	-6.21944	4.98944e-10	5.06721e-09	232.467	249.841	220.908	334.563	212.439	330.977	279.29	265.784	149.181	123.466	105.015	102.045	189.87	116.558	133.948	131.441	0.49454	-0.939127	7.63003	3.89993e-07	2.42049e-06
1133	ENSSSCG00000038477		fibrous sheath-interacting protein 2-like [Source:NCBI gene;Acc:100626097]	Down	-1.638	0.263536	-6.21547	5.11714e-10	5.18739e-09	24.4702	44.4161	29.6456	23.6042	24.1197	24.2919	23.854	27.7717	8.52463	8.6812	9.72364	9.7703	8.63044	8.15909	9.08121	8.93864	0.321862	-1.534	4.34444	1.50754e-10	1.82784e-09
1134	ENSSSCG00000011752	FNDC3B	fibronectin type III domain containing 3B [Source:HGNC Symbol;Acc:HGNC:24670]	Down	-1.23977	0.199562	-6.21249	5.21511e-10	5.28348e-09	1000.46	613.498	592.912	1361.86	715.243	1052.65	900.488	891.014	275.985	418.627	451.177	333.276	289.599	453.412	418.871	377.278	0.423425	-1.16642	9.29247	4.09703e-08	3.09982e-07
1135	ENSSSCG00000001487	KLHL31	kelch like family member 31 [Source:HGNC Symbol;Acc:HGNC:21353]	Down	-3.80474	0.61254	-6.21141	5.25097e-10	5.31548e-09	31.9995	60.1468	9.5631	165.229	112.25	93.1188	22.8601	70.7381	8.52463	2.89373	1.94473	1.08559	2.87681	12.8214	5.67576	5.11752	0.0723446	-3.68127	5.30303	1.34532e-11	1.97309e-10
1136	ENSSSCG00000003072	ZNF283	zinc finger protein 283 [Source:HGNC Symbol;Acc:HGNC:13077]	Down	-1.15238	0.185529	-6.21135	5.2531e-10	5.31548e-09	39.5288	36.0881	44.9466	34.8931	42.6734	37.4499	40.7505	39.4758	15.9837	12.5395	18.4749	19.5406	17.2609	19.8149	21.5679	17.8832	0.453017	-1.06769	4.93237	5.34736e-09	4.8279e-08
1137	ENSSSCG00000003990		zinc finger protein 671 [Source:NCBI gene;Acc:106510597]	Down	-1.21775	0.196138	-6.20863	5.34479e-10	5.3984e-09	38.5876	37.9388	37.2961	34.8931	32.4689	36.4378	41.7445	37.0524	11.7214	12.5395	19.4473	18.455	21.0966	12.8214	14.757	15.834	0.427342	-1.11396	4.82471	2.67696e-09	2.58894e-08
1138	ENSSSCG00000015543	CACNA1E	calcium voltage-gated channel subunit alpha1 E [Source:HGNC Symbol;Acc:HGNC:1392]	Down	-2.66597	0.429404	-6.20853	5.3481e-10	5.39846e-09	35.7642	26.8347	17.2136	100.574	48.2395	47.5715	39.7566	45.1363	12.7869	4.82289	5.83418	2.17118	3.83575	10.4903	10.2164	7.16537	0.158749	-2.56856	4.80402	4.17115e-12	6.59403e-11
1139	ENSSSCG00000004521	MRO	maestro [Source:HGNC Symbol;Acc:HGNC:24121]	UP	8.43352	1.35884	6.20643	5.4203e-10	5.46802e-09	0	0.925336	0.95631	0	0.927682	0	0	0.401333	9.59021	24.1144	0.972364	530.853	289.599	18.6493	141.894	145.096	361.536	8.13396	6.23384	4.03411e-13	7.62354e-12
1140	ENSSSCG00000017254	MAP2K6	mitogen-activated protein kinase kinase 6 [Source:HGNC Symbol;Acc:HGNC:6846]	Down	-2.50105	0.403093	-6.20464	5.48207e-10	5.52698e-09	16.9409	13.88	13.3883	28.7355	15.7706	14.1702	15.9027	16.9698	3.19674	0.964578	3.88946	2.17118	2.87681	4.66234	3.40545	3.02379	0.178187	-2.44293	3.57267	3.6877e-13	7.0011e-12
1141	ENSSSCG00000011624	MCM2	minichromosome maintenance complex component 2 [Source:HGNC Symbol;Acc:HGNC:6944]	Down	-1.71169	0.27589	-6.20425	5.49591e-10	5.53757e-09	61.1755	111.04	65.0291	177.544	132.659	112.35	95.4159	107.888	41.5576	45.3352	28.1986	18.455	21.0966	44.2922	31.7842	32.9599	0.305502	-1.64107	6.15819	7.93451e-11	1.00812e-09
1142	ENSSSCG00000006243	PENK	proenkephalin [Source:HGNC Symbol;Acc:HGNC:8831]	UP	3.75734	0.606422	6.19592	5.79455e-10	5.83141e-09	2.82349	3.70134	6.69417	1.02627	4.63841	4.04864	5.96349	4.12797	11.7214	150.474	70.9826	96.6174	27.8092	12.8214	20.4327	55.837	13.5265	3.72968	5.00613	3.12337e-12	5.03e-11
1143	ENSSSCG00000039658		cerebral dopamine neurotrophic factor [Source:NCBI gene;Acc:100511096]	UP	1.48898	0.240549	6.18992	6.01941e-10	6.04293e-09	45.1758	41.6401	35.3835	34.8931	40.818	46.5594	34.787	39.8938	114.017	101.281	88.4851	207.348	132.333	65.2727	74.92	111.951	2.80622	1.55515	6.28701	1.09132e-11	1.61208e-10
1144	ENSSSCG00000037215	ZNF3	zinc finger protein 3 [Source:HGNC Symbol;Acc:HGNC:13089]	Down	-1.00542	0.162431	-6.18983	6.02293e-10	6.04293e-09	57.4109	53.6695	54.5097	52.3397	45.4564	54.6567	51.6836	52.8181	20.246	28.9373	30.1433	21.7118	35.4807	24.4773	21.5679	26.0806	0.493782	-0.929569	5.36609	6.51797e-08	4.75641e-07
1145	ENSSSCG00000035142		zinc finger protein 525-like [Source:NCBI gene;Acc:100519853]	Down	-1.45877	0.235722	-6.18852	6.07316e-10	6.08231e-09	22.5879	29.6107	33.4708	25.6567	29.6858	27.3283	31.8053	28.5922	9.59021	9.64578	12.6407	8.68471	15.343	6.9935	9.08121	10.2827	0.359634	-1.38826	4.41725	9.34999e-11	1.169e-09
1146	ENSSSCG00000006002	CCN3	cellular communication network factor 3 [Source:HGNC Symbol;Acc:HGNC:7885]	UP	2.849	0.460624	6.18509	6.20653e-10	6.21214e-09	2.82349	0.925336	3.82524	2.05254	1.85536	3.03648	1.98783	2.35804	18.1148	16.3978	23.3367	7.59912	8.63044	23.3117	21.5679	16.9941	7.20687	2.88073	3.51916	1.97651e-14	4.66225e-13
1147	ENSSSCG00000012902	CDK2AP2	cyclin dependent kinase 2 associated protein 2 [Source:HGNC Symbol;Acc:HGNC:30833]	UP	1.2478	0.201798	6.18345	6.27169e-10	6.27358e-09	18.8232	14.8054	14.3446	23.6042	17.626	18.2189	11.927	17.0499	44.7543	39.5477	37.9222	30.3965	34.5218	53.6169	43.1358	40.5564	2.37869	1.3163	4.93022	3.12116e-11	4.27268e-10
1148	ENSSSCG00000016204	IHH	Indian hedgehog signaling molecule [Source:HGNC Symbol;Acc:HGNC:5956]	Down	-2.59123	0.419379	-6.17872	6.46215e-10	6.45244e-09	136.469	218.379	192.218	209.359	311.701	224.7	202.759	213.655	47.951	22.1853	28.1986	39.0812	0.958938	65.2727	45.4061	35.5791	0.166526	-2.50851	6.95658	9.56549e-12	1.42451e-10
1149	ENSSSCG00000012634	DOCK11	dedicator of cytokinesis 11 [Source:HGNC Symbol;Acc:HGNC:23483]	Down	-1.17746	0.190574	-6.17851	6.47079e-10	6.45331e-09	48.9404	40.7148	31.5582	40.0245	36.1796	40.4864	47.708	40.8017	20.246	14.4687	21.392	20.6262	18.2198	15.1526	15.8921	17.9996	0.441149	-1.10739	4.9596	3.41753e-09	3.22546e-08
1150	ENSSSCG00000009482	SPRY2	sprouty RTK signaling antagonist 2 [Source:HGNC Symbol;Acc:HGNC:11270]	UP	2.32144	0.375971	6.17452	6.63634e-10	6.61445e-09	9.41162	9.25336	15.301	8.21014	10.2045	11.1338	10.9331	10.6353	77.7872	49.1935	29.1709	118.329	21.0966	39.6298	37.46	53.2382	5.00578	2.38823	5.07564	7.46558e-13	1.35776e-11
1151	ENSSSCG00000014871	TSKU	tsukushi, small leucine rich proteoglycan [Source:HGNC Symbol;Acc:HGNC:28850]	UP	2.44262	0.395707	6.17279	6.70946e-10	6.68332e-09	36.7053	28.6854	24.8641	29.7618	26.9028	35.4256	27.8296	30.0249	177.952	73.3079	64.176	188.893	53.7005	167.844	417.736	163.373	5.44123	2.50951	6.62905	7.06333e-12	1.06932e-10
1152	ENSSSCG00000040172	THSD7B	thrombospondin type 1 domain containing 7B [Source:HGNC Symbol;Acc:HGNC:29348]	Down	-3.54015	0.57359	-6.17192	6.74658e-10	6.71626e-09	14.1174	9.25336	10.5194	19.4991	13.9152	17.2067	12.9209	13.9189	3.19674	0	0.972364	1.08559	1.91788	0	1.13515	1.18682	0.0852667	-3.30885	3.24818	1.17392e-16	3.79184e-15
1153	ENSSSCG00000000869	UTP20	UTP20 small subunit processome component [Source:HGNC Symbol;Acc:HGNC:17897]	Down	-1.06347	0.172515	-6.16452	7.06968e-10	7.02528e-09	84.7046	105.488	102.325	99.548	109.466	112.35	98.3977	101.754	40.492	67.5204	67.0931	57.5362	37.3986	37.2987	31.7842	48.4462	0.47611	-0.9946	6.25084	5.75783e-08	4.24885e-07
1154	ENSSSCG00000036274		UDP glucuronosyltransferase 1 family, polypeptide A6 [Source:NCBI gene;Acc:100152603]	UP	7.02512	1.14143	6.15468	7.52276e-10	7.45323e-09	0	0	0	0	0	0	0	0	8.52463	8.6812	0.972364	5.42795	22.0556	47.7889	69.2443	23.2421	#DIV/0!	6.20171	3.72674	2.28225e-12	3.76731e-11
1155	ENSSSCG00000005987	TBC1D31	TBC1 domain family member 31 [Source:HGNC Symbol;Acc:HGNC:30888]	Down	-1.19052	0.193446	-6.15427	7.54222e-10	7.46806e-09	33.8818	53.6695	43.9902	57.471	55.6609	35.4256	47.708	46.8296	18.1148	25.079	21.392	17.3694	23.0145	19.8149	18.1624	20.421	0.436071	-1.11551	5.14184	6.77704e-09	6.02278e-08
1156	ENSSSCG00000007872	XYLT1	xylosyltransferase 1 [Source:HGNC Symbol;Acc:HGNC:15516]	Down	-1.8767	0.304964	-6.15385	7.56238e-10	7.48356e-09	21.6467	20.3574	20.0825	17.4466	17.626	24.2919	16.8966	19.7639	4.26231	5.78747	3.88946	7.59912	2.87681	6.9935	6.81091	5.45994	0.276258	-1.74746	3.8626	2.03466e-11	2.88627e-10
1157	ENSSSCG00000029621	BMPR1B	bone morphogenetic protein receptor type 1B [Source:HGNC Symbol;Acc:HGNC:1077]	UP	2.21806	0.360511	6.15253	7.62576e-10	7.54178e-09	64.9402	69.4002	60.2475	136.494	69.5762	170.043	71.5619	91.7518	473.117	672.311	563.971	565.592	111.237	234.282	365.519	426.576	4.64923	2.28799	8.03822	9.35494e-12	1.39569e-10
1158	ENSSSCG00000015754	MCPH1	microcephalin 1 [Source:HGNC Symbol;Acc:HGNC:6954]	Down	-1.22388	0.199118	-6.1465	7.92113e-10	7.8153e-09	36.7053	31.4614	32.5145	44.1295	32.4689	45.5472	40.7505	37.6539	15.9837	16.3978	16.5302	18.455	19.1788	12.8214	12.4867	15.9791	0.424367	-1.14132	4.83912	3.08633e-09	2.94045e-08
1159	ENSSSCG00000001396		MHC class I antigen 8 [Source:NCBI gene;Acc:100135036]	UP	1.33897	0.217987	6.14243	8.12669e-10	8.00385e-09	29.176	14.8054	22.9514	22.5779	21.3367	15.1824	19.8783	20.844	53.2789	33.7602	46.6735	47.7659	46.9879	71.1006	71.5146	53.0117	2.54326	1.41847	5.26819	3.63973e-11	4.90097e-10
1160	ENSSSCG00000003931	KIF2C	kinesin family member 2C [Source:HGNC Symbol;Acc:HGNC:6393]	Down	-1.72637	0.281176	-6.13984	8.26037e-10	8.12587e-09	25.4114	36.0881	21.0388	58.4973	31.5412	34.4135	31.8053	34.1136	11.7214	12.5395	8.75128	5.42795	10.5483	11.6558	11.3515	10.2851	0.301495	-1.62111	4.58399	2.75158e-10	3.17687e-09
1161	ENSSSCG00000027019	CACNA2D3	calcium voltage-gated channel auxiliary subunit alpha2delta 3 [Source:HGNC Symbol;Acc:HGNC:15460]	Down	-3.04516	0.496072	-6.13855	8.32775e-10	8.18731e-09	8.47046	9.25336	15.301	15.394	20.409	18.2189	16.8966	14.849	2.13116	0.964578	0.972364	3.25677	0.958938	1.16558	3.40545	1.83641	0.123672	-2.83789	3.3736	2.15148e-14	5.03164e-13
1162	ENSSSCG00000008796	RBM47	RNA binding motif protein 47 [Source:HGNC Symbol;Acc:HGNC:30358]	UP	2.42757	0.395515	6.13775	8.36991e-10	8.21904e-09	21.6467	11.104	8.60679	16.4203	12.0599	17.2067	11.927	14.1388	52.2134	14.4687	49.5906	119.415	124.662	67.6039	104.434	76.0553	5.3792	2.48672	5.55614	2.88641e-12	4.68003e-11
1163	ENSSSCG00000037762	TBX1	T-box transcription factor 1 [Source:HGNC Symbol;Acc:HGNC:11592]	UP	2.32159	0.378379	6.13561	8.48329e-10	8.32545e-09	4.70581	2.77601	4.78155	4.10507	5.56609	3.03648	4.96958	4.27723	15.9837	12.5395	28.1986	14.1127	15.343	34.9675	29.5139	21.5227	5.03193	2.31475	3.87362	2.0546e-12	3.42593e-11
1164	ENSSSCG00000005130	ELAVL2	ELAV like RNA binding protein 2 [Source:HGNC Symbol;Acc:HGNC:3313]	Down	-2.27252	0.370601	-6.13197	8.6796e-10	8.50806e-09	26.3525	23.1334	27.733	10.2627	19.4813	23.2797	45.7201	25.1375	5.32789	8.6812	3.88946	4.34236	4.79469	4.66234	4.54061	5.17693	0.205944	-2.16713	4.0925	1.77191e-11	2.53542e-10
1165	ENSSSCG00000021325	MCFD2	multiple coagulation factor deficiency 2 [Source:HGNC Symbol;Acc:HGNC:18451]	UP	1.18395	0.193228	6.12724	8.94157e-10	8.75452e-09	59.2932	68.4749	65.0291	56.4447	63.0824	70.8512	78.5193	65.9564	149.181	92.5995	100.153	140.041	155.348	192.321	221.355	150.143	2.27639	1.26182	6.78145	7.49787e-10	7.98397e-09
1166	ENSSSCG00000028076	ZBTB7C	zinc finger and BTB domain containing 7C [Source:HGNC Symbol;Acc:HGNC:31700]	UP	3.45264	0.563548	6.12661	8.97727e-10	8.78429e-09	2.82349	1.85067	2.86893	3.0788	2.78305	3.03648	1.98783	2.63275	41.5576	21.2207	10.696	10.8559	7.6715	51.2857	59.0279	28.9022	10.9779	3.44586	4.10381	1.46144e-12	2.50026e-11
1167	ENSSSCG00000011207	SGO1	shugoshin 1 [Source:HGNC Symbol;Acc:HGNC:25088]	Down	-2.20417	0.36033	-6.11707	9.53086e-10	9.30954e-09	13.1763	22.2081	11.4757	30.788	22.2644	19.2311	20.8722	20.0022	4.26231	4.82289	3.88946	2.17118	3.83575	6.9935	4.54061	4.35939	0.217945	-2.05337	3.82194	1.25771e-11	1.84955e-10
1168	ENSSSCG00000015600	DTL	denticleless E3 ubiquitin protein ligase homolog [Source:HGNC Symbol;Acc:HGNC:30288]	Down	-2.19383	0.358674	-6.11649	9.56587e-10	9.33824e-09	12.2351	25.9094	13.3883	30.788	26.9028	21.2554	17.8905	21.1956	5.32789	5.78747	4.86182	2.17118	2.87681	5.82792	5.67576	4.64698	0.219242	-2.14475	3.88299	4.30292e-12	6.78278e-11
1169	ENSSSCG00000000475	IRAK3	interleukin 1 receptor associated kinase 3 [Source:HGNC Symbol;Acc:HGNC:17020]	Down	-2.16488	0.354494	-6.10696	1.01549e-09	9.88423e-09	16.9409	17.5814	20.0825	13.3415	15.7706	14.1702	18.8844	16.6816	5.32789	1.92916	3.88946	2.17118	5.75363	3.49675	3.40545	3.7105	0.22243	-2.04198	3.60801	2.15564e-12	3.57267e-11
1170	ENSSSCG00000003128	LIG1	DNA ligase 1 [Source:HGNC Symbol;Acc:HGNC:6598]	Down	-1.17244	0.192007	-6.10622	1.02017e-09	9.92392e-09	45.1758	70.3255	47.8155	86.2065	72.3592	56.681	55.6593	62.0318	27.705	30.8665	34.0327	19.5406	26.8503	27.974	24.9733	27.4204	0.442037	-1.09356	5.5348	1.65361e-08	1.35935e-07
1171	ENSSSCG00000015200	ESAM	endothelial cell adhesion molecule [Source:HGNC Symbol;Acc:HGNC:17474]	UP	1.53504	0.251544	6.10248	1.04434e-09	1.01412e-08	12.2351	11.104	12.432	13.3415	10.2045	11.1338	9.93916	11.4843	50.0822	25.079	28.1986	28.2253	22.0556	40.7954	39.7303	33.4523	2.91288	1.62206	4.59158	6.747e-12	1.02616e-10
1172	ENSSSCG00000014979	CEP126	centrosomal protein 126 [Source:HGNC Symbol;Acc:HGNC:29264]	Down	-1.37664	0.22563	-6.10131	1.05201e-09	1.02038e-08	29.176	42.5654	44.9466	42.077	35.2519	25.304	36.7749	36.5851	13.8525	14.4687	15.5578	11.9415	21.0966	11.6558	9.08121	13.9506	0.381319	-1.31602	4.76261	4.78536e-10	5.28737e-09
1173	ENSSSCG00000004101	LRP11	LDL receptor related protein 11 [Source:HGNC Symbol;Acc:HGNC:16936]	UP	2.12262	0.34792	6.10089	1.05482e-09	1.02251e-08	18.8232	19.4321	17.2136	25.6567	35.2519	37.4499	30.8114	26.377	197.132	90.6703	122.518	187.807	33.5628	68.7694	103.299	114.823	4.35314	2.18668	6.18439	3.34592e-12	5.35641e-11
1174	ENSSSCG00000015996	RBM45	RNA binding motif protein 45 [Source:HGNC Symbol;Acc:HGNC:24468]	Down	-1.28434	0.210579	-6.0991	1.06666e-09	1.03338e-08	26.3525	35.1628	42.0776	27.7092	33.3966	34.4135	36.7749	33.6982	12.7869	16.3978	15.5578	13.0271	14.3841	10.4903	13.6218	13.7523	0.408101	-1.18361	4.67203	1.70995e-09	1.70901e-08
1175	ENSSSCG00000026326	CCNF	cyclin F [Source:HGNC Symbol;Acc:HGNC:1591]	Down	-1.76587	0.289539	-6.09891	1.06792e-09	1.034e-08	31.0584	40.7148	21.9951	72.865	38.035	33.4013	36.7749	39.2635	12.7869	10.6104	9.72364	7.59912	11.5073	16.3182	12.4867	11.576	0.294829	-1.70702	4.75689	1.53823e-10	1.85935e-09
1176	ENSSSCG00000000531	BICD1	BICD cargo adaptor 1 [Source:HGNC Symbol;Acc:HGNC:1049]	Down	-1.20378	0.19739	-6.09851	1.07064e-09	1.03604e-08	31.9995	40.7148	33.4708	37.9719	38.035	36.4378	43.7323	37.4803	17.0493	13.5041	21.392	10.8559	13.4251	17.4838	20.4327	16.3061	0.435059	-1.13324	4.84386	2.79329e-09	2.68564e-08
1177	ENSSSCG00000024481	PDE4DIP	phosphodiesterase 4D interacting protein [Source:HGNC Symbol;Acc:HGNC:15580]	Down	-1.35469	0.222146	-6.09818	1.07281e-09	1.03753e-08	154.351	167.486	177.874	177.544	179.97	188.262	152.069	171.079	52.2134	55.9455	86.5404	47.7659	129.457	52.4513	42.0006	66.6248	0.389438	-1.27522	6.89847	9.50355e-09	8.20629e-08
1178	ENSSSCG00000006018	TRPS1	transcriptional repressor GATA binding 1 [Source:HGNC Symbol;Acc:HGNC:12340]	Down	-1.44251	0.236654	-6.09543	1.09141e-09	1.0549e-08	76.2341	57.3708	93.7184	43.1033	42.6734	46.5594	56.6532	59.4732	19.1804	15.4332	32.088	22.7974	21.0966	23.3117	19.2976	21.8864	0.368005	-1.36654	5.40131	1.36355e-09	1.38383e-08
1179	ENSSSCG00000002452	LGMN	legumain [Source:HGNC Symbol;Acc:HGNC:9472]	UP	1.57485	0.258386	6.09492	1.09491e-09	1.05767e-08	243.761	116.592	111.888	138.546	145.646	136.642	182.88	153.708	530.658	218.959	376.305	440.749	301.106	691.191	648.172	458.163	2.98074	1.64912	8.27537	8.57985e-11	1.08259e-09
1180	ENSSSCG00000034978	PNPLA7	patatin like phospholipase domain containing 7 [Source:HGNC Symbol;Acc:HGNC:24768]	Down	-1.12683	0.184943	-6.09285	1.10919e-09	1.07085e-08	40.47	37.9388	38.2524	51.3134	43.6011	44.5351	35.781	41.6988	12.7869	19.2916	24.3091	20.6262	18.2198	17.4838	20.4327	19.0214	0.456163	-1.04663	5.00646	1.12608e-08	9.59765e-08
1181	ENSSSCG00000012583	ACSL4	acyl-CoA synthetase long chain family member 4 [Source:HGNC Symbol;Acc:HGNC:3571]	UP	2.86558	0.470327	6.09275	1.10985e-09	1.07086e-08	236.232	69.4002	101.369	128.284	78.853	104.253	288.236	143.804	819.43	694.496	306.295	1550.22	215.761	1916.22	1834.41	1048.12	7.28854	2.94121	9.24229	3.19919e-11	4.3686e-10
1182	ENSSSCG00000037914	IL17RB	interleukin 17 receptor B [Source:HGNC Symbol;Acc:HGNC:18015]	Down	-1.7657	0.289847	-6.09184	1.11622e-09	1.07575e-08	19.7644	20.3574	24.8641	16.4203	19.4813	22.2675	21.8661	20.7173	4.26231	7.71662	7.77891	6.51354	7.6715	3.49675	4.54061	5.99718	0.289477	-1.66198	3.94822	1.87608e-11	2.67516e-10
1183	ENSSSCG00000009729	ZNF84	zinc finger protein 84 [Source:HGNC Symbol;Acc:HGNC:13159]	Down	-1.08685	0.178449	-6.0905	1.12559e-09	1.0829e-08	57.4109	48.1175	65.0291	43.1033	45.4564	50.608	58.641	52.6237	21.3116	26.0436	34.0327	23.883	28.7681	17.4838	20.4327	24.5651	0.466806	-1.01987	5.33202	2.8455e-08	2.23201e-07
1184	ENSSSCG00000021749	MCF2L2	MCF.2 cell line derived transforming sequence-like 2 [Source:HGNC Symbol;Acc:HGNC:30319]	Down	-1.88147	0.308955	-6.08978	1.13064e-09	1.08713e-08	17.8821	24.0587	26.7767	16.4203	20.409	16.1946	19.8783	20.2314	4.26231	4.82289	7.77891	7.59912	6.71256	3.49675	3.40545	5.43972	0.268875	-1.77786	3.90437	1.33978e-11	1.96849e-10
1185	ENSSSCG00000032080	ZNF35	zinc finger protein 35 [Source:HGNC Symbol;Acc:HGNC:13099]	Down	-1.05535	0.173352	-6.08792	1.14388e-09	1.09859e-08	44.2346	46.2668	43.0339	50.2871	38.9627	48.5837	42.7384	44.8725	21.3116	24.1144	23.3367	24.9686	24.9324	15.1526	15.8921	21.3869	0.476616	-0.967293	5.12245	5.09913e-08	3.79515e-07
1186	ENSSSCG00000016794	MYO10	myosin X [Source:HGNC Symbol;Acc:HGNC:7593]	Down	-1.45248	0.238602	-6.08745	1.14722e-09	1.10116e-08	242.82	205.425	175.961	364.325	205.945	271.259	246.491	244.604	89.5086	81.0245	69.0378	57.5362	54.6594	152.691	122.596	89.5792	0.366222	-1.37741	7.37984	5.22365e-09	4.73179e-08
1187	ENSSSCG00000005029	RTRAF	RNA transcription, translation and transport factor [Source:NCBI gene;Acc:100154555]	UP	1.21107	0.198991	6.08608	1.15706e-09	1.10996e-08	49.8816	58.2962	56.4223	51.3134	63.0824	62.754	66.5924	58.3346	144.919	136.97	144.882	173.694	183.157	82.7564	77.1903	134.796	2.31073	1.28566	6.62535	5.61805e-10	6.10082e-09
1188	ENSSSCG00000012766	BGN	biglycan [Source:HGNC Symbol;Acc:HGNC:1044]	UP	1.07708	0.177008	6.08493	1.16544e-09	1.11735e-08	189.174	109.19	90.8494	211.411	145.646	129.557	144.118	145.706	318.608	285.515	246.98	284.424	294.394	393.967	328.059	307.421	2.10987	1.14937	7.84013	6.04374e-09	5.40615e-08
1189	ENSSSCG00000011167	ZNF782	zinc finger protein 782 [Source:HGNC Symbol;Acc:HGNC:33110]	Down	-1.24532	0.20477	-6.08155	1.19023e-09	1.13981e-08	31.0584	32.3868	34.4272	31.8143	33.3966	29.3527	34.787	32.4604	10.6558	13.5041	15.5578	13.0271	17.2609	10.4903	14.757	13.6076	0.419205	-1.16635	4.6401	1.41436e-09	1.43186e-08
1190	ENSSSCG00000004113	STXBP5	syntaxin binding protein 5 [Source:HGNC Symbol;Acc:HGNC:19665]	Down	-1.07441	0.176709	-6.08011	1.201e-09	1.14946e-08	61.1755	57.3708	81.2863	68.76	74.2146	68.8269	89.4524	71.5838	29.8362	27.9728	35.0051	37.9956	51.7826	24.4773	29.5139	33.7976	0.472141	-0.993797	5.76299	5.10535e-08	3.79806e-07
1191	ENSSSCG00000017277	PECAM1	platelet and endothelial cell adhesion molecule 1 [Source:HGNC Symbol;Acc:HGNC:8823]	UP	1.45712	0.239721	6.07842	1.21376e-09	1.161e-08	95.9985	65.6988	65.0291	86.2065	69.5762	80.9728	79.5133	77.5707	202.46	115.749	220.727	158.496	147.676	395.133	252.004	213.178	2.74817	1.53405	7.20835	1.24113e-10	1.52166e-09
1192	ENSSSCG00000020884	GPR179	G protein-coupled receptor 179 [Source:HGNC Symbol;Acc:HGNC:31371]	Down	-5.03989	0.829296	-6.07731	1.22212e-09	1.16766e-08	6.58813	10.1787	10.5194	9.23641	7.42146	7.08512	7.95133	8.42579	0	0	0	0	0.958938	0	0	0.136991	0.0162585	-3.98331	2.69092	6.55845e-14	1.42629e-12
1193	ENSSSCG00000023191	LYPLA2	lysophospholipase 2 [Source:HGNC Symbol;Acc:HGNC:6738]	UP	1.18152	0.194427	6.0769	1.22525e-09	1.16998e-08	16.9409	14.8054	16.2573	18.4728	15.7706	16.1946	12.9209	15.9089	34.0985	46.2997	31.1157	36.91	33.5628	33.8019	36.3249	36.0162	2.2639	1.26216	4.7887	1.89462e-11	2.69898e-10
1194	ENSSSCG00000028572		period circadian regulator 3 [Source:NCBI gene;Acc:100627898]	Down	-1.39422	0.229558	-6.0735	1.25149e-09	1.19366e-08	125.175	107.339	131.014	51.3134	89.0575	57.6932	84.4828	92.2964	29.8362	33.7602	28.1986	36.91	46.029	34.9675	36.3249	35.1466	0.380802	-1.31697	6.02629	1.59993e-09	1.60687e-08
1195	ENSSSCG00000015908	TTC21B	tetratricopeptide repeat domain 21B [Source:HGNC Symbol;Acc:HGNC:25660]	Down	-1.25159	0.206138	-6.0716	1.26641e-09	1.20719e-08	63.0579	83.2802	103.281	56.4447	74.2146	74.8999	97.4037	78.9404	29.8362	40.5123	43.7564	31.4821	42.1933	24.4773	18.1624	32.9171	0.416987	-1.16543	5.84279	4.2701e-09	3.93966e-08
1196	ENSSSCG00000014976	ARHGAP42	Rho GTPase activating protein 42 [Source:HGNC Symbol;Acc:HGNC:26545]	Down	-1.24287	0.204763	-6.06982	1.28053e-09	1.21995e-08	73.4106	91.6082	63.1164	92.3641	79.7807	85.0215	95.4159	82.9596	44.7543	37.6185	32.088	23.883	16.3019	40.7954	51.0818	35.2176	0.424515	-1.16458	5.91316	9.42184e-09	8.14002e-08
1197	ENSSSCG00000024065	TMTC2	transmembrane O-mannosyltransferase targeting cadherins 2 [Source:HGNC Symbol;Acc:HGNC:25440]	Down	-1.32369	0.218083	-6.06965	1.28189e-09	1.22055e-08	69.646	57.3708	56.4223	33.8668	43.6011	63.7661	68.5802	56.179	18.1148	23.1499	22.3644	33.6533	14.3841	25.6428	20.4327	22.5346	0.401121	-1.24882	5.3532	4.02923e-09	3.74899e-08
1198	ENSSSCG00000009668	CLU	clusterin [Source:HGNC Symbol;Acc:HGNC:2095]	UP	2.33791	0.385434	6.06566	1.31411e-09	1.2498e-08	335.054	152.68	242.903	101.601	186.464	199.396	206.734	203.547	595.658	589.357	658.29	819.62	365.355	1994.31	2182.9	1029.36	5.05708	2.41426	9.2899	2.9372e-11	4.05121e-10
1199	ENSSSCG00000028529	REM1	RRAD and GEM like GTPase 1 [Source:HGNC Symbol;Acc:HGNC:15922]	UP	1.29868	0.214639	6.05052	1.44375e-09	1.36762e-08	13.1763	12.0294	15.301	8.21014	10.2045	13.1581	13.9148	12.2849	31.9674	26.0436	35.0051	30.3965	30.686	26.8084	30.6491	30.2223	2.46012	1.35544	4.53606	6.18984e-12	9.49321e-11
1200	ENSSSCG00000032115	OSGIN1	oxidative stress induced growth inhibitor 1 [Source:HGNC Symbol;Acc:HGNC:30093]	UP	4.62648	0.764718	6.04992	1.44917e-09	1.37197e-08	1.88232	0.925336	1.91262	1.02627	1.85536	2.02432	1.98783	1.65915	9.59021	27.9728	21.392	186.721	11.5073	11.6558	18.1624	41.0003	24.7116	4.68268	4.5146	8.7715e-12	1.31581e-10
1201	ENSSSCG00000035196	BTBD8	BTB domain containing 8 [Source:HGNC Symbol;Acc:HGNC:21019]	Down	-1.29902	0.214728	-6.04961	1.45199e-09	1.37385e-08	32.9407	39.7894	44.9466	27.7092	32.4689	31.377	46.714	36.5637	11.7214	14.4687	15.5578	16.2838	20.1377	11.6558	13.6218	14.7781	0.404176	-1.21862	4.78034	2.26574e-09	2.21601e-08
1202	ENSSSCG00000035675		methyltransferase like 7A [Source:NCBI gene;Acc:110258456]	UP	1.39205	0.230182	6.04759	1.47033e-09	1.39041e-08	30.1172	21.2827	30.6019	24.6304	21.3367	23.2797	26.8357	25.4406	102.296	37.6185	49.5906	56.4506	59.4541	85.0876	78.3255	66.9746	2.63259	1.44983	5.58565	5.539e-11	7.19895e-10
1203	ENSSSCG00000015311	CYP51A1	cytochrome P450 family 51 subfamily A member 1 [Source:HGNC Symbol;Acc:HGNC:2649]	UP	2.7224	0.450472	6.04343	1.5087e-09	1.42426e-08	34.823	37.9388	43.0339	35.9194	41.7457	42.5107	40.7505	39.5317	375.084	160.12	142.938	57.5362	59.4541	618.925	413.195	261.036	6.6032	2.80041	7.25781	1.85328e-11	2.64495e-10
1204	ENSSSCG00000014272		acyl-CoA synthetase long chain family member 6 [Source:NCBI gene;Acc:100522126]	Down	-1.31079	0.216912	-6.04297	1.51305e-09	1.42675e-08	116.704	138.8	119.539	107.758	96.4789	175.104	106.349	122.962	78.8528	34.7248	49.5906	33.6533	31.6449	57.1136	62.4333	49.7162	0.404322	-1.23309	6.44453	8.8603e-09	7.69531e-08
1205	ENSSSCG00000037793	NIT1	nitrilase 1 [Source:HGNC Symbol;Acc:HGNC:7828]	UP	1.67272	0.276969	6.03939	1.54697e-09	1.45543e-08	25.4114	22.2081	21.0388	29.7618	24.1197	31.377	22.8601	25.2538	61.8036	129.253	96.264	48.8515	35.4807	114.227	77.1903	80.4387	3.18521	1.75289	5.77399	6.40688e-12	9.79865e-11
1206	ENSSSCG00000013400	MICAL2	microtubule associated monooxygenase, calponin and LIM domain containing 2 [Source:HGNC Symbol;Acc:HGNC:24693]	Down	-1.58251	0.262135	-6.037	1.5701e-09	1.47552e-08	164.703	183.216	129.102	424.875	185.536	215.59	157.039	208.58	68.197	93.564	72.9273	53.1939	45.0701	90.9155	63.5685	69.6338	0.333846	-1.51157	7.1181	1.95561e-09	1.93804e-08
1207	ENSSSCG00000001398		MHC class I antigen 7 [Source:NCBI gene;Acc:396650]	UP	1.22512	0.202943	6.03678	1.57224e-09	1.4767e-08	36.7053	30.5361	31.5582	26.683	25.9751	29.3527	30.8114	30.2317	107.623	59.8038	70.9826	70.5633	41.2343	61.7759	84.0012	70.8549	2.34373	1.29197	5.71372	1.29482e-10	1.58394e-09
1208	ENSSSCG00000030510	FBL	fibrillarin [Source:HGNC Symbol;Acc:HGNC:3599]	UP	1.15128	0.190885	6.03129	1.62658e-09	1.52601e-08	24.4702	30.5361	30.6019	43.1033	32.4689	37.4499	27.8296	32.3514	67.1315	101.281	68.0655	66.2209	52.7416	90.9155	55.6224	71.7112	2.21663	1.21731	5.74785	3.13278e-10	3.56259e-09
1209	ENSSSCG00000026977	TRAIP	TRAF interacting protein [Source:HGNC Symbol;Acc:HGNC:30764]	Down	-2.31928	0.384802	-6.02722	1.66807e-09	1.56229e-08	11.2939	20.3574	11.4757	31.8143	17.626	18.2189	19.8783	18.6664	5.32789	3.85831	3.88946	3.25677	2.87681	3.49675	3.40545	3.73021	0.199836	-2.18184	3.72101	1.05746e-11	1.56487e-10
1210	ENSSSCG00000011893	COX17	cytochrome c oxidase copper chaperone COX17 [Source:HGNC Symbol;Acc:HGNC:2264]	UP	1.17029	0.194179	6.02686	1.67171e-09	1.56482e-08	16.9409	22.2081	20.0825	25.6567	24.1197	25.304	18.8844	21.8852	56.4757	52.0872	42.784	37.9956	34.5218	58.2792	63.5685	49.3874	2.25666	1.23006	5.22589	3.13333e-10	3.56259e-09
1211	ENSSSCG00000039731		glutaredoxin [Source:NCBI gene;Acc:397463]	UP	1.84329	0.305936	6.02508	1.69029e-09	1.58031e-08	10.3528	5.55201	6.69417	3.0788	4.63841	4.04864	6.95741	5.90318	19.1804	14.4687	24.3091	24.9686	16.3019	25.6428	24.9733	21.4064	3.62625	1.91603	3.95317	4.8173e-13	8.98992e-12
1212	ENSSSCG00000015604	NEK2	NIMA related kinase 2 [Source:HGNC Symbol;Acc:HGNC:7745]	Down	-1.66502	0.276352	-6.025	1.69111e-09	1.58031e-08	23.5291	31.4614	19.1262	45.1558	26.9028	29.3527	26.8357	28.9091	10.6558	12.5395	7.77891	4.34236	7.6715	10.4903	10.2164	9.09924	0.314754	-1.58187	4.38639	2.97886e-10	3.4058e-09
1213	ENSSSCG00000029156	ZNF865	zinc finger protein 865 [Source:HGNC Symbol;Acc:HGNC:38705]	UP	1.52297	0.252828	6.02372	1.70448e-09	1.5919e-08	10.3528	6.47735	7.65048	8.21014	13.9152	6.07296	10.9331	9.08743	23.4427	26.0436	20.4196	23.883	25.8913	34.9675	29.5139	26.3088	2.89508	1.55876	4.2895	5.37888e-12	8.32713e-11
1214	ENSSSCG00000037865	SOX18	SRY-box transcription factor 18 [Source:HGNC Symbol;Acc:HGNC:11194]	UP	2.61994	0.435284	6.01893	1.75576e-09	1.63703e-08	3.76465	1.85067	2.86893	2.05254	2.78305	2.02432	2.98175	2.61799	24.5083	10.6104	12.6407	10.8559	11.5073	17.4838	26.1085	16.245	6.20514	2.63734	3.48496	2.19939e-13	4.38837e-12
1215	ENSSSCG00000001987	RIPK3	receptor interacting serine/threonine kinase 3 [Source:HGNC Symbol;Acc:HGNC:10021]	UP	1.09557	0.182026	6.01877	1.75752e-09	1.63775e-08	19.7644	19.4321	19.1262	22.5779	20.409	25.304	17.8905	20.6434	36.2297	49.1935	35.0051	57.5362	42.1933	43.1266	45.4061	44.0986	2.13621	1.1656	5.09136	2.7075e-10	3.13038e-09
1216	ENSSSCG00000007395		SYS1 golgi trafficking protein [Source:NCBI gene;Acc:102162899]	UP	1.40429	0.233525	6.01343	1.81642e-09	1.68886e-08	26.3525	22.2081	25.8204	27.7092	26.9028	29.3527	26.8357	26.4545	44.7543	70.4142	44.7287	120.5	80.5508	75.7629	53.3521	70.0091	2.6464	1.47663	5.64588	4.8406e-11	6.37184e-10
1217	ENSSSCG00000031273	IMPG2	interphotoreceptor matrix proteoglycan 2 [Source:HGNC Symbol;Acc:HGNC:18362]	Down	-2.87746	0.478759	-6.01026	1.85231e-09	1.71742e-08	12.2351	13.88	15.301	9.23641	11.1322	14.1702	15.9027	13.1225	1.06558	1.92916	1.94473	2.17118	2.87681	1.16558	1.13515	1.75546	0.133774	-2.75592	3.24431	1.4216e-14	3.4422e-13
1218	ENSSSCG00000002259		A-kinase anchoring protein 13 [Source:NCBI gene;Acc:397631]	Down	-1.04372	0.173706	-6.00855	1.87193e-09	1.73399e-08	249.408	252.617	294.543	260.672	223.571	240.894	250.467	253.167	99.0988	86.812	114.739	160.667	194.664	113.062	89.677	122.674	0.484558	-0.968544	7.5516	5.00434e-07	3.01489e-06
1219	ENSSSCG00000039573	SLPI	secretory leukocyte peptidase inhibitor [Source:NCBI gene;Acc:396886]	UP	4.9437	0.822782	6.00852	1.87227e-09	1.73399e-08	1.88232	0.925336	1.91262	2.05254	1.85536	1.01216	1.98783	1.66117	47.951	244.038	10.696	11.9415	12.4662	23.3117	6.81091	51.0308	30.7198	5.03282	4.83113	3.07525e-11	4.21687e-10
1220	ENSSSCG00000011495	PRICKLE2	prickle planar cell polarity protein 2 [Source:HGNC Symbol;Acc:HGNC:20340]	Down	-1.34204	0.22344	-6.00629	1.89818e-09	1.75701e-08	75.293	65.6988	46.8592	49.2609	48.2395	57.6932	55.6593	56.9577	21.3116	19.2916	32.088	31.4821	27.8092	12.8214	11.3515	22.3079	0.391658	-1.2649	5.36809	4.54626e-09	4.1757e-08
[truncated: 1,575 more rows]

## Sheet: Both DEGs and DSGs
	Both of DEGs and DSGs
No.	Gene_ID	Gene name	Gene description	Gene type
1	ENSSSCG00000000037	ARFGAP3	ADP ribosylation factor GTPase activating protein 3 [Source:NCBI gene;Acc:100523962]	protein_coding
[truncated: 541 more rows]
