# Supplementary material for: Differences in gene expression and variable splicing events of ovaries between large and small litter size in Chinese Xiang pigs
Source: Porcine Health Manag. 2021 Sep 1;7:52. doi: 10.1186/s40813-021-00226-x (PMC8411529; doi:10.1186/s40813-021-00226-x)
Supplement: Supplementary file 5 — Additional file 5: Table S5. The DSG analysis by rMATs. [file 40813_2021_226_MOESM5_ESM.xls]

## Sheet: A3SS.JConly
	Table S5. The DSG analysis by rMATs.
	A3SS.MATS.JunctionCountOnly
No.	Gene_ID	geneSymbol	chr	strand	longExonStart_0base	longExonEnd	shortES	shortEE	flankingES	flankingEE	ID	IJC_SAMPLE_XS							SJC_SAMPLE_XS							IJC_SAMPLE_XL							SJC_SAMPLE_XL							IncFormLen	SkipFormLen	PValue	FDR	IncLevel-XS
1	ENSSSCG00000004570	TPM1	1	-	109014558	109015005	109014558	109014684	109015757	109015871	148	306	283	222	648	262	279	374	625	869	480	1097	966	816	618	358	470	329	320	1007	385	465	337	279	213	393	385	261	458	182	91	0	0	0.197	0.14	0.188	0.228	0.119	0.146
2	ENSSSCG00000008197	SEMA4C	3	+	56758707	56758868	56758710	56758868	56757718	56757831	412	33	20	24	32	17	23	23	53	33	34	69	37	46	33	48	51	32	35	18	23	16	52	49	28	30	33	23	20	93	91	0.00119923	0.00760422	0.379	0.372	0.409	0.312	0.31	0.329
3	ENSSSCG00000005589	NR6A1	1	-	265345143	265345371	265345143	265345368	265347243	265347398	356	6	9	6	3	6	15	2	3	6	10	6	2	2	8	2	1	2	2	3	3	0	0	2	0	2	0	1	1	93	91	0.00103269	0.00670047	0.662	0.595	0.37	0.329	0.746	0.88
4	ENSSSCG00000037185	NA	14	-	108673475	108674461	108673475	108673554	108679352	108679451	227	25	23	18	40	21	21	21	7	1	1	15	6	6	3	16	14	3	14	12	7	14	1	0	2	0	0	1	2	182	91	1.62586e-05	0.000140294	0.641	0.92	0.9	0.571	0.636	0.636
5	ENSSSCG00000013437	TCF3	2	+	76890371	76890533	76890374	76890533	76889921	76889995	284	50	42	53	68	73	46	65	55	46	35	36	63	41	39	69	61	56	90	41	48	35	31	32	23	36	23	28	24	93	91	0.00129685	0.00810048	0.471	0.472	0.597	0.649	0.531	0.523
6	ENSSSCG00000013786	ZNF333	2	-	64600299	64600398	64600299	64600395	64601229	64601353	204	25	19	22	38	31	22	15	9	17	7	13	13	12	2	13	4	12	10	16	12	8	4	3	0	3	1	1	3	93	91	0.00520149	0.0294166	0.731	0.522	0.755	0.741	0.7	0.642
7	ENSSSCG00000000570	C2CD5	5	+	51124339	51126892	51126701	51126892	51114812	51114899	291	46	49	49	46	45	36	65	27	38	29	40	25	29	37	22	19	26	15	24	22	29	20	21	21	25	21	19	31	182	91	0.00847068	0.0469534	0.46	0.392	0.458	0.365	0.474	0.383
8	ENSSSCG00000011769	FXR1	13	+	118894149	118897979	118897887	118897979	118893204	118893405	306	18	32	23	29	21	22	43	121	111	75	137	116	89	126	2	1	1	2	0	1	3	111	129	65	72	49	56	81	182	91	0	0	0.069	0.126	0.133	0.096	0.083	0.11
9	ENSSSCG00000004951	AAGAB	1	-	165132499	165132622	165132499	165132549	165133003	165133108	697	9	12	6	6	9	12	7	33	47	38	67	54	40	33	0	0	0	0	2	0	0	146	158	85	37	73	56	69	163	91	0	0	0.132	0.125	0.081	0.048	0.085	0.143
10	ENSSSCG00000012127	GEMIN8	X	-	10661214	10661855	10661214	10661665	10662307	10662352	699	8	4	1	5	0	4	1	14	13	12	14	16	15	12	0	0	0	0	0	0	0	49	42	24	32	36	19	25	182	91	4.49973e-09	6.03513e-08	0.222	0.133	0.04	0.152	0	0.118
11	ENSSSCG00000036686	CDC42SE2	2	+	133680969	133683878	133681058	133683878	133680403	133680519	182	17	4	8	4	13	7	9	74	44	20	68	101	87	9	2	0	1	2	0	3	0	105	11	86	63	33	87	42	179	91	2.48213e-12	4.15508e-11	0.105	0.044	0.169	0.029	0.061	0.039
12	ENSSSCG00000012001	ROBO1	13	+	176440955	176441291	176441120	176441291	176437951	176438106	241	224	180	170	290	175	227	176	34	15	16	38	32	37	26	81	87	23	43	28	20	32	22	24	11	6	6	2	9	182	91	0.00574765	0.0322871	0.767	0.857	0.842	0.792	0.732	0.754
13	ENSSSCG00000007606	TRRAP	3	+	6015499	6015699	6015553	6015699	6013763	6013854	410	184	203	145	260	197	162	179	38	15	31	47	34	50	31	54	45	41	55	38	58	39	13	15	7	21	12	20	21	144	91	0.00138579	0.0085287	0.754	0.895	0.747	0.778	0.785	0.672
14	ENSSSCG00000015435	NAMPT	9	-	106151227	106151426	106151227	106151331	106153042	106153199	248	9	12	19	6	14	16	16	32	67	60	36	53	49	44	0	1	1	0	1	3	0	142	114	92	64	77	125	69	182	91	0	0	0.123	0.082	0.137	0.077	0.117	0.14
15	ENSSSCG00000011237	NA	13	+	19618348	19620366	19620249	19620366	19617859	19617960	599	25	53	36	58	39	52	49	144	142	85	164	162	145	149	6	6	2	6	8	6	3	213	234	115	93	141	111	93	182	91	0	0	0.08	0.157	0.175	0.15	0.107	0.152
16	ENSSSCG00000007235	TPX2	17	+	35482471	35482659	35482492	35482659	35481480	35481592	939	44	102	37	192	91	66	76	88	76	73	172	87	86	71	13	20	20	13	10	8	28	31	42	24	26	29	9	90	111	91	0.000726972	0.00498751	0.291	0.524	0.294	0.478	0.462	0.386
17	ENSSSCG00000017047	CLINT1	16	+	65552148	65552353	65552202	65552353	65550804	65551097	992	103	78	80	78	84	101	94	29	68	30	49	57	71	53	106	104	46	58	48	27	33	103	77	36	49	40	29	36	144	91	0.00255861	0.015026	0.692	0.42	0.628	0.501	0.482	0.473
18	ENSSSCG00000038682	TAF1D	9	-	26157212	26158648	26157212	26157263	26159628	26159680	773	86	165	117	116	116	97	132	2	0	1	4	0	1	3	30	16	17	18	23	28	27	0	7	0	1	8	1	0	182	91	0.00032018	0.00229052	0.956	1	0.983	0.935	1	0.98
19	ENSSSCG00000024770	LIG3	12	-	40155600	40155875	40155600	40155793	40156271	40156418	333	18	36	28	44	28	15	25	89	85	82	102	112	77	59	1	2	0	9	3	0	2	47	41	43	75	52	47	46	172	91	0	0	0.097	0.183	0.153	0.186	0.117	0.093
20	ENSSSCG00000002804	CSNK2A2	6	-	19974665	19976806	19974665	19975475	19981087	19981181	276	36	27	22	35	27	28	26	85	42	66	66	57	65	55	8	6	8	9	4	2	8	58	52	39	38	38	46	49	182	91	7.82152e-13	1.36388e-11	0.175	0.243	0.143	0.21	0.191	0.177
21	ENSSSCG00000008041	PKD1	3	+	39869313	39869594	39869346	39869594	39868924	39869051	396	48	46	33	88	40	40	41	53	37	59	68	54	52	60	11	19	8	4	7	8	7	37	32	14	16	16	18	8	123	91	0.000822959	0.00555497	0.401	0.479	0.293	0.489	0.354	0.363
22	ENSSSCG00000004589	RNF111	1	-	112974452	112974605	112974452	112974578	112976479	112976828	382	4	10	5	5	4	4	6	22	11	16	11	8	12	14	7	3	8	4	4	2	5	39	23	23	18	21	23	48	117	91	0.00335676	0.0195111	0.124	0.414	0.196	0.261	0.28	0.206
23	ENSSSCG00000028771	MEF2A	1	+	138486113	138486301	138486215	138486301	138472353	138472413	240	241	145	159	226	204	171	173	33	42	35	32	29	30	37	118	144	38	31	50	30	30	23	33	17	5	15	21	16	182	91	0.00519416	0.0294166	0.785	0.633	0.694	0.779	0.779	0.74
24	ENSSSCG00000003862	CC2D1B	6	+	159861536	159861647	159861575	159861647	159861366	159861442	374	19	8	22	12	24	9	14	51	30	27	28	27	24	20	18	11	2	3	2	4	4	28	42	13	19	22	17	20	129	91	0.00193145	0.0117146	0.208	0.158	0.365	0.232	0.385	0.209
25	ENSSSCG00000026455	TMEM54	6	-	89196997	89197365	89196997	89197275	89197671	89197806	3	6	5	2	3	0	1	0	7	19	3	9	14	4	4	0	0	0	0	0	0	1	27	38	15	7	23	10	15	180	91	5.59353e-06	5.0889e-05	0.302	0.117	0.252	0.144	0	0.112
26	ENSSSCG00000014853	GDPD5	9	-	9657105	9659320	9657105	9657218	9659822	9659905	616	35	16	18	43	18	24	17	74	76	39	216	97	83	37	0	0	0	0	2	0	0	76	83	82	20	67	11	33	182	91	0	0	0.191	0.095	0.188	0.091	0.085	0.126
27	ENSSSCG00000004516	MBD1	1	-	99906553	99906691	99906553	99906646	99906784	99907084	196	149	107	81	192	128	111	83	16	21	17	32	17	13	20	37	59	31	22	58	38	61	16	11	8	14	13	11	28	135	91	0.000232799	0.00169437	0.863	0.774	0.763	0.802	0.835	0.852
28	ENSSSCG00000009839	NA	14	+	33171820	33171983	33171865	33171983	33170033	33170141	967	12	19	8	40	20	13	7	12	19	16	39	21	17	20	3	0	4	0	4	1	0	8	15	4	1	4	1	4	135	91	0.00112472	0.00718616	0.403	0.403	0.252	0.409	0.391	0.34
29	ENSSSCG00000012792	RENBP	X	-	124663190	124663475	124663190	124663278	124666429	124666561	167	9	1	3	2	4	5	9	39	10	6	5	16	8	9	3	0	1	0	3	2	0	21	29	19	18	23	35	26	182	91	4.54257e-09	6.03513e-08	0.103	0.048	0.2	0.167	0.111	0.238
30	ENSSSCG00000010876	DESI2	10	+	17401872	17402014	17401877	17402014	17396896	17396969	691	15	7	6	15	17	11	23	4	0	2	1	5	0	0	19	29	9	8	13	12	13	9	11	4	7	3	3	0	95	91	0.00206548	0.0124375	0.782	1	0.742	0.935	0.765	1
31	ENSSSCG00000009960	HPS4	14	-	44052282	44052444	44052282	44052391	44052850	44052983	896	24	16	19	12	19	13	16	77	78	49	69	51	51	48	0	0	0	1	0	0	0	42	48	27	38	28	25	44	143	91	0	0	0.166	0.115	0.198	0.1	0.192	0.14
32	ENSSSCG00000012583	ACSL4	X	-	89794186	89794715	89794186	89794426	89806221	89806274	930	47	17	25	23	22	27	66	164	38	56	84	69	63	174	0	0	0	0	0	0	0	1171	1114	257	182	100	528	39	182	91	0	0	0.125	0.183	0.182	0.12	0.138	0.176
33	ENSSSCG00000035118	BRD9	16	+	79479912	79480088	79479972	79480088	79479211	79479322	95	55	49	44	63	64	33	85	39	47	37	71	40	55	52	22	26	19	16	23	49	26	54	45	35	53	49	40	43	150	91	3.2423e-05	0.000266059	0.461	0.387	0.419	0.35	0.493	0.267
34	ENSSSCG00000032964	STK11IP	15	+	121607581	121607735	121607627	121607735	121607143	121607239	314	23	9	11	47	5	13	7	27	29	18	111	42	26	13	1	0	0	2	1	1	5	16	16	14	9	9	8	13	136	91	1.50476e-07	1.67931e-06	0.363	0.172	0.29	0.221	0.074	0.251
35	ENSSSCG00000032947	SRRM1	6	+	82312991	82314999	82314828	82314999	82312579	82312702	277	127	126	154	146	127	96	152	107	144	94	185	131	161	129	14	9	24	15	25	35	20	126	117	38	43	40	41	42	182	91	3.47198e-10	5.01043e-09	0.372	0.304	0.45	0.283	0.326	0.23
36	ENSSSCG00000028124	SNRPN	AEMK02000602.1	-	115361	119012	115361	115507	122080	122248	208	50	33	51	18	31	35	37	77	97	92	116	69	106	95	1	2	0	1	0	1	0	64	73	70	56	56	42	49	182	91	0	0	0.245	0.145	0.217	0.072	0.183	0.142
37	ENSSSCG00000008510	LTBP1	3	-	106440734	106440962	106440734	106440803	106443683	106443851	987	301	213	231	372	290	236	319	122	94	89	143	104	82	117	708	733	169	65	54	75	97	230	216	123	150	155	171	185	182	91	2.26322e-10	3.32336e-09	0.552	0.531	0.565	0.565	0.582	0.59
38	ENSSSCG00000012793	HCFC1	X	-	124677747	124678269	124677747	124678137	124678731	124678895	518	62	71	33	65	45	39	32	56	41	31	61	53	30	45	25	26	5	18	13	9	10	47	34	29	24	26	26	36	182	91	7.32425e-07	7.76e-06	0.356	0.464	0.347	0.348	0.298	0.394
39	ENSSSCG00000015664	NA	9	+	67947955	67948216	67948135	67948216	67947286	67947349	795	31	37	45	31	41	40	35	77	90	109	36	103	68	75	21	5	0	2	0	2	2	148	64	36	72	68	40	16	182	91	0	0	0.168	0.171	0.171	0.301	0.166	0.227
40	ENSSSCG00000020702	SENP6	1	-	90209840	90210228	90209840	90210138	90220787	90220936	460	369	427	428	408	425	323	439	37	64	52	51	63	51	52	93	102	84	67	76	64	48	14	16	27	16	25	29	35	180	91	6.29699e-06	5.607e-05	0.834	0.771	0.806	0.802	0.773	0.762
41	ENSSSCG00000032437	RBM4	2	-	5776541	5779494	5776541	5776945	5782768	5783192	601	312	258	257	333	301	323	263	69	93	54	104	70	96	67	243	213	229	190	139	215	151	135	135	84	110	81	86	118	182	91	1.2101e-10	1.84155e-09	0.693	0.581	0.704	0.616	0.683	0.627
42	ENSSSCG00000038726	RANGRF	12	+	53486133	53490513	53486455	53490513	53485887	53486044	612	45	68	54	42	40	61	52	5	0	8	4	2	6	2	57	63	52	27	45	35	31	8	12	6	13	8	7	10	182	91	3.6428e-05	0.000293175	0.818	1	0.771	0.84	0.909	0.836
43	ENSSSCG00000012886	NA	2	+	4688968	4689499	4689325	4689499	4686140	4686336	224	42	17	25	38	31	29	25	24	21	27	61	22	38	21	14	23	9	22	13	26	20	42	49	27	68	49	46	41	182	91	7.80198e-08	9.19755e-07	0.467	0.288	0.316	0.238	0.413	0.276
44	ENSSSCG00000024257	CEMIP2	1	-	224965690	224966189	224965690	224965845	224969930	224970029	953	23	16	19	7	20	11	15	29	45	41	28	41	24	51	0	0	0	0	0	1	0	62	42	13	26	27	37	25	182	91	0	0	0.284	0.151	0.188	0.111	0.196	0.186
45	ENSSSCG00000008796	RBM47	8	-	31522212	31522419	31522212	31522416	31523290	31524450	171	13	6	4	4	8	6	8	1	0	0	0	0	1	2	28	46	21	7	18	52	47	2	11	8	2	10	14	21	93	91	5.40374e-09	6.95835e-08	0.927	1	1	1	1	0.854
46	ENSSSCG00000022112	DOCK9	11	-	67817205	67817342	67817205	67817273	67819941	67819989	351	98	104	114	178	125	132	83	12	24	9	13	14	20	7	13	11	23	14	33	18	20	5	7	3	4	4	11	5	159	91	0.00222598	0.0133082	0.824	0.713	0.879	0.887	0.836	0.791
47	ENSSSCG00000003980	EXO5	6	-	170656031	170656365	170656031	170656124	170656881	170657054	217	107	113	124	77	91	105	124	6	2	0	7	5	6	4	82	44	41	51	56	31	55	9	23	12	5	5	7	4	182	91	7.49028e-08	8.95623e-07	0.899	0.966	1	0.846	0.901	0.897
48	ENSSSCG00000012727	FMR1	X	+	120397855	120400388	120397906	120400388	120395788	120395871	685	68	79	79	90	97	110	95	82	78	58	48	57	77	84	58	72	21	28	38	15	16	73	58	47	49	47	60	58	141	91	4.75306e-06	4.37177e-05	0.349	0.395	0.468	0.548	0.523	0.48
49	ENSSSCG00000004592	SLTM	1	+	113112434	113112903	113112488	113112903	113111065	113111093	27	63	40	39	67	54	41	58	12	12	18	14	12	4	10	18	13	13	11	9	12	10	14	6	7	5	5	4	5	144	91	0.000990209	0.00647504	0.768	0.678	0.578	0.752	0.74	0.866
50	ENSSSCG00000015175	VWA5A	9	+	51075966	51076287	51076158	51076287	51070049	51070303	589	46	36	38	34	52	21	39	39	20	17	28	41	40	28	14	22	13	11	11	32	11	38	33	21	23	22	59	19	182	91	1.97854e-06	1.92562e-05	0.371	0.474	0.528	0.378	0.388	0.208
51	ENSSSCG00000010685	NA	14	-	129453079	129453229	129453079	129453178	129459476	129459573	228	45	42	65	53	77	51	60	112	76	93	114	99	84	113	12	23	19	18	14	19	25	123	138	136	119	130	131	146	141	91	0	0	0.206	0.263	0.311	0.231	0.334	0.282
52	ENSSSCG00000036679	SORBS2	15	-	46673659	46673784	46673659	46673715	46674030	46674057	138	9	8	21	12	20	13	5	13	27	28	31	20	24	26	4	0	3	0	1	1	1	24	25	17	10	14	17	11	159	91	1.15278e-11	1.82052e-10	0.284	0.145	0.3	0.181	0.364	0.237
53	ENSSSCG00000035939	ZNF512B	17	-	62788523	62788631	62788523	62788540	62789141	62789203	881	60	32	26	39	52	23	28	83	59	55	101	86	108	54	1	0	0	0	3	1	2	100	83	41	71	60	55	53	181	91	0	0	0.267	0.214	0.192	0.163	0.233	0.097
54	ENSSSCG00000002863	LRP3	6	+	42996857	42997032	42996893	42997032	42990692	42990740	554	22	9	15	8	17	10	16	26	19	17	14	21	15	19	3	7	3	7	7	18	1	34	22	22	17	20	34	30	126	91	1.93052e-06	1.901e-05	0.379	0.255	0.389	0.292	0.369	0.325
55	ENSSSCG00000027197	DYRK1B	6	-	48307155	48307471	48307155	48307351	48307772	48307913	727	91	38	60	52	56	70	57	46	22	24	41	26	28	24	21	41	22	22	25	14	33	54	46	16	20	25	12	50	182	91	2.38326e-07	2.62472e-06	0.497	0.463	0.556	0.388	0.519	0.556
56	ENSSSCG00000013259	DGKZ	2	-	16135550	16135936	16135550	16135671	16136116	16136160	820	20	28	23	30	30	17	20	47	48	37	75	51	55	31	0	3	2	0	0	1	2	60	70	57	60	63	54	56	182	91	0	0	0.175	0.226	0.237	0.167	0.227	0.134
57	ENSSSCG00000005890	ZNF7	4	+	161203	161626	161499	161626	160755	160800	346	16	16	10	17	25	13	17	35	27	33	37	40	35	20	5	0	0	0	0	0	0	34	28	13	22	15	19	16	182	91	0	0	0.186	0.229	0.132	0.187	0.238	0.157
58	ENSSSCG00000021669	MARK3	AEMK02000452.1	+	2023928	2024082	2023976	2024082	2023319	2023432	416	139	132	142	179	141	191	137	29	17	34	52	37	33	42	111	112	45	53	39	56	37	47	37	33	32	15	33	33	138	91	1.01603e-07	1.16495e-06	0.76	0.837	0.734	0.694	0.715	0.792
59	ENSSSCG00000004969	NA	1	+	167274715	167277926	167277695	167277926	167274251	167274431	336	32	75	52	130	65	43	55	41	44	15	65	55	33	34	9	8	7	4	5	3	5	23	26	4	9	4	7	9	182	91	2.61971e-05	0.000217099	0.281	0.46	0.634	0.5	0.371	0.394
60	ENSSSCG00000040037	MTSS1L	6	-	13671513	13671736	13671513	13671640	13673197	13673295	842	55	21	45	28	29	26	28	18	30	24	25	19	11	8	18	34	16	26	30	34	21	64	45	28	28	23	47	30	182	91	3.70299e-05	0.000295182	0.604	0.259	0.484	0.359	0.433	0.542
61	ENSSSCG00000015498	RC3H1	9	-	116214185	116214356	116214185	116214329	116218092	116218225	592	83	65	72	84	54	57	87	46	39	35	47	38	57	48	10	13	4	13	13	9	7	13	17	15	11	14	19	13	117	91	1.92285e-05	0.000164227	0.584	0.565	0.615	0.582	0.525	0.438
62	ENSSSCG00000024827	ABTB1	13	-	72577086	72577281	72577086	72577228	72577950	72578006	29	15	12	12	15	19	11	8	7	6	17	29	31	22	32	10	6	2	7	13	1	5	59	59	18	29	15	20	30	143	91	1.1361e-05	0.000100096	0.577	0.56	0.31	0.248	0.281	0.241
63	ENSSSCG00000011284	NKTR	13	+	26170939	26171044	26170942	26171044	26168987	26169083	42	4	5	5	0	2	2	0	4	3	2	6	7	7	11	2	1	0	0	1	1	1	7	13	6	2	12	2	18	93	91	1.32186e-05	0.000115249	0.495	0.62	0.71	0	0.218	0.218
64	ENSSSCG00000010226	JMJD1C	14	-	66664981	66665195	66664981	66665135	66665373	66665492	526	239	166	147	301	159	127	246	50	69	62	72	47	47	60	16	42	28	16	45	25	14	32	30	15	15	17	26	9	150	91	1.53642e-06	1.54937e-05	0.744	0.593	0.59	0.717	0.672	0.621
65	ENSSSCG00000040184	LMO7	11	+	48109594	48109782	48109675	48109782	48108652	48108814	903	9	15	5	3	10	8	8	8	12	4	7	7	4	9	2	8	0	1	0	2	1	13	19	7	3	9	3	1	171	91	1.24189e-06	1.28329e-05	0.374	0.399	0.399	0.186	0.432	0.516
66	ENSSSCG00000011546	MTMR14	13	+	65988213	65990513	65990357	65990513	65983535	65983715	936	39	37	52	36	39	15	27	35	33	29	33	40	28	29	4	0	3	7	14	3	5	21	28	26	22	13	24	29	182	91	4.19753e-12	6.88889e-11	0.358	0.359	0.473	0.353	0.328	0.211
67	ENSSSCG00000003771	NA	6	+	135289471	135290372	135290333	135290372	135288544	135288635	591	79	140	117	111	116	104	126	90	77	96	138	89	80	115	34	49	3	21	36	21	34	177	180	96	99	66	63	44	182	91	0	0	0.305	0.476	0.379	0.287	0.395	0.394
68	ENSSSCG00000010034	NA	14	+	48486296	48486480	48486323	48486480	48483190	48483256	111	4	2	4	19	10	3	6	21	10	15	24	17	8	4	1	0	1	0	0	1	0	13	14	7	7	7	7	13	117	91	5.90195e-12	9.49986e-11	0.129	0.135	0.172	0.381	0.314	0.226
69	ENSSSCG00000008233	TMEM150A	3	+	59168482	59168593	59168506	59168593	59168117	59168165	22	5	8	7	3	3	10	0	5	2	12	8	11	12	15	6	1	3	9	3	4	6	37	31	25	35	24	34	39	114	91	0.000831244	0.00556601	0.444	0.762	0.318	0.23	0.179	0.399
70	ENSSSCG00000007568	IQCE	3	-	1884374	1885672	1884374	1884446	1885802	1885873	644	10	10	10	4	18	11	7	15	21	15	8	14	24	14	0	0	0	0	0	0	0	2	2	15	11	9	19	17	182	91	0	0	0.25	0.192	0.25	0.2	0.391	0.186
71	ENSSSCG00000029600	NA	6	-	46568585	46568687	46568585	46568684	46568964	46569091	58	22	10	20	19	27	18	26	3	2	1	5	10	3	7	7	9	8	8	6	3	12	4	6	0	3	13	7	10	93	91	0.00171222	0.0104608	0.878	0.83	0.951	0.788	0.725	0.854
72	ENSSSCG00000023334	BCLAF3	X	-	16287227	16287403	16287227	16287343	16296224	16296887	10	42	53	41	26	28	28	42	21	22	4	17	25	19	25	7	2	9	9	7	4	6	14	14	15	7	9	15	2	150	91	0.00015854	0.0011848	0.548	0.594	0.861	0.481	0.405	0.472
73	ENSSSCG00000008421	NA	3	+	92020226	92021382	92021163	92021382	92014939	92015020	502	302	316	224	702	243	435	211	13	11	15	66	10	18	9	79	73	75	51	106	43	25	22	13	15	18	40	7	9	182	91	0	0	0.921	0.935	0.882	0.842	0.924	0.924
74	ENSSSCG00000007939	ANKS3	3	+	37688269	37688508	37688422	37688508	37687953	37688126	67	16	19	33	29	23	13	33	25	10	22	26	28	17	25	12	11	7	8	4	5	7	33	44	27	37	28	26	38	182	91	2.57572e-14	4.89972e-13	0.242	0.487	0.429	0.358	0.291	0.277
75	ENSSSCG00000039541	ANKRD11	6	+	595044	595744	595573	595744	588887	589023	763	109	82	82	121	92	105	90	43	22	23	11	26	24	17	53	49	15	27	25	26	26	25	21	11	25	13	28	23	182	91	8.20996e-08	9.54408e-07	0.559	0.651	0.641	0.846	0.639	0.686
76	ENSSSCG00000026536	DCUN1D2	11	-	78684465	78686585	78684465	78684548	78693304	78693435	959	41	20	30	25	32	29	45	4	7	0	8	2	7	2	8	15	15	18	16	10	8	4	7	8	8	5	3	5	182	91	0.000109366	0.000839811	0.837	0.588	1	0.61	0.889	0.674
77	ENSSSCG00000028633	NA	15	+	59462844	59464849	59464404	59464849	59455518	59455628	567	33	16	29	21	37	33	30	40	29	29	27	38	29	26	2	4	3	9	11	2	5	41	48	39	49	44	47	41	182	91	0	0	0.292	0.216	0.333	0.28	0.327	0.363
78	ENSSSCG00000023894	AKNA	1	-	254959138	254959301	254959138	254959298	254961878	254962090	133	18	13	7	4	9	15	4	11	2	5	1	5	6	5	1	4	4	2	10	3	4	7	5	5	6	4	3	8	93	91	0.00433016	0.0249955	0.616	0.864	0.578	0.796	0.638	0.71
79	ENSSSCG00000009791	RSRC2	14	+	30251016	30251229	30251038	30251229	30248537	30248581	190	26	18	28	25	42	26	35	62	48	42	55	81	40	50	1	0	2	6	1	2	1	132	90	66	57	75	69	70	112	91	0	0	0.254	0.234	0.351	0.27	0.296	0.346
80	ENSSSCG00000025839	SUGP2	2	+	58863254	58865852	58865592	58865852	58862918	58863039	957	37	22	38	27	41	35	37	20	37	29	64	44	43	51	3	0	2	0	1	2	4	63	72	31	57	14	20	39	182	91	0	0	0.481	0.229	0.396	0.174	0.318	0.289
81	ENSSSCG00000017886	FBXO39	12	-	50653659	50654544	50653659	50653745	50655092	50655288	210	13	31	8	4	4	8	11	9	44	9	9	8	6	14	0	0	0	0	1	0	0	6	5	4	10	48	10	12	182	91	0	0	0.419	0.261	0.308	0.182	0.2	0.4
82	ENSSSCG00000011593	TMCC1	13	-	69223491	69224187	69223491	69223760	69228813	69228869	121	159	145	140	144	137	166	124	16	24	17	20	10	16	15	15	8	10	12	12	15	11	12	14	7	5	5	11	0	182	91	5.82512e-06	5.24261e-05	0.832	0.751	0.805	0.783	0.873	0.838
83	ENSSSCG00000003940	HYI	6	+	167811212	167811347	167811292	167811347	167810884	167810934	192	71	69	97	95	75	89	72	3	5	6	5	5	7	3	57	50	14	24	18	21	16	14	17	9	4	12	8	8	170	91	1.58429e-13	2.88272e-12	0.927	0.881	0.896	0.91	0.889	0.872
84	ENSSSCG00000003667	NA	6	-	95644935	95645117	95644935	95645047	95648666	95648809	780	55	39	42	38	57	51	58	22	21	15	21	18	19	20	10	11	6	15	9	13	14	32	18	17	16	21	9	25	160	91	2.20235e-12	3.76197e-11	0.587	0.514	0.614	0.507	0.643	0.604
85	ENSSSCG00000016075	SF3B1	15	-	101299409	101300741	101299409	101299465	101300937	101301052	869	319	406	469	295	473	338	399	23	1	7	9	8	6	5	29	46	26	54	70	84	59	2	1	24	22	25	38	28	182	91	0	0	0.874	0.995	0.971	0.942	0.967	0.966
86	ENSSSCG00000011393	UBA7	13	-	32322686	32322717	32322686	32322714	32322942	32323030	214	4	6	7	8	11	2	7	7	0	3	3	11	0	1	6	2	5	11	4	4	4	8	8	6	25	6	2	7	93	91	0.000878724	0.00583724	0.359	1	0.695	0.723	0.495	1
87	ENSSSCG00000027275	HHLA2	13	-	151175132	151176014	151175132	151175489	151177494	151177584	59	19	94	61	49	93	40	6	20	27	29	12	32	14	12	5	0	2	5	0	2	8	13	10	1	7	4	9	27	182	91	8.74067e-09	1.09193e-07	0.322	0.635	0.513	0.671	0.592	0.588
88	ENSSSCG00000029352	CCNL1	13	-	96992476	96994009	96992476	96992576	96994242	96994307	83	207	348	202	187	222	195	255	22	30	27	20	23	20	28	68	72	61	83	66	146	67	22	21	41	65	36	148	37	182	91	0	0	0.825	0.853	0.789	0.824	0.828	0.83
89	ENSSSCG00000013021	SF1	2	+	7403409	7404948	7404047	7404948	7402488	7402668	504	182	190	170	238	155	165	133	19	21	25	17	21	25	16	91	124	96	128	120	112	64	41	61	64	98	67	94	36	182	91	0	0	0.827	0.819	0.773	0.875	0.787	0.767
90	ENSSSCG00000007094	DZANK1	17	-	26652874	26654116	26652874	26652949	26660418	26660546	949	26	42	26	32	29	19	17	9	8	12	4	10	8	12	23	11	1	9	11	7	7	19	35	14	8	12	12	11	182	91	6.95482e-09	8.81998e-08	0.591	0.724	0.52	0.8	0.592	0.543
91	ENSSSCG00000010340	PRXL2A	14	+	82261889	82262069	82261906	82262069	82250208	82250322	337	17	27	17	10	14	14	4	8	8	0	6	6	4	5	26	29	6	3	0	1	1	46	47	30	6	1	0	4	107	91	7.04424e-05	0.000551031	0.644	0.742	1	0.586	0.665	0.749
92	ENSSSCG00000035284	BMF	1	+	131180374	131181347	131181053	131181347	131178812	131178939	90	94	69	90	37	33	25	44	8	12	11	5	11	1	10	25	19	8	12	17	22	27	27	13	9	7	16	19	9	182	91	4.09869e-11	6.35297e-10	0.855	0.742	0.804	0.787	0.6	0.926
93	ENSSSCG00000013235	MADD	2	-	15272168	15274032	15272168	15272215	15276197	15276304	78	22	13	19	38	26	21	14	3	6	3	10	5	4	7	6	8	8	10	3	4	6	17	23	6	6	6	7	5	182	91	2.87033e-09	3.93846e-08	0.786	0.52	0.76	0.655	0.722	0.724
94	ENSSSCG00000011940	DZIP3	13	-	150851493	150852111	150851493	150851655	150854012	150854089	117	31	62	37	23	38	46	52	1	4	1	7	4	5	2	4	3	3	0	4	2	1	2	1	0	2	2	3	1	182	91	0.000985157	0.00647504	0.939	0.886	0.949	0.622	0.826	0.821
95	ENSSSCG00000008055	TEDC2	3	-	39580997	39581278	39580997	39581188	39581614	39581716	988	19	23	21	35	24	17	13	1	3	0	2	4	2	1	6	1	1	7	3	2	3	4	0	4	1	4	3	3	180	91	2.85448e-06	2.70809e-05	0.906	0.795	1	0.898	0.752	0.811
96	ENSSSCG00000007939	ANKS3	3	+	37645633	37645817	37645672	37645817	37644878	37644967	66	20	4	9	7	14	10	14	2	1	0	4	4	1	0	0	0	2	3	1	2	2	3	3	0	3	6	0	3	129	91	2.26393e-05	0.000191405	0.876	0.738	1	0.552	0.712	0.876
97	ENSSSCG00000009359	SUPT20H	11	-	12836238	12836545	12836238	12836308	12838254	12838413	621	47	39	50	48	54	41	56	20	4	10	24	18	14	19	6	8	6	13	9	13	9	17	9	12	37	26	16	20	182	91	0	0	0.54	0.83	0.714	0.5	0.6	0.594
98	ENSSSCG00000012583	ACSL4	X	-	89794186	89794715	89794186	89794423	89806221	89806274	929	53	17	28	25	21	30	70	29	18	14	20	10	17	41	0	0	0	0	0	0	0	245	243	66	46	12	110	10	182	91	0	0	0.477	0.321	0.5	0.385	0.512	0.469
99	ENSSSCG00000035533	ANKRD39	3	+	56780848	56780977	56780878	56780977	56780672	56780771	399	7	5	8	5	8	8	1	13	4	3	4	3	2	7	0	0	1	0	0	0	1	2	5	4	11	6	7	6	120	91	9.4369e-15	1.8369e-13	0.29	0.487	0.669	0.487	0.669	0.752
100	ENSSSCG00000005909	FBXL6	4	+	425860	425992	425898	425992	425170	425329	786	19	24	14	20	24	13	24	4	4	0	5	0	1	2	13	10	0	0	1	1	0	3	3	5	2	0	2	5	128	91	2.87957e-06	2.70809e-05	0.772	0.81	1	0.74	1	0.902
101	ENSSSCG00000039061	EIF2AK4	1	-	131246294	131247570	131246294	131246413	131248169	131248214	69	75	66	67	59	62	72	116	6	14	2	16	14	16	7	10	12	16	13	25	10	29	31	21	21	27	7	19	41	182	91	0	0	0.862	0.702	0.944	0.648	0.689	0.692
102	ENSSSCG00000004275	FAM135A	1	+	50692018	50692870	50692606	50692870	50691643	50691798	112	66	85	75	63	59	58	60	20	20	20	31	14	15	17	3	4	3	1	9	4	0	15	20	10	7	10	7	7	182	91	0	0	0.623	0.68	0.652	0.504	0.678	0.659
103	ENSSSCG00000013857	EPS15L1	2	+	61239370	61243115	61242499	61243115	61236905	61237111	631	6	7	3	7	8	6	4	4	0	3	4	7	1	3	0	0	0	0	0	0	0	3	3	3	11	8	3	17	182	91	0	0	0.429	1	0.333	0.467	0.364	0.75
104	ENSSSCG00000021601	ZNF711	X	+	68478118	68479444	68478690	68479444	68477565	68477693	449	43	41	34	75	42	37	38	8	19	26	19	13	12	16	6	2	2	0	0	0	0	26	24	8	5	5	2	6	182	91	0	0	0.729	0.519	0.395	0.664	0.618	0.607
105	ENSSSCG00000002547	NA	AEMK02000452.1	+	2206934	2208500	2208369	2208500	2201473	2201608	428	103	79	84	73	77	76	62	18	31	26	32	38	35	28	4	7	0	0	0	1	0	57	56	53	72	49	57	66	182	91	0	0	0.741	0.56	0.618	0.533	0.503	0.521
106	ENSSSCG00000021601	ZNF711	X	+	68478118	68479444	68479339	68479444	68477565	68477693	451	19	31	27	28	35	37	29	6	12	0	6	2	9	4	6	5	2	0	0	0	0	4	3	5	1	1	1	1	182	91	1.35898e-06	1.38715e-05	0.613	0.564	1	0.7	0.897	0.673
107	ENSSSCG00000009787	CCDC62	14	-	30065415	30065837	30065415	30065570	30066057	30066258	406	31	22	15	16	31	23	29	5	3	10	6	11	13	10	0	0	0	0	0	0	0	6	15	5	3	7	8	6	182	91	0	0	0.756	0.786	0.429	0.571	0.585	0.469
108	ENSSSCG00000007133	ACSS1	17	-	30802809	30804904	30802809	30802928	30805602	30805729	146	9	11	11	13	5	13	11	0	3	2	4	0	1	2	2	3	0	0	0	0	0	4	9	7	3	2	6	4	182	91	0	0	1	0.647	0.733	0.619	1	0.867
109	ENSSSCG00000013259	DGKZ	2	-	16135550	16135936	16135550	16135671	16136413	16136445	821	20	28	22	30	30	17	20	0	1	0	0	0	0	0	0	3	0	0	0	1	0	2	0	1	3	2	4	3	182	91	0	0	1	0.933	1	1	1	1
[truncated: 9 more columns]

## Sheet: A3SS.Rot&jc
	A3SS.MATS.ReadsOnTargetAndJunctionCounts
No.	Gene_ID	geneSymbol	chr	strand	longExonStart_0base	longExonEnd	shortES	shortEE	flankingES	flankingEE	ID	IJC_SAMPLE_XS							SJC_SAMPLE_XS							IJC_SAMPLE_XL							SJC_SAMPLE_XL							IncFormLen	SkipFormLen	PValue	FDR	IncLevel-XS
1	ENSSSCG00000004570	TPM1	1	-	109014558	109015005	109014558	109014684	109015757	109015871	148	434	423	296	839	391	432	491	625	869	480	1097	966	816	618	358	470	329	320	1007	385	465	337	279	213	393	385	261	458	412	91	0	0	0.133	0.097	0.12	0.145	0.082	0.105
2	ENSSSCG00000008197	SEMA4C	3	+	56758707	56758868	56758710	56758868	56757718	56757831	412	33	20	24	32	17	23	23	53	33	34	69	37	46	33	48	51	32	35	18	23	16	52	49	28	30	33	23	20	94	91	0.00119176	0.00656254	0.376	0.37	0.406	0.31	0.308	0.326
3	ENSSSCG00000005589	NR6A1	1	-	265345143	265345371	265345143	265345368	265347243	265347398	356	6	9	6	3	6	15	2	3	6	10	6	2	2	8	2	1	2	2	3	3	0	0	2	0	2	0	1	1	94	91	0.0010594	0.00591146	0.659	0.592	0.367	0.326	0.744	0.879
4	ENSSSCG00000013437	TCF3	2	+	76890371	76890533	76890374	76890533	76889921	76889995	284	50	42	53	68	73	46	65	55	46	35	36	63	41	39	69	61	56	90	41	48	35	31	32	23	36	23	28	24	94	91	0.00130973	0.00707254	0.468	0.469	0.594	0.646	0.529	0.521
5	ENSSSCG00000013786	ZNF333	2	-	64600299	64600398	64600299	64600395	64601229	64601353	204	25	19	22	38	31	22	15	9	17	7	13	13	12	2	13	4	12	10	16	12	8	4	3	0	3	1	1	3	94	91	0.00533344	0.0255091	0.729	0.52	0.753	0.739	0.698	0.64
6	ENSSSCG00000004951	AAGAB	1	-	165132499	165132622	165132499	165132549	165133003	165133108	697	9	12	6	6	9	12	7	33	47	38	67	54	40	33	0	0	0	0	2	0	0	146	158	85	37	73	56	69	164	91	0	0	0.131	0.124	0.081	0.047	0.085	0.143
7	ENSSSCG00000016553	COPG2	18	+	18330496	18330767	18330668	18330767	18330260	18330399	768	25	38	49	43	52	31	41	134	105	82	134	142	100	124	8	1	4	0	4	0	5	176	210	147	120	143	156	141	263	91	0	0	0.061	0.111	0.171	0.1	0.112	0.097
8	ENSSSCG00000017777	FLOT2	12	-	45106140	45106707	45106140	45106264	45107319	45107410	802	64	38	27	33	41	23	34	46	49	43	73	54	46	67	1	5	5	0	1	3	0	98	88	62	56	44	56	67	534	91	0	0	0.192	0.117	0.097	0.072	0.115	0.079
9	ENSSSCG00000036686	CDC42SE2	2	+	133680969	133683878	133681058	133683878	133680403	133680519	182	17	4	8	4	13	7	9	74	44	20	68	101	87	9	2	0	1	2	0	3	0	105	11	86	63	33	87	42	180	91	2.53797e-12	2.68896e-11	0.104	0.044	0.168	0.029	0.061	0.039
10	ENSSSCG00000010854	TMEM63A	10	-	13807020	13807376	13807020	13807220	13809756	13809936	441	49	34	55	87	49	44	54	28	23	27	58	40	35	24	3	1	8	1	8	12	2	8	5	2	13	15	5	1	247	91	0.00460009	0.0222559	0.392	0.353	0.429	0.356	0.311	0.317
11	ENSSSCG00000011776	YEATS2	13	+	121694742	121694985	121694745	121694985	121693630	121693811	920	53	75	57	101	90	76	61	46	62	44	70	85	66	56	14	19	6	17	11	9	12	21	17	6	19	19	16	16	94	91	0.0105487	0.0482474	0.527	0.539	0.556	0.583	0.506	0.527
12	ENSSSCG00000024592	ANKRD17	8	-	69428671	69428805	69428671	69428781	69429177	69429369	283	76	72	71	75	64	94	66	48	74	57	70	41	68	56	36	26	20	14	22	11	16	32	32	18	18	19	26	29	115	91	0.0104678	0.0481402	0.556	0.435	0.496	0.459	0.553	0.522
13	ENSSSCG00000007606	TRRAP	3	+	6015499	6015699	6015553	6015699	6013763	6013854	410	184	203	145	260	197	162	179	38	15	31	47	34	50	31	54	45	41	55	38	58	39	13	15	7	21	12	20	21	145	91	0.00139819	0.00750181	0.752	0.895	0.746	0.776	0.784	0.67
14	ENSSSCG00000015435	NAMPT	9	-	106151227	106151426	106151227	106151331	106153042	106153199	248	9	12	19	6	14	16	16	32	67	60	36	53	49	44	0	1	1	0	1	3	0	142	114	92	64	77	125	69	186	91	0	0	0.121	0.081	0.134	0.075	0.114	0.138
15	ENSSSCG00000007345	RALGAPB	17	+	41561538	41561672	41561550	41561672	41559612	41559742	946	41	42	57	76	77	60	45	19	11	10	23	16	7	19	72	37	36	45	18	43	24	29	21	7	19	19	16	13	103	91	0.00997254	0.0461161	0.656	0.771	0.834	0.745	0.81	0.883
16	ENSSSCG00000007235	TPX2	17	+	35482471	35482659	35482492	35482659	35481480	35481592	939	44	102	37	192	91	66	76	88	76	73	172	87	86	71	13	20	20	13	10	8	28	31	42	24	26	29	9	90	112	91	0.000707978	0.00411512	0.289	0.522	0.292	0.476	0.459	0.384
17	ENSSSCG00000017047	CLINT1	16	+	65552148	65552353	65552202	65552353	65550804	65551097	992	103	78	80	78	84	101	94	29	68	30	49	57	71	53	106	104	46	58	48	27	33	103	77	36	49	40	29	36	145	91	0.0025645	0.0129306	0.69	0.419	0.626	0.5	0.48	0.472
18	ENSSSCG00000024770	LIG3	12	-	40155600	40155875	40155600	40155793	40156271	40156418	333	18	36	28	44	28	15	25	89	85	82	102	112	77	59	1	2	0	9	3	0	2	47	41	43	75	52	47	46	173	91	0	0	0.096	0.182	0.152	0.185	0.116	0.093
19	ENSSSCG00000040887	TENT4B	6	-	34608895	34609083	34608895	34608942	34609186	34609290	85	144	94	150	82	96	109	116	9	7	5	16	5	8	8	46	32	22	21	27	34	27	15	7	4	4	1	8	1	232	91	0.0062799	0.0295297	0.863	0.84	0.922	0.668	0.883	0.842
20	ENSSSCG00000004589	RNF111	1	-	112974452	112974605	112974452	112974578	112976479	112976828	382	4	10	5	5	4	4	6	22	11	16	11	8	12	14	7	3	8	4	4	2	5	39	23	23	18	21	23	48	118	91	0.00335405	0.0165138	0.123	0.412	0.194	0.26	0.278	0.204
21	ENSSSCG00000008041	PKD1	3	+	39869313	39869594	39869346	39869594	39868924	39869051	396	48	46	33	88	40	40	41	53	37	59	68	54	52	60	11	19	8	4	7	8	7	37	32	14	16	16	18	8	124	91	0.00080728	0.00462804	0.399	0.477	0.291	0.487	0.352	0.361
22	ENSSSCG00000026455	TMEM54	6	-	89196997	89197365	89196997	89197275	89197671	89197806	3	6	5	2	3	0	1	0	7	19	3	9	14	4	4	0	0	0	0	0	0	1	27	38	15	7	23	10	15	181	91	5.88345e-06	4.13819e-05	0.301	0.117	0.251	0.144	0	0.112
23	ENSSSCG00000003862	CC2D1B	6	+	159861536	159861647	159861575	159861647	159861366	159861442	374	19	8	22	12	24	9	14	51	30	27	28	27	24	20	18	11	2	3	2	4	4	28	42	13	19	22	17	20	130	91	0.00191291	0.00988339	0.207	0.157	0.363	0.231	0.384	0.208
24	ENSSSCG00000004516	MBD1	1	-	99906553	99906691	99906553	99906646	99906784	99907084	196	149	107	81	192	128	111	83	16	21	17	32	17	13	20	37	59	31	22	58	38	61	16	11	8	14	13	11	28	136	91	0.000235558	0.0014083	0.862	0.773	0.761	0.801	0.834	0.851
25	ENSSSCG00000009839	NA	14	+	33171820	33171983	33171865	33171983	33170033	33170141	967	12	19	8	40	20	13	7	12	19	16	39	21	17	20	3	0	4	0	4	1	0	8	15	4	1	4	1	4	136	91	0.00109834	0.00608816	0.401	0.401	0.251	0.407	0.389	0.338
26	ENSSSCG00000039194	KANK2	2	-	69896119	69898215	69896119	69897042	69900143	69900233	947	1925	1825	1922	1631	1804	1765	1901	2	0	3	0	0	3	0	286	296	173	185	140	188	131	0	4	3	5	3	3	0	1264	91	1.21988e-08	1.08621e-07	0.986	1	0.979	1	1	0.977
27	ENSSSCG00000038800	PUF60	4	+	820259	822341	822179	822341	819239	819329	666	688	673	493	537	695	448	648	174	95	109	181	144	173	145	151	61	63	96	74	61	38	234	244	123	148	131	136	138	2011	91	0	0	0.152	0.243	0.17	0.118	0.179	0.105
28	ENSSSCG00000038947	NA	7	+	77926462	77926975	77926949	77926975	77921145	77921273	498	356	488	443	410	373	358	402	318	302	286	338	362	359	339	54	43	52	49	52	39	40	470	342	307	292	331	335	301	578	91	0	0	0.15	0.203	0.196	0.16	0.14	0.136
29	ENSSSCG00000028771	MEF2A	1	+	138486113	138486301	138486215	138486301	138472353	138472413	240	253	161	175	234	213	177	186	33	42	35	32	29	30	37	118	144	38	31	50	30	30	23	33	17	5	15	21	16	193	91	0.00181007	0.00941014	0.783	0.644	0.702	0.775	0.776	0.736
30	ENSSSCG00000017498	PPP1R1B	12	-	22681040	22682226	22681040	22682030	22684722	22684926	549	2	5	3	11	5	13	2	2	0	0	0	0	0	0	23	115	4	2	11	6	3	10	15	1	0	3	0	0	287	91	2.67359e-07	2.15172e-06	0.241	1	1	1	1	1
31	ENSSSCG00000010876	DESI2	10	+	17401872	17402014	17401877	17402014	17396896	17396969	691	15	7	6	15	17	11	23	4	0	2	1	5	0	0	19	29	9	8	13	12	13	9	11	4	7	3	3	0	96	91	0.00210627	0.0108156	0.78	1	0.74	0.934	0.763	1
32	ENSSSCG00000009960	HPS4	14	-	44052282	44052444	44052282	44052391	44052850	44052983	896	24	16	19	12	19	13	16	77	78	49	69	51	51	48	0	0	0	1	0	0	0	42	48	27	38	28	25	44	144	91	0	0	0.165	0.115	0.197	0.099	0.191	0.139
33	ENSSSCG00000035118	BRD9	16	+	79479912	79480088	79479972	79480088	79479211	79479322	95	55	49	44	63	64	33	85	39	47	37	71	40	55	52	22	26	19	16	23	49	26	54	45	35	53	49	40	43	151	91	3.17645e-05	0.000201416	0.459	0.386	0.417	0.348	0.491	0.266
34	ENSSSCG00000002015	AP1G2	7	+	75534325	75534735	75534593	75534735	75533719	75533924	436	218	230	154	222	275	171	202	6	6	5	7	3	8	0	33	42	14	36	29	23	23	3	7	3	2	1	1	1	359	91	0.00428881	0.0209261	0.902	0.907	0.886	0.889	0.959	0.844
35	ENSSSCG00000029097	RCC1	6	+	85557017	85558168	85557980	85558168	85556399	85556481	844	89	123	67	184	108	107	81	37	30	28	94	52	56	37	3	7	4	2	3	0	6	47	22	26	25	14	24	18	1054	91	0	0	0.172	0.261	0.171	0.145	0.152	0.142
36	ENSSSCG00000032964	STK11IP	15	+	121607581	121607735	121607627	121607735	121607143	121607239	314	23	9	11	47	5	13	7	27	29	18	111	42	26	13	1	0	0	2	1	1	5	16	16	14	9	9	8	13	137	91	1.46121e-07	1.18741e-06	0.361	0.171	0.289	0.22	0.073	0.249
37	ENSSSCG00000039194	KANK2	2	-	69922280	69922821	69922280	69922396	69923363	69923611	948	130	129	118	107	141	97	140	154	77	112	90	105	121	105	0	3	0	1	1	5	0	421	356	136	142	122	163	131	516	91	0	0	0.13	0.228	0.157	0.173	0.191	0.124
38	ENSSSCG00000020702	SENP6	1	-	90209840	90210228	90209840	90210138	90220787	90220936	460	369	427	428	408	425	323	439	37	64	52	51	63	51	52	93	102	84	67	76	64	48	14	16	27	16	25	29	35	181	91	6.37225e-06	4.44464e-05	0.834	0.77	0.805	0.801	0.772	0.761
39	ENSSSCG00000002804	CSNK2A2	6	-	19974665	19976806	19974665	19975475	19981087	19981181	276	261	199	226	211	230	189	181	85	42	66	66	57	65	55	8	6	8	9	4	2	8	58	52	39	38	38	46	49	1422	91	0	0	0.164	0.233	0.18	0.17	0.205	0.157
40	ENSSSCG00000013259	DGKZ	2	-	16135550	16136160	16135550	16135671	16136413	16136445	823	128	138	127	165	163	108	123	0	1	0	0	0	0	0	38	56	53	62	77	56	67	2	0	1	3	2	4	3	580	91	1.44094e-07	1.18242e-06	1	0.956	1	1	1	1
41	ENSSSCG00000014893	NARS2	9	-	12876247	12876779	12876247	12876345	12903426	12903564	75	19	14	24	18	23	32	32	28	17	16	14	27	17	16	0	0	0	0	0	0	1	33	30	14	7	11	12	18	525	91	0	0	0.105	0.125	0.206	0.182	0.129	0.246
42	ENSSSCG00000022112	DOCK9	11	-	67817205	67817342	67817205	67817273	67819941	67819989	351	98	104	114	178	125	132	83	12	24	9	13	14	20	7	13	11	23	14	33	18	20	5	7	3	4	4	11	5	160	91	0.00222612	0.0113613	0.823	0.711	0.878	0.886	0.835	0.79
43	ENSSSCG00000008796	RBM47	8	-	31522212	31522419	31522212	31522416	31523290	31524450	171	13	6	4	4	8	6	8	1	0	0	0	0	1	2	28	46	21	7	18	52	47	2	11	8	2	10	14	21	94	91	5.39585e-09	4.90905e-08	0.926	1	1	1	1	0.853
44	ENSSSCG00000012583	ACSL4	X	-	89794186	89794715	89794186	89794426	89806221	89806274	930	147	39	52	78	51	63	157	164	38	56	84	69	63	174	0	0	0	0	0	0	0	1171	1114	257	182	100	528	39	380	91	0	0	0.177	0.197	0.182	0.182	0.15	0.193
45	ENSSSCG00000012727	FMR1	X	+	120397855	120400388	120397906	120400388	120395788	120395871	685	68	79	79	90	97	110	95	82	78	58	48	57	77	84	58	72	21	28	38	15	16	73	58	47	49	47	60	58	142	91	4.60975e-06	3.29775e-05	0.347	0.394	0.466	0.546	0.522	0.478
46	ENSSSCG00000004592	SLTM	1	+	113112434	113112903	113112488	113112903	113111065	113111093	27	63	40	39	67	54	41	58	12	12	18	14	12	4	10	18	13	13	11	9	12	10	14	6	7	5	5	4	5	145	91	0.000986551	0.0055419	0.767	0.677	0.576	0.75	0.739	0.865
47	ENSSSCG00000010685	NA	14	-	129453079	129453229	129453079	129453178	129459476	129459573	228	45	42	65	53	77	51	60	112	76	93	114	99	84	113	12	23	19	18	14	19	25	123	138	136	119	130	131	146	142	91	0	0	0.205	0.262	0.309	0.23	0.333	0.28
48	ENSSSCG00000012127	GEMIN8	X	-	10661214	10661855	10661214	10661665	10662307	10662352	699	14	8	6	20	6	6	10	14	13	12	14	16	15	12	0	0	0	0	0	0	0	49	42	24	32	36	19	25	281	91	0	0	0.245	0.166	0.139	0.316	0.108	0.115
49	ENSSSCG00000035939	ZNF512B	17	-	62788523	62788631	62788523	62788540	62789141	62789203	881	60	32	26	39	52	23	28	83	59	55	101	86	108	54	1	0	0	0	3	1	2	100	83	41	71	60	55	53	182	91	0	0	0.265	0.213	0.191	0.162	0.232	0.096
50	ENSSSCG00000036679	SORBS2	15	-	46673659	46673784	46673659	46673715	46674030	46674057	138	9	8	21	12	20	13	5	13	27	28	31	20	24	26	4	0	3	0	1	1	1	24	25	17	10	14	17	11	160	91	1.13168e-11	1.16941e-10	0.283	0.144	0.299	0.18	0.363	0.236
51	ENSSSCG00000002863	LRP3	6	+	42996857	42997032	42996893	42997032	42990692	42990740	554	22	9	15	8	17	10	16	26	19	17	14	21	15	19	3	7	3	7	7	18	1	34	22	22	17	20	34	30	127	91	1.89154e-06	1.43929e-05	0.377	0.253	0.387	0.291	0.367	0.323
52	ENSSSCG00000012001	ROBO1	13	+	176440955	176441291	176441120	176441291	176437951	176438106	241	326	277	263	422	253	316	244	34	15	16	38	32	37	26	81	87	23	43	28	20	32	22	24	11	6	6	2	9	256	91	9.21063e-06	6.3191e-05	0.773	0.868	0.854	0.798	0.738	0.752
53	ENSSSCG00000015664	NA	9	+	67947955	67948216	67948135	67948216	67947286	67947349	795	45	54	73	48	73	69	55	77	90	109	36	103	68	75	21	5	0	2	0	2	2	148	64	36	72	68	40	16	271	91	0	0	0.164	0.168	0.184	0.309	0.192	0.254
54	ENSSSCG00000021669	MARK3	AEMK02000452.1	+	2023928	2024082	2023976	2024082	2023319	2023432	416	139	132	142	179	141	191	137	29	17	34	52	37	33	42	111	112	45	53	39	56	37	47	37	33	32	15	33	33	139	91	1.03473e-07	8.66067e-07	0.758	0.836	0.732	0.693	0.714	0.791
55	ENSSSCG00000014853	GDPD5	9	-	9657105	9659320	9657105	9657218	9659822	9659905	616	513	312	374	638	484	468	308	74	76	39	216	97	83	37	0	0	0	0	2	0	0	76	83	82	20	67	11	33	2193	91	0	0	0.223	0.146	0.285	0.109	0.172	0.19
56	ENSSSCG00000027002	KLHL32	1	+	64233578	64233794	64233740	64233794	64207981	64208080	403	108	85	73	189	96	183	94	0	6	1	8	7	5	5	29	90	29	4	9	3	14	5	8	6	3	1	0	2	253	91	0.00170411	0.00897068	1	0.836	0.963	0.895	0.831	0.929
57	ENSSSCG00000040037	MTSS1L	6	-	13671513	13671736	13671513	13671640	13673197	13673295	842	57	23	46	28	29	26	29	18	30	24	25	19	11	8	18	34	16	26	30	34	21	64	45	28	28	23	47	30	187	91	1.89607e-05	0.000124961	0.606	0.272	0.483	0.353	0.426	0.535
58	ENSSSCG00000024827	ABTB1	13	-	72577086	72577281	72577086	72577228	72577950	72578006	29	15	12	12	15	19	11	8	7	6	17	29	31	22	32	10	6	2	7	13	1	5	59	59	18	29	15	20	30	144	91	1.11351e-05	7.57728e-05	0.575	0.558	0.308	0.246	0.279	0.24
59	ENSSSCG00000011284	NKTR	13	+	26170939	26171044	26170942	26171044	26168987	26169083	42	4	5	5	0	2	2	0	4	3	2	6	7	7	11	2	1	0	0	1	1	1	7	13	6	2	12	2	18	94	91	1.30745e-05	8.75469e-05	0.492	0.617	0.708	0	0.217	0.217
60	ENSSSCG00000015498	RC3H1	9	-	116214185	116214356	116214185	116214329	116218092	116218225	592	83	65	72	84	54	57	87	46	39	35	47	38	57	48	10	13	4	13	13	9	7	13	17	15	11	14	19	13	118	91	1.87423e-05	0.000124502	0.582	0.562	0.613	0.58	0.523	0.435
61	ENSSSCG00000012793	HCFC1	X	-	124677747	124678269	124677747	124678137	124678731	124678895	518	81	97	44	91	62	58	39	56	41	31	61	53	30	45	25	26	5	18	13	9	10	47	34	29	24	26	26	36	223	91	1.46766e-11	1.49809e-10	0.371	0.491	0.367	0.378	0.323	0.441
62	ENSSSCG00000015071	SIK3	9	-	44238446	44239333	44238446	44239153	44239872	44240212	923	99	92	86	126	97	80	72	16	15	12	24	20	20	19	75	49	23	31	28	37	37	25	27	11	18	13	18	16	271	91	8.3071e-08	7.02327e-07	0.675	0.673	0.706	0.638	0.62	0.573
63	ENSSSCG00000024257	CEMIP2	1	-	224965690	224966189	224965690	224965845	224969930	224970029	953	60	43	59	25	64	45	42	29	45	41	28	41	24	51	0	0	0	0	0	1	0	62	42	13	26	27	37	25	435	91	0	0	0.302	0.167	0.231	0.157	0.246	0.282
64	ENSSSCG00000010226	JMJD1C	14	-	66664981	66665195	66664981	66665135	66665373	66665492	526	239	166	147	301	159	127	246	50	69	62	72	47	47	60	16	42	28	16	45	25	14	32	30	15	15	17	26	9	151	91	1.51927e-06	1.17744e-05	0.742	0.592	0.588	0.716	0.671	0.62
65	ENSSSCG00000027197	DYRK1B	6	-	48307155	48307471	48307155	48307351	48307772	48307913	727	108	45	72	63	70	74	66	46	22	24	41	26	28	24	21	41	22	22	25	14	33	54	46	16	20	25	12	50	211	91	2.18713e-10	2.10417e-09	0.503	0.469	0.564	0.399	0.537	0.533
66	ENSSSCG00000011769	FXR1	13	+	118894149	118897979	118897887	118897979	118893204	118893405	306	1196	1557	1483	1086	1356	1053	1559	121	111	75	137	116	89	126	2	1	1	2	0	1	3	111	129	65	72	49	56	81	3829	91	0	0	0.19	0.25	0.32	0.159	0.217	0.219
67	ENSSSCG00000040184	LMO7	11	+	48109594	48109782	48109675	48109782	48108652	48108814	903	9	15	5	3	10	8	8	8	12	4	7	7	4	9	2	8	0	1	0	2	1	13	19	7	3	9	3	1	172	91	1.22501e-06	9.58259e-06	0.373	0.398	0.398	0.185	0.43	0.514
68	ENSSSCG00000010034	NA	14	+	48486296	48486480	48486323	48486480	48483190	48483256	111	4	2	4	19	10	3	6	21	10	15	24	17	8	4	1	0	1	0	0	1	0	13	14	7	7	7	7	13	118	91	6.0264e-12	6.30512e-11	0.128	0.134	0.171	0.379	0.312	0.224
69	ENSSSCG00000012792	RENBP	X	-	124663190	124663475	124663190	124663278	124666429	124666561	167	23	4	8	5	16	15	15	39	10	6	5	16	8	9	3	0	1	0	3	2	0	21	29	19	18	23	35	26	288	91	0	0	0.157	0.112	0.296	0.24	0.24	0.372
70	ENSSSCG00000008233	TMEM150A	3	+	59168482	59168593	59168506	59168593	59168117	59168165	22	5	8	7	3	3	10	0	5	2	12	8	11	12	15	6	1	3	9	3	4	6	37	31	25	35	24	34	39	115	91	0.000828432	0.00471699	0.442	0.76	0.316	0.229	0.178	0.397
71	ENSSSCG00000035533	ANKRD39	3	+	56773859	56778215	56778069	56778215	56770312	56770516	400	1268	1193	1020	1531	1291	1243	1155	11	4	2	13	9	8	13	151	150	108	76	97	66	81	0	3	0	7	3	6	3	4301	91	0.0082548	0.0385993	0.709	0.863	0.915	0.714	0.752	0.767
72	ENSSSCG00000013259	DGKZ	2	-	16135550	16135936	16135550	16135671	16136116	16136160	820	69	62	63	68	86	32	56	47	48	37	75	51	55	31	0	3	2	0	0	1	2	60	70	57	60	63	54	56	356	91	0	0	0.273	0.248	0.303	0.188	0.301	0.129
73	ENSSSCG00000029600	NA	6	-	46568585	46568687	46568585	46568684	46568964	46569091	58	22	10	20	19	27	18	26	3	2	1	5	10	3	7	7	9	8	8	6	3	12	4	6	0	3	13	7	10	94	91	0.00173067	0.00905355	0.877	0.829	0.951	0.786	0.723	0.853
74	ENSSSCG00000023334	BCLAF3	X	-	16287227	16287403	16287227	16287343	16296224	16296887	10	42	53	41	26	28	28	42	21	22	4	17	25	19	25	7	2	9	9	7	4	6	14	14	15	7	9	15	2	151	91	0.000156719	0.000950535	0.547	0.592	0.861	0.48	0.403	0.47
75	ENSSSCG00000014207	APC	2	-	116937320	116937699	116937320	116937396	116940557	116940656	942	273	279	249	255	292	219	311	14	11	14	11	15	12	11	19	20	4	10	12	11	6	8	8	1	1	1	0	2	394	91	0.00253989	0.0128842	0.818	0.854	0.804	0.843	0.818	0.808
76	ENSSSCG00000008510	LTBP1	3	-	106440734	106440962	106440734	106440803	106443683	106443851	987	454	317	366	527	431	377	511	122	94	89	143	104	82	117	708	733	169	65	54	75	97	380	466	123	40	55	71	85	250	91	0	0	0.575	0.551	0.6	0.573	0.601	0.626
77	ENSSSCG00000023894	AKNA	1	-	254959138	254959301	254959138	254959298	254961878	254962090	133	18	13	7	4	9	15	4	11	2	5	1	5	6	5	1	4	4	2	10	3	4	7	5	5	6	4	3	8	94	91	0.00430023	0.0209261	0.613	0.863	0.575	0.795	0.635	0.708
78	ENSSSCG00000000985	EXOC2	7	-	196084	197283	196084	196213	197865	197925	914	375	350	360	397	407	280	293	107	60	66	65	72	75	91	0	0	0	0	0	0	0	93	70	66	66	48	43	75	1161	91	0	0	0.216	0.314	0.299	0.324	0.307	0.226
79	ENSSSCG00000005890	ZNF7	4	+	161203	161626	161499	161626	160755	160800	346	46	53	44	43	61	58	52	35	27	33	37	40	35	20	5	0	0	0	0	0	0	34	28	13	22	15	19	16	387	91	0	0	0.236	0.316	0.239	0.215	0.264	0.28
80	ENSSSCG00000015175	VWA5A	9	+	51075966	51076287	51076158	51076287	51070049	51070303	589	92	72	67	45	83	45	66	39	20	17	28	41	40	28	14	22	13	11	11	32	11	38	33	21	23	22	59	19	283	91	1.66533e-15	1.93595e-14	0.431	0.537	0.559	0.341	0.394	0.266
81	ENSSSCG00000009791	RSRC2	14	+	30251016	30251229	30251038	30251229	30248537	30248581	190	26	18	28	25	42	26	35	62	48	42	55	81	40	50	1	0	2	6	1	2	1	132	90	66	57	75	69	70	113	91	0	0	0.252	0.232	0.349	0.268	0.295	0.344
82	ENSSSCG00000012886	NA	2	+	4688968	4689499	4689325	4689499	4686140	4686336	224	112	50	61	110	92	64	63	24	21	27	61	22	38	21	14	23	9	22	13	26	20	42	49	27	68	49	46	41	448	91	0	0	0.487	0.326	0.315	0.268	0.459	0.255
83	ENSSSCG00000032820	BRD1	5	+	799080	799578	799473	799578	794826	795087	751	228	183	190	209	197	176	187	31	21	13	18	27	18	28	19	34	17	36	12	41	21	12	19	15	15	10	5	2	484	91	2.84686e-06	2.0902e-05	0.58	0.621	0.733	0.686	0.578	0.648
84	ENSSSCG00000028124	SNRPN	AEMK02000602.1	-	115361	119012	115361	115507	122080	122248	208	1485	1369	1541	1271	1514	1334	1574	77	97	92	116	69	106	95	2	2	0	1	0	1	0	64	73	70	56	56	42	49	3596	91	0	0	0.328	0.263	0.298	0.217	0.357	0.242
85	ENSSSCG00000007939	ANKS3	3	+	37688269	37688508	37688422	37688508	37687953	37688126	67	26	26	39	43	30	23	41	25	10	22	26	28	17	25	12	11	7	8	4	5	7	33	44	27	37	28	26	38	244	91	0	0	0.279	0.492	0.398	0.381	0.286	0.335
86	ENSSSCG00000038726	RANGRF	12	+	53486133	53490513	53486455	53490513	53485887	53486044	612	63	78	76	60	44	69	76	5	0	8	4	2	6	2	57	63	52	27	45	35	31	8	12	6	13	8	7	10	413	91	1.63761e-06	1.2575e-05	0.735	1	0.677	0.768	0.829	0.717
87	ENSSSCG00000013426	MUM1	2	-	77107548	77109201	77107548	77107619	77109772	77109901	137	652	598	655	581	657	521	607	0	0	0	0	3	7	0	49	68	45	31	35	40	55	0	5	0	1	4	1	2	1673	91	1.20905e-06	9.5469e-06	1	1	1	1	0.923	0.802
88	ENSSSCG00000003980	EXO5	6	-	170656031	170656365	170656031	170656124	170656881	170657054	217	202	210	233	155	147	182	207	6	2	0	7	5	6	4	82	44	41	51	56	31	55	9	23	12	5	5	7	4	332	91	1.55953e-12	1.69523e-11	0.902	0.966	1	0.859	0.89	0.893
89	ENSSSCG00000034611	MEAF6	6	-	93561703	93566253	93561703	93561737	93582754	93582800	14	1563	1835	1622	1609	1784	1916	1742	0	5	2	1	2	6	0	117	161	132	131	156	124	104	7	0	2	1	1	2	1	4607	91	1.26275e-05	8.52356e-05	1	0.879	0.941	0.969	0.946	0.863
90	ENSSSCG00000008378	FAM161A	3	+	79967239	79969580	79969480	79969580	79965737	79966904	483	84	173	177	160	161	121	163	5	10	3	5	9	9	4	4	0	2	5	5	2	3	0	3	3	6	2	2	2	2332	91	1.20047e-10	1.18211e-09	0.396	0.403	0.697	0.555	0.411	0.344
91	ENSSSCG00000004969	NA	1	+	167274715	167277926	167277695	167277926	167274251	167274431	336	393	828	560	893	772	532	667	41	44	15	65	55	33	34	9	8	7	4	5	3	5	23	26	4	9	4	7	9	3071	91	0	0	0.221	0.358	0.525	0.289	0.294	0.323
92	ENSSSCG00000003940	HYI	6	+	167811212	167811347	167811292	167811347	167810884	167810934	192	71	69	97	95	75	89	72	3	5	6	5	5	7	3	57	50	14	24	18	21	16	14	17	9	4	12	8	8	171	91	1.59539e-13	1.75703e-12	0.926	0.88	0.896	0.91	0.889	0.871
93	ENSSSCG00000000570	C2CD5	5	+	51124339	51126892	51126701	51126892	51114812	51114899	291	442	535	570	353	487	423	567	27	38	29	40	25	29	37	22	19	26	15	24	22	29	20	21	21	25	21	19	31	2453	91	0	0	0.378	0.343	0.422	0.247	0.42	0.351
94	ENSSSCG00000003667	NA	6	-	95644935	95645117	95644935	95645047	95648666	95648809	780	55	39	42	38	57	51	58	22	21	15	21	18	19	20	10	11	6	15	9	13	14	32	18	17	16	21	9	25	161	91	2.11331e-12	2.26774e-11	0.586	0.512	0.613	0.506	0.642	0.603
95	ENSSSCG00000011393	UBA7	13	-	32322686	32322717	32322686	32322714	32322942	32323030	214	4	6	7	8	11	2	7	7	0	3	3	11	0	1	6	2	5	11	4	4	4	8	8	6	25	6	2	7	94	91	0.000885918	0.00501023	0.356	1	0.693	0.721	0.492	1
96	ENSSSCG00000038682	TAF1D	9	-	26157212	26158648	26157212	26157263	26159628	26159680	773	771	1310	1011	821	1264	939	1110	2	0	1	4	0	1	3	30	16	17	18	23	28	27	0	7	0	1	8	1	0	1476	91	4.1234e-06	2.97525e-05	0.96	1	0.984	0.927	1	0.983
97	ENSSSCG00000011237	NA	13	+	19618348	19620366	19620249	19620366	19617859	19617960	599	1366	1712	1576	1429	1602	1663	1779	144	142	85	164	162	145	149	6	6	2	6	8	6	3	213	234	115	93	141	111	93	1992	91	0	0	0.302	0.355	0.459	0.285	0.311	0.344
98	ENSSSCG00000032947	SRRM1	6	+	82312991	82314999	82314828	82314999	82312579	82312702	277	1414	1807	1974	1343	1701	1342	1833	107	144	94	185	131	161	129	14	9	24	15	25	35	20	126	117	38	43	40	41	42	1928	91	0	0	0.384	0.372	0.498	0.255	0.38	0.282
99	ENSSSCG00000003771	NA	6	+	135289471	135290372	135290333	135290372	135288544	135288635	591	396	734	656	481	645	611	784	90	77	96	138	89	80	115	34	49	3	21	36	21	34	177	180	96	99	66	63	44	953	91	0	0	0.296	0.477	0.395	0.25	0.409	0.422
100	ENSSSCG00000006277	SPIDR	4	-	79878356	79878650	79878356	79878474	79879249	79879343	216	22	29	30	40	29	44	20	9	19	13	21	20	22	23	0	3	2	1	0	0	0	19	16	12	18	8	6	12	267	91	0	0	0.454	0.342	0.44	0.394	0.331	0.405
101	ENSSSCG00000010340	PRXL2A	14	+	82261889	82262069	82261906	82262069	82250208	82250322	337	17	27	17	10	14	14	4	8	8	0	6	6	4	5	26	29	6	3	0	1	1	46	47	30	6	1	0	4	108	91	7.00637e-05	0.000434395	0.642	0.74	1	0.584	0.663	0.747
102	ENSSSCG00000005582	STRBP	1	-	264046192	264049655	264046192	264046326	264052245	264052290	51	1330	1575	1233	2047	1564	1857	1345	26	5	10	23	14	28	24	47	58	39	56	40	29	51	0	8	8	5	2	5	2	3420	91	2.2819e-06	1.72067e-05	0.576	0.893	0.766	0.703	0.748	0.638
103	ENSSSCG00000036350	HNRNPA2B1	18	+	46213424	46214774	46214638	46214774	46213183	46213267	476	5808	7571	6500	7099	7614	5241	7980	6	10	4	11	11	2	12	1521	1041	981	1457	1030	908	964	50	55	45	43	57	45	39	1305	91	0	0	0.985	0.981	0.991	0.978	0.98	0.995
104	ENSSSCG00000021601	ZNF711	X	+	68477565	68479444	68479339	68479444	68475691	68475836	452	253	312	230	376	279	278	310	1	0	3	2	4	3	1	22	20	13	13	3	21	11	5	1	1	0	2	0	1	1865	91	8.16038e-05	0.000502223	0.925	1	0.789	0.902	0.773	0.819
105	ENSSSCG00000007568	IQCE	3	-	1884374	1885672	1884374	1884446	1885802	1885873	644	198	186	158	73	188	134	121	15	21	15	8	14	24	14	0	0	0	0	0	0	0	2	2	15	11	9	19	17	1317	91	0	0	0.477	0.38	0.421	0.387	0.481	0.278
106	ENSSSCG00000011720	MBNL1	13	+	92687025	92690247	92690172	92690247	92686301	92686337	556	581	645	727	601	757	593	817	9	0	8	2	1	1	3	79	59	18	13	39	18	14	0	1	0	2	6	2	5	3238	91	2.1299e-05	0.000139276	0.645	1	0.719	0.894	0.955	0.943
107	ENSSSCG00000008055	TEDC2	3	-	39580997	39581278	39580997	39581188	39581614	39581716	988	19	23	21	35	24	17	13	1	3	0	2	4	2	1	6	1	1	7	3	2	3	4	0	4	1	4	3	3	181	91	2.82505e-06	2.0902e-05	0.905	0.794	1	0.898	0.751	0.81
108	ENSSSCG00000028633	NA	15	+	59462844	59464849	59464404	59464849	59455518	59455628	567	430	408	420	313	478	400	388	40	29	29	27	38	29	26	2	4	3	9	11	2	5	41	48	39	49	44	47	41	1651	91	0	0	0.372	0.437	0.444	0.39	0.409	0.432
109	ENSSSCG00000007939	ANKS3	3	+	37645633	37645817	37645672	37645817	37644878	37644967	66	20	4	9	7	14	10	14	2	1	0	4	4	1	0	0	0	2	3	1	2	2	3	3	0	3	6	0	3	130	91	2.20374e-05	0.000142987	0.875	0.737	1	0.551	0.71	0.875
110	ENSSSCG00000021601	ZNF711	X	+	68478690	68479444	68479339	68479444	68477565	68477693	450	135	152	143	183	145	138	176	6	12	0	6	2	9	4	26	27	8	5	5	2	6	4	3	5	1	1	1	1	740	91	5.77179e-06	4.09406e-05	0.735	0.609	1	0.79	0.899	0.653
111	ENSSSCG00000011546	MTMR14	13	+	65988213	65990513	65990357	65990513	65983535	65983715	936	806	666	735	583	657	445	590	35	33	29	33	40	28	29	5	0	3	7	14	3	5	21	28	26	22	13	24	29	2235	91	0	0	0.484	0.451	0.508	0.418	0.401	0.393
112	ENSSSCG00000040257	ZNF862	18	+	55850195	55851320	55851215	55851320	55849367	55849479	237	182	128	154	135	153	144	121	15	5	10	8	8	6	3	22	13	7	4	10	6	6	5	10	5	2	3	1	4	1111	91	7.29417e-14	8.14029e-13	0.498	0.677	0.558	0.58	0.61	0.663
113	ENSSSCG00000039541	ANKRD11	6	+	595044	595744	595573	595744	588887	589023	763	304	258	240	296	279	228	258	43	22	23	11	26	24	17	53	49	15	27	25	26	26	25	21	11	25	13	28	23	620	91	0	0	0.509	0.633	0.605	0.798	0.612	0.582
114	ENSSSCG00000035533	ANKRD39	3	+	56780848	56780977	56780878	56780977	56780672	56780771	399	7	5	8	5	8	8	1	13	4	3	4	3	2	7	0	0	1	0	0	0	1	2	5	4	11	6	7	6	121	91	9.65894e-15	1.10747e-13	0.288	0.485	0.667	0.485	0.667	0.751
115	ENSSSCG00000014853	GDPD5	9	-	9657105	9659905	9657105	9657218	9660884	9661032	617	774	524	523	1146	790	716	445	4	0	0	9	1	2	3	64	71	56	20	40	20	30	2	1	4	0	3	3	4	2778	91	1.40822e-08	1.24071e-07	0.864	1	1	0.807	0.963	0.921
116	ENSSSCG00000032437	RBM4	2	-	5776541	5779494	5776541	5776945	5782768	5783192	601	2250	2502	2412	2506	2307	2905	2291	69	93	54	104	70	96	67	244	213	229	190	139	215	151	135	135	84	110	81	86	118	2640	91	0	0	0.529	0.481	0.606	0.454	0.532	0.511
117	ENSSSCG00000021601	ZNF711	X	+	68478118	68479444	68478690	68479444	68477565	68477693	449	91	103	71	156	102	95	94	8	19	26	19	13	12	16	6	2	2	0	0	0	0	26	24	8	5	5	2	6	663	91	0	0	0.61	0.427	0.273	0.53	0.519	0.521
118	ENSSSCG00000006340	UAP1	4	-	87961820	87966407	87961820	87961887	87967514	87967703	287	1674	2073	2479	1420	2220	1415	2455	30	39	32	51	28	57	42	84	25	38	96	63	206	71	104	49	45	65	41	76	24	4611	91	0	0	0.524	0.512	0.605	0.355	0.61	0.329
119	ENSSSCG00000008478	SOS1	3	+	101358094	101359970	101359851	101359970	101350648	101350913	373	310	374	391	289	458	367	363	4	3	3	3	3	2	4	57	60	20	17	38	32	34	4	7	5	5	0	3	4	1848	91	5.39473e-10	5.13112e-09	0.792	0.86	0.865	0.826	0.883	0.9
120	ENSSSCG00000012583	ACSL4	X	-	89794186	89794715	89794186	89794423	89806221	89806274	929	153	39	55	80	52	66	163	29	18	14	20	10	17	41	0	0	0	0	0	0	0	245	243	66	46	12	110	10	383	91	0	0	0.556	0.34	0.483	0.487	0.553	0.48
121	ENSSSCG00000005909	FBXL6	4	+	425860	425992	425898	425992	425170	425329	786	19	24	14	20	24	13	24	4	4	0	5	0	1	2	13	10	0	0	1	1	0	3	3	5	2	0	2	5	129	91	2.7506e-06	2.05559e-05	0.77	0.809	1	0.738	1	0.902
122	ENSSSCG00000011593	TMCC1	13	-	69223491	69224187	69223491	69223760	69228813	69228869	121	466	500	457	408	390	444	395	16	24	17	20	10	16	15	15	8	10	12	12	15	11	12	14	7	5	5	11	0	518	91	1.79583e-11	1.81098e-10	0.837	0.785	0.825	0.782	0.873	0.83
123	ENSSSCG00000007709	TBL2	3	-	10852873	10855519	10852873	10853044	10866015	10866091	755	334	241	177	356	249	264	184	5	12	4	6	6	7	6	31	34	23	21	7	21	14	11	8	8	6	7	8	15	2566	91	0	0	0.703	0.416	0.611	0.678	0.595	0.572
124	ENSSSCG00000025839	SUGP2	2	+	58863254	58865852	58865592	58865852	58862918	58863039	957	1056	1177	1138	1307	1294	897	1124	20	37	29	64	44	43	51	3	0	2	0	1	2	4	63	72	31	57	14	20	39	2429	91	0	0	0.664	0.544	0.595	0.433	0.524	0.439
125	ENSSSCG00000027275	HHLA2	13	-	151175132	151176014	151175132	151175489	151177494	151177584	59	130	471	267	209	427	176	63	20	27	29	12	32	14	12	5	0	2	5	0	2	8	13	10	1	7	4	9	27	616	91	0	0	0.49	0.72	0.576	0.72	0.663	0.65
126	ENSSSCG00000009787	CCDC62	14	-	30065415	30065837	30065415	30065570	30066057	30066258	406	45	36	31	29	46	50	58	5	3	10	6	11	13	10	0	0	0	0	0	0	0	6	15	5	3	7	8	6	358	91	0	0	0.696	0.753	0.441	0.551	0.515	0.494
127	ENSSSCG00000011546	MTMR14	13	+	65988213	65990513	65990357	65990513	65982208	65982347	935	798	653	723	576	641	442	582	4	0	0	3	2	3	1	2	2	1	3	2	1	6	0	2	0	1	2	2	1	2235	91	1.39888e-14	1.58225e-13	0.89	1	1	0.887	0.929	0.857
128	ENSSSCG00000013235	MADD	2	-	15272168	15274126	15272168	15272215	15276197	15276304	77	799	492	611	819	614	704	478	3	6	3	10	5	4	7	103	112	81	41	54	38	34	17	23	6	6	6	7	5	2002	91	0	0	0.924	0.788	0.903	0.788	0.848	0.889
129	ENSSSCG00000011940	DZIP3	13	-	150851493	150852111	150851493	150851655	150854012	150854089	117	140	242	170	113	210	184	206	1	4	1	7	4	5	2	4	3	3	0	4	2	1	2	1	0	2	2	3	1	547	91	8.2214e-11	8.19204e-10	0.959	0.91	0.966	0.729	0.897	0.86
130	ENSSSCG00000009359	SUPT20H	11	-	12836238	12836545	12836238	12836308	12838254	12838413	621	144	115	156	134	157	137	168	20	4	10	24	18	14	19	6	8	6	13	9	13	9	17	9	12	37	26	16	20	328	91	0	0	0.666	0.889	0.812	0.608	0.708	0.731
131	ENSSSCG00000004275	FAM135A	1	+	50692018	50692870	50692606	50692870	50691643	50691798	112	287	382	368	198	264	244	323	20	20	20	31	14	15	17	3	4	3	1	9	4	0	15	20	10	7	10	7	7	679	91	0	0	0.658	0.719	0.711	0.461	0.716	0.686
132	ENSSSCG00000013021	SF1	2	+	7403409	7404948	7404047	7404948	7402488	7402668	504	699	723	697	862	601	601	493	19	21	25	17	21	25	16	91	124	96	128	120	112	64	41	61	64	98	67	94	36	729	91	0	0	0.821	0.811	0.777	0.864	0.781	0.75
133	ENSSSCG00000007094	DZANK1	17	-	26652874	26654116	26652874	26652949	26660418	26660546	949	329	348	273	303	317	220	218	9	8	12	4	10	8	12	23	11	1	9	11	7	7	19	35	14	8	12	12	11	1258	91	0	0	0.726	0.759	0.622	0.846	0.696	0.665
134	ENSSSCG00000008421	NA	3	+	92020226	92021382	92021163	92021382	92014939	92015020	502	1859	2047	1551	4161	1356	3032	1329	13	11	15	66	10	18	9	79	73	75	51	106	43	25	22	13	15	18	40	7	9	1028	91	0	0	0.927	0.943	0.902	0.848	0.923	0.937
135	ENSSSCG00000035284	BMF	1	+	131180374	131181347	131181053	131181347	131178812	131178939	90	368	285	428	141	229	147	306	8	12	11	5	11	1	10	25	19	8	12	17	22	27	27	13	9	7	16	19	9	770	91	0	0	0.845	0.737	0.821	0.769	0.711	0.946
136	ENSSSCG00000017886	FBXO39	12	-	50653659	50654544	50653659	50653745	50655092	50655288	210	195	546	198	187	187	169	207	9	44	9	9	8	6	14	0	0	0	0	1	0	0	6	5	4	10	48	10	12	890	91	0	0	0.689	0.559	0.692	0.68	0.705	0.742
137	ENSSSCG00000013857	EPS15L1	2	+	61239370	61243115	61242499	61243115	61236905	61237111	631	236	202	179	220	204	140	192	4	0	3	4	7	1	3	0	0	0	0	0	0	0	3	3	3	11	8	3	17	3220	91	0	0	0.625	1	0.628	0.609	0.452	0.798
138	ENSSSCG00000016075	SF3B1	15	-	101299409	101300741	101299409	101299465	101300937	101301052	869	2881	4019	4428	2422	3747	3510	4192	23	1	7	9	8	6	5	29	46	26	54	70	84	59	2	1	24	22	25	38	28	1367	91	0	0	0.893	0.996	0.977	0.947	0.969	0.975
139	ENSSSCG00000029352	CCNL1	13	-	96992476	96994009	96992476	96992576	96994242	96994307	83	1257	2239	1728	1516	1770	1433	2014	22	30	27	20	23	20	28	68	72	61	83	66	146	67	22	21	41	65	36	148	37	1524	91	0	0	0.773	0.817	0.793	0.819	0.821	0.811
140	ENSSSCG00000002547	NA	AEMK02000452.1	+	2206934	2208500	2208369	2208500	2201473	2201608	428	1338	1307	1269	1151	1378	1267	1057	18	31	26	32	38	35	28	4	8	0	0	0	1	0	57	56	53	72	49	57	66	1526	91	0	0	0.816	0.715	0.744	0.682	0.684	0.683
141	ENSSSCG00000026536	DCUN1D2	11	-	78684465	78686585	78684465	78684548	78693304	78693435	959	484	354	474	362	471	373	473	4	7	0	8	2	7	2	8	15	15	18	16	10	8	4	7	8	8	5	3	5	2128	91	0	0	0.838	0.684	1	0.659	0.91	0.695
142	ENSSSCG00000039061	EIF2AK4	1	-	131246294	131247570	131246294	131246413	131248169	131248214	69	443	586	560	452	627	484	739	6	14	2	16	14	16	7	10	12	16	13	25	10	29	31	21	21	27	7	19	41	1248	91	0	0	0.843	0.753	0.953	0.673	0.766	0.688
143	ENSSSCG00000021601	ZNF711	X	+	68478118	68479444	68479339	68479444	68477565	68477693	451	218	236	188	320	234	221	254	6	12	0	6	2	9	4	6	5	2	0	0	0	0	4	3	5	1	1	1	1	1312	91	0	0	0.716	0.577	1	0.787	0.89	0.63
144	ENSSSCG00000013235	MADD	2	-	15272168	15274032	15272168	15272215	15276197	15276304	78	719	428	558	720	557	604	407	3	6	3	10	5	4	7	6	8	8	10	3	4	6	17	23	6	6	6	7	5	1908	91	0	0	0.92	0.773	0.899	0.774	0.842	0.878
145	ENSSSCG00000013259	DGKZ	2	-	16135550	16135936	16135550	16135671	16136413	16136445	821	69	62	62	68	86	32	56	0	1	0	0	0	0	0	0	3	0	0	0	1	0	2	0	1	3	2	4	3	356	91	0	0	1	0.941	1	1	1	1
146	ENSSSCG00000007133	ACSS1	17	-	30802809	30804904	30802809	30802928	30805602	30805729	146	460	193	335	240	335	294	311	0	3	2	4	0	1	2	2	3	0	0	0	0	0	4	9	7	3	2	6	4	2067	91	0	0	1	0.739	0.881	0.725	1	0.928
[truncated: 9 more columns]

## Sheet: A5SSJConly
	A5SS.MATS.JunctionCountOnly
No.	Gene_ID	geneSymbol	chr	strand	longExonStart_0base	longExonEnd	shortES	shortEE	flankingES	flankingEE	ID	IJC_SAMPLE_XS							SJC_SAMPLE_XS							IJC_SAMPLE_XL							SJC_SAMPLE_XL							IncFormLen	SkipFormLen	PValue	FDR	IncLevel-XS
1	ENSSSCG00000029251	NA	13	-	30804664	30805610	30805055	30805610	30744276	30744517	551	86	110	78	129	112	113	122	37	25	15	43	24	27	11	106	140	134	171	173	158	185	10	0	10	2	13	11	7	182	91	6.66134e-16	1.03584e-14	0.537	0.688	0.722	0.6	0.7	0.677
2	ENSSSCG00000000567	SOX5	5	+	49813300	49813532	49813300	49813427	49859024	49859235	538	106	76	121	62	78	110	89	36	64	50	30	18	29	28	3	8	2	2	5	3	4	1	1	0	0	2	0	2	182	91	0.000298118	0.00148344	0.596	0.373	0.548	0.508	0.684	0.655
3	ENSSSCG00000017165	USP36	12	+	3313957	3314237	3313957	3314195	3314603	3314825	481	19	26	20	26	26	16	24	16	18	17	12	17	4	26	15	21	3	17	3	31	9	11	3	0	8	3	2	1	132	91	0.00537579	0.0214342	0.45	0.499	0.448	0.599	0.513	0.734
4	ENSSSCG00000035746	ECT2	13	+	111248271	111248364	111248271	111248309	111252091	111252243	635	18	52	25	51	38	24	45	24	29	25	34	29	27	28	17	21	9	2	14	5	3	5	7	1	2	3	2	2	145	91	0.00197416	0.0085869	0.32	0.529	0.386	0.485	0.451	0.358
5	ENSSSCG00000001512	CUTA	7	-	29721436	29722010	29721571	29722010	29720973	29721182	532	50	61	43	54	46	89	45	15	12	19	16	16	18	19	214	180	148	50	88	58	56	16	13	9	13	14	12	9	182	91	2.71792e-06	1.62553e-05	0.625	0.718	0.531	0.628	0.59	0.712
6	ENSSSCG00000023325	NA	13	+	34113267	34114241	34113267	34113826	34114660	34114763	407	29	17	27	24	25	10	20	0	0	0	6	0	8	0	54	49	31	10	28	17	10	0	0	1	0	0	0	0	182	91	0.00109826	0.00495013	1	1	1	0.667	1	0.385
7	ENSSSCG00000034864	CHEK2	14	-	45964786	45966131	45965951	45966131	45960098	45960223	473	25	42	33	45	49	40	38	5	10	0	7	4	2	10	15	12	14	7	15	11	19	1	1	2	0	1	0	0	182	91	1.28608e-06	8.16267e-06	0.714	0.677	1	0.763	0.86	0.909
8	ENSSSCG00000017398	COASY	12	-	20261548	20262765	20262664	20262765	20260439	20260654	495	21	44	23	55	22	24	25	2	8	10	11	2	0	5	87	92	54	34	28	34	38	0	2	1	6	7	3	1	182	91	0.00141991	0.00630847	0.84	0.733	0.535	0.714	0.846	1
9	ENSSSCG00000027847	CSKMT	2	-	9083539	9084260	9083774	9084260	9082722	9083378	256	17	18	27	17	21	39	15	13	3	12	0	1	4	0	3	9	5	3	2	9	1	1	0	0	0	0	4	0	182	91	0.000134835	0.000693121	0.395	0.75	0.529	1	0.913	0.83
10	ENSSSCG00000002900	NA	6	+	45186147	45186329	45186147	45186244	45186545	45186748	16	15	13	16	39	25	13	9	3	2	1	9	6	4	1	8	9	8	4	1	3	2	0	0	1	0	0	1	1	175	91	2.6814e-07	1.87397e-06	0.722	0.772	0.893	0.693	0.684	0.628
11	ENSSSCG00000009528	TPP2	11	+	70999685	70999827	70999685	70999816	71004040	71006378	390	10	11	9	11	13	17	9	32	37	41	19	30	35	44	14	2	5	7	14	4	3	82	43	25	36	29	30	22	101	91	0.00508058	0.0206544	0.22	0.211	0.165	0.343	0.281	0.304
12	ENSSSCG00000038619	PAFAH2	6	-	83446496	83447249	83446708	83447249	83440171	83440311	515	13	10	6	4	3	13	2	25	11	28	22	12	30	38	1	7	8	0	0	0	1	27	23	36	12	11	11	10	182	91	0.000625472	0.00301584	0.206	0.313	0.097	0.083	0.111	0.178
13	ENSSSCG00000000806	SCAF11	5	-	76812604	76812823	76812652	76812823	76812006	76812126	708	117	143	143	147	135	100	133	18	14	12	8	26	12	13	64	79	55	60	57	59	72	13	11	13	11	18	16	14	138	91	0.000181055	0.000923083	0.811	0.871	0.887	0.924	0.774	0.846
14	ENSSSCG00000026098	CMYA5	2	+	88463868	88465929	88463868	88464102	88470299	88470418	825	2	2	6	1	1	1	0	9	7	11	5	4	6	14	0	0	0	0	0	0	0	5	6	5	3	5	1	5	182	91	0.00199767	0.00862882	0.1	0.125	0.214	0.091	0.111	0.077
15	ENSSSCG00000039996	FAM168A	9	-	7861174	7861356	7861213	7861356	7860186	7860361	140	2	2	6	5	3	0	1	11	7	12	13	5	4	7	0	1	9	4	2	2	1	17	25	25	44	28	37	36	129	91	0.00536875	0.0214342	0.114	0.168	0.261	0.213	0.297	0
16	ENSSSCG00000003895	EFCAB14	6	+	164803429	164803663	164803429	164803540	164806300	164806405	697	20	12	13	26	13	21	11	70	64	79	80	72	51	65	0	0	0	0	0	0	0	86	96	56	76	58	62	66	182	91	0	0	0.125	0.086	0.076	0.14	0.083	0.171
17	ENSSSCG00000006776	MOV10	4	-	107748986	107749190	107749016	107749190	107748369	107748605	298	162	134	121	216	139	150	127	38	71	48	91	63	63	50	93	74	77	57	89	54	77	57	60	61	31	35	32	62	120	91	0.000325025	0.00160449	0.764	0.589	0.657	0.643	0.626	0.644
18	ENSSSCG00000004645	GABPB1	1	+	121463441	121463589	121463441	121463553	121463918	121464032	169	28	20	42	44	45	32	49	26	22	20	39	34	34	42	24	18	9	11	17	12	9	31	22	10	16	17	14	24	126	91	0.0106337	0.0399658	0.438	0.396	0.603	0.449	0.489	0.405
19	ENSSSCG00000010309	ZSWIM8	14	+	76524084	76524268	76524084	76524244	76524370	76524547	681	42	38	28	37	41	25	23	48	52	55	55	67	46	37	34	16	21	38	27	33	23	85	42	52	81	76	89	94	114	91	2.06456e-05	0.00011569	0.411	0.368	0.289	0.349	0.328	0.303
20	ENSSSCG00000009968	TTC28	14	-	45329982	45330068	45329991	45330068	45327853	45327983	803	4	7	5	8	8	5	5	56	39	24	69	57	48	31	0	0	0	0	0	0	0	13	24	11	20	30	28	21	99	91	1.06007e-11	1.26801e-10	0.062	0.142	0.161	0.096	0.114	0.087
21	ENSSSCG00000002799	CNOT1	6	-	20286046	20286299	20286067	20286299	20283636	20283885	602	50	49	57	73	37	46	43	138	154	143	190	155	160	160	13	14	12	15	3	8	12	103	86	71	101	76	98	75	111	91	1.36446e-12	1.73203e-11	0.229	0.207	0.246	0.24	0.164	0.191
22	ENSSSCG00000006338	DDR2	4	-	87768533	87768792	87768581	87768792	87766813	87767037	364	53	35	67	75	41	46	67	68	43	59	59	58	51	57	15	20	11	7	9	13	15	30	27	5	27	30	34	37	138	91	0.00228177	0.00972097	0.339	0.349	0.428	0.456	0.318	0.373
23	ENSSSCG00000003421	NA	6	+	71751063	71751190	71751063	71751161	71751527	71751663	724	12	7	3	0	5	4	7	24	31	23	37	27	29	39	0	0	0	0	0	1	0	38	31	30	32	23	38	32	119	91	4.15445e-13	5.49802e-12	0.277	0.147	0.091	0	0.124	0.095
24	ENSSSCG00000007943	NMRAL1	3	+	37871864	37872442	37871864	37872181	37875591	37875830	147	49	45	45	52	68	61	45	5	13	8	10	8	8	14	100	100	42	55	56	65	59	19	24	26	17	17	23	17	182	91	0.00757619	0.0298253	0.831	0.634	0.738	0.722	0.81	0.792
25	ENSSSCG00000015175	VWA5A	9	+	51075966	51076287	51075966	51076104	51077878	51078009	536	114	71	81	60	114	63	68	7	9	3	15	9	8	2	42	17	33	35	50	93	67	7	6	5	9	17	8	6	182	91	0.0119939	0.0446717	0.891	0.798	0.931	0.667	0.864	0.797
26	ENSSSCG00000015814	NA	15	-	47778029	47778237	47778116	47778237	47775144	47775197	634	6	12	2	21	13	10	5	14	85	14	20	22	20	15	1	1	1	0	1	1	1	3	37	8	2	46	4	9	177	91	1.4348e-11	1.65267e-10	0.181	0.068	0.068	0.351	0.233	0.204
27	ENSSSCG00000023674	SON	13	+	197185449	197186434	197185449	197185566	197189629	197189777	374	65	94	85	91	72	75	103	249	271	271	349	336	297	285	0	0	0	2	1	0	0	134	121	169	207	170	223	145	182	91	0	0	0.115	0.148	0.136	0.115	0.097	0.112
28	ENSSSCG00000008274	NA	3	+	68669331	68670938	68669331	68669498	68671105	68671239	829	27	32	32	30	24	25	24	86	58	79	92	68	91	60	9	11	3	12	5	9	9	267	233	111	107	90	96	98	182	91	0	0	0.136	0.216	0.168	0.14	0.15	0.121
29	ENSSSCG00000012689	ZNF75D	X	+	110890256	110890693	110890256	110890610	110892902	110893430	605	13	7	5	8	26	15	7	35	22	12	25	40	20	34	1	1	3	3	2	3	3	36	37	23	18	15	14	39	173	91	1.35845e-10	1.38518e-09	0.163	0.143	0.18	0.144	0.255	0.283
30	ENSSSCG00000015882	BAZ2B	15	-	66271244	66271555	66271349	66271555	66270722	66270858	49	153	121	145	117	128	108	136	10	16	10	10	11	3	10	37	34	31	30	60	33	50	4	13	3	7	8	6	8	182	91	0.000726287	0.00344848	0.884	0.791	0.879	0.854	0.853	0.947
31	ENSSSCG00000005389	TEX10	1	-	242112413	242113126	242112886	242113126	242111790	242112034	740	110	109	107	106	136	153	120	30	37	35	33	20	40	29	27	34	18	27	12	18	24	16	13	4	10	8	5	26	182	91	0.009468	0.0361294	0.647	0.596	0.605	0.616	0.773	0.657
32	ENSSSCG00000023255	MOSPD3	3	+	8531737	8532088	8531737	8532004	8532225	8532301	429	5	5	21	6	4	5	13	17	14	29	47	26	37	12	10	14	5	4	1	5	1	146	117	73	59	64	62	66	174	91	4.10094e-09	3.59265e-08	0.133	0.157	0.275	0.063	0.074	0.066
33	ENSSSCG00000017407	GHDC	12	+	20581288	20581836	20581288	20581377	20582135	20582257	291	35	21	18	38	25	17	24	4	0	1	3	3	4	3	25	17	23	22	29	17	24	2	4	4	12	5	1	10	182	91	0.00831966	0.0323427	0.814	1	0.9	0.864	0.806	0.68
34	ENSSSCG00000021798	LZTS2	14	+	112084933	112085596	112084933	112085581	112086120	112086384	493	40	35	30	53	41	23	32	24	13	26	20	14	20	23	40	36	33	55	38	23	26	40	34	25	44	36	22	40	105	91	0.00230177	0.00973947	0.591	0.7	0.5	0.697	0.717	0.499
35	ENSSSCG00000012689	ZNF75D	X	+	110890256	110890693	110890256	110890610	110895936	110896063	606	6	10	5	8	20	4	4	17	24	17	20	45	26	24	0	0	0	0	0	0	0	33	12	11	26	14	18	13	173	91	1.11022e-16	1.86637e-15	0.157	0.18	0.134	0.174	0.189	0.075
36	ENSSSCG00000006371	USF1	4	+	89397966	89398082	89397966	89398051	89398383	89398485	103	161	118	157	146	115	166	134	22	21	22	30	22	21	31	159	143	101	101	114	41	78	60	54	29	29	26	37	27	121	91	2.37001e-06	1.44524e-05	0.846	0.809	0.843	0.785	0.797	0.856
37	ENSSSCG00000010118	HIRA	14	-	51083565	51083883	51083772	51083883	51082543	51082634	759	22	39	21	19	40	25	29	22	45	18	23	30	25	27	16	10	8	12	13	13	11	21	30	27	33	20	23	23	182	91	6.29902e-06	3.69622e-05	0.333	0.302	0.368	0.292	0.4	0.333
38	ENSSSCG00000039843	IPO9	10	+	24114413	24115564	24114413	24114522	24120717	24120779	617	20	4	13	17	11	10	18	26	35	46	31	34	36	17	4	1	1	1	0	1	1	18	31	15	15	14	13	15	182	91	4.71736e-11	5.23964e-10	0.278	0.054	0.124	0.215	0.139	0.122
39	ENSSSCG00000005602	GAPVD1	1	+	265987649	265987779	265987649	265987716	265988839	265988965	292	78	73	61	55	74	65	64	27	25	39	22	20	21	36	26	35	19	14	12	15	24	9	29	8	15	13	18	15	153	91	0.00531386	0.0214342	0.632	0.635	0.482	0.598	0.688	0.648
40	ENSSSCG00000012695	INTS6L	X	+	111067380	111067615	111067380	111067483	111070075	111070450	155	61	101	83	97	90	97	51	73	109	82	123	130	106	82	14	15	12	15	14	2	13	51	40	34	28	23	27	63	182	91	3.15266e-10	3.11262e-09	0.295	0.317	0.336	0.283	0.257	0.314
41	ENSSSCG00000012328	HUWE1	X	-	46291497	46291625	46291542	46291625	46289878	46289975	96	226	191	209	258	273	274	194	55	59	51	112	66	81	45	82	122	59	83	78	65	69	78	92	33	33	33	24	35	135	91	2.44316e-06	1.47538e-05	0.735	0.686	0.734	0.608	0.736	0.695
42	ENSSSCG00000013427	CIRBP	2	-	77190603	77191924	77190982	77191924	77189845	77189976	662	431	296	392	351	363	294	435	8	4	5	6	0	0	2	22	14	26	54	104	8	23	3	1	3	0	6	5	0	182	91	0.00012173	0.000630968	0.964	0.974	0.975	0.967	1	1
43	ENSSSCG00000003264	CNOT3	6	-	55978072	55978288	55978155	55978288	55977343	55977469	191	11	3	9	2	13	9	7	24	7	10	25	20	12	10	5	2	5	13	8	6	7	44	41	45	51	44	42	71	173	91	6.35959e-07	4.12048e-06	0.194	0.184	0.321	0.04	0.255	0.283
44	ENSSSCG00000011416	DOCK3	13	+	33583972	33584119	33583972	33584077	33586927	33587026	127	2	19	2	15	10	14	6	16	20	25	34	32	35	37	0	0	0	1	0	2	0	4	6	4	12	6	12	6	132	91	5.53048e-10	5.13426e-09	0.079	0.396	0.052	0.233	0.177	0.216
45	ENSSSCG00000011375	USP19	13	-	31735872	31736433	31736173	31736433	31735574	31735703	446	118	129	92	136	135	116	94	7	4	4	6	4	6	6	51	43	43	47	58	59	73	16	11	6	6	3	10	10	182	91	4.63971e-08	3.47699e-07	0.894	0.942	0.92	0.919	0.944	0.906
46	ENSSSCG00000004845	FAN1	1	-	143961331	143961793	143961460	143961793	143959204	143960599	549	10	13	8	17	13	11	20	13	24	13	19	25	27	24	5	2	0	3	0	0	4	12	32	16	11	16	3	6	182	91	2.30286e-08	1.81314e-07	0.278	0.213	0.235	0.309	0.206	0.169
47	ENSSSCG00000007544	SUN1	3	+	513553	513733	513553	513691	514191	514275	656	55	43	42	41	52	39	57	6	3	3	8	3	4	7	38	21	20	37	27	24	15	4	6	14	8	3	3	14	132	91	0.00128577	0.00575359	0.863	0.908	0.906	0.779	0.923	0.87
48	ENSSSCG00000022708	ZNF638	3	-	71338205	71338498	71338271	71338498	71335950	71336228	192	200	219	186	254	244	183	282	0	15	2	3	7	2	4	35	36	22	39	37	35	25	6	17	6	2	1	5	1	156	91	2.50949e-09	2.26218e-08	1	0.895	0.982	0.98	0.953	0.982
49	ENSSSCG00000014044	NSD1	2	-	80807209	80807643	80807529	80807643	80806699	80806789	560	52	64	54	76	61	81	68	121	125	110	158	140	122	117	7	7	0	1	2	1	3	84	78	15	21	24	23	26	182	91	0	0	0.177	0.204	0.197	0.194	0.179	0.249
50	ENSSSCG00000008281	RTKN	3	+	68600696	68601134	68600696	68600845	68606526	68606726	362	13	13	21	17	16	8	18	0	1	0	0	1	0	6	3	11	7	8	4	5	12	1	3	0	0	4	1	1	182	91	0.00296065	0.0124427	1	0.867	1	1	0.889	1
51	ENSSSCG00000009327	NA	11	-	7202153	7202345	7202196	7202345	7199365	7199529	550	1	1	6	5	1	4	3	4	6	12	6	12	4	10	0	0	0	1	0	4	0	11	7	3	9	5	10	9	133	91	4.80918e-07	3.21646e-06	0.146	0.102	0.255	0.363	0.054	0.406
52	ENSSSCG00000029185	MAPRE3	3	-	112087390	112087592	112087435	112087592	112085961	112086116	294	58	47	66	47	70	70	48	3	9	4	7	4	2	6	82	117	51	56	55	29	35	26	38	18	11	8	11	10	135	91	1.03683e-08	8.59874e-08	0.929	0.779	0.918	0.819	0.922	0.959
53	ENSSSCG00000023409	TIA1	3	+	72268080	72268322	72268080	72268189	72268574	72268670	324	210	209	196	213	233	195	212	228	186	173	195	225	201	234	52	28	40	40	63	42	46	129	101	84	132	111	141	116	182	91	0	0	0.315	0.36	0.362	0.353	0.341	0.327
54	ENSSSCG00000033546	UBXN11	6	-	83691465	83691764	83691639	83691764	83690240	83690314	814	4	4	6	8	3	3	4	16	6	11	12	5	7	6	3	0	0	1	2	0	0	10	7	12	40	13	6	17	182	91	9.39289e-11	1.00731e-09	0.111	0.25	0.214	0.25	0.231	0.176
55	ENSSSCG00000028225	DICER1	7	-	116410662	116412740	116412639	116412740	116408388	116408577	518	42	27	59	28	12	15	52	32	39	25	35	29	30	23	4	7	2	8	3	6	1	23	23	5	10	11	10	8	182	91	2.92054e-05	0.000160759	0.396	0.257	0.541	0.286	0.171	0.2
56	ENSSSCG00000025109	PLD3	6	+	48656874	48657255	48656874	48656907	48657790	48657882	380	458	115	127	189	120	128	150	74	76	72	78	84	63	63	172	180	136	79	155	158	213	241	295	168	104	119	143	116	182	91	5.60022e-07	3.70568e-06	0.756	0.431	0.469	0.548	0.417	0.504
57	ENSSSCG00000027709	PARP9	13	+	137967931	137968073	137967931	137967965	137970211	137971047	370	13	11	17	12	14	21	17	5	2	5	7	2	7	10	8	7	3	5	8	4	8	12	9	1	4	9	2	4	182	91	0.00328792	0.0137254	0.565	0.733	0.63	0.462	0.778	0.6
58	ENSSSCG00000013235	MADD	2	-	15272697	15274126	15274056	15274126	15272168	15272215	67	31	16	17	36	19	28	26	39	41	39	50	31	52	45	5	9	0	1	2	0	1	129	143	68	36	39	24	23	182	91	0	0	0.284	0.163	0.179	0.265	0.235	0.212
59	ENSSSCG00000007544	SUN1	3	+	513553	513706	513553	513691	514191	514275	657	11	7	14	15	19	26	12	6	3	3	8	3	4	7	5	13	7	3	17	7	8	4	6	14	8	3	3	14	105	91	0.00911411	0.0349937	0.614	0.669	0.802	0.619	0.846	0.849
60	ENSSSCG00000032377	RALGAPA1	7	+	64240946	64242491	64240946	64241114	64244220	64244345	596	225	207	209	167	205	205	213	35	46	26	47	41	31	29	10	24	7	9	15	18	10	5	5	5	9	7	6	3	182	91	0.000976269	0.00449807	0.763	0.692	0.801	0.64	0.714	0.768
61	ENSSSCG00000024777	HDAC4	15	-	138418210	138418331	138418225	138418331	138412925	138412972	217	8	9	7	7	3	5	4	2	2	6	6	3	7	8	6	9	4	8	4	13	3	30	9	10	16	7	18	5	105	91	0.007879	0.0308223	0.776	0.796	0.503	0.503	0.464	0.382
62	ENSSSCG00000031967	TAOK2	3	+	18192038	18196456	18192038	18195631	18196592	18196775	694	47	36	31	48	49	27	31	35	20	22	30	29	40	23	2	10	9	12	4	12	8	25	21	12	22	18	13	15	182	91	1.70751e-07	1.2069e-06	0.402	0.474	0.413	0.444	0.458	0.252
63	ENSSSCG00000023245	NONO	X	+	57293430	57298994	57293430	57293509	57305745	57305905	490	56	68	68	70	97	92	74	0	3	0	5	0	0	0	15	4	15	11	19	3	3	1	4	1	0	3	2	0	182	91	0.00151554	0.00663847	1	0.919	1	0.875	1	1
64	ENSSSCG00000014909	NA	9	-	19646384	19650290	19650221	19650290	19643417	19643519	165	13	18	16	8	12	16	15	26	23	18	13	13	17	22	0	4	1	0	2	1	0	10	10	20	8	13	3	9	182	91	8.00915e-13	1.03785e-11	0.2	0.281	0.308	0.235	0.316	0.32
65	ENSSSCG00000003589	SRSF4	6	-	86074607	86075215	86075072	86075215	86074080	86074193	132	24	21	30	34	35	21	27	51	47	29	68	52	50	38	1	0	1	5	0	2	4	198	128	72	96	56	100	79	182	91	0	0	0.19	0.183	0.341	0.2	0.252	0.174
66	ENSSSCG00000025842	SPAG8	1	-	236530201	236530469	236530294	236530469	236530049	236530095	589	1	3	1	11	6	6	6	7	6	2	17	7	6	10	0	0	0	0	0	0	0	11	9	14	16	10	5	8	182	91	1.88738e-15	2.73012e-14	0.067	0.2	0.2	0.244	0.3	0.333
67	ENSSSCG00000038466	EIF4E2	15	+	133077243	133083763	133077243	133077380	133083892	133083971	340	13	13	18	16	11	20	3	12	12	11	25	20	26	15	4	7	1	5	3	1	1	34	36	18	20	26	17	14	182	91	1.12881e-11	1.32475e-10	0.351	0.351	0.45	0.242	0.216	0.278
68	ENSSSCG00000011575	ATG7	13	+	67437821	67438013	67437821	67437948	67438140	67438313	439	51	31	29	39	29	70	38	83	77	71	96	66	88	63	3	0	0	0	0	0	1	84	51	32	46	42	40	34	155	91	0	0	0.265	0.191	0.193	0.193	0.205	0.318
69	ENSSSCG00000011375	USP19	13	-	31734642	31734859	31734699	31734859	31734347	31734504	441	35	26	36	30	39	32	35	85	53	27	77	48	65	58	1	0	2	1	4	3	11	32	30	17	34	40	26	65	147	91	0	0	0.203	0.233	0.452	0.194	0.335	0.234
70	ENSSSCG00000015874	ACVR1	15	-	64834352	64834650	64834466	64834650	64813421	64813495	148	18	17	28	16	15	20	15	29	26	24	26	18	19	21	4	23	5	0	3	3	0	85	58	30	33	38	37	28	182	91	0	0	0.237	0.246	0.368	0.235	0.294	0.345
71	ENSSSCG00000002441	PPP4R3A	7	-	113125726	113125882	113125765	113125882	113124674	113124806	306	73	105	87	96	110	108	69	74	47	70	57	82	79	69	29	25	11	22	10	23	9	35	50	31	34	32	41	37	129	91	4.67367e-10	4.40458e-09	0.41	0.612	0.467	0.543	0.486	0.491
72	ENSSSCG00000007618	ZNF789	3	-	6480872	6481566	6481248	6481566	6478845	6478923	476	25	22	9	17	8	21	11	0	3	1	2	4	2	0	19	15	3	12	6	14	7	1	15	2	2	4	5	2	182	91	0.00109312	0.00495013	1	0.786	0.818	0.81	0.5	0.84
73	ENSSSCG00000009988	THOC5	14	-	46622295	46622545	46622433	46622545	46621254	46621386	253	119	120	128	128	144	123	127	21	25	18	31	25	31	30	65	46	23	30	37	36	54	14	33	32	16	18	24	28	182	91	1.29635e-07	9.48623e-07	0.739	0.706	0.78	0.674	0.742	0.665
74	ENSSSCG00000014794	NUP98	9	+	6355157	6355296	6355157	6355245	6361823	6361916	382	65	53	52	72	58	70	43	83	83	89	90	102	85	100	8	3	3	9	2	2	5	73	71	45	52	44	65	45	141	91	0	0	0.336	0.292	0.274	0.341	0.268	0.347
75	ENSSSCG00000007248	ASXL1	17	+	36056858	36057543	36056858	36056952	36058784	36058948	649	117	89	82	78	91	83	79	16	22	20	18	16	23	25	40	37	16	12	15	16	19	8	19	9	13	17	10	19	182	91	8.69739e-06	4.9631e-05	0.785	0.669	0.672	0.684	0.74	0.643
76	ENSSSCG00000011375	USP19	13	-	31734636	31734859	31734699	31734859	31734347	31734504	442	40	36	44	45	53	35	35	85	53	27	77	48	65	58	0	2	2	6	1	8	4	32	30	17	34	40	26	65	153	91	0	0	0.219	0.288	0.492	0.258	0.396	0.243
77	ENSSSCG00000027444	STAU1	17	-	50846559	50846764	50846607	50846764	50844170	50844309	658	5	10	13	24	9	4	18	15	7	11	13	25	19	6	0	0	1	3	1	0	3	18	9	3	6	3	3	6	138	91	3.4071e-07	2.32881e-06	0.18	0.485	0.438	0.549	0.192	0.122
78	ENSSSCG00000004617	FAM214A	1	+	119119186	119119350	119119186	119119255	119121519	119121719	177	31	23	26	5	28	27	28	29	29	32	6	22	13	21	5	2	2	3	10	6	3	26	23	13	18	15	18	21	182	91	5.21871e-12	6.36478e-11	0.348	0.284	0.289	0.294	0.389	0.509
79	ENSSSCG00000011375	USP19	13	-	31736170	31736433	31736173	31736433	31735574	31735703	445	5	5	2	1	3	4	0	7	4	4	6	4	6	6	1	0	0	2	0	2	0	16	11	6	6	3	10	10	93	91	4.16668e-08	3.16058e-07	0.411	0.55	0.329	0.14	0.423	0.395
80	ENSSSCG00000010468	CPEB3	14	-	103796676	103796836	103796745	103796836	103786018	103786075	266	8	6	1	11	5	2	11	1	3	3	12	2	5	2	2	4	1	1	0	2	0	4	4	1	5	1	1	3	159	91	0.00149272	0.00658492	0.821	0.534	0.16	0.344	0.589	0.186
81	ENSSSCG00000030186	KIF2A	16	+	41068554	41068677	41068554	41068620	41069249	41069350	767	77	96	83	109	120	102	83	18	31	15	29	37	26	21	39	39	14	22	30	27	15	30	45	14	23	12	16	11	147	91	4.63381e-10	4.40458e-09	0.726	0.657	0.774	0.699	0.668	0.708
82	ENSSSCG00000008239	CAPG	3	+	59351859	59352446	59351859	59352306	59357264	59357300	613	44	15	26	24	18	20	26	1	3	1	3	4	0	5	167	156	33	22	38	37	38	159	82	12	16	13	6	4	182	91	5.18598e-06	3.07208e-05	0.957	0.714	0.929	0.8	0.692	1
83	ENSSSCG00000004856	NFATC1	1	-	145939768	145940446	145940069	145940446	145911444	145914887	8	33	11	18	8	11	13	8	0	1	1	0	1	1	3	8	7	4	2	6	12	4	3	4	1	6	2	2	0	182	91	8.18317e-06	4.7129e-05	1	0.846	0.9	1	0.846	0.867
84	ENSSSCG00000004570	TPM1	1	-	109014558	109015005	109014879	109015005	109001699	109001833	134	532	720	364	1067	791	616	529	238	179	129	353	143	220	260	576	415	333	589	577	360	648	595	762	306	332	973	371	429	182	91	1.55431e-15	2.30186e-14	0.528	0.668	0.585	0.602	0.734	0.583
85	ENSSSCG00000013620	PLPPR2	2	+	70042731	70043471	70042731	70042946	70043651	70043685	89	8	7	15	8	5	1	6	7	12	7	13	4	16	10	1	0	0	0	0	0	1	11	10	22	4	18	5	15	182	91	5.55112e-16	8.85332e-15	0.364	0.226	0.517	0.235	0.385	0.03
86	ENSSSCG00000011482	C3orf67	13	-	40641034	40641191	40641037	40641191	40616581	40616746	579	7	6	9	4	8	6	10	11	5	14	7	6	9	3	5	2	0	0	0	1	0	3	1	1	1	7	4	2	93	91	0.000252641	0.00126728	0.384	0.54	0.386	0.359	0.566	0.395
87	ENSSSCG00000003917	TESK2	6	+	165874214	165875310	165874214	165874524	165903477	165903792	375	6	1	2	2	5	7	4	0	0	4	5	3	0	3	1	1	3	2	1	5	0	10	1	2	0	3	5	1	182	91	0.0101081	0.0383368	1	1	0.2	0.167	0.455	1
88	ENSSSCG00000017623	VEZF1	12	-	34260014	34260908	34260782	34260908	34257387	34258082	526	58	32	38	34	45	50	53	0	0	0	0	1	1	0	8	12	3	8	10	5	8	3	2	1	2	0	1	2	182	91	8.38675e-05	0.00044586	1	1	1	1	0.957	0.962
89	ENSSSCG00000012510	ARMCX2	X	-	83217760	83218177	83218069	83218177	83217145	83217209	699	30	30	18	22	24	30	13	5	8	8	10	14	10	8	11	10	8	12	5	5	6	15	16	10	9	10	8	5	182	91	1.76651e-06	1.09877e-05	0.75	0.652	0.529	0.524	0.462	0.6
90	ENSSSCG00000032007	RTN4	3	+	86202792	86205952	86202792	86202849	86235065	86235273	576	30	21	41	30	45	46	50	7	3	3	4	0	0	0	62	76	11	21	11	21	11	24	36	9	7	5	4	1	182	91	3.5875e-08	2.78929e-07	0.682	0.778	0.872	0.789	1	1
91	ENSSSCG00000011278	TRAK1	13	+	25919410	25919629	25919410	25919566	25928677	25928780	82	94	48	43	192	63	79	54	12	5	2	8	7	8	1	8	12	14	3	6	11	4	8	16	4	0	2	3	2	153	91	6.75156e-06	3.92474e-05	0.823	0.851	0.927	0.935	0.843	0.855
92	ENSSSCG00000010316	KAT6B	14	+	77546518	77547450	77546518	77546901	77548419	77548541	586	44	38	60	37	23	62	50	13	8	5	13	15	5	30	0	2	6	0	2	7	11	5	4	0	3	3	3	6	182	91	0.00226778	0.00972097	0.629	0.704	0.857	0.587	0.434	0.861
93	ENSSSCG00000010685	NA	14	-	129451105	129452627	129452539	129452627	129450568	129450644	222	87	101	124	77	105	74	154	49	44	53	70	63	56	45	29	42	23	42	54	52	48	156	122	85	96	86	60	87	182	91	0	0	0.47	0.534	0.539	0.355	0.455	0.398
94	ENSSSCG00000004479	FILIP1	1	+	90618996	90619218	90618996	90619054	90634798	90638550	528	7	7	4	4	3	1	4	7	5	6	3	2	5	8	0	0	0	0	0	0	0	13	5	3	3	3	7	4	182	91	1.06581e-14	1.47319e-13	0.333	0.412	0.25	0.4	0.429	0.091
95	ENSSSCG00000010840	RGS7	10	-	12321628	12322321	12322169	12322321	12321154	12321292	695	53	28	17	83	52	59	46	10	18	5	27	27	16	20	23	11	11	3	5	3	1	15	12	12	3	8	7	11	182	91	9.46016e-07	6.06621e-06	0.726	0.438	0.63	0.606	0.491	0.648
96	ENSSSCG00000016075	SF3B1	15	-	101299409	101301052	101300937	101301052	101299025	101299105	755	466	512	594	362	493	492	478	230	259	149	280	235	246	225	41	66	64	66	100	106	105	178	182	162	175	160	178	152	182	91	0	0	0.503	0.497	0.666	0.393	0.512	0.5
97	ENSSSCG00000033528	BPTF	12	+	14229885	14230811	14229885	14230382	14232393	14232476	535	40	18	21	34	22	19	24	9	10	7	20	8	14	8	18	13	20	19	11	7	8	31	42	12	34	31	17	29	182	91	1.04073e-10	1.09718e-09	0.69	0.474	0.6	0.459	0.579	0.404
98	ENSSSCG00000013427	CIRBP	2	-	77190603	77192369	77192298	77192369	77189845	77189976	663	84	111	145	87	83	86	126	11	13	15	7	5	5	15	136	164	38	67	132	29	34	21	18	42	38	53	75	51	182	91	1.40811e-08	1.13746e-07	0.792	0.81	0.829	0.861	0.892	0.896
99	ENSSSCG00000007142	PANK2	17	-	31817142	31817495	31817285	31817495	31813376	31813630	15	57	69	77	50	68	77	70	15	12	13	17	16	26	8	25	29	13	18	11	17	15	26	26	13	14	19	16	19	182	91	9.99201e-16	1.51586e-14	0.655	0.742	0.748	0.595	0.68	0.597
100	ENSSSCG00000002741	ZNF821	6	-	14867025	14867220	14867102	14867220	14865364	14865479	118	15	25	6	16	30	25	11	14	6	10	16	9	22	13	4	0	1	0	0	1	2	12	7	4	11	5	17	21	167	91	4.44089e-16	7.26904e-15	0.369	0.694	0.246	0.353	0.645	0.382
101	ENSSSCG00000000107	NA	5	+	9613116	9613949	9613116	9613265	9614046	9615759	302	35	22	20	21	30	27	18	0	0	2	2	0	2	1	5	4	10	7	1	10	8	0	5	1	3	3	4	6	182	91	8.90424e-09	7.48438e-08	1	1	0.833	0.84	1	0.871
102	ENSSSCG00000034190	NA	7	+	36972335	36972773	36972335	36972482	36973249	36973357	438	56	31	39	64	68	25	30	12	10	26	1	0	10	12	6	5	6	3	12	7	17	7	11	13	7	11	8	7	182	91	1.48584e-07	1.07464e-06	0.7	0.608	0.429	0.97	1	0.556
103	ENSSSCG00000002547	NA	AEMK02000452.1	+	2201473	2201635	2201473	2201608	2208369	2208500	395	98	92	79	97	111	88	80	18	31	26	32	38	35	28	45	40	33	51	21	23	20	57	56	53	72	49	57	66	117	91	0	0	0.809	0.698	0.703	0.702	0.694	0.662
104	ENSSSCG00000006936	ODF2L	4	+	129752535	129753640	129752535	129752698	129755061	129755187	654	12	8	15	9	19	11	14	6	4	10	24	7	5	1	0	0	0	0	1	0	1	21	21	7	15	1	12	3	182	91	0	0	0.5	0.5	0.429	0.158	0.576	0.524
105	ENSSSCG00000015077	RNF214	9	+	44600763	44601274	44600763	44600809	44602213	44602273	583	62	47	39	85	38	49	53	6	5	8	13	8	3	3	21	26	18	23	20	17	31	21	10	25	23	14	26	37	182	91	0	0	0.838	0.825	0.709	0.766	0.704	0.891
106	ENSSSCG00000039978	ZNF773	6	+	61929045	61929923	61929045	61929840	61935266	61935365	92	30	18	19	18	14	29	15	6	2	3	13	5	4	12	0	0	2	0	0	0	2	5	17	2	5	2	7	0	173	91	4.25238e-12	5.28996e-11	0.725	0.826	0.769	0.421	0.596	0.792
107	ENSSSCG00000032726	SREK1	16	+	44588093	44593590	44588093	44588227	44593872	44593988	376	67	97	90	106	107	136	93	29	21	14	32	23	26	30	16	14	18	19	19	21	10	72	49	24	25	34	30	22	182	91	0	0	0.536	0.698	0.763	0.624	0.699	0.723
108	ENSSSCG00000007618	ZNF789	3	-	6476168	6476443	6476316	6476443	6473639	6473753	475	29	25	13	13	14	21	17	13	8	8	6	7	10	5	7	3	3	2	1	1	0	24	15	17	9	7	8	6	182	91	0	0	0.527	0.61	0.448	0.52	0.5	0.512
109	ENSSSCG00000008640	IAH1	3	-	126864106	126864218	126864165	126864218	126860339	126860488	166	150	89	93	99	125	169	44	54	21	28	26	31	33	21	177	0	130	0	0	0	56	102	87	66	64	41	64	43	149	91	0	0	0.629	0.721	0.67	0.699	0.711	0.758
110	ENSSSCG00000012123	RAB9A	X	+	10343687	10344237	10343687	10343776	10344332	10344448	221	17	17	13	23	23	19	29	0	0	1	0	0	0	0	8	5	2	1	4	0	1	1	1	3	0	1	1	6	182	91	1.62818e-07	1.16406e-06	1	1	0.867	1	1	1
111	ENSSSCG00000039719	ZDHHC4	3	-	4642849	4643173	4642979	4643173	4641968	4642091	608	52	45	39	36	39	30	33	7	3	10	14	8	11	16	6	8	6	9	5	5	6	25	11	8	14	16	21	24	182	91	0	0	0.788	0.882	0.661	0.563	0.709	0.577
112	ENSSSCG00000025870	HEPACAM2	9	-	73074611	73075171	73074701	73075171	73059289	73059640	227	4	6	4	2	6	21	9	3	0	0	4	0	0	0	3	2	0	1	1	0	0	2	2	3	0	1	3	2	180	91	2.63208e-10	2.64057e-09	0.403	1	1	0.202	1	1
113	ENSSSCG00000035221	ENTR1	AEMK02000682.1	+	1313935	1315026	1313935	1314085	1315783	1315896	116	20	16	15	17	21	10	18	3	4	6	3	1	5	2	6	15	4	2	2	0	2	9	18	2	9	9	6	5	182	91	5.9043e-11	6.44294e-10	0.769	0.667	0.556	0.739	0.913	0.5
114	ENSSSCG00000034465	LRP10	7	-	76154944	76156272	76156081	76156272	76152407	76154335	757	33	26	21	11	17	18	33	0	0	0	1	1	0	1	3	3	0	2	0	3	3	0	2	4	2	1	3	0	182	91	6.57068e-09	5.59858e-08	1	1	1	0.846	0.895	1
115	ENSSSCG00000039719	ZDHHC4	3	-	4642849	4643173	4642979	4643173	4641099	4641173	607	45	42	33	42	36	30	34	8	17	10	13	10	8	3	17	4	5	2	4	2	5	52	22	17	11	5	5	20	182	91	0	0	0.738	0.553	0.623	0.618	0.643	0.652
116	ENSSSCG00000006511	RUSC1	4	-	94499784	94500395	94500180	94500395	94497649	94499101	690	41	53	24	90	28	49	60	0	0	0	0	0	0	0	3	6	8	7	8	3	6	22	16	14	1	10	4	3	182	91	0	0	1	1	1	1	1	1
117	ENSSSCG00000017752	WSB1	12	+	43897325	43899274	43897325	43897426	43899672	43899845	188	128	171	177	161	146	145	173	44	25	37	43	28	43	27	2	0	0	0	0	0	2	112	168	162	63	67	84	34	182	91	0	0	0.593	0.774	0.705	0.652	0.723	0.628
118	ENSSSCG00000011278	TRAK1	13	+	25919410	25919755	25919410	25919629	25928677	25928780	83	114	47	41	151	51	102	76	11	9	12	39	18	7	5	0	0	1	0	0	1	0	8	12	14	3	6	11	4	182	91	0	0	0.838	0.723	0.631	0.659	0.586	0.879
119	ENSSSCG00000035741	NA	9	-	121502051	121502564	121502389	121502564	121488783	121488961	277	77	81	82	74	103	89	89	6	1	1	2	4	2	4	0	0	0	0	0	0	2	3	6	1	7	4	4	5	182	91	0	0	0.865	0.976	0.976	0.949	0.928	0.957
[truncated: 9 more columns]

## Sheet: A5SS.ROT&JC
	A5SS.MATS.ReadsOnTargetAndJunctionCounts
No.	Gene_ID	geneSymbol	chr	strand	longExonStart_0base	longExonEnd	shortES	shortEE	flankingES	flankingEE	ID	IJC_SAMPLE_XS							SJC_SAMPLE_XS							IJC_SAMPLE_XL							SJC_SAMPLE_XL							IncFormLen	SkipFormLen	PValue	FDR	IncLevel-XS
1	ENSSSCG00000029251	NA	13	-	30804664	30805610	30805055	30805610	30744276	30744517	551	118	133	94	160	154	131	170	37	25	15	43	24	27	11	106	140	134	171	173	158	185	10	0	10	2	13	11	7	482	91	2.1915e-08	1.11178e-07	0.376	0.501	0.542	0.413	0.548	0.478
2	ENSSSCG00000017165	USP36	12	+	3313957	3314237	3313957	3314195	3314603	3314825	481	19	26	20	26	26	16	24	16	18	17	12	17	4	26	15	21	3	17	3	31	9	11	3	0	8	3	2	1	133	91	0.00546223	0.0178452	0.448	0.497	0.446	0.597	0.511	0.732
3	ENSSSCG00000035746	ECT2	13	+	111248271	111248364	111248271	111248309	111252091	111252243	635	18	52	25	51	38	24	45	24	29	25	34	29	27	28	17	21	9	2	14	5	3	5	7	1	2	3	2	2	146	91	0.00201473	0.00690763	0.319	0.528	0.384	0.483	0.45	0.357
4	ENSSSCG00000000567	SOX5	5	+	49813300	49813532	49813300	49813427	49859024	49859235	538	113	88	133	69	94	116	99	36	64	50	30	18	29	28	3	8	2	2	5	3	4	1	1	0	0	2	0	2	196	91	0.000599219	0.00217391	0.593	0.39	0.553	0.516	0.708	0.65
5	ENSSSCG00000001512	CUTA	7	-	29721436	29722010	29721571	29722010	29720973	29721182	532	55	76	53	63	65	107	54	15	12	19	16	16	18	19	214	180	148	50	88	58	56	16	13	9	13	14	12	9	226	91	0.000344749	0.00131977	0.596	0.718	0.529	0.613	0.621	0.705
6	ENSSSCG00000023325	NA	13	+	34113267	34114241	34113267	34113826	34114660	34114763	407	60	32	76	53	63	27	53	0	0	0	6	0	8	0	54	49	31	10	28	17	10	0	0	1	0	0	0	0	506	91	0.000580919	0.00211985	1	1	1	0.614	1	0.378
7	ENSSSCG00000002900	NA	6	+	45186147	45186329	45186147	45186244	45186545	45186748	16	15	13	16	39	25	13	9	3	2	1	9	6	4	1	8	9	8	4	1	3	2	0	0	1	0	0	1	1	176	91	2.65593e-07	1.29476e-06	0.721	0.771	0.892	0.691	0.683	0.627
8	ENSSSCG00000009528	TPP2	11	+	70999685	70999827	70999685	70999816	71004040	71006378	390	10	11	9	11	13	17	9	32	37	41	19	30	35	44	14	2	5	7	14	4	3	82	43	25	36	29	30	22	102	91	0.00502898	0.0166919	0.218	0.21	0.164	0.341	0.279	0.302
9	ENSSSCG00000010011	TCN2	14	+	47502714	47503425	47502714	47502904	47505823	47506016	543	397	421	352	437	421	399	450	6	0	0	0	3	2	0	458	339	136	81	157	143	124	3	8	4	4	2	1	3	612	91	3.48715e-06	1.56005e-05	0.908	1	1	1	0.954	0.967
10	ENSSSCG00000010002	SF3A1	14	-	47315566	47316004	47315796	47316004	47315187	47315342	60	28	25	29	32	27	27	31	105	72	63	131	67	69	48	0	0	1	0	0	0	0	323	195	99	175	141	149	134	321	91	0	0	0.07	0.09	0.115	0.065	0.103	0.1
11	ENSSSCG00000000806	SCAF11	5	-	76812604	76812823	76812652	76812823	76812006	76812126	708	117	143	143	147	135	100	133	18	14	12	8	26	12	13	64	79	55	60	57	59	72	13	11	13	11	18	16	14	139	91	0.000182615	0.00071668	0.81	0.87	0.886	0.923	0.773	0.845
12	ENSSSCG00000000985	EXOC2	7	-	198518	204119	199736	204119	197865	197925	783	211	169	154	177	241	147	126	151	92	95	94	92	106	104	2	1	1	1	0	0	0	121	92	75	110	71	64	89	1309	91	0	0	0.089	0.113	0.101	0.116	0.154	0.088
13	ENSSSCG00000039996	FAM168A	9	-	7861174	7861356	7861213	7861356	7860186	7860361	140	2	2	6	5	3	0	1	11	7	12	13	5	4	7	0	1	9	4	2	2	1	17	25	25	44	28	37	36	130	91	0.00542019	0.017801	0.113	0.167	0.259	0.212	0.296	0
14	ENSSSCG00000004645	GABPB1	1	+	121463441	121463589	121463441	121463553	121463918	121464032	169	28	20	42	44	45	32	49	26	22	20	39	34	34	42	24	18	9	11	17	12	9	31	22	10	16	17	14	24	127	91	0.0105615	0.033256	0.436	0.394	0.601	0.447	0.487	0.403
15	ENSSSCG00000010309	ZSWIM8	14	+	76524084	76524268	76524084	76524244	76524370	76524547	681	42	38	28	37	41	25	23	48	52	55	55	67	46	37	34	16	21	38	27	33	23	85	42	52	81	76	89	94	115	91	2.05608e-05	8.66889e-05	0.409	0.366	0.287	0.347	0.326	0.301
16	ENSSSCG00000006776	MOV10	4	-	107748986	107749190	107749016	107749190	107748369	107748605	298	162	134	121	216	139	150	127	38	71	48	91	63	63	50	93	74	77	57	89	54	77	57	60	61	31	35	32	62	121	91	0.000328597	0.00126571	0.762	0.587	0.655	0.641	0.624	0.642
17	ENSSSCG00000003895	EFCAB14	6	+	164803429	164803663	164803429	164803540	164806300	164806405	697	27	14	13	30	17	27	12	70	64	79	80	72	51	65	0	0	0	0	0	0	0	86	96	56	76	58	62	66	214	91	0	0	0.141	0.085	0.065	0.138	0.091	0.184
18	ENSSSCG00000009968	TTC28	14	-	45329982	45330068	45329991	45330068	45327853	45327983	803	4	7	5	8	8	5	5	56	39	24	69	57	48	31	0	0	0	0	0	0	0	13	24	11	20	30	28	21	100	91	1.1539e-11	7.12904e-11	0.061	0.14	0.159	0.095	0.113	0.087
19	ENSSSCG00000002799	CNOT1	6	-	20286046	20286299	20286067	20286299	20283636	20283885	602	50	49	57	73	37	46	43	138	154	143	190	155	160	160	13	14	12	15	3	8	12	103	86	71	101	76	98	75	112	91	1.35869e-12	8.83149e-12	0.227	0.205	0.245	0.238	0.162	0.189
20	ENSSSCG00000006338	DDR2	4	-	87768533	87768792	87768581	87768792	87766813	87767037	364	53	35	67	75	41	46	67	68	43	59	59	58	51	57	15	20	11	7	9	13	15	30	27	5	27	30	34	37	139	91	0.00224684	0.00766134	0.338	0.348	0.426	0.454	0.316	0.371
21	ENSSSCG00000010313	VCL	14	+	76800765	76804363	76800765	76800951	76806331	76806535	474	1115	1326	1299	988	1830	1252	1351	214	220	239	435	285	242	228	4	1	3	0	14	0	2	185	187	111	251	147	179	172	3503	91	0	0	0.119	0.135	0.124	0.056	0.143	0.118
22	ENSSSCG00000003421	NA	6	+	71751063	71751190	71751063	71751161	71751527	71751663	724	12	7	3	0	5	4	7	24	31	23	37	27	29	39	0	0	0	0	0	1	0	38	31	30	32	23	38	32	120	91	4.38205e-13	2.94021e-12	0.275	0.146	0.09	0	0.123	0.095
23	ENSSSCG00000015814	NA	15	-	47778029	47778237	47778116	47778237	47775144	47775197	634	6	12	2	21	13	10	5	14	85	14	20	22	20	15	1	1	1	0	1	1	1	3	37	8	2	46	4	9	178	91	1.4251e-11	8.63364e-11	0.18	0.067	0.068	0.349	0.232	0.204
24	ENSSSCG00000012689	ZNF75D	X	+	110890256	110890693	110890256	110890610	110892902	110893430	605	13	7	5	8	26	15	7	35	22	12	25	40	20	34	1	1	3	3	2	3	3	36	37	23	18	15	14	39	174	91	1.33905e-10	7.80903e-10	0.163	0.143	0.179	0.143	0.254	0.282
25	ENSSSCG00000023255	MOSPD3	3	+	8531737	8532088	8531737	8532004	8532225	8532301	429	5	5	21	6	4	5	13	17	14	29	47	26	37	12	10	14	5	4	1	5	1	146	117	73	59	64	62	66	175	91	3.97304e-09	2.13722e-08	0.133	0.157	0.274	0.062	0.074	0.066
26	ENSSSCG00000039592	ZMYND19	AEMK02000682.1	+	408575	409522	408575	408805	410302	410362	349	29	35	25	14	43	23	27	12	22	14	17	29	18	21	6	0	1	4	2	1	3	54	38	19	25	11	17	21	808	91	0	0	0.214	0.152	0.167	0.085	0.143	0.126
27	ENSSSCG00000021798	LZTS2	14	+	112084933	112085596	112084933	112085581	112086120	112086384	493	40	35	30	53	41	23	32	24	13	26	20	14	20	23	40	36	33	55	38	23	26	40	34	25	44	36	22	40	106	91	0.00231812	0.00786144	0.589	0.698	0.498	0.695	0.715	0.497
28	ENSSSCG00000015882	BAZ2B	15	-	66271244	66271555	66271349	66271555	66270722	66270858	49	160	127	152	123	131	113	138	10	16	10	10	11	3	10	37	34	31	30	60	33	50	4	13	3	7	8	6	8	196	91	0.000417629	0.00156048	0.881	0.787	0.876	0.851	0.847	0.946
29	ENSSSCG00000012689	ZNF75D	X	+	110890256	110890693	110890256	110890610	110895936	110896063	606	6	10	5	8	20	4	4	17	24	17	20	45	26	24	0	0	0	0	0	0	0	33	12	11	26	14	18	13	174	91	1.11022e-16	8.55283e-16	0.156	0.179	0.133	0.173	0.189	0.074
30	ENSSSCG00000008363	AFTPH	3	-	77364520	77366185	77366124	77366185	77360558	77360682	834	92	114	137	71	91	89	108	32	25	33	34	45	25	33	2	3	1	1	2	1	1	79	59	40	29	38	31	27	1695	91	0	0	0.134	0.197	0.182	0.101	0.098	0.16
31	ENSSSCG00000006371	USF1	4	+	89397966	89398082	89397966	89398051	89398383	89398485	103	161	118	157	146	115	166	134	22	21	22	30	22	21	31	159	143	101	101	114	41	78	60	54	29	29	26	37	27	122	91	2.42744e-06	1.10564e-05	0.845	0.807	0.842	0.784	0.796	0.855
32	ENSSSCG00000036812	MPRIP	12	-	61111480	61111988	61111828	61111988	61108211	61108353	313	196	136	166	138	218	137	220	150	156	172	186	148	145	170	35	24	22	18	6	31	53	186	175	90	135	113	155	169	439	91	0	0	0.213	0.153	0.167	0.133	0.234	0.164
33	ENSSSCG00000005602	GAPVD1	1	+	265987649	265987779	265987649	265987716	265988839	265988965	292	78	73	61	55	74	65	64	27	25	39	22	20	21	36	26	35	19	14	12	15	24	9	29	8	15	13	18	15	154	91	0.00529601	0.0174853	0.631	0.633	0.48	0.596	0.686	0.647
34	ENSSSCG00000025028	NA	X	+	101399796	101400188	101399796	101399922	101418291	101419197	63	27	42	45	32	52	47	45	19	31	13	19	22	15	22	11	32	17	10	8	20	7	36	15	15	12	11	12	11	357	91	0.000151301	0.000597544	0.266	0.257	0.469	0.3	0.376	0.444
35	ENSSSCG00000034864	CHEK2	14	-	45964786	45966131	45965951	45966131	45960098	45960223	473	265	371	280	412	443	402	374	5	10	0	7	4	2	10	15	12	14	7	15	11	19	1	1	2	0	1	0	0	1256	91	0.0055838	0.0181474	0.793	0.729	1	0.81	0.889	0.936
36	ENSSSCG00000012328	HUWE1	X	-	46291497	46291625	46291542	46291625	46289878	46289975	96	226	191	209	258	273	274	194	55	59	51	112	66	81	45	82	122	59	83	78	65	69	78	92	33	33	33	24	35	136	91	2.46758e-06	1.11577e-05	0.733	0.684	0.733	0.607	0.735	0.694
37	ENSSSCG00000008274	NA	3	+	68669331	68670938	68669331	68669498	68671105	68671239	829	236	222	277	291	205	209	193	86	58	79	92	68	91	60	9	11	3	12	5	9	9	267	233	111	107	90	96	98	1531	91	0	0	0.14	0.185	0.172	0.158	0.152	0.12
38	ENSSSCG00000004551	ZNF609	1	-	107552364	107553238	107552943	107553238	107414914	107415140	267	1593	1383	1398	1976	1405	1545	1503	2	0	2	2	1	4	3	50	65	20	29	33	19	35	11	9	0	0	0	0	0	670	91	7.00947e-06	3.08022e-05	0.991	1	0.99	0.993	0.995	0.981
39	ENSSSCG00000003264	CNOT3	6	-	55978072	55978288	55978155	55978288	55977343	55977469	191	11	3	9	2	13	9	7	24	7	10	25	20	12	10	5	2	5	13	8	6	7	44	41	45	51	44	42	71	174	91	6.29035e-07	2.95126e-06	0.193	0.183	0.32	0.04	0.254	0.282
40	ENSSSCG00000011416	DOCK3	13	+	33583972	33584119	33583972	33584077	33586927	33587026	127	2	19	2	15	10	14	6	16	20	25	34	32	35	37	0	0	0	1	0	2	0	4	6	4	12	6	12	6	133	91	5.56629e-10	3.10122e-09	0.079	0.394	0.052	0.232	0.176	0.215
41	ENSSSCG00000003591	PUM1	6	-	87586925	87587420	87587123	87587420	87585799	87586036	194	95	76	116	62	116	101	112	143	155	134	182	129	175	122	8	5	3	2	3	2	3	121	107	42	43	53	55	67	289	91	0	0	0.173	0.134	0.214	0.097	0.221	0.154
42	ENSSSCG00000007544	SUN1	3	+	513553	513733	513553	513691	514191	514275	656	55	43	42	41	52	39	57	6	3	3	8	3	4	7	38	21	20	37	27	24	15	4	6	14	8	3	3	14	133	91	0.00129154	0.00447733	0.862	0.907	0.905	0.778	0.922	0.87
43	ENSSSCG00000022708	ZNF638	3	-	71338205	71338498	71338271	71338498	71335950	71336228	192	200	219	186	254	244	183	282	0	15	2	3	7	2	4	35	36	22	39	37	35	25	6	17	6	2	1	5	1	157	91	2.61038e-09	1.42884e-08	1	0.894	0.982	0.98	0.953	0.981
44	ENSSSCG00000023674	SON	13	+	197185449	197186434	197185449	197185566	197189629	197189777	374	421	733	643	522	672	674	713	249	271	271	349	336	297	285	0	0	0	2	1	0	0	134	121	169	207	170	223	145	959	91	0	0	0.138	0.204	0.184	0.124	0.16	0.177
45	ENSSSCG00000009327	NA	11	-	7202153	7202345	7202196	7202345	7199365	7199529	550	1	1	6	5	1	4	3	4	6	12	6	12	4	10	0	0	0	1	0	4	0	11	7	3	9	5	10	9	134	91	4.87055e-07	2.32002e-06	0.145	0.102	0.253	0.361	0.054	0.404
46	ENSSSCG00000004196	MED23	1	+	31997626	31998156	31997626	31997747	31998453	31998585	702	57	97	96	92	80	87	92	66	69	79	71	65	74	84	0	0	0	1	1	3	1	72	68	40	55	47	32	36	500	91	0	0	0.136	0.204	0.181	0.191	0.183	0.176
47	ENSSSCG00000038619	PAFAH2	6	-	83446496	83447249	83446708	83447249	83440171	83440311	515	17	22	20	17	12	28	7	25	11	28	22	12	30	38	1	7	8	0	0	0	1	27	23	36	12	11	11	10	303	91	8.82294e-13	5.85693e-12	0.17	0.375	0.177	0.188	0.231	0.219
48	ENSSSCG00000029185	MAPRE3	3	-	112087390	112087592	112087435	112087592	112085961	112086116	294	58	47	66	47	70	70	48	3	9	4	7	4	2	6	82	117	51	56	55	29	35	26	38	18	11	8	11	10	136	91	1.07918e-08	5.65889e-08	0.928	0.777	0.917	0.818	0.921	0.959
49	ENSSSCG00000025109	PLD3	6	+	48656874	48657255	48656874	48656907	48657790	48657882	380	477	133	151	214	156	147	186	74	76	72	78	84	63	63	172	180	136	79	155	158	213	241	295	168	104	119	143	116	439	91	5.02109e-12	3.13316e-11	0.572	0.266	0.303	0.363	0.278	0.326
50	ENSSSCG00000001904	CLK3	7	-	58903405	58905569	58905352	58905569	58903061	58903128	684	685	702	618	691	667	630	641	1	2	3	2	1	1	6	92	68	47	72	56	47	79	2	0	0	4	2	0	3	2038	91	0.0158977	0.0491097	0.968	0.94	0.902	0.939	0.968	0.966
51	ENSSSCG00000021418	LSS	AEMK02000328.1	+	528627	529420	528627	528746	529895	529993	787	90	168	160	163	116	78	123	55	71	42	106	73	58	49	29	27	15	5	6	0	6	333	334	116	64	58	20	39	765	91	0	0	0.163	0.22	0.312	0.155	0.159	0.138
52	ENSSSCG00000002755	NFAT5	6	-	17362415	17362974	17362834	17362974	17356657	17356850	491	882	709	913	848	763	798	871	5	13	10	13	5	8	9	27	66	42	45	47	59	48	0	0	4	7	5	4	3	510	91	1.32649e-05	5.70847e-05	0.969	0.907	0.942	0.921	0.965	0.947
53	ENSSSCG00000028331	IL1R2	3	-	52404864	52405677	52405631	52405677	52386775	52386903	211	2	28	4	66	45	6	67	0	0	0	0	0	0	4	180	171	94	1	2	12	20	19	87	7	0	0	0	0	858	91	1.03269e-06	4.80894e-06	1	1	1	1	1	1
54	ENSSSCG00000001002	PRPF4B	7	+	2406791	2407651	2406791	2406945	2409381	2409496	619	334	354	288	430	303	272	284	107	161	135	153	171	149	129	0	3	2	0	8	7	6	67	47	58	83	56	68	54	797	91	0	0	0.263	0.201	0.196	0.243	0.168	0.172
55	ENSSSCG00000007544	SUN1	3	+	513553	513706	513553	513691	514191	514275	657	11	7	14	15	19	26	12	6	3	3	8	3	4	7	5	13	7	3	17	7	8	4	6	14	8	3	3	14	106	91	0.00913561	0.0290848	0.611	0.667	0.8	0.617	0.845	0.848
56	ENSSSCG00000015175	VWA5A	9	+	51075966	51076287	51075966	51076104	51077878	51078009	536	178	120	133	90	172	105	109	7	9	3	15	9	8	2	42	17	33	35	50	93	67	7	6	5	9	17	8	6	274	91	3.01443e-05	0.0001254	0.894	0.816	0.936	0.666	0.864	0.813
57	ENSSSCG00000004999	MIS18BP1	1	-	175447847	175448354	175448197	175448354	175442706	175443338	151	109	99	94	112	91	80	127	22	23	9	15	12	12	42	19	10	7	9	7	5	12	7	3	2	9	3	6	2	441	91	0.000768875	0.00272601	0.506	0.47	0.683	0.606	0.61	0.579
58	ENSSSCG00000004845	FAN1	1	-	143961331	143961793	143961460	143961793	143959204	143960599	549	16	16	15	21	18	18	27	13	24	13	19	25	27	24	5	2	0	3	0	0	4	12	32	16	11	16	3	6	220	91	1.57541e-12	1.01346e-11	0.337	0.216	0.323	0.314	0.229	0.216
59	ENSSSCG00000033546	UBXN11	6	-	83691465	83691764	83691639	83691764	83690240	83690314	814	6	8	10	16	3	3	9	16	6	11	12	5	7	6	3	0	0	1	2	0	0	10	7	12	40	13	6	17	265	91	2.22045e-16	1.64947e-15	0.114	0.314	0.238	0.314	0.171	0.128
60	ENSSSCG00000024777	HDAC4	15	-	138418210	138418331	138418225	138418331	138412925	138412972	217	8	9	7	7	3	5	4	2	2	6	6	3	7	8	6	9	4	8	4	13	3	30	9	10	16	7	18	5	106	91	0.00794096	0.0254111	0.774	0.794	0.5	0.5	0.462	0.38
61	ENSSSCG00000015105	SLC37A4	9	-	46253136	46253610	46253352	46253610	46252438	46252778	85	18	32	9	26	29	20	22	4	6	4	4	7	9	2	8	3	5	8	0	1	1	7	4	0	1	5	3	1	307	91	0.00331264	0.0111134	0.572	0.613	0.4	0.658	0.551	0.397
62	ENSSSCG00000010118	HIRA	14	-	51083565	51083883	51083772	51083883	51082543	51082634	759	31	49	48	38	57	47	52	22	45	18	23	30	25	27	16	10	8	12	13	13	11	21	30	27	33	20	23	23	298	91	3.76366e-14	2.60947e-13	0.301	0.25	0.449	0.335	0.367	0.365
63	ENSSSCG00000003600	TINAGL1	6	+	88095634	88096603	88095634	88095756	88097561	88097625	516	127	132	122	126	177	128	126	1	1	2	3	4	2	3	347	504	307	108	93	96	74	6	10	26	14	6	7	4	938	91	3.54963e-05	0.000146687	0.925	0.928	0.855	0.803	0.811	0.861
64	ENSSSCG00000023409	TIA1	3	+	72268080	72268322	72268080	72268189	72268574	72268670	324	299	283	269	303	316	243	290	228	186	173	195	225	201	234	52	28	40	40	63	42	46	129	101	84	132	111	141	116	224	91	0	0	0.348	0.382	0.387	0.387	0.363	0.329
65	ENSSSCG00000011575	ATG7	13	+	67437821	67438013	67437821	67437948	67438140	67438313	439	51	31	29	39	29	70	38	83	77	71	96	66	88	63	3	0	0	0	0	0	1	84	51	32	46	42	40	34	156	91	0	0	0.264	0.19	0.192	0.192	0.204	0.317
66	ENSSSCG00000011375	USP19	13	-	31734642	31734859	31734699	31734859	31734347	31734504	441	35	26	36	30	39	32	35	85	53	27	77	48	65	58	1	0	2	1	4	3	11	32	30	17	34	40	26	65	148	91	0	0	0.202	0.232	0.45	0.193	0.333	0.232
67	ENSSSCG00000025842	SPAG8	1	-	236530201	236530469	236530294	236530469	236530049	236530095	589	1	3	1	11	6	6	7	7	6	2	17	7	6	10	0	0	0	0	0	0	0	11	9	14	16	10	5	8	184	91	9.99201e-16	7.25001e-15	0.066	0.198	0.198	0.242	0.298	0.331
68	ENSSSCG00000012695	INTS6L	X	+	111067380	111067615	111067380	111067483	111070075	111070450	155	122	171	115	142	128	147	95	73	109	82	123	130	106	82	14	15	12	15	14	2	13	51	40	34	28	23	27	63	223	91	0	0	0.405	0.39	0.364	0.32	0.287	0.361
69	ENSSSCG00000002441	PPP4R3A	7	-	113125726	113125882	113125765	113125882	113124674	113124806	306	73	105	87	96	110	108	69	74	47	70	57	82	79	69	29	25	11	22	10	23	9	35	50	31	34	32	41	37	130	91	4.48766e-10	2.54573e-09	0.408	0.61	0.465	0.541	0.484	0.489
70	ENSSSCG00000008614	SMC6	3	+	120156776	120159509	120156776	120156902	120159890	120159996	78	585	770	537	490	706	538	820	67	76	64	66	67	55	74	0	3	0	0	1	0	0	75	91	57	35	49	47	45	2698	91	0	0	0.227	0.255	0.221	0.2	0.262	0.248
71	ENSSSCG00000038682	TAF1D	9	-	26158347	26159680	26159628	26159680	26157212	26157263	689	815	1341	1009	884	1167	1014	1306	2	0	1	4	0	1	3	57	28	40	63	67	52	66	0	7	0	1	8	1	0	1372	91	1.63047e-05	6.92117e-05	0.964	1	0.985	0.936	1	0.985
72	ENSSSCG00000027709	PARP9	13	+	137967931	137968073	137967931	137967965	137970211	137971047	370	16	14	20	12	18	27	21	5	2	5	7	2	7	10	8	7	3	5	8	4	8	12	9	1	4	9	2	4	199	91	0.000408617	0.00153802	0.594	0.762	0.647	0.439	0.805	0.638
73	ENSSSCG00000014794	NUP98	9	+	6355157	6355296	6355157	6355245	6361823	6361916	382	65	53	52	72	58	70	43	83	83	89	90	102	85	100	8	3	3	9	2	2	5	73	71	45	52	44	65	45	142	91	0	0	0.334	0.29	0.272	0.339	0.267	0.345
74	ENSSSCG00000011375	USP19	13	-	31734636	31734859	31734699	31734859	31734347	31734504	442	40	36	44	45	53	35	35	85	53	27	77	48	65	58	0	2	2	6	1	8	4	32	30	17	34	40	26	65	154	91	0	0	0.218	0.286	0.491	0.257	0.395	0.241
75	ENSSSCG00000011375	USP19	13	-	31736170	31736433	31736173	31736433	31735574	31735703	445	5	5	2	1	3	4	0	7	4	4	6	4	6	6	1	0	0	2	0	2	0	16	11	6	6	3	10	10	94	91	4.1481e-08	2.07073e-07	0.409	0.548	0.326	0.139	0.421	0.392
76	ENSSSCG00000027444	STAU1	17	-	50846559	50846764	50846607	50846764	50844170	50844309	658	5	10	13	24	9	4	18	15	7	11	13	25	19	6	0	0	1	3	1	0	3	18	9	3	6	3	3	6	139	91	3.3044e-07	1.58611e-06	0.179	0.483	0.436	0.547	0.191	0.121
77	ENSSSCG00000004617	FAM214A	1	+	119119186	119119350	119119186	119119255	119121519	119121719	177	33	23	27	5	28	28	28	29	29	32	6	22	13	21	5	2	2	3	10	6	3	26	23	13	18	15	18	21	186	91	2.55118e-12	1.62443e-11	0.358	0.28	0.292	0.29	0.384	0.513
78	ENSSSCG00000020987	WDR31	1	-	253958888	253959670	253959526	253959670	253957056	253957131	455	45	43	23	22	26	45	34	11	11	15	13	9	16	8	1	1	0	1	2	0	0	23	5	15	8	10	9	8	729	91	0	0	0.338	0.328	0.161	0.174	0.265	0.26
79	ENSSSCG00000010468	CPEB3	14	-	103796676	103796836	103796745	103796836	103786018	103786075	266	8	6	1	11	5	2	11	1	3	3	12	2	5	2	2	4	1	1	0	2	0	4	4	1	5	1	1	3	160	91	0.0014789	0.00509853	0.82	0.532	0.159	0.343	0.587	0.185
80	ENSSSCG00000030186	KIF2A	16	+	41068554	41068677	41068554	41068620	41069249	41069350	767	77	96	83	109	120	102	83	18	31	15	29	37	26	21	39	39	14	22	30	27	15	30	45	14	23	12	16	11	148	91	4.60767e-10	2.59026e-09	0.725	0.656	0.773	0.698	0.666	0.707
81	ENSSSCG00000034611	MEAF6	6	-	93562372	93566253	93566060	93566253	93561703	93561737	23	1197	1378	1229	1209	1377	1440	1345	85	75	79	84	72	106	77	36	53	21	11	6	13	15	90	87	50	60	62	48	45	3779	91	0	0	0.253	0.307	0.273	0.257	0.315	0.246
82	ENSSSCG00000039843	IPO9	10	+	24114413	24115564	24114413	24114522	24120717	24120779	617	135	133	121	178	130	148	169	26	35	46	31	34	36	17	4	1	1	1	0	1	1	18	31	15	15	14	13	15	1133	91	0	0	0.294	0.234	0.174	0.316	0.235	0.248
83	ENSSSCG00000011482	C3orf67	13	-	40641034	40641191	40641037	40641191	40616581	40616746	579	7	6	9	4	8	6	10	11	5	14	7	6	9	3	5	2	0	0	0	1	0	3	1	1	1	7	4	2	94	91	0.000249197	0.000965832	0.381	0.537	0.384	0.356	0.563	0.392
84	ENSSSCG00000034841	RGS19	17	-	62894473	62895227	62895053	62895227	62891944	62892046	753	124	83	59	79	102	52	93	8	0	7	1	6	0	6	37	23	19	22	25	15	19	5	3	2	6	4	9	0	671	91	0.00119512	0.00416624	0.678	1	0.533	0.915	0.697	1
85	ENSSSCG00000014044	NSD1	2	-	80807209	80807643	80807529	80807643	80806699	80806789	560	189	218	227	276	208	325	251	121	125	110	158	140	122	117	7	7	0	1	2	1	3	84	78	15	21	24	23	26	411	91	0	0	0.257	0.279	0.314	0.279	0.248	0.371
86	ENSSSCG00000013427	CIRBP	2	-	77190603	77191924	77190982	77191924	77189845	77189976	662	1865	1262	1711	1489	1474	1273	1688	8	4	5	6	0	0	2	22	14	26	54	104	8	23	3	1	3	0	6	5	0	470	91	1.62037e-09	8.94791e-09	0.978	0.984	0.985	0.98	1	1
87	ENSSSCG00000008239	CAPG	3	+	59351859	59352446	59351859	59352306	59357264	59357300	613	44	15	26	24	18	20	26	1	3	1	3	4	0	5	167	156	33	22	38	37	38	159	82	12	16	13	6	4	231	91	1.47837e-05	6.31849e-05	0.945	0.663	0.911	0.759	0.639	1
88	ENSSSCG00000011278	TRAK1	13	+	25919410	25919629	25919410	25919566	25928677	25928780	82	94	48	43	192	63	79	54	12	5	2	8	7	8	1	8	12	14	3	6	11	4	8	16	4	0	2	3	2	154	91	6.83589e-06	3.02524e-05	0.822	0.85	0.927	0.934	0.842	0.854
89	ENSSSCG00000005047	CDKN3	1	+	183796775	183797383	183796775	183796831	183800029	183800252	117	48	99	56	71	88	80	94	6	7	1	2	8	2	2	38	41	23	10	30	8	19	6	7	5	2	2	2	3	643	91	0.000469181	0.00174267	0.531	0.667	0.888	0.834	0.609	0.85
90	ENSSSCG00000009973	RHBDD3	14	-	46405983	46406299	46406109	46406299	46405056	46405440	714	35	14	29	41	33	34	32	33	30	22	49	21	41	20	1	2	1	1	1	0	2	46	46	26	13	24	23	26	217	91	0	0	0.308	0.164	0.356	0.26	0.397	0.258
91	ENSSSCG00000009988	THOC5	14	-	46622295	46622545	46622433	46622545	46621254	46621386	253	144	152	154	161	174	149	147	21	25	18	31	25	31	30	65	46	23	30	37	36	54	14	33	32	16	18	24	28	229	91	2.11433e-10	1.22161e-09	0.732	0.707	0.773	0.674	0.734	0.656
92	ENSSSCG00000015874	ACVR1	15	-	64834352	64834650	64834466	64834650	64813421	64813495	148	24	29	39	24	24	31	16	29	26	24	26	18	19	21	4	23	5	0	3	3	0	85	58	30	33	38	37	28	205	91	0	0	0.269	0.331	0.419	0.291	0.372	0.42
93	ENSSSCG00000007943	NMRAL1	3	+	37871864	37872442	37871864	37872181	37875591	37875830	147	97	92	97	112	127	119	118	5	13	8	10	8	8	14	100	100	42	55	56	65	59	19	24	26	17	17	23	17	352	91	3.84072e-11	2.30443e-10	0.834	0.647	0.758	0.743	0.804	0.794
94	ENSSSCG00000013620	PLPPR2	2	+	70042731	70043471	70042731	70042946	70043651	70043685	89	23	30	36	35	22	16	22	7	12	7	13	4	16	10	1	0	0	0	0	0	1	11	10	22	4	18	5	15	616	91	0	0	0.327	0.27	0.432	0.285	0.448	0.129
95	ENSSSCG00000011375	USP19	13	-	31735872	31736433	31736173	31736433	31735574	31735703	446	210	214	191	234	230	177	207	7	4	4	6	4	6	6	51	43	43	47	58	59	73	16	11	6	6	3	10	10	392	91	1.57541e-13	1.08028e-12	0.874	0.925	0.917	0.901	0.93	0.873
96	ENSSSCG00000004570	TPM1	1	-	109014558	109015005	109014879	109015005	109001699	109001833	134	728	984	548	1435	1117	906	812	238	179	129	353	143	220	260	576	415	333	589	577	360	648	595	762	306	332	973	371	429	412	91	0	0	0.403	0.548	0.484	0.473	0.633	0.476
97	ENSSSCG00000029408	ZFP30	6	-	46785138	46785683	46785612	46785683	46780282	46780370	729	122	182	228	140	192	155	252	5	13	22	9	13	22	10	34	64	8	10	17	24	12	5	4	5	7	4	4	7	565	91	6.9863e-05	0.000284931	0.797	0.693	0.625	0.715	0.704	0.532
98	ENSSSCG00000008281	RTKN	3	+	68600696	68601134	68600696	68600845	68606526	68606726	362	43	43	68	57	50	29	64	0	1	0	0	1	0	6	3	11	7	8	4	5	12	1	3	0	0	4	1	1	380	91	0.000128409	0.000510362	1	0.911	1	1	0.923	1
99	ENSSSCG00000017289	DDX42	12	-	15135070	15136477	15136415	15136477	15134092	15134242	614	492	688	594	505	732	609	667	1	0	4	1	3	1	3	79	92	50	69	48	60	61	0	2	9	0	1	8	6	1436	91	9.60958e-08	4.72156e-07	0.969	1	0.904	0.97	0.939	0.975
100	ENSSSCG00000035284	BMF	1	+	131178812	131181347	131178812	131178939	131182877	131183038	77	1360	1038	1527	486	844	484	1075	7	9	5	1	0	4	6	90	32	21	35	49	36	39	2	3	0	2	1	2	1	2499	91	0.000409153	0.00153802	0.876	0.808	0.917	0.947	1	0.815
101	ENSSSCG00000040507	PDLIM7	2	+	80458413	80459005	80458413	80458444	80459680	80459817	359	449	454	335	587	438	370	471	9	3	15	12	4	5	4	299	194	127	154	192	101	158	37	17	11	17	27	19	11	652	91	0	0	0.874	0.955	0.757	0.872	0.939	0.912
102	ENSSSCG00000003189	PRMT1	6	+	54721163	54721523	54721163	54721217	54721765	54721867	350	51	39	50	67	69	39	67	1	6	11	14	11	15	3	11	27	11	11	8	12	7	14	13	6	6	8	2	9	397	91	3.5001e-06	1.56005e-05	0.921	0.598	0.51	0.523	0.59	0.373
103	ENSSSCG00000005247	NA	1	+	222606095	222607944	222606095	222606308	222609124	222609454	26	114	128	102	243	173	110	163	6	17	6	31	7	9	5	38	28	16	18	16	17	22	10	12	15	9	5	6	18	1727	91	2.22045e-16	1.64947e-15	0.5	0.284	0.473	0.292	0.566	0.392
104	ENSSSCG00000017732	ZNF207	12	-	42585601	42586085	42585901	42586085	42582813	42582868	240	578	887	858	754	968	946	1012	1	1	4	0	1	3	0	11	13	4	11	8	13	5	0	1	2	2	1	0	3	391	91	0.000552193	0.00202687	0.993	0.995	0.98	1	0.996	0.987
105	ENSSSCG00000010685	NA	14	-	129451105	129452627	129452539	129452627	129450568	129450644	222	423	563	621	352	562	448	781	49	44	53	70	63	56	45	29	42	23	42	54	52	48	156	122	85	96	86	60	87	1525	91	0	0	0.34	0.433	0.411	0.231	0.347	0.323
106	ENSSSCG00000027898	ATP2B1	5	+	92936005	92936703	92936005	92936091	92992679	92993106	673	88	71	110	52	102	50	72	16	8	13	7	19	14	15	27	17	12	11	9	10	10	36	31	16	10	16	16	16	703	91	0	0	0.416	0.535	0.523	0.49	0.41	0.316
107	ENSSSCG00000014909	NA	9	-	19646384	19650290	19650221	19650290	19643417	19643519	165	521	480	433	269	514	539	496	26	23	18	13	13	17	22	0	4	1	0	2	1	0	10	10	20	8	13	3	9	3928	91	0	0	0.317	0.326	0.358	0.324	0.478	0.423
108	ENSSSCG00000008123	ARID5A	3	-	46704999	46706453	46706337	46706453	46704586	46704639	641	119	71	86	61	83	102	87	4	2	1	2	0	2	0	14	18	12	13	11	39	19	3	0	2	2	1	6	1	1429	91	4.61769e-05	0.000189568	0.655	0.693	0.846	0.66	1	0.765
109	ENSSSCG00000007618	ZNF789	3	-	6480872	6481566	6481248	6481566	6478845	6478923	476	25	26	20	20	14	38	23	0	3	1	2	4	2	0	19	15	3	12	6	14	7	1	15	2	2	4	5	2	467	91	8.9e-05	0.000360623	1	0.628	0.796	0.661	0.405	0.787
110	ENSSSCG00000030502	CEP170	10	-	16117149	16117793	16117629	16117793	16104430	16104580	737	348	348	330	379	307	267	332	12	10	11	9	15	12	6	20	29	3	19	24	20	10	12	8	9	4	1	1	1	571	91	2.94074e-07	1.4225e-06	0.822	0.847	0.827	0.87	0.765	0.78
111	ENSSSCG00000017407	GHDC	12	+	20581288	20581836	20581288	20581377	20582135	20582257	291	91	64	54	114	55	79	94	4	0	1	3	3	4	3	25	17	23	22	29	17	24	2	4	4	12	5	1	10	550	91	1.99752e-08	1.02168e-07	0.79	1	0.899	0.863	0.752	0.766
112	ENSSSCG00000002741	ZNF821	6	-	14867025	14867220	14867102	14867220	14865364	14865479	118	15	25	6	16	30	25	11	14	6	10	16	9	22	13	4	0	1	0	0	1	2	12	7	4	11	5	17	21	168	91	4.44089e-16	3.26014e-15	0.367	0.693	0.245	0.351	0.644	0.381
113	ENSSSCG00000010316	KAT6B	14	+	77546518	77547450	77546518	77546574	77548419	77548541	587	307	231	355	267	213	315	362	12	18	22	14	17	21	19	0	2	6	0	2	7	11	3	2	0	3	2	2	5	967	91	3.81169e-09	2.06826e-08	0.707	0.547	0.603	0.642	0.541	0.585
114	ENSSSCG00000006939	ZNHIT6	4	+	130298042	130298941	130298042	130298319	130300078	130300144	557	101	128	176	152	147	176	187	5	7	4	5	10	8	10	51	88	31	31	25	25	24	24	20	8	8	7	8	2	713	91	2.48579e-13	1.68601e-12	0.721	0.7	0.849	0.795	0.652	0.737
115	ENSSSCG00000013235	MADD	2	-	15272697	15274126	15274056	15274126	15272168	15272215	67	546	330	442	568	411	461	311	39	41	39	50	31	52	45	5	9	0	1	2	0	1	129	143	68	36	39	24	23	1450	91	0	0	0.468	0.336	0.416	0.416	0.454	0.357
116	ENSSSCG00000004479	FILIP1	1	+	90618996	90619218	90618996	90619054	90634798	90638550	528	12	13	13	6	11	1	10	7	5	6	3	2	5	8	0	0	0	0	0	0	0	13	5	3	3	3	7	4	255	91	0	0	0.38	0.481	0.436	0.416	0.662	0.067
117	ENSSSCG00000028225	DICER1	7	-	116410662	116412740	116412639	116412740	116408388	116408577	518	587	454	651	385	388	439	551	32	39	25	35	29	30	23	4	7	2	8	3	6	1	23	23	5	10	11	10	8	2068	91	0	0	0.447	0.339	0.534	0.326	0.371	0.392
118	ENSSSCG00000004856	NFATC1	1	-	145939768	145940446	145940069	145940446	145911444	145914887	8	59	29	32	19	27	23	17	0	1	1	0	1	1	3	8	7	4	2	6	12	4	3	4	1	6	2	2	0	392	91	1.53002e-08	7.9561e-08	1	0.871	0.881	1	0.862	0.842
119	ENSSSCG00000002547	NA	AEMK02000452.1	+	2201473	2201635	2201473	2201608	2208369	2208500	395	98	92	79	97	111	88	80	18	31	26	32	38	35	28	45	40	33	51	21	23	20	57	56	53	72	49	57	66	118	91	0	0	0.808	0.696	0.701	0.7	0.693	0.66
120	ENSSSCG00000012510	ARMCX2	X	-	83217760	83218177	83218069	83218177	83217145	83217209	699	62	62	40	54	51	55	40	5	8	8	10	14	10	8	11	10	8	12	5	5	6	15	16	10	9	10	8	5	400	91	0	0	0.738	0.638	0.532	0.551	0.453	0.556
121	ENSSSCG00000022708	ZNF638	3	-	71294360	71299676	71299638	71299676	71293679	71293745	193	3091	2717	2536	3006	2703	2375	3654	2	6	4	6	7	8	4	66	95	81	58	62	65	49	0	3	1	4	1	3	1	5369	91	5.25757e-07	2.4854e-06	0.963	0.885	0.915	0.895	0.867	0.834
122	ENSSSCG00000010316	KAT6B	14	+	77546518	77547450	77546518	77546901	77548419	77548541	586	137	131	217	114	116	165	202	13	8	5	13	15	5	30	0	2	6	0	2	7	11	5	4	0	3	3	3	6	640	91	5.7681e-09	3.07632e-08	0.6	0.7	0.861	0.555	0.524	0.824
123	ENSSSCG00000031967	TAOK2	3	+	18192038	18196456	18192038	18195631	18196592	18196775	694	253	302	232	313	314	215	185	35	20	22	30	29	40	23	2	10	9	12	4	12	8	25	21	12	22	18	13	15	916	91	0	0	0.418	0.6	0.512	0.509	0.518	0.348
124	ENSSSCG00000033546	UBXN11	6	-	83692163	83693029	83692951	83693029	83691851	83691969	813	28	35	39	47	40	35	23	5	4	11	6	6	2	1	0	2	3	4	3	1	3	13	4	9	11	5	4	5	879	91	0	0	0.367	0.475	0.268	0.448	0.408	0.644
125	ENSSSCG00000007248	ASXL1	17	+	36056858	36057543	36056858	36056952	36058784	36058948	649	276	230	236	230	287	210	272	16	22	20	18	16	23	25	40	37	16	12	15	16	19	8	19	9	13	17	10	19	682	91	0	0	0.697	0.582	0.612	0.63	0.705	0.549
126	ENSSSCG00000020758	NQO2	7	+	1794390	1796468	1794390	1794529	1800731	1800862	564	1037	1162	1364	1053	889	943	615	18	34	5	30	25	33	12	116	92	118	81	72	73	58	37	23	14	9	4	15	10	2030	91	0	0	0.721	0.605	0.924	0.611	0.615	0.562
127	ENSSSCG00000007142	PANK2	17	-	31817142	31817495	31817285	31817495	31813376	31813630	15	76	110	113	85	104	113	100	15	12	13	17	16	26	8	25	29	13	18	11	17	15	26	26	13	14	19	16	19	234	91	0	0	0.663	0.781	0.772	0.66	0.717	0.628
128	ENSSSCG00000039978	ZNF773	6	+	61929045	61929923	61929045	61929840	61935266	61935365	92	30	18	19	18	14	29	15	6	2	3	13	5	4	12	0	0	2	0	0	0	2	5	17	2	5	2	7	0	174	91	4.28879e-12	2.70324e-11	0.723	0.825	0.768	0.42	0.594	0.791
129	ENSSSCG00000008640	IAH1	3	-	126864106	126864218	126864165	126864218	126860339	126860488	166	150	89	93	99	125	169	44	54	21	28	26	31	33	21	177	0	130	0	0	0	56	102	87	66	64	41	64	43	150	91	0	0	0.628	0.72	0.668	0.698	0.71	0.757
130	ENSSSCG00000005389	TEX10	1	-	242112413	242113126	242112886	242113126	242111790	242112034	740	464	556	485	526	635	652	651	30	37	35	33	20	40	29	27	34	18	27	12	18	24	16	13	4	10	8	5	26	564	91	0	0	0.714	0.708	0.691	0.72	0.837	0.725
131	ENSSSCG00000003589	SRSF4	6	-	86074607	86075215	86075072	86075215	86074080	86074193	132	198	280	236	274	269	244	283	51	47	29	68	52	50	38	1	0	1	5	0	2	4	198	128	72	96	56	100	79	556	91	0	0	0.389	0.494	0.571	0.397	0.458	0.444
132	ENSSSCG00000007979	LUC7L	3	+	41442671	41444847	41442671	41442882	41449001	41449100	770	2437	2259	2644	2100	2619	2080	2538	2	0	11	2	12	3	2	72	71	100	176	136	125	119	6	3	10	5	5	3	6	2056	91	0	0	0.982	1	0.914	0.979	0.906	0.968
133	ENSSSCG00000025870	HEPACAM2	9	-	73074611	73075171	73074701	73075171	73059289	73059640	227	4	6	4	2	6	21	9	3	0	0	4	0	0	0	3	2	0	1	1	0	0	2	2	3	0	1	3	2	181	91	2.60117e-10	1.48911e-09	0.401	1	1	0.201	1	1
134	ENSSSCG00000016075	SF3B1	15	-	101299409	101301052	101300937	101301052	101299025	101299105	755	3848	5294	5804	3137	4826	4738	5427	230	259	149	280	235	246	225	41	66	64	66	100	106	105	178	182	162	175	160	178	152	1619	91	0	0	0.485	0.535	0.686	0.386	0.536	0.52
135	ENSSSCG00000004997	PRPF39	1	+	175302170	175302813	175302170	175302296	175302941	175303060	756	341	470	413	344	424	466	468	9	9	6	4	9	9	10	20	18	12	24	24	29	25	9	16	2	6	5	3	6	608	91	0	0	0.85	0.887	0.912	0.928	0.876	0.886
136	ENSSSCG00000003917	TESK2	6	+	165874214	165875310	165874214	165874524	165903477	165903792	375	48	23	61	35	19	44	35	0	0	4	5	3	0	3	1	1	3	2	1	5	0	10	1	2	0	3	5	1	877	91	5.71678e-11	3.3974e-10	1	1	0.613	0.421	0.397	1
137	ENSSSCG00000034190	NA	7	+	36972335	36972773	36972335	36972482	36973249	36973357	438	102	68	87	108	125	55	65	12	10	26	1	0	10	12	6	5	6	3	12	7	17	7	11	13	7	11	8	7	382	91	1.29896e-14	9.21081e-14	0.669	0.618	0.444	0.963	1	0.567
138	ENSSSCG00000010840	RGS7	10	-	12321628	12322321	12322169	12322321	12321154	12321292	695	185	132	67	272	241	197	256	10	18	5	27	27	16	20	23	11	11	3	5	3	1	15	12	12	3	8	7	11	632	91	0	0	0.727	0.514	0.659	0.592	0.562	0.639
139	ENSSSCG00000007618	ZNF789	3	-	6476168	6476443	6476316	6476443	6473639	6473753	475	44	40	20	19	25	36	26	13	8	8	6	7	10	5	7	3	3	2	1	1	0	24	15	17	9	7	8	6	239	91	0	0	0.563	0.656	0.488	0.547	0.576	0.578
140	ENSSSCG00000039719	ZDHHC4	3	-	4642849	4643173	4642979	4643173	4641968	4642091	608	60	59	51	45	51	44	40	7	3	10	14	8	11	16	6	8	6	9	5	5	6	25	11	8	14	16	21	24	221	91	0	0	0.779	0.89	0.677	0.57	0.724	0.622
141	ENSSSCG00000032377	RALGAPA1	7	+	64240946	64242491	64240946	64241114	64244220	64244345	596	1202	1366	1305	1152	1348	1254	1295	35	46	26	47	41	31	29	10	24	7	9	15	18	10	5	5	5	9	7	6	3	1468	91	0	0	0.68	0.648	0.757	0.603	0.671	0.715
142	ENSSSCG00000038466	EIF4E2	15	+	133077243	133083763	133077243	133077380	133083892	133083971	340	1520	1437	1692	1470	1538	1498	1339	12	12	11	25	20	26	15	5	8	1	5	3	1	1	34	36	18	20	26	17	14	6474	91	0	0	0.64	0.627	0.684	0.453	0.519	0.447
143	ENSSSCG00000039719	ZDHHC4	3	-	4642849	4643173	4642979	4643173	4641099	4641173	607	53	56	45	51	48	44	41	8	17	10	13	10	8	3	17	4	5	2	4	2	5	52	22	17	11	5	5	20	221	91	0	0	0.732	0.576	0.649	0.618	0.664	0.694
144	ENSSSCG00000026427	RORC	4	+	97389112	97389986	97389112	97389254	97390455	97390968	462	6	32	26	8	20	9	12	0	5	1	3	6	0	3	0	0	0	0	0	0	0	4	5	5	4	4	1	1	823	91	2.22045e-16	1.64947e-15	1	0.414	0.742	0.228	0.269	1
145	ENSSSCG00000006936	ODF2L	4	+	129752535	129753640	129752535	129752698	129755061	129755187	654	66	81	103	121	147	125	91	6	4	10	24	7	5	1	0	0	0	0	1	0	1	21	21	7	15	1	12	3	1033	91	0	0	0.492	0.641	0.476	0.308	0.649	0.688
146	ENSSSCG00000033528	BPTF	12	+	14229885	14230811	14229885	14230382	14232393	14232476	535	162	117	111	167	133	88	121	9	10	7	20	8	14	8	18	13	20	19	11	7	8	31	42	12	34	31	17	29	520	91	0	0	0.759	0.672	0.735	0.594	0.744	0.524
147	ENSSSCG00000008233	TMEM150A	3	+	59167482	59167663	59167482	59167519	59168506	59168593	29	9	1	6	6	7	4	4	0	0	0	0	1	0	0	1	2	1	1	0	1	2	2	4	3	0	6	2	0	235	91	0	0	1	1	1	1	0.731	1
148	ENSSSCG00000017623	VEZF1	12	-	34260014	34260908	34260782	34260908	34257387	34258082	526	452	322	341	279	335	332	347	0	0	0	0	1	1	0	8	12	3	8	10	5	8	3	2	1	2	0	1	2	859	91	1.36785e-11	8.36803e-11	1	1	1	1	0.973	0.972
149	ENSSSCG00000023245	NONO	X	+	57293430	57298994	57293430	57293509	57305745	57305905	490	2353	2745	2736	2075	2631	2912	2972	0	3	0	5	0	0	0	15	4	15	11	19	3	3	1	4	1	0	3	2	0	5576	91	0	0	1	0.937	1	0.871	1	1
150	ENSSSCG00000012123	RAB9A	X	+	10343687	10344237	10343687	10343776	10344332	10344448	221	123	94	96	71	92	87	83	0	0	1	0	0	0	0	8	5	2	1	4	0	1	1	1	3	0	1	1	6	552	91	1.9984e-15	1.43334e-14	1	1	0.941	1	1	1
151	ENSSSCG00000000107	NA	5	+	9613116	9613949	9613116	9613265	9614046	9615759	302	210	144	172	146	158	134	155	0	0	2	2	0	2	1	5	4	10	7	1	10	8	0	5	1	3	3	4	6	775	91	0	0	1	1	0.91	0.896	1	0.887
152	ENSSSCG00000027681	ZFR	16	-	18591421	18596406	18596264	18596406	18590467	18590563	509	1262	1505	1564	1157	1469	1634	1554	5	10	6	3	5	9	1	103	110	103	78	70	92	91	9	9	12	3	6	5	7	4934	91	0	0	0.823	0.735	0.828	0.877	0.844	0.77
153	ENSSSCG00000034465	LRP10	7	-	76154944	76156272	76156081	76156272	76152407	76154335	757	2145	1528	1838	2021	1748	1679	1579	0	0	0	1	1	0	1	7	4	0	2	0	3	3	0	2	4	2	1	3	0	1228	91	0	0	1	1	1	0.993	0.992	1
154	ENSSSCG00000032726	SREK1	16	+	44588093	44593590	44588093	44588227	44593872	44593988	376	2556	3867	3764	2410	3935	3989	4367	29	21	14	32	23	26	30	16	14	18	19	19	21	10	72	49	24	25	34	30	22	5454	91	0	0	0.595	0.754	0.818	0.557	0.741	0.719
155	ENSSSCG00000015077	RNF214	9	+	44600763	44601274	44600763	44600809	44602213	44602273	583	281	227	204	330	200	242	230	6	5	8	13	8	3	3	21	26	18	23	20	17	31	21	10	25	23	14	26	37	556	91	0	0	0.885	0.881	0.807	0.806	0.804	0.93
156	ENSSSCG00000035221	ENTR1	AEMK02000682.1	+	1313935	1315026	1313935	1314085	1315783	1315896	116	122	99	150	114	109	116	103	3	4	6	3	1	5	2	6	15	4	2	2	0	2	9	18	2	9	9	6	5	1032	91	0	0	0.782	0.686	0.688	0.77	0.906	0.672
157	ENSSSCG00000011278	TRAK1	13	+	25919410	25919755	25919410	25919629	25928677	25928780	83	141	60	49	192	66	135	101	11	9	12	39	18	7	5	0	0	1	0	0	1	0	8	12	14	3	6	11	4	217	91	0	0	0.843	0.737	0.631	0.674	0.606	0.89
158	ENSSSCG00000017752	WSB1	12	+	43897325	43899274	43897325	43897426	43899672	43899845	188	2561	3974	3183	3218	3601	2823	4874	44	25	37	43	28	43	27	3	1	0	0	0	0	2	112	168	162	63	67	84	34	1939	91	0	0	0.732	0.882	0.801	0.778	0.858	0.755
159	ENSSSCG00000006511	RUSC1	4	-	94499784	94500395	94500180	94500395	94497649	94499101	690	61	57	36	102	38	65	84	0	0	0	0	0	0	0	3	6	8	7	8	3	6	22	16	14	1	10	4	3	487	91	0	0	1	1	1	1	1	1
160	ENSSSCG00000013427	CIRBP	2	-	77190603	77192369	77192298	77192369	77189845	77189976	663	6460	6716	6330	6467	6091	5842	6236	11	13	15	7	5	5	15	137	165	38	67	132	29	34	21	18	42	38	53	75	51	1786	91	0	0	0.968	0.963	0.956	0.979	0.984	0.983
161	ENSSSCG00000032007	RTN4	3	+	86202792	86205952	86202792	86202849	86235065	86235273	576	1426	1508	1468	1575	1817	1111	1763	7	3	3	4	0	0	0	62	76	11	21	11	21	11	24	36	9	7	5	4	1	3194	91	0	0	0.853	0.935	0.933	0.918	1	1
162	ENSSSCG00000035741	NA	9	-	121502051	121502564	121502389	121502564	121488783	121488961	277	420	353	353	275	374	381	391	6	1	1	2	4	2	4	0	0	0	0	0	0	2	3	6	1	7	4	4	5	429	91	0	0	0.937	0.987	0.987	0.967	0.952	0.976
[truncated: 9 more columns]

## Sheet: MXE.JConly
	MXE.MATS.JunctionCountOnly																																												sig=3386
No.	GeneID	geneSymbol	chr	strand	1stExonStart_0base	1stExonEnd	2ndExonStart_0base	2ndExonEnd	upstreamES	upstreamEE	downstreamES	downstreamEE	ID	IJC_SAMPLE_XS							SJC_SAMPLE_XS							IJC_SAMPLE_XL							SJC_SAMPLE_XL							IncFormLen	SkipFormLen	PValue	FDR	IncLevel-XS
1	ENSSSCG00000038453	SYNPO	2	+	151599538	151600192	151624121	151626475	151594574	151594721	151631476	151632052	9205	72	59	38	81	84	61	52	27	11	32	33	55	23	36	34	18	17	25	9	23	3	156	111	106	119	77	113	49	182	182	0	0	0.727	0.843	0.543	0.711
2	ENSSSCG00000005376	TBC1D2	1	-	240039900	240040048	240044817	240044959	240036121	240036249	240049359	240049734	4915	27	23	28	20	11	11	14	9	9	8	3	3	4	6	11	7	0	5	1	1	1	13	9	5	4	6	6	3	182	182	9.20409e-08	1.4641e-06	0.75	0.719	0.778	0.87
3	ENSSSCG00000031421	DYNLRB2	6	-	7651875	7652043	7658158	7658234	7650492	7650743	7661243	7661308	3959	15	8	6	9	14	15	15	1	5	3	3	1	6	1	3	2	43	83	13	30	35	34	22	36	89	5	59	25	166	182	2.76287e-07	3.93885e-06	0.943	0.637	0.687	0.767
4	ENSSSCG00000009300	WASF3	11	+	4355334	4355510	4359537	4359792	4345795	4345913	4361145	4361513	9790	6	14	13	17	24	4	6	6	4	0	1	6	8	4	5	7	3	10	13	6	10	33	45	15	4	11	12	19	182	182	6.64948e-06	6.59461e-05	0.5	0.778	1	0.944
5	ENSSSCG00000013082	NA	2	-	10081947	10082057	10082425	10082649	10074961	10075910	10087465	10087541	5831	68	46	59	54	66	78	39	22	15	11	16	6	17	9	42	80	61	57	70	64	40	100	62	67	72	61	60	98	182	182	0	0	0.756	0.754	0.843	0.771
6	ENSSSCG00000011959	ABI3BP	13	+	158163451	158163526	158215261	158215336	158159014	158159092	158219148	158219223	4709	17	21	33	15	15	8	5	22	7	33	14	18	6	16	16	11	18	6	13	16	14	101	93	64	72	94	146	72	165	165	2.43139e-14	1.28794e-12	0.436	0.75	0.5	0.517
7	ENSSSCG00000011511	FRMD4B	13	-	50650925	50651009	50679055	50679078	50648795	50648861	50679846	50679903	8104	15	16	21	14	22	9	30	30	18	13	13	31	12	17	0	0	4	2	11	1	8	22	18	16	8	14	10	18	113	174	2.66488e-06	2.93163e-05	0.435	0.578	0.713	0.624
8	ENSSSCG00000011959	ABI3BP	13	+	158163451	158163526	158215261	158215336	158161164	158161239	158219148	158219223	4707	70	35	79	22	64	15	24	21	7	33	13	18	6	16	96	44	45	44	36	117	22	101	94	63	72	94	146	72	165	165	2.22045e-16	1.56088e-14	0.769	0.833	0.705	0.629
9	ENSSSCG00000011791	MAP3K13	13	+	123315533	123315717	123321279	123321471	123303637	123304197	123322959	123323118	1431	14	19	14	21	21	27	23	6	9	11	5	11	3	10	0	6	3	6	4	2	6	14	18	4	2	5	11	5	182	182	2.03854e-05	0.000178146	0.7	0.679	0.56	0.808
10	ENSSSCG00000012378	PDZD11	X	-	56317980	56318064	56318485	56318585	56317670	56317727	56319305	56319382	2832	98	90	73	79	101	96	78	38	35	21	31	35	43	55	14	15	62	49	66	64	55	125	134	57	61	73	82	61	182	174	2.07679e-11	7.2088e-10	0.711	0.711	0.769	0.709
11	ENSSSCG00000024623	USP25	13	+	180681779	180681893	180684060	180684156	180676854	180676994	180693582	180693761	6853	15	11	13	9	18	12	27	3	8	9	0	8	2	15	8	4	1	5	6	5	5	9	8	4	2	8	8	14	182	182	0.0001004	0.000711132	0.833	0.579	0.591	1
12	ENSSSCG00000009931	MVK	14	-	41346951	41347055	41350633	41350789	41346295	41346341	41353018	41353151	7635	34	37	20	63	40	40	23	6	22	5	25	18	18	8	293	544	85	11	28	6	27	603	862	115	33	30	14	22	182	182	1.60316e-12	6.73629e-11	0.85	0.627	0.8	0.716
13	ENSSSCG00000010923	UBE2T	10	-	24456853	24456923	24457334	24457642	24456106	24456212	24459006	24459084	3146	21	51	13	35	35	30	49	15	19	12	18	23	17	24	10	3	9	7	13	6	16	40	45	21	14	12	19	29	182	160	2.26611e-11	7.76942e-10	0.552	0.702	0.488	0.631
14	ENSSSCG00000008761	TBC1D19	8	+	20357456	20357548	20362258	20362374	20355028	20355138	20367632	20367703	8339	29	37	39	31	36	36	45	13	13	7	6	11	8	15	10	10	19	8	8	9	20	14	17	17	14	13	9	17	182	182	2.74265e-11	9.17803e-10	0.69	0.74	0.848	0.838
15	ENSSSCG00000017754	NA	12	+	44167430	44167481	44168139	44168181	44166807	44166843	44168682	44168771	5783	32	43	10	19	13	13	15	7	5	4	7	0	6	1	90	68	43	24	75	26	33	77	48	40	27	87	30	41	141	132	6.03254e-11	1.87294e-09	0.811	0.89	0.701	0.718
16	ENSSSCG00000030467	PHC3	13	-	108842608	108842855	108851500	108851599	108834945	108835817	108854101	108854260	3649	149	138	120	124	105	122	118	31	17	28	37	32	26	22	9	7	11	20	23	27	31	16	29	19	10	28	21	9	182	182	5.04518e-09	1.09072e-07	0.828	0.89	0.811	0.77
17	ENSSSCG00000010446	STAMBPL1	14	+	100842883	100842979	100845362	100845720	100840833	100840909	100846990	100847115	11201	2	1	1	0	2	2	2	0	2	0	3	1	0	0	8	5	3	3	1	17	13	16	11	7	2	4	20	16	182	182	7.64012e-05	0.000559958	1	0.333	1	0
18	ENSSSCG00000026506	RALGAPA2	17	-	28507192	28507964	28513733	28513917	28506084	28506156	28515396	28515534	6955	90	92	83	146	84	87	69	51	50	54	65	60	53	35	28	42	10	4	9	6	6	53	70	21	30	17	19	10	182	182	1.21014e-14	6.72924e-13	0.638	0.648	0.606	0.692
19	ENSSSCG00000009290	MIPEP	11	-	2737290	2737410	2759220	2759330	2703194	2703316	2760729	2760934	5867	69	72	52	83	78	71	54	8	25	14	30	20	16	10	97	98	36	19	16	10	16	57	37	56	24	24	21	27	182	182	9.64068e-11	2.88071e-09	0.896	0.742	0.788	0.735
20	ENSSSCG00000005380	COL15A1	1	+	240820371	240820431	240821173	240821233	240820096	240820225	240825219	240825405	10161	314	204	177	182	224	217	253	73	79	81	82	116	90	116	95	219	141	114	96	52	55	185	405	234	161	121	100	83	150	150	0	0	0.811	0.721	0.686	0.689
21	ENSSSCG00000014428	HTR4	2	-	149813673	149813799	149884701	149884774	149811998	149812199	149900920	149901043	19	7	10	4	7	13	16	20	9	12	11	4	9	3	18	2	0	2	0	1	3	0	8	4	6	1	1	2	2	163	182	0.000192525	0.00124098	0.465	0.482	0.289	0.661
22	ENSSSCG00000037977	ALMS1	3	-	69255167	69255267	69262708	69262772	69253855	69253900	69265227	69265411	5686	18	23	34	31	11	18	16	6	11	9	16	11	7	10	16	8	6	5	0	8	10	10	13	15	15	11	11	10	154	182	3.25512e-05	0.000268704	0.78	0.712	0.817	0.696
23	ENSSSCG00000009290	MIPEP	11	-	2740958	2741033	2759220	2759330	2737290	2737410	2760729	2760934	5869	69	71	52	83	78	71	54	21	22	10	21	19	22	18	96	98	36	20	16	10	16	54	42	42	24	22	19	43	182	165	5.46878e-10	1.42814e-08	0.749	0.745	0.825	0.782
24	ENSSSCG00000015557	NMNAT2	9	-	124504457	124504559	124518496	124518573	124504250	124504318	124522834	124522879	572	22	22	17	24	31	27	21	5	15	19	10	15	9	19	20	16	14	14	18	14	16	76	42	27	38	23	20	29	167	182	1.67354e-09	4.07519e-08	0.827	0.615	0.494	0.723
25	ENSSSCG00000027063	DPY19L1	18	+	38851819	38851911	38857796	38857874	38843207	38843265	38866262	38866349	1857	150	185	174	196	222	226	239	29	42	52	22	28	32	55	60	49	74	75	56	46	49	74	69	58	48	37	28	53	182	168	0	0	0.827	0.803	0.755	0.892
26	ENSSSCG00000015733	GLI2	15	-	30351671	30351874	30378743	30378849	30348421	30348607	30509552	30509718	8635	58	46	43	49	36	31	70	13	22	21	8	9	14	21	6	23	7	7	2	18	9	13	9	9	5	13	18	15	182	182	4.76505e-06	4.89063e-05	0.817	0.676	0.672	0.86
27	ENSSSCG00000023803	ELK3	5	-	87302741	87303518	87322699	87322908	87293084	87293207	87353824	87354212	751	73	45	57	74	56	46	52	12	12	5	13	14	20	21	102	120	74	52	80	82	60	126	137	77	55	81	64	69	182	182	0	0	0.859	0.789	0.919	0.851
28	ENSSSCG00000001546	FANCE	7	+	31324148	31324274	31326039	31327595	31323041	31323108	31328188	31328263	11046	10	16	15	33	18	11	20	8	6	1	8	2	5	8	3	9	2	8	7	3	7	6	10	7	5	4	7	6	182	182	8.77291e-05	0.000632612	0.556	0.727	0.938	0.805
29	ENSSSCG00000003439	DHRS3	6	-	72559636	72559762	72564668	72564907	72556233	72556734	72565267	72565387	10503	274	195	194	208	207	209	122	72	61	51	78	72	90	43	345	358	180	288	221	280	332	398	358	294	370	323	362	457	182	182	0	0	0.792	0.762	0.792	0.727
30	ENSSSCG00000003712	OSBPL1A	6	-	109082435	109082598	109131968	109132050	109061485	109061639	109139461	109139584	10090	176	142	126	110	116	169	143	84	62	75	65	61	59	40	10	18	33	20	17	28	32	50	49	45	24	40	20	44	172	182	2.98249e-11	9.83343e-10	0.689	0.708	0.64	0.642
31	ENSSSCG00000010256	COL13A1	14	+	72864347	72864383	72867238	72867265	72861832	72861867	72869769	72869820	8172	9	10	5	12	6	14	8	7	4	0	2	3	2	1	7	7	17	4	1	9	3	9	13	15	6	4	1	2	126	117	0.00100966	0.00508331	0.544	0.699	1	0.848
32	ENSSSCG00000004199	EPB41L2	1	+	32592738	32592885	32594221	32594323	32586010	32586183	32600280	32600334	7726	13	6	10	3	18	3	6	7	10	13	1	10	6	8	6	4	7	2	5	9	9	56	44	25	6	19	24	18	182	182	1.8924e-06	2.18055e-05	0.65	0.375	0.435	0.75
33	ENSSSCG00000016185	ARPC2	15	+	120297393	120297475	120305381	120305416	120297083	120297180	120307519	120307632	10422	142	82	95	78	117	95	148	78	67	54	69	76	78	79	22	16	113	140	164	177	190	561	570	281	259	260	298	278	172	125	0	0	0.57	0.471	0.561	0.451
34	ENSSSCG00000020715	GOLGA7	17	+	10624669	10624802	10631473	10631626	10624381	10624453	10638447	10638549	6389	118	113	78	143	120	122	125	77	93	87	106	101	95	80	76	51	44	36	47	47	36	229	170	119	110	110	121	108	182	182	0	0	0.605	0.549	0.473	0.574
35	ENSSSCG00000011477	ACOX2	13	-	40252708	40252871	40253279	40253462	40252338	40252490	40255404	40255728	5297	42	51	40	28	43	32	44	11	23	11	18	25	9	14	7	21	28	4	17	10	11	19	35	18	7	20	13	14	182	182	5.34806e-08	9.00229e-07	0.792	0.689	0.784	0.609
36	ENSSSCG00000006350	NA	4	-	88885838	88886096	88985517	88985775	88879993	88880248	88988306	88988327	71	78	29	1	10	0	0	0	30	14	14	3	12	20	32	1	2	0	0	0	0	0	25	18	23	16	28	23	41	182	182	1.47936e-07	2.25577e-06	0.722	0.674	0.067	0.769
37	ENSSSCG00000010433	SGMS1	14	-	99184245	99185093	99262662	99262743	99167878	99167996	99295984	99296128	5745	69	49	60	52	64	51	88	21	19	15	22	19	29	38	35	20	35	31	44	59	104	99	97	39	18	38	81	102	171	182	2.0043e-09	4.79702e-08	0.778	0.733	0.81	0.716
38	ENSSSCG00000034213	ACER2	1	-	203392637	203392775	203396553	203396691	203387487	203388559	203403294	203403436	7500	18	23	30	21	29	16	20	11	7	6	2	10	5	5	11	14	11	13	21	36	6	9	14	13	12	20	33	14	182	182	7.58854e-08	1.2346e-06	0.621	0.767	0.833	0.913
39	ENSSSCG00000011772	NA	13	+	120791199	120791264	120795277	120795359	120788563	120788611	120803873	120804024	7248	104	105	91	151	104	93	107	26	40	47	40	40	36	56	28	29	30	24	35	40	27	54	60	37	28	43	38	36	155	172	0	0	0.816	0.744	0.682	0.807
40	ENSSSCG00000033528	BPTF	12	+	14224744	14224962	14228438	14228661	14218780	14218889	14229885	14230811	7093	103	68	74	113	77	57	74	50	12	19	53	40	16	22	64	65	20	28	31	34	32	64	71	25	36	38	44	48	182	182	0	0	0.673	0.85	0.796	0.681
41	ENSSSCG00000013388	PDE3B	2	-	44427316	44427520	44434488	44434688	44424518	44424680	44447663	44447777	8886	30	15	8	19	18	4	20	19	8	8	5	2	3	0	9	9	15	4	11	13	8	10	18	16	8	13	13	13	182	182	1.79385e-05	0.000158874	0.612	0.652	0.5	0.792
42	ENSSSCG00000010756	MGMT	14	+	138560727	138560864	138733140	138733301	138502166	138502277	138765898	138766038	5008	100	95	93	88	119	62	123	60	51	53	47	90	39	65	69	22	103	103	98	176	80	308	310	150	142	128	194	138	182	182	3.50531e-12	1.42468e-10	0.625	0.651	0.637	0.652
43	ENSSSCG00000024363	NA	13	-	32791639	32791729	32791933	32792844	32790242	32791540	32796852	32796998	2681	10	4	2	4	4	18	14	9	9	2	7	4	2	10	8	6	1	3	1	3	7	11	14	13	9	5	10	30	182	180	0.000131501	0.000896208	0.524	0.305	0.497	0.361
44	ENSSSCG00000011632	NA	13	-	73881147	73881262	73882475	73882579	73880479	73880623	73884710	73884884	3213	56	76	43	57	55	49	50	28	28	19	19	19	15	26	17	8	8	11	12	12	17	9	15	12	16	17	24	24	182	182	3.54884e-09	7.96495e-08	0.667	0.731	0.694	0.75
45	ENSSSCG00000040888	KCTD13	3	-	18128646	18128699	18128790	18128880	18127748	18127944	18138648	18138818	2107	21	24	24	26	29	24	12	6	6	3	4	4	2	0	23	27	10	22	7	12	8	10	12	14	11	4	5	9	180	143	1.07543e-06	1.32179e-05	0.735	0.761	0.864	0.838
46	ENSSSCG00000009877	IQCD	14	-	38680324	38680558	38683075	38683897	38678327	38678399	38698256	38698284	6315	7	9	11	9	5	6	6	0	6	0	3	1	7	0	4	2	3	6	6	5	5	4	1	4	14	4	4	4	182	182	0.000338495	0.00200119	1	0.6	1	0.75
47	ENSSSCG00000034873	NA	18	+	55755781	55755913	55757142	55757244	55755512	55755701	55757963	55758125	6978	10	7	4	21	11	8	8	13	1	9	8	7	7	9	0	0	2	3	4	3	6	6	3	3	6	5	6	8	182	182	0.00540822	0.0211429	0.435	0.875	0.308	0.724
48	ENSSSCG00000011959	ABI3BP	13	+	158175830	158175905	158176841	158176916	158175194	158175269	158177804	158177876	4700	55	25	48	45	58	22	17	20	9	14	6	15	5	12	65	37	46	48	57	93	33	43	41	56	63	64	107	46	165	165	1.08002e-12	4.69706e-11	0.733	0.735	0.774	0.882
49	ENSSSCG00000001638	MRPS10	7	-	37324674	37324747	37324836	37324901	37322467	37322604	37329112	37329187	4627	21	36	33	28	53	32	33	25	43	35	21	44	41	22	0	2	45	26	48	41	32	104	91	98	83	76	75	91	155	163	4.7116e-10	1.25385e-08	0.469	0.468	0.498	0.584
50	ENSSSCG00000037997	NA	10	-	11233997	11234099	11297147	11297290	11096743	11096843	11313585	11313886	6439	16	18	20	32	41	24	36	9	1	1	34	17	10	1	2	1	0	2	2	2	2	2	0	3	3	2	2	2	182	182	0.0149285	0.0493947	0.64	0.947	0.952	0.485
51	ENSSSCG00000040538	NA	11	-	16179899	16179973	16194849	16194917	16144112	16144167	16272032	16272094	1582	55	37	33	22	42	56	43	16	21	16	25	21	18	27	24	25	50	44	62	61	59	65	46	61	67	84	105	107	158	164	1.66978e-11	5.94366e-10	0.781	0.646	0.682	0.477
52	ENSSSCG00000006184	TERF1	4	-	62823210	62823332	62826219	62826315	62820057	62820144	62831099	62831454	6569	76	49	68	83	91	69	76	30	52	36	60	55	62	82	64	36	45	0	1	24	53	70	51	100	29	51	38	56	182	182	4.1993e-06	4.37424e-05	0.717	0.485	0.654	0.58
53	ENSSSCG00000008621	NBAS	3	+	122199905	122200101	122219294	122219434	122188091	122188128	122223970	122224109	6176	28	29	30	52	36	35	36	11	10	27	14	12	11	15	19	17	21	20	16	29	31	55	23	16	26	28	24	41	182	182	1.21108e-08	2.35413e-07	0.718	0.744	0.526	0.788
54	ENSSSCG00000010241	TET1	14	+	71799982	71800069	71805281	71805371	71799478	71799629	71806618	71806756	4284	21	19	22	27	18	17	15	31	36	21	48	28	16	17	1	0	2	2	2	2	0	11	13	5	6	12	5	5	177	180	6.67028e-08	1.09961e-06	0.408	0.349	0.516	0.364
55	ENSSSCG00000012884	PPP6R3	2	-	4428978	4429064	4431224	4431340	4422353	4422440	4436086	4436151	7971	203	144	194	210	165	156	176	52	61	74	48	54	60	47	40	55	48	54	49	67	55	43	47	45	62	73	66	65	182	176	0	0	0.791	0.695	0.717	0.809
56	ENSSSCG00000017264	AMZ2	12	-	11893211	11893494	11894414	11894507	11892382	11892556	11894966	11895021	433	36	42	39	40	43	35	37	27	47	18	31	38	25	46	13	10	44	52	30	28	53	104	83	66	96	65	99	80	182	182	1.94458e-09	4.66407e-08	0.571	0.472	0.684	0.563
57	ENSSSCG00000006303	DCAF6	4	-	82972303	82972363	82976435	82976560	82953389	82953505	82990343	82990592	2263	25	16	12	6	18	23	24	5	13	9	13	30	19	20	2	6	3	3	5	4	5	6	9	10	10	9	21	50	182	150	5.84156e-07	7.74509e-06	0.805	0.504	0.524	0.276
58	ENSSSCG00000005170	DENND4C	1	-	203504833	203504966	203507696	203507827	203502033	203502240	203507915	203507951	1914	91	107	109	106	141	110	157	45	57	64	56	65	53	55	12	12	15	14	7	24	16	29	19	16	15	25	24	23	182	182	6.97875e-10	1.79727e-08	0.669	0.652	0.63	0.654
59	ENSSSCG00000006561	SLC39A1	4	+	95730352	95730571	95730746	95730877	95729504	95729633	95732205	95733819	1812	156	151	149	194	135	173	156	84	122	83	114	106	103	97	120	107	102	106	105	91	95	249	204	196	243	148	208	201	182	182	0	0	0.65	0.553	0.642	0.63
60	ENSSSCG00000011959	ABI3BP	13	+	158175830	158175905	158177804	158177876	158175194	158175269	158178644	158178719	4701	55	24	45	41	56	22	17	21	5	11	8	18	7	5	65	36	46	48	57	94	33	78	79	35	51	35	65	28	165	162	5.6407e-11	1.766e-09	0.72	0.825	0.801	0.834
61	ENSSSCG00000015211	PKNOX2	9	+	52529520	52529629	52544247	52544387	52511818	52511926	52562681	52562853	4266	59	54	66	41	45	45	68	28	18	39	16	20	29	23	13	17	7	22	22	15	11	20	19	15	19	36	15	25	182	182	4.80261e-09	1.04433e-07	0.678	0.75	0.629	0.719
62	ENSSSCG00000012759	ZNF185	X	+	123980044	123980155	123981735	123981801	123978248	123978446	123982376	123982479	2631	9	12	67	8	66	19	84	28	42	36	19	31	38	45	0	1	32	3	4	2	1	13	17	20	19	27	32	22	182	156	8.51494e-06	8.24606e-05	0.216	0.197	0.615	0.265
63	ENSSSCG00000006911	TGFBR3	4	+	125273792	125274127	125274530	125274683	125271502	125271692	125277559	125277700	2841	814	716	663	713	507	554	494	210	156	180	158	144	129	169	118	107	77	117	124	117	71	123	138	70	83	105	102	59	182	182	0	0	0.795	0.821	0.786	0.819
64	ENSSSCG00000011284	NKTR	13	+	26148649	26148731	26150938	26150966	26143098	26144998	26154788	26154818	504	35	38	35	21	20	35	32	28	42	29	32	23	36	31	3	0	0	6	3	2	5	6	2	11	9	17	16	19	172	118	2.38568e-08	4.37126e-07	0.462	0.383	0.453	0.31
65	ENSSSCG00000037314	TMCO1	4	+	84967806	84967866	84977949	84977996	84962518	84962596	84980193	84980261	8528	129	142	100	159	147	118	122	34	40	36	44	37	26	30	134	115	125	84	105	102	115	171	137	99	61	78	85	100	150	137	0	0	0.776	0.764	0.717	0.767
66	ENSSSCG00000011575	ATG7	13	+	67501529	67501605	67517560	67517641	67492074	67492190	67581133	67581256	6096	132	125	89	129	92	120	87	36	31	34	34	38	50	35	43	24	51	37	36	29	35	51	37	67	54	34	25	23	166	171	2.22045e-16	1.56088e-14	0.791	0.806	0.729	0.796
67	ENSSSCG00000003114	DHX34	6	+	53135997	53136992	53138578	53138890	53131278	53131298	53141275	53141530	3685	69	43	52	78	92	42	42	50	54	49	92	69	59	67	16	16	6	11	16	3	13	33	45	38	52	46	38	35	182	182	3.44995e-11	1.11749e-09	0.58	0.443	0.515	0.459
68	ENSSSCG00000002436	TTC7B	7	-	112361744	112361905	112375662	112375767	112339866	112339983	112377123	112377207	2237	101	88	75	119	87	110	69	26	35	16	32	15	32	20	33	40	43	38	71	48	49	53	87	29	24	40	40	37	182	182	2.31344e-11	7.90743e-10	0.795	0.715	0.824	0.788
69	ENSSSCG00000008398	PPP4R3B	3	+	85676290	85676368	85677810	85677927	85671623	85672247	85679327	85679444	2564	237	244	275	294	254	189	312	65	76	63	44	76	68	92	82	106	60	67	68	94	82	89	88	58	57	69	89	73	168	182	0	0	0.798	0.777	0.825	0.879
70	ENSSSCG00000004666	NA	1	-	126111176	126111347	126114216	126114467	126102975	126103029	126137004	126137412	2817	59	33	28	27	44	33	65	37	6	18	12	19	19	28	22	18	17	43	31	40	41	46	53	27	41	49	31	38	182	182	1.37964e-07	2.11526e-06	0.615	0.846	0.609	0.692
71	ENSSSCG00000033497	RERE	6	-	69010614	69010695	69046550	69046649	68965646	68965809	69071402	69071502	1717	135	93	106	132	99	75	122	111	75	90	89	66	73	84	39	22	20	42	45	24	41	75	82	67	69	88	65	93	182	171	0	0	0.533	0.538	0.525	0.582
72	ENSSSCG00000015882	BAZ2B	15	-	66402215	66402362	66477664	66477707	66377353	66377542	66570865	66571233	512	94	74	95	91	91	80	89	109	130	117	98	130	104	106	1	2	7	12	7	5	11	15	25	17	22	36	40	19	133	182	1.2145e-06	1.47229e-05	0.541	0.438	0.526	0.56
73	ENSSSCG00000035991	CENPM	5	+	6682036	6682129	6684537	6684617	6678419	6678499	6686769	6686861	11340	35	56	22	80	26	31	24	8	37	8	26	19	8	5	11	21	6	10	1	7	12	9	15	8	8	14	3	18	182	170	0.000568578	0.0031377	0.803	0.586	0.72	0.742
74	ENSSSCG00000016518	TRIM24	18	-	11080637	11080906	11084297	11084415	11076501	11076675	11092396	11092543	5816	129	98	117	100	98	135	88	38	26	29	26	26	47	25	50	75	27	41	27	15	52	77	64	19	33	18	22	41	182	182	8.32667e-15	4.89827e-13	0.772	0.79	0.801	0.794
75	ENSSSCG00000003749	PIK3C3	6	+	125942692	125942797	125943880	125943973	125939892	125939964	125951988	125952174	7386	120	161	143	124	135	140	108	44	57	47	48	54	56	60	16	33	15	19	21	22	23	21	18	18	36	27	30	28	182	182	2.78965e-11	9.28497e-10	0.732	0.739	0.753	0.721
76	ENSSSCG00000008014	NUBP2	3	-	40180300	40180499	40180580	40180699	40179699	40179854	40184533	40184581	7621	46	72	40	55	46	58	41	26	27	18	36	20	27	34	16	18	21	16	19	23	25	68	55	25	37	11	27	28	182	182	4.29665e-07	5.89934e-06	0.639	0.727	0.69	0.604
77	ENSSSCG00000006956	ZC3H3	4	+	1014527	1014724	1038216	1038370	1012072	1013399	1060587	1060775	10975	23	20	30	28	27	20	34	19	7	10	10	24	10	19	28	17	17	20	28	20	21	38	38	24	37	26	29	35	182	182	1.68374e-07	2.51257e-06	0.548	0.741	0.75	0.737
78	ENSSSCG00000029943	SCLT1	8	+	96129051	96129123	96136627	96136813	96126081	96126180	96138959	96139105	2576	23	26	19	47	25	18	22	7	2	0	2	12	0	5	3	8	3	13	6	9	10	6	10	6	2	5	1	2	162	182	0.00111197	0.0055213	0.787	0.936	1	0.964
79	ENSSSCG00000016443	TMEM176A	18	-	6339495	6339708	6340971	6341082	6338613	6338745	6341551	6341759	7334	62	64	66	147	93	74	54	31	30	20	61	53	40	26	158	129	235	59	107	48	137	365	279	275	56	96	82	145	182	182	3.75255e-14	1.94177e-12	0.667	0.681	0.767	0.707
80	ENSSSCG00000029637	KDM2A	2	-	5246274	5246987	5249173	5249263	5243750	5243914	5251034	5251166	5862	179	148	155	189	147	156	136	94	61	60	79	56	79	61	87	76	93	98	77	100	86	269	277	66	95	96	99	68	180	182	1.1889e-09	2.98613e-08	0.658	0.71	0.723	0.708
81	ENSSSCG00000031698	TSTA3	4	+	952069	952226	952539	952654	950176	951111	953630	953759	10797	62	119	79	120	120	118	98	58	94	72	88	68	89	54	58	56	62	65	45	55	70	340	337	104	84	112	77	91	182	182	2.79122e-11	9.28497e-10	0.517	0.559	0.523	0.577
82	ENSSSCG00000014624	ARFIP2	9	+	3250953	3251446	3252165	3252284	3249994	3250165	3252467	3252689	7000	78	75	80	134	117	124	93	27	43	34	65	39	36	32	29	26	61	76	54	44	77	64	44	72	61	51	46	66	182	182	1.57896e-12	6.65963e-11	0.743	0.636	0.702	0.673
83	ENSSSCG00000023160	NA	7	-	30330453	30330479	30330669	30330853	30330079	30330185	30331957	30332051	1687	20	23	16	27	28	15	26	3	5	10	8	6	5	7	13	12	27	37	40	30	27	38	31	12	17	29	15	18	182	116	7.96188e-05	0.000580874	0.809	0.746	0.505	0.683
84	ENSSSCG00000017043	RNF145	16	+	64300482	64300665	64307524	64307672	64297234	64297375	64309852	64310209	5900	117	107	114	151	114	126	153	32	43	26	30	28	42	42	65	85	93	104	121	108	77	85	82	94	93	67	77	74	182	182	0	0	0.785	0.713	0.814	0.834
85	ENSSSCG00000024015	FADS1	2	+	9739656	9739785	9743558	9743619	9739455	9739557	9745293	9745370	8601	214	225	140	341	280	251	153	19	46	32	35	49	45	17	401	187	175	121	99	87	83	233	105	92	82	50	52	49	182	151	0	0	0.903	0.802	0.784	0.89
86	ENSSSCG00000016417	RBM33	18	-	2623759	2624045	2627510	2627719	2618421	2618480	2633092	2633264	5533	68	69	55	83	81	62	66	24	11	22	17	20	14	27	36	35	21	29	40	33	38	44	59	21	26	27	21	21	182	182	7.55733e-11	2.29929e-09	0.739	0.862	0.714	0.83
87	ENSSSCG00000013292	PRR5L	2	-	24678188	24678246	24692675	24692724	24667128	24667269	24705881	24705962	1882	6	6	6	7	7	3	5	0	0	0	1	1	0	0	2	2	4	8	3	13	2	0	1	3	1	5	1	2	139	148	1.16954e-05	0.000108842	1	1	1	0.882
88	ENSSSCG00000023176	TROAP	5	+	15301071	15301226	15301349	15301536	15300651	15300822	15302354	15302512	2292	49	94	43	133	65	68	48	22	49	19	63	23	33	28	9	10	4	3	5	3	5	5	8	7	5	5	6	17	182	182	0.000178252	0.00116035	0.69	0.657	0.694	0.679
89	ENSSSCG00000013399	TEAD1	2	-	46456417	46456429	46469818	46469881	46455457	46455592	46469970	46470033	1228	46	51	31	58	53	41	38	20	34	26	28	38	24	36	7	2	0	11	3	5	5	10	11	5	4	13	8	8	153	102	0.00026756	0.00164767	0.605	0.5	0.443	0.58
90	ENSSSCG00000011511	FRMD4B	13	-	50648795	50648861	50650925	50651009	50646242	50646300	50679055	50679078	8103	59	62	59	46	58	53	43	16	13	12	10	20	16	22	11	19	14	6	27	14	15	15	17	11	9	14	9	12	174	156	1.00572e-06	1.24622e-05	0.768	0.81	0.815	0.805
91	ENSSSCG00000017168	SEPTIN9	12	-	4257313	4257365	4260603	4260700	4254776	4256566	4260982	4261078	7623	232	175	154	265	196	147	153	49	32	39	49	53	35	37	177	139	211	181	163	184	126	224	131	96	123	93	104	89	182	142	0	0	0.787	0.81	0.755	0.808
92	ENSSSCG00000034493	ST3GAL6	13	-	160189395	160189473	160191824	160191924	160182667	160182771	160198285	160198431	8394	16	28	28	36	21	13	7	16	7	17	13	10	7	12	9	18	17	5	17	4	12	18	37	24	9	21	7	21	182	168	1.76601e-05	0.000156906	0.48	0.787	0.603	0.719
93	ENSSSCG00000005664	LRRC8A	1	+	269212881	269212988	269228834	269230999	269209654	269209773	269236654	269238518	5754	82	78	50	65	99	70	96	52	28	45	26	66	54	49	93	91	48	50	43	44	37	67	98	87	81	107	97	100	182	182	7.38132e-09	1.51936e-07	0.612	0.736	0.526	0.714
94	ENSSSCG00000016141	PLEKHM3	15	-	111105908	111106054	111133969	111134905	111094784	111094978	111159111	111160037	5961	87	87	65	126	82	125	116	42	38	36	50	50	46	41	9	8	8	27	13	8	16	48	15	8	21	10	12	13	182	182	2.39959e-06	2.66868e-05	0.674	0.696	0.644	0.716
95	ENSSSCG00000008388	REL	3	-	80881971	80882112	80892874	80892966	80880591	80880696	80899163	80899312	5400	43	20	27	54	34	23	42	18	18	32	24	22	17	17	3	9	6	11	22	52	24	15	15	19	17	24	57	35	182	182	3.30796e-05	0.000272261	0.705	0.526	0.458	0.692
96	ENSSSCG00000029039	BRCA2	11	+	8829022	8829118	8835099	8835508	8825466	8826750	8836494	8836676	6318	30	58	23	36	42	22	12	33	25	16	46	38	28	19	3	5	2	2	1	1	1	6	12	7	2	7	4	6	182	182	0.000100274	0.000710795	0.476	0.699	0.59	0.439
97	ENSSSCG00000002623	GSTA2	7	-	46574707	46574849	46581016	46581130	46572350	46572482	46588060	46588218	3614	99	49	40	162	138	125	94	40	2	26	11	50	76	44	170	29	197	38	234	12	18	316	123	88	71	172	0	31	182	182	0.000756128	0.00398029	0.712	0.961	0.606	0.936
98	ENSSSCG00000015346	ICA1	9	-	78487183	78487349	78493087	78493189	78483812	78483885	78514604	78514642	782	76	140	185	48	136	92	146	74	70	97	35	38	41	70	29	26	42	49	60	38	67	61	76	62	61	84	50	53	182	182	1.7824e-09	4.31211e-08	0.507	0.667	0.656	0.578
99	ENSSSCG00000006284	C1orf112	4	-	81207301	81207467	81209324	81209465	81205522	81205607	81210184	81210289	2431	29	58	55	54	40	44	41	7	19	11	17	18	18	18	21	8	5	16	6	5	2	10	10	9	13	1	6	9	182	182	0.0013245	0.00641139	0.806	0.753	0.833	0.761
100	ENSSSCG00000022609	WWP2	6	-	17115759	17115970	17130519	17130647	17099366	17099456	17158462	17158559	1862	174	130	131	243	141	209	107	41	56	26	83	54	68	30	88	56	50	41	51	50	37	64	53	46	36	51	55	36	182	182	0	0	0.809	0.699	0.834	0.745
101	ENSSSCG00000017139	RPTOR	12	-	1838274	1838450	1853294	1853441	1804300	1804360	1863621	1863780	10377	110	87	94	116	87	90	92	40	34	38	24	33	36	26	69	91	26	31	35	38	22	50	73	24	38	31	47	31	182	182	7.18314e-14	3.61649e-12	0.733	0.719	0.712	0.829
102	ENSSSCG00000038469	NA	9	+	91931589	91931765	91944389	91944532	91927426	91927551	91961178	91961419	2767	78	78	75	35	45	64	71	29	29	34	19	34	34	13	71	67	28	32	33	32	50	98	74	53	27	41	38	57	182	182	7.57036e-11	2.29929e-09	0.729	0.729	0.688	0.648
103	ENSSSCG00000038469	NA	9	+	91944389	91944532	91961178	91961419	91935322	91935497	91965116	91965318	2766	65	70	90	57	78	50	77	15	52	42	31	25	15	21	95	97	49	23	31	18	43	106	76	37	28	32	32	61	182	182	3.88049e-09	8.55468e-08	0.813	0.574	0.682	0.648
104	ENSSSCG00000021439	CCDC66	13	+	38450277	38450719	38452347	38452513	38441578	38441604	38452832	38452936	11311	14	22	34	26	37	10	12	13	10	6	20	9	12	13	21	11	5	4	6	5	4	15	10	14	8	12	12	8	182	182	0.000917095	0.00470632	0.519	0.688	0.85	0.565
105	ENSSSCG00000015694	ZRANB3	15	+	16640711	16640828	16658806	16658926	16638658	16638830	16660941	16661061	5616	19	26	12	22	18	21	25	7	1	3	3	10	6	9	3	6	6	3	9	2	5	6	6	7	0	5	4	4	182	182	0.00286199	0.0123412	0.731	0.963	0.8	0.88
106	ENSSSCG00000011117	NA	10	+	59954410	59954686	59957364	59957548	59953500	59953704	59963603	59963743	1393	80	76	75	54	59	45	104	45	39	70	49	82	47	48	16	23	30	14	21	17	26	54	53	35	57	38	34	46	182	182	3.89068e-08	6.77354e-07	0.64	0.661	0.517	0.524
107	ENSSSCG00000010575	PPRC1	14	+	113147364	113147422	113149250	113149974	113145804	113145858	113151178	113151325	10954	16	24	17	18	13	29	14	11	13	3	6	9	14	4	37	35	28	50	7	30	9	32	25	29	42	27	46	15	148	182	6.98287e-05	0.000518588	0.641	0.694	0.875	0.787
108	ENSSSCG00000000064	ACO2	5	-	7034374	7034633	7040646	7040783	7029906	7029999	7070958	7071023	5363	284	360	280	464	399	410	295	205	183	133	320	223	218	179	135	136	167	112	101	138	147	378	329	227	152	166	172	138	182	182	0	0	0.581	0.663	0.678	0.592
109	ENSSSCG00000001720	SLC25A27	7	+	41434081	41434204	41436320	41436433	41432481	41432566	41440697	41440782	10701	73	64	90	56	112	92	88	22	31	25	16	29	23	32	63	47	41	27	40	24	30	87	44	38	27	32	22	19	182	182	6.55032e-15	3.95745e-13	0.768	0.674	0.783	0.778
110	ENSSSCG00000021624	LAD1	10	-	23769999	23770043	23770629	23770734	23768908	23768981	23771156	23771940	1470	13	16	12	10	31	7	6	0	5	1	6	5	3	0	15	13	2	4	4	2	5	4	4	2	9	4	1	1	182	134	0.01454	0.0482379	1	0.702	0.898	0.551
111	ENSSSCG00000029808	EIF2B3	6	+	166422360	166422472	166438667	166438757	166401237	166401397	166456682	166456810	5049	93	102	81	110	105	96	75	41	40	33	65	62	60	54	30	29	28	51	38	23	34	54	73	33	65	42	29	43	182	180	2.90212e-12	1.18817e-10	0.692	0.716	0.708	0.626
112	ENSSSCG00000022963	NA	3	+	40495823	40495886	40501944	40502122	40490610	40490735	40508015	40508108	10805	36	43	43	41	57	29	44	50	36	47	20	48	29	42	9	6	12	14	24	8	20	25	32	25	27	41	21	47	153	182	2.53888e-07	3.64743e-06	0.461	0.587	0.521	0.709
113	ENSSSCG00000011075	KIAA1217	10	-	50710063	50711662	50711776	50711854	50709413	50709536	50716561	50716681	7511	4	14	9	14	14	4	10	2	3	5	6	5	2	4	7	10	15	15	12	29	9	26	25	17	7	8	25	10	168	182	0.000145941	0.000977924	0.684	0.835	0.661	0.717
114	ENSSSCG00000037510	DYNLRB1	17	+	37933601	37933677	37939092	37939260	37923445	37923513	37941474	37944393	6844	165	195	169	195	216	272	218	142	166	163	169	161	202	114	9	10	267	276	240	295	278	1303	981	275	372	268	350	370	166	182	1.60287e-09	3.91163e-08	0.56	0.563	0.532	0.559
115	ENSSSCG00000010396	PARG	14	-	90461392	90461467	90466291	90466375	90420506	90420599	90466507	90466630	247	65	87	61	96	80	79	76	29	43	34	32	41	34	31	8	7	15	20	15	13	15	14	17	25	22	18	7	12	174	165	1.87036e-06	2.15738e-05	0.68	0.657	0.63	0.74
116	ENSSSCG00000008326	TGFA	3	+	71983127	71983181	72035559	72035680	71948145	71948466	72043718	72043868	10238	29	22	22	17	42	30	27	15	9	9	18	14	27	20	25	34	97	50	28	385	10	199	324	97	39	32	281	12	144	182	0.00013422	0.000913073	0.71	0.755	0.755	0.544
117	ENSSSCG00000012759	ZNF185	X	+	123965649	123965748	123967896	123967992	123964924	123965029	123971869	123972067	2633	38	44	30	9	42	39	34	15	30	9	23	35	16	29	1	3	7	5	2	3	2	10	5	7	6	3	6	4	182	182	0.00242591	0.0106918	0.717	0.595	0.769	0.281
118	ENSSSCG00000009505	MBNL2	11	+	66535743	66536519	66586248	66586413	66481916	66482891	66594890	66595091	10929	155	197	146	173	171	134	167	101	88	58	119	93	113	76	139	95	51	34	75	72	37	177	137	86	57	83	92	82	182	182	2.33147e-15	1.4558e-13	0.605	0.691	0.716	0.592
119	ENSSSCG00000002424	SPATA7	7	+	110347754	110348230	110354949	110355008	110339851	110339985	110357252	110357306	6708	46	38	42	22	48	27	22	7	4	3	6	5	1	7	12	18	8	17	6	12	23	7	12	5	7	3	7	7	182	149	1.65936e-06	1.93598e-05	0.843	0.886	0.92	0.75
120	ENSSSCG00000031271	STRADB	15	+	105076046	105076168	105077485	105077594	105072885	105072985	105078395	105078519	2781	148	144	127	132	179	145	139	30	30	24	23	49	34	43	50	59	53	58	64	85	74	41	39	51	51	38	42	55	182	182	0	0	0.831	0.828	0.841	0.852
121	ENSSSCG00000015889	TANK	15	+	68038183	68038299	68043830	68044396	68037313	68037382	68047834	68048011	4435	49	95	52	71	69	49	62	28	38	28	32	34	47	28	11	8	38	28	23	21	27	30	37	28	18	35	26	35	182	182	1.37794e-05	0.000125213	0.636	0.714	0.65	0.689
122	ENSSSCG00000006979	MSR1	17	-	3873056	3873245	3891717	3891771	3857170	3860125	3899296	3899386	9348	168	41	41	35	52	35	47	22	8	5	3	7	6	4	15	25	37	23	81	64	64	23	28	12	15	30	26	29	144	182	1.92738e-11	6.77432e-10	0.906	0.866	0.912	0.936
123	ENSSSCG00000028195	NA	15	-	32553109	32553658	32567741	32567873	32550528	32550723	32581439	32581586	257	34	25	38	27	26	27	30	25	11	20	19	15	10	12	41	30	10	9	10	11	13	41	53	7	17	16	11	35	182	182	4.17087e-06	4.35242e-05	0.576	0.694	0.655	0.587
124	ENSSSCG00000035489	C11orf74	2	-	24486859	24487010	24506172	24506239	24475713	24477335	24507583	24507655	10227	27	16	32	16	25	23	18	11	5	6	9	3	10	12	1	4	3	5	7	8	4	6	7	2	4	4	4	4	157	182	0.00874843	0.0316342	0.74	0.788	0.861	0.673
125	ENSSSCG00000016492	AGK	18	-	8331901	8331941	8361119	8361237	8327748	8327828	8368310	8368349	7778	32	51	32	15	30	44	26	22	56	35	31	45	34	16	3	5	6	17	6	3	4	33	26	16	25	21	12	10	182	130	1.95239e-07	2.8713e-06	0.51	0.394	0.395	0.257
126	ENSSSCG00000022224	TAF8	7	+	37183385	37183542	37186240	37186339	37182558	37182603	37186633	37186696	10166	36	35	17	50	37	40	43	32	24	35	42	34	39	17	11	5	14	21	16	14	20	34	33	25	31	31	31	44	182	182	4.95097e-06	5.06286e-05	0.529	0.593	0.327	0.543
127	ENSSSCG00000006912	HFM1	4	+	125531295	125531408	125533336	125533646	125526605	125526703	125536199	125536465	4094	6	15	14	13	16	11	15	40	38	63	29	30	15	27	0	1	0	1	0	1	0	11	14	8	6	3	4	5	182	182	1.11705e-11	4.12055e-10	0.13	0.283	0.182	0.31
128	ENSSSCG00000015843	UBXN8	15	-	54353674	54353812	54357622	54357745	54350523	54350565	54361611	54361685	8678	95	68	63	90	111	77	91	51	53	38	48	56	60	76	66	92	81	59	82	57	62	227	228	96	114	94	82	76	182	182	1.49516e-11	5.37344e-10	0.651	0.562	0.624	0.652
129	ENSSSCG00000030685	ARID2	5	+	76760437	76763294	76771225	76771374	76759980	76760177	76787724	76787863	9492	130	144	106	133	141	125	108	53	81	64	85	63	58	84	36	38	24	24	18	21	24	34	44	35	36	39	35	33	182	182	4.93086e-11	1.55684e-09	0.71	0.64	0.624	0.61
130	ENSSSCG00000007282	PIGU	17	-	38012332	38012430	38031883	38031984	37991026	37991181	38034481	38034591	7396	74	64	66	90	87	106	61	25	34	31	52	53	35	42	37	39	48	43	43	29	33	24	31	71	79	60	45	69	182	182	7.92552e-09	1.61061e-07	0.747	0.653	0.68	0.634
131	ENSSSCG00000034348	NBEA	11	+	11328085	11328212	11335914	11336042	11325672	11325827	11369281	11369343	5858	53	43	50	49	38	63	51	14	40	39	15	26	18	43	13	13	1	6	4	9	7	7	9	4	8	6	20	13	182	182	0.00327527	0.0138508	0.791	0.518	0.562	0.766
132	ENSSSCG00000034858	RAP1GAP2	12	+	48841232	48841268	48917358	48917443	48817366	48817483	48957975	48958011	9741	2	3	4	4	8	7	2	10	6	1	19	10	12	8	1	2	0	0	0	0	0	1	1	3	3	1	2	2	126	175	3.77799e-07	5.25207e-06	0.217	0.41	0.847	0.226
133	ENSSSCG00000032043	SLC35D1	6	+	145546731	145546824	145563070	145563138	145541505	145541608	145564836	145564915	4716	23	43	15	39	26	37	50	10	11	11	10	13	14	14	6	8	8	6	8	9	10	16	13	5	10	7	7	4	182	158	0.000177391	0.00115677	0.666	0.772	0.542	0.772
134	ENSSSCG00000008389	PAPOLG	3	-	81005292	81005431	81008810	81008900	81004304	81004377	81012463	81012575	9466	40	53	50	44	47	49	65	22	27	31	25	29	34	38	24	18	5	12	16	14	22	19	47	22	17	22	18	21	180	182	8.02009e-06	7.80841e-05	0.648	0.665	0.62	0.64
135	ENSSSCG00000000660	A2M	5	+	62443325	62443378	62445741	62445762	62442736	62442896	62446027	62446196	10095	297	791	713	446	641	660	1152	49	118	129	122	134	105	259	1323	566	763	385	460	462	316	878	505	384	202	248	235	159	143	111	0	0	0.825	0.839	0.811	0.739
136	ENSSSCG00000024373	TRIP12	15	-	130836685	130836834	130848033	130848129	130832967	130833003	130849310	130849394	7525	419	346	362	401	366	405	374	165	168	150	161	193	184	157	104	94	76	75	88	96	169	152	112	85	96	87	115	149	182	182	0	0	0.717	0.673	0.707	0.714
137	ENSSSCG00000038469	NA	9	+	91935322	91935497	91944389	91944532	91931589	91931765	91961178	91961419	2769	87	73	78	69	69	69	84	35	33	35	22	35	35	13	51	73	70	34	38	38	64	100	77	53	28	41	38	58	182	182	2.53185e-10	6.98728e-09	0.713	0.689	0.69	0.758
138	ENSSSCG00000004304	SLC35A1	1	+	55888442	55888509	55891240	55891417	55882749	55882902	55891877	55892012	7332	82	85	66	101	104	108	95	52	47	32	41	46	48	59	43	51	47	56	70	66	94	106	120	63	67	58	69	86	157	182	3.47876e-10	9.52993e-09	0.646	0.677	0.705	0.741
139	ENSSSCG00000006301	TIPRL	4	-	82762988	82763051	82765790	82765886	82757471	82761470	82779058	82779190	8258	89	97	85	105	87	101	87	25	37	17	30	31	32	44	37	61	52	29	41	48	59	30	43	39	39	40	34	53	182	153	1.98831e-11	6.96656e-10	0.75	0.688	0.808	0.746
140	ENSSSCG00000032761	LAMA5	17	-	61718580	61718734	61718827	61718934	61718021	61718182	61719031	61719174	9753	112	82	64	112	86	94	82	38	41	20	42	29	35	40	32	28	19	40	17	32	22	41	30	23	38	19	20	23	182	182	5.86655e-11	1.82647e-09	0.747	0.667	0.762	0.727
141	ENSSSCG00000013927	ARMC6	2	-	58762509	58762615	58766408	58766520	58759870	58759896	58801772	58802016	6013	19	11	4	14	9	10	9	33	17	21	10	9	14	13	2	9	1	2	4	2	4	15	24	13	10	14	10	14	182	182	0.000166226	0.00109482	0.365	0.393	0.16	0.583
142	ENSSSCG00000004728	CAPN3	1	-	128979607	128979741	128981188	128981307	128978744	128978913	128983327	128983397	4659	34	4	13	4	12	1	14	14	8	3	3	1	5	6	4	6	2	3	7	7	5	4	7	3	4	15	17	17	182	182	0.00191454	0.00876283	0.708	0.333	0.813	0.571
143	ENSSSCG00000020717	FAM160A1	8	-	77416162	77416789	77429014	77429247	77401552	77401711	77526946	77527073	9264	38	42	42	125	39	61	47	16	23	16	64	38	28	13	3	12	5	2	7	4	2	11	10	6	8	4	2	3	182	182	0.00446606	0.0180336	0.704	0.646	0.724	0.661
144	ENSSSCG00000003998	ZNF274	6	+	62835876	62835972	62853271	62853754	62835015	62835142	62856364	62856456	5999	15	14	24	8	17	12	28	17	17	8	14	8	13	19	1	0	3	5	12	5	14	6	11	10	6	13	21	6	182	182	0.00723163	0.0269606	0.469	0.452	0.75	0.364
145	ENSSSCG00000000037	ARFGAP3	5	+	6033635	6033767	6039588	6039712	6029449	6029572	6041195	6041286	5822	129	105	117	126	108	157	110	54	48	44	29	42	58	74	327	197	73	176	116	151	71	232	163	111	193	117	187	88	182	182	6.9722e-14	3.52617e-12	0.705	0.686	0.727	0.813
146	ENSSSCG00000029227	LDB2	8	-	11724639	11724812	11894512	11894615	11716202	11716325	12036915	12037265	7810	323	316	368	195	197	124	216	177	171	271	97	139	83	165	51	62	66	32	80	68	78	96	124	89	74	88	103	101	182	182	1.11022e-16	8.27264e-15	0.646	0.649	0.576	0.668
147	ENSSSCG00000017890	KIAA0753	12	+	50751714	50751777	50752519	50752735	50750206	50750313	50754538	50754749	8319	45	38	40	72	40	41	22	27	20	23	34	31	22	37	8	14	9	15	13	7	14	18	30	26	20	10	17	18	153	182	3.87307e-05	0.00031506	0.665	0.693	0.674	0.716
148	ENSSSCG00000008510	LTBP1	3	-	106549781	106549949	106580890	106581060	106499037	106499262	106676237	106676533	11233	353	399	340	713	418	418	502	387	308	292	417	388	312	458	229	227	82	68	73	91	146	1063	1162	303	96	97	133	175	182	182	3.66367e-10	9.98754e-09	0.477	0.564	0.538	0.631
149	ENSSSCG00000005072	PSMA3	1	+	187347377	187347460	187354481	187354605	187343130	187343614	187357813	187357915	5790	156	287	226	324	252	268	222	102	130	80	144	147	112	111	70	57	376	251	341	222	266	498	418	269	167	227	166	203	173	182	6.73988e-05	0.000502882	0.617	0.699	0.748	0.703
150	ENSSSCG00000039714	MIPOL1	7	-	62603795	62603890	62653518	62653626	62557662	62557893	62685673	62685844	6246	37	29	37	23	35	30	48	20	29	21	16	9	13	32	7	8	5	10	19	5	1	9	5	12	10	14	10	6	182	182	0.00516067	0.0203015	0.649	0.5	0.638	0.59
151	ENSSSCG00000026655	PTPN13	8	-	132039901	132039964	132041193	132041409	132035776	132035872	132043117	132043455	8506	181	111	193	335	176	155	198	44	42	55	119	79	65	81	223	175	94	87	88	77	111	148	107	98	86	92	100	107	182	153	1.11022e-15	7.43052e-14	0.776	0.69	0.747	0.703
152	ENSSSCG00000016395	RIF1	15	-	793389	793654	798469	798569	791360	791403	802986	803136	8605	74	115	96	104	131	123	100	53	102	85	71	97	59	87	18	18	8	17	11	7	19	28	32	24	21	22	29	20	182	182	8.97585e-07	1.1247e-05	0.583	0.53	0.53	0.594
153	ENSSSCG00000025492	NUDT13	14	+	75945441	75945533	75949777	75949917	75938062	75938166	75951105	75951240	10668	14	14	11	18	17	11	29	8	8	22	10	13	10	13	10	2	2	7	17	1	7	8	12	7	11	13	10	7	182	182	0.00922601	0.0330934	0.636	0.636	0.333	0.643
154	ENSSSCG00000029251	NA	13	-	30641499	30641592	30643409	30643523	30638294	30638376	30645233	30645526	7325	444	387	325	678	402	403	368	217	206	140	294	229	228	249	165	179	192	234	218	212	256	211	241	268	294	261	261	362	182	182	0	0	0.672	0.653	0.699	0.698
155	ENSSSCG00000006947	SYDE2	4	+	130722829	130723932	130728258	130728385	130714060	130714746	130738716	130738898	1449	15	24	21	24	20	15	18	11	3	3	2	6	11	18	7	1	7	5	6	4	4	10	9	1	3	9	3	3	182	182	0.0129579	0.0437687	0.577	0.889	0.875	0.923
156	ENSSSCG00000034779	NT5C3B	12	+	20862648	20862747	20863359	20863429	20862356	20862424	20863514	20863561	6474	20	20	5	13	20	11	6	21	31	20	21	30	27	16	1	0	14	6	3	8	4	68	49	58	53	27	23	39	182	160	3.48563e-11	1.12274e-09	0.456	0.362	0.18	0.352
157	ENSSSCG00000012556	RBM41	X	-	87520365	87520513	87568021	87568093	87515358	87518016	87569971	87570176	9792	10	12	13	14	19	14	18	28	27	14	19	26	7	15	4	1	3	8	3	7	1	20	19	4	11	10	18	20	162	182	0.000521437	0.00290534	0.286	0.333	0.511	0.453
158	ENSSSCG00000014829	MRPL48	9	+	8232091	8232144	8241631	8241720	8222134	8222236	8252842	8253012	2155	32	54	51	33	42	44	45	24	33	33	35	32	23	46	3	2	39	37	43	29	32	35	44	39	34	31	47	45	143	179	0.00113792	0.00561206	0.625	0.672	0.659	0.541
159	ENSSSCG00000010238	HNRNPH3	14	+	71491529	71491664	71492865	71493050	71486197	71486453	71493499	71493586	249	102	76	94	143	119	93	114	108	70	94	102	101	67	85	154	142	113	171	151	176	154	303	254	267	363	301	423	353	182	182	0	0	0.486	0.521	0.5	0.584
160	ENSSSCG00000011136	FAM208B	10	-	65230504	65230577	65234888	65234992	65230342	65230405	65235847	65235948	4944	58	80	101	60	105	106	76	37	31	44	36	48	42	29	12	14	14	16	17	21	20	5	21	18	23	28	18	32	182	163	1.21259e-06	1.47157e-05	0.584	0.698	0.673	0.599
161	ENSSSCG00000002387	GPATCH2L	7	+	99337965	99338030	99342537	99342714	99327756	99328428	99344796	99344876	3106	102	115	114	133	130	125	115	53	65	77	93	74	70	72	14	8	27	28	33	23	32	32	34	24	35	38	35	32	155	182	1.55806e-06	1.82925e-05	0.693	0.675	0.635	0.627
162	ENSSSCG00000034493	ST3GAL6	13	-	160189395	160189473	160198285	160198431	160182667	160182771	160204235	160204381	8395	7	25	26	27	25	23	19	14	9	16	12	9	7	10	11	20	23	7	15	8	18	20	37	24	9	22	7	23	182	168	9.86039e-05	0.000700633	0.316	0.719	0.6	0.675
163	ENSSSCG00000024357	DNAI2	12	-	6818861	6818984	6826781	6826903	6816251	6816475	6827893	6828055	2637	5	12	2	17	17	25	13	0	2	0	2	4	1	0	10	16	9	30	1	1	3	2	2	8	11	3	0	1	182	182	0.000413433	0.00236607	1	0.857	1	0.895
164	ENSSSCG00000021647	EDA	X	+	56001321	56001427	56083735	56083759	55770962	55771635	56089959	56090139	2017	16	24	21	55	23	44	31	2	2	2	6	2	10	3	7	8	14	6	5	11	7	2	8	3	2	2	2	4	182	114	0.00275815	0.0119395	0.834	0.883	0.868	0.852
165	ENSSSCG00000015935	CCDC173	15	-	75990287	75990444	76001459	76001686	75987293	75987433	76007004	76007188	10617	4	0	0	4	11	3	2	3	3	2	0	1	1	2	3	0	2	3	1	1	3	19	10	4	10	3	0	9	182	182	0.00295294	0.0126601	0.571	0	0	1
166	ENSSSCG00000003673	CEP192	6	-	96656252	96657069	96658126	96658298	96655210	96655359	96659720	96659847	9106	65	89	41	115	56	48	82	28	45	34	76	46	26	44	35	29	4	5	1	6	8	19	13	10	15	5	8	15	182	182	0.00879486	0.0317745	0.699	0.664	0.547	0.602
167	ENSSSCG00000006219	MTFR1	4	-	68908310	68908546	68935649	68935765	68906352	68906620	68947010	68947109	7398	55	22	43	33	47	30	39	7	7	17	12	7	7	5	101	119	87	52	50	35	28	206	165	36	19	24	16	20	182	182	1.83776e-06	2.12451e-05	0.887	0.759	0.717	0.733
168	ENSSSCG00000034200	SEC22C	13	-	26090643	26090709	26091777	26091896	26082585	26087764	26094586	26094766	954	71	65	58	67	73	52	70	21	20	29	29	16	21	34	16	12	29	23	20	21	21	16	32	11	12	18	18	34	182	156	4.62952e-05	0.00036646	0.743	0.736	0.632	0.664
169	ENSSSCG00000025130	KLF12	11	-	46069179	46069242	46117912	46118048	46012579	46012737	46155133	46155680	5505	76	42	60	54	46	40	77	14	11	10	16	9	17	12	12	14	1	10	9	9	8	0	9	9	5	5	5	8	182	153	0.0105975	0.0369343	0.82	0.762	0.835	0.739
170	ENSSSCG00000011013	WAC	10	+	39995700	39996009	40008567	40008813	39991047	39991160	40010113	40010236	2506	178	166	144	168	158	129	141	62	105	86	89	104	86	80	166	145	72	69	103	99	83	220	181	133	115	115	130	104	182	182	0	0	0.742	0.613	0.626	0.654
171	ENSSSCG00000016027	ITGAV	15	+	91663222	91663279	91665761	91665814	91663089	91663133	91666222	91666425	4296	242	201	193	188	229	264	256	104	66	86	85	120	130	126	158	89	58	50	66	94	54	171	106	65	66	84	76	58	147	143	0	0	0.694	0.748	0.686	0.683
172	ENSSSCG00000011102	NRP1	10	-	56299658	56299718	56304335	56304440	56293904	56294042	56308361	56308506	9458	676	416	635	540	517	460	499	152	139	167	151	188	143	196	378	347	189	171	209	224	154	306	296	154	129	160	156	130	182	150	0	0	0.786	0.712	0.758	0.747
173	ENSSSCG00000014249	MARCHF3	2	-	129888826	129889036	129914565	129914770	129880660	129881593	129918155	129918399	839	33	51	46	37	54	34	54	16	14	22	21	18	24	26	97	77	30	124	53	51	17	121	65	49	97	51	76	24	182	182	2.71603e-08	4.91215e-07	0.673	0.785	0.676	0.638
174	ENSSSCG00000038469	NA	9	+	91935322	91935497	91961178	91961419	91931589	91931765	91965116	91965318	2768	87	73	78	69	69	69	84	15	52	43	31	25	15	21	51	73	70	34	38	36	65	106	76	37	30	32	30	61	182	182	2.4134e-07	3.49865e-06	0.853	0.584	0.645	0.69
175	ENSSSCG00000023245	NONO	X	+	57293430	57293509	57298717	57298994	57289520	57289869	57305745	57305905	6491	3	10	6	13	5	14	10	10	10	9	15	6	9	11	3	4	2	1	5	3	1	15	6	17	11	21	3	4	169	182	0.000213557	0.00136008	0.244	0.519	0.418	0.483
176	ENSSSCG00000012046	NA	13	+	197989447	197989550	197994794	197994973	197985338	197985407	197998109	197998280	9990	31	73	29	57	43	99	60	103	81	69	135	94	138	69	7	5	21	20	24	16	47	132	126	123	125	132	80	120	182	182	7.52842e-13	3.3128e-11	0.231	0.474	0.296	0.297
177	ENSSSCG00000000612	ATF7IP	5	-	58045513	58045578	58050539	58051178	58038230	58038309	58053707	58053796	6264	208	185	172	234	167	155	172	60	33	36	56	62	39	40	84	65	35	19	40	40	56	26	23	33	29	27	27	47	182	155	2.5528e-07	3.65803e-06	0.747	0.827	0.803	0.781
178	ENSSSCG00000020663	KMT2C	18	+	5222797	5222902	5224499	5224634	5218039	5218220	5224813	5224846	5608	127	142	128	129	151	103	132	40	32	30	37	49	26	41	9	16	23	25	32	32	48	13	25	15	11	26	19	22	182	182	1.24422e-06	1.50505e-05	0.76	0.816	0.81	0.777
179	ENSSSCG00000027608	FAM172A	2	-	100631724	100631841	100670272	100670392	100624092	100624177	100714594	100714813	4395	63	65	71	69	73	72	65	46	33	58	46	39	33	43	13	35	11	10	15	33	21	48	34	20	18	23	32	23	182	182	2.61653e-06	2.88127e-05	0.578	0.663	0.55	0.6
180	ENSSSCG00000038919	RP9	18	+	40410110	40410202	40558852	40558944	40408020	40408150	40562599	40562661	7242	4	4	13	6	7	2	4	6	10	14	9	22	12	8	1	1	4	2	6	8	3	11	25	24	44	33	27	36	182	182	1.04313e-05	9.84718e-05	0.4	0.286	0.481	0.4
181	ENSSSCG00000033497	RERE	6	-	69046550	69046649	69071402	69071502	69010614	69010695	69072823	69072948	1716	142	98	109	139	108	68	113	43	37	52	46	29	49	42	31	20	21	29	35	25	37	34	22	17	26	31	28	41	182	182	1.28359e-10	3.77545e-09	0.768	0.726	0.677	0.751
182	ENSSSCG00000015052	USP28	9	-	41432332	41432553	41434660	41434840	41431028	41431099	41436555	41436651	7658	107	54	82	111	58	109	72	47	38	25	41	46	46	40	55	70	16	22	38	20	31	67	48	26	33	38	35	33	182	182	1.65244e-07	2.47247e-06	0.695	0.587	0.766	0.73
183	ENSSSCG00000015531	CEP350	9	+	121616520	121617143	121626572	121626686	121612224	121612384	121631132	121631279	993	93	134	110	119	108	109	126	86	88	89	61	84	84	101	16	10	10	7	12	9	8	26	22	11	19	16	17	19	182	182	5.13487e-07	6.8749e-06	0.52	0.604	0.553	0.661
184	ENSSSCG00000031949	TP53BP1	1	+	127998644	127998737	128003102	128003586	127995741	127995799	128008666	128008819	8959	138	140	114	165	104	135	109	84	75	63	127	123	111	101	17	19	26	33	42	17	36	65	80	48	59	33	40	32	182	182	5.91508e-06	5.91349e-05	0.622	0.651	0.644	0.565
185	ENSSSCG00000035537	RUNX1	13	-	198415893	198416085	198442496	198442601	198382493	198382655	198461676	198461833	10763	86	55	57	70	75	63	88	17	15	15	16	6	15	10	45	68	27	92	35	121	36	19	21	30	46	31	70	26	182	182	6.35103e-10	1.64699e-08	0.835	0.786	0.792	0.814
186	ENSSSCG00000011750	PLD1	13	-	110272073	110272226	110281925	110282018	110268660	110268810	110283262	110283321	958	385	201	339	371	341	389	378	262	112	235	267	225	257	217	67	37	33	147	111	124	39	260	94	57	176	165	139	30	182	182	5.11419e-09	1.10137e-07	0.595	0.642	0.591	0.582
187	ENSSSCG00000012639	THOC2	X	-	101261604	101261696	101266057	101266116	101257486	101257538	101284455	101284551	321	75	87	92	45	84	71	102	62	82	94	46	73	74	89	0	1	16	25	36	23	24	35	20	30	35	35	29	30	149	182	0.0012288	0.00600537	0.596	0.564	0.545	0.544
188	ENSSSCG00000002443	TC2N	7	-	113342539	113342739	113345279	113345394	113337824	113340303	113349921	113350113	7645	23	14	10	10	31	12	11	11	11	23	2	6	17	8	51	172	193	14	22	4	12	126	411	209	18	28	11	12	182	182	0.00245225	0.0107866	0.676	0.56	0.303	0.833
189	ENSSSCG00000017895	RABEP1	12	-	51651444	51651564	51654801	51654962	51642550	51642686	51657942	51658171	1616	484	439	455	465	469	523	469	210	174	215	177	165	193	197	103	153	88	165	154	118	231	136	183	92	158	122	121	181	182	182	0	0	0.697	0.716	0.679	0.724
190	ENSSSCG00000014083	ANKDD1B	2	+	84682577	84682779	84686043	84686175	84678487	84678583	84687159	84689341	1987	177	67	88	245	81	98	143	23	17	19	27	40	18	15	13	32	54	11	18	41	14	6	32	42	12	8	19	5	182	182	8.18147e-09	1.64173e-07	0.885	0.798	0.822	0.901
191	ENSSSCG00000008498	HEATR5B	3	+	103139401	103139501	103140013	103140123	103137965	103138118	103140982	103141146	446	92	103	83	118	128	93	84	70	87	64	75	85	70	76	22	18	16	10	9	21	14	27	45	26	19	34	26	23	182	182	6.57104e-08	1.0875e-06	0.568	0.542	0.565	0.611
192	ENSSSCG00000010840	RGS7	10	-	12018557	12018639	12018735	12018812	11989914	11989989	12019630	12019695	9306	65	63	27	127	70	85	64	34	38	9	65	42	60	38	13	11	26	21	22	12	15	53	30	17	17	18	13	24	167	172	0.000120662	0.000834037	0.663	0.631	0.755	0.668
193	ENSSSCG00000005987	TBC1D31	4	-	16226648	16226784	16229719	16229914	16218057	16218153	16231513	16231654	3561	24	32	35	49	44	16	42	10	26	12	26	23	8	10	29	19	13	19	12	18	13	47	26	9	21	24	9	17	182	182	4.16501e-05	0.000335634	0.706	0.552	0.745	0.653
194	ENSSSCG00000015786	PRIMPOL	15	+	45781280	45781568	45800472	45800635	45777634	45777782	45802882	45802965	7497	25	26	22	30	35	22	28	8	6	13	7	19	3	11	19	23	9	9	14	5	9	23	22	10	3	6	8	9	182	182	0.000568755	0.0031377	0.758	0.813	0.629	0.811
195	ENSSSCG00000004955	MAP2K5	1	+	165650593	165650623	165670621	165670648	165630641	165630713	165670959	165670992	2957	11	15	5	19	11	13	5	17	4	17	13	16	19	5	4	1	11	4	3	4	6	8	4	14	16	15	12	19	120	117	0.00443245	0.0179174	0.387	0.785	0.223	0.588
196	ENSSSCG00000025902	ANAPC4	8	+	19331231	19331325	19335994	19336056	19329150	19329207	19336136	19336175	1839	74	110	89	102	110	153	75	12	14	21	18	10	17	14	40	27	36	45	46	29	38	20	21	18	18	12	18	17	182	152	6.75365e-11	2.07949e-09	0.837	0.868	0.78	0.826
197	ENSSSCG00000016444	TMEM176B	18	+	6346251	6346308	6346537	6346750	6345843	6345954	6347838	6347958	5837	237	172	165	400	232	273	169	160	103	98	135	108	153	73	203	160	206	195	143	201	218	510	449	209	197	134	183	198	147	182	2.04007e-09	4.8618e-08	0.647	0.674	0.676	0.786
198	ENSSSCG00000033692	B3GALNT2	14	+	55811576	55811736	55812576	55812633	55810686	55810812	55815117	55818006	1817	71	65	62	79	77	62	65	30	16	14	28	28	27	25	30	22	33	39	35	49	52	24	15	31	49	31	35	37	182	147	2.20996e-09	5.21112e-08	0.657	0.766	0.782	0.695
199	ENSSSCG00000003139	BCAT2	6	-	54118836	54119040	54119363	54119438	54113574	54113685	54123249	54123588	6730	93	106	102	188	151	144	79	100	106	105	184	142	122	78	36	61	424	177	226	149	165	963	1050	737	216	345	219	247	165	182	9.31594e-08	1.47485e-06	0.506	0.524	0.517	0.53
200	ENSSSCG00000040981	GMFG	6	-	47996550	47996600	47996713	47996810	47996043	47996093	47997225	47997228	8414	100	32	18	16	27	20	28	55	18	18	10	27	15	17	0	4	39	49	93	43	50	57	39	43	35	104	67	51	182	140	7.38485e-05	0.00054399	0.583	0.578	0.435	0.552
201	ENSSSCG00000011477	ACOX2	13	-	40251814	40251922	40253279	40253462	40248926	40249046	40255404	40255728	5300	38	45	35	24	42	32	44	31	26	9	24	34	22	21	7	21	24	4	17	10	9	18	25	21	11	12	16	19	182	182	0.000900317	0.00463298	0.551	0.634	0.795	0.5
202	ENSSSCG00000011772	NA	13	+	120788563	120788611	120795277	120795359	120779775	120779879	120803873	120804024	7254	73	95	82	131	105	96	119	27	44	52	41	43	38	58	37	43	37	38	40	55	28	54	63	38	29	43	42	38	138	172	2.66813e-11	8.95547e-10	0.771	0.729	0.663	0.799
203	ENSSSCG00000007789	NA	3	-	17684269	17684535	17684922	17685092	17683774	17684062	17688478	17688665	6867	81	81	54	121	81	88	57	33	48	37	67	48	32	34	43	41	25	43	36	30	43	65	75	22	45	32	45	66	182	182	5.79327e-10	1.50936e-08	0.711	0.628	0.593	0.644
204	ENSSSCG00000031271	STRADB	15	+	105076046	105076168	105080677	105080925	105072885	105072985	105081898	105081941	2782	146	138	127	126	174	137	137	86	51	43	73	79	55	68	41	53	52	56	60	84	68	90	101	66	46	43	65	56	182	182	3.1184e-08	5.58563e-07	0.629	0.73	0.747	0.633
205	ENSSSCG00000001080	CDKAL1	7	+	16100732	16100781	16127421	16127542	16081957	16082054	16195235	16195339	4024	47	61	50	54	50	55	59	64	85	72	64	70	70	69	14	2	13	12	13	17	8	49	59	29	33	32	23	48	139	182	4.64354e-06	4.79233e-05	0.49	0.484	0.476	0.525
206	ENSSSCG00000002370	AREL1	7	-	97901923	97902103	97903401	97903511	97901623	97901749	97904002	97904078	99	35	23	26	44	54	39	31	21	23	17	15	25	17	27	48	51	25	12	15	15	20	41	51	22	37	25	25	37	182	182	4.35304e-05	0.000348524	0.625	0.5	0.605	0.746
207	ENSSSCG00000000024	PARVB	5	-	4915433	4915535	4918292	4918361	4910564	4910637	4920702	4920795	918	19	29	17	40	30	23	10	0	6	10	33	3	0	0	40	35	33	17	21	20	14	33	14	25	1	11	16	25	159	182	0.000344565	0.00203016	1	0.847	0.661	0.581
208	ENSSSCG00000031767	TANGO6	6	-	18038986	18039149	18041511	18041648	18032137	18032220	18043439	18043581	8683	28	39	48	36	33	36	22	20	15	25	33	32	33	30	14	14	12	6	8	3	3	18	19	9	10	17	12	18	182	182	0.00125768	0.00612507	0.583	0.722	0.658	0.522
209	ENSSSCG00000002424	SPATA7	7	+	110347754	110348230	110352919	110352986	110339851	110339985	110354949	110355008	6707	46	38	40	22	48	26	22	3	9	8	5	6	9	11	12	18	8	17	6	11	22	3	1	6	17	8	16	13	182	157	0.00149931	0.00711885	0.93	0.785	0.812	0.791
210	ENSSSCG00000014274	PDLIM4	2	+	134564466	134564548	134568919	134569101	134560593	134560745	134569315	134569479	3839	94	108	104	64	88	95	85	22	41	54	35	48	36	22	99	98	116	144	116	134	59	129	181	105	114	73	105	63	172	182	1.59088e-09	3.89087e-08	0.819	0.736	0.671	0.659
211	ENSSSCG00000040801	NA	2	-	91340557	91340592	91343893	91344003	91323787	91328370	91358132	91358178	6111	42	38	33	24	42	43	50	23	20	21	30	42	31	32	10	42	52	50	50	50	40	113	126	61	58	71	72	60	182	125	5.17053e-07	6.90454e-06	0.556	0.566	0.519	0.355
212	ENSSSCG00000022345	NA	15	-	80776693	80776771	80813305	80813594	80754598	80754683	80851796	80851910	2970	16	23	25	26	16	28	13	28	14	40	47	48	27	32	14	5	5	14	8	8	15	41	71	64	51	50	25	39	182	168	7.16523e-07	9.21586e-06	0.345	0.603	0.366	0.338
213	ENSSSCG00000014800	RNF121	9	+	6532281	6532319	6555048	6555203	6488480	6488882	6559149	6559257	3495	11	16	13	15	23	15	29	25	31	21	44	35	49	48	2	3	10	14	15	12	15	54	75	39	59	67	52	56	128	182	1.09929e-06	1.34429e-05	0.385	0.423	0.468	0.326
214	ENSSSCG00000005052	WDHD1	1	-	184364770	184364882	184378565	184378658	184361146	184361298	184378866	184378935	5258	44	63	30	72	93	46	80	36	67	48	62	61	45	67	1	1	6	9	9	9	6	37	17	8	15	12	9	12	182	182	0.000174265	0.00114104	0.55	0.485	0.385	0.537
215	ENSSSCG00000010699	ATE1	14	-	131523391	131523424	131556703	131556832	131498381	131498563	131560093	131560323	8694	47	55	49	32	31	56	45	21	19	16	28	15	26	30	15	8	13	4	7	18	8	5	7	11	16	15	17	17	182	123	0.000932913	0.00477435	0.602	0.662	0.674	0.436
216	ENSSSCG00000015743	PTPN4	15	-	31321916	31322065	31324932	31325061	31320423	31320559	31327367	31327514	4919	39	50	58	60	67	65	51	28	24	23	26	27	21	20	29	30	17	12	25	24	13	35	35	19	21	24	10	17	182	182	4.89797e-06	5.01783e-05	0.582	0.676	0.716	0.698
217	ENSSSCG00000003586	EPB41	6	+	85987423	85987600	86013725	86013854	85975974	85976168	86021075	86021177	9261	42	45	33	75	41	51	55	39	47	30	44	24	47	24	22	18	11	21	15	10	20	30	21	45	49	33	19	19	182	182	9.7265e-06	9.24431e-05	0.519	0.489	0.524	0.63
218	ENSSSCG00000021731	WWC2	15	+	44792910	44793153	44797323	44797451	44788288	44788381	44799928	44802786	9343	72	45	35	76	40	47	46	53	20	15	42	31	42	32	18	23	27	6	27	16	12	29	39	23	18	24	22	23	182	182	4.67636e-05	0.000369122	0.576	0.692	0.7	0.644
219	ENSSSCG00000007311	PHF20	17	+	39168778	39168967	39169779	39169959	39167685	39167799	39197684	39197963	7004	54	60	47	63	55	46	53	27	10	13	27	25	15	13	20	14	20	10	24	11	21	13	31	10	11	10	12	17	182	182	0.000110173	0.000774958	0.667	0.857	0.783	0.7
220	ENSSSCG00000025408	ULK4	13	-	25634993	25635155	25646910	25646994	25622329	25622512	25654448	25654556	3085	28	36	44	29	45	35	19	35	27	47	22	28	38	30	2	3	4	2	4	4	7	9	15	10	3	6	10	11	174	182	0.000250112	0.00155651	0.456	0.582	0.495	0.58
221	ENSSSCG00000006303	DCAF6	4	-	82972303	82972363	82976435	82976560	82958232	82958350	82990343	82990592	2260	25	16	13	5	20	23	27	24	36	19	29	44	37	47	3	6	3	2	7	6	7	30	31	27	18	27	49	109	182	150	1.12574e-11	4.13896e-10	0.462	0.268	0.361	0.124
222	ENSSSCG00000008518	SLC30A6	3	-	107413247	107413313	107414843	107414886	107410924	107411005	107416462	107416547	10875	24	49	32	39	35	35	55	23	33	29	23	30	18	25	13	9	21	15	20	26	18	29	40	28	16	43	18	28	133	156	6.24175e-05	0.000471697	0.55	0.635	0.564	0.665
223	ENSSSCG00000002408	ADCK1	7	+	100873509	100873668	100880889	100881006	100862404	100862563	100893827	100893977	1967	3	6	5	4	5	8	4	2	11	6	9	12	7	9	0	0	1	1	2	0	2	1	2	1	5	4	1	3	182	182	0.000143217	0.000963136	0.6	0.353	0.455	0.308
224	ENSSSCG00000004955	MAP2K5	1	+	165575491	165575553	165582687	165582736	165562914	165562996	165613692	165613766	2960	42	42	47	53	30	36	48	28	15	8	16	17	24	20	6	13	11	8	14	14	26	8	8	16	10	13	13	22	152	139	0.000178946	0.00116419	0.578	0.719	0.843	0.752
225	ENSSSCG00000002457	ITPK1	7	-	114402314	114402432	114427788	114427914	114382236	114382335	114477607	114477632	7059	126	101	104	81	82	84	91	33	37	46	28	30	28	39	129	126	47	28	32	32	65	76	72	40	45	30	39	54	182	182	8.15463e-09	1.6395e-07	0.792	0.732	0.693	0.743
226	ENSSSCG00000005724	SETX	1	-	272112663	272112771	272113523	272113673	272109025	272109213	272115756	272115828	8206	52	62	52	34	54	68	44	28	58	38	33	42	49	16	39	27	27	34	45	17	32	71	62	42	47	65	33	36	182	182	1.6445e-07	2.46389e-06	0.65	0.517	0.578	0.507
227	ENSSSCG00000006901	EVI5	4	+	124524303	124524462	124532102	124532249	124522463	124522604	124539741	124539837	3350	97	114	108	125	97	72	105	43	42	44	32	64	37	44	43	57	29	18	22	19	19	34	41	35	12	34	23	26	182	182	1.74306e-07	2.59072e-06	0.693	0.731	0.711	0.796
228	ENSSSCG00000001974	G2E3	7	-	68898446	68898544	68903710	68903751	68895310	68895412	68916919	68917062	6147	17	29	32	29	50	36	52	36	36	47	49	44	32	72	0	3	4	6	9	2	8	18	8	8	17	19	7	18	131	182	0.00094285	0.00480978	0.396	0.528	0.486	0.451
229	ENSSSCG00000017036	CCNJL	16	+	63262525	63262739	63283558	63283861	63228217	63228332	63285688	63285848	3254	49	14	26	37	15	36	15	11	4	5	3	6	11	8	21	22	8	12	11	6	7	5	9	13	12	16	1	11	182	182	0.00102995	0.0051692	0.817	0.778	0.839	0.925
230	ENSSSCG00000014280	NA	2	+	134668890	134668994	134675972	134676127	134660797	134661349	134677151	134677323	8114	20	8	12	19	15	19	18	4	10	9	6	13	6	8	9	5	3	7	8	9	12	14	12	7	8	6	7	9	182	182	0.00471996	0.0189222	0.833	0.444	0.571	0.76
231	ENSSSCG00000006848	SLC25A24	4	+	111620268	111620376	111621813	111621981	111616371	111616524	111630547	111630698	3928	136	144	134	176	195	195	182	45	40	57	23	64	84	38	172	122	95	179	140	389	427	222	150	52	110	97	269	250	182	182	1.28579e-11	4.69651e-10	0.751	0.783	0.702	0.884
232	ENSSSCG00000021200	NA	X	-	58378894	58378972	58384104	58384217	58378202	58378311	58444425	58444567	9853	73	62	87	82	79	92	49	29	27	40	46	43	45	48	29	37	18	49	23	33	47	23	35	33	54	47	53	43	182	168	7.18953e-07	9.23649e-06	0.699	0.679	0.668	0.622
233	ENSSSCG00000007287	GSS	17	-	38333019	38333165	38339336	38339471	38330564	38330640	38342212	38342447	6273	52	62	52	39	52	52	57	43	34	29	46	26	66	37	15	24	53	35	34	35	28	97	140	48	44	39	48	36	182	182	7.14066e-05	0.000527852	0.547	0.646	0.642	0.459
234	ENSSSCG00000017215	SLC16A5	12	-	6191765	6191909	6194588	6194847	6188269	6189079	6198556	6199159	1026	57	30	31	28	18	33	25	22	24	10	17	25	7	15	17	17	22	13	32	12	29	56	42	21	25	14	14	23	182	182	0.0013397	0.00646257	0.722	0.556	0.756	0.622
235	ENSSSCG00000010508	TM9SF3	14	-	107981566	107981635	107984700	107984840	107977656	107977803	107993200	107993331	2520	251	328	309	324	389	371	333	122	110	95	79	109	125	130	258	266	167	167	172	203	140	161	147	155	171	120	170	167	182	159	2.22045e-16	1.56088e-14	0.643	0.723	0.74	0.782
236	ENSSSCG00000027457	FBXO22	7	+	56134490	56134586	56141064	56141131	56133965	56134014	56143270	56147117	10014	203	221	208	143	210	145	219	93	100	68	73	90	82	87	62	44	94	156	122	97	126	132	75	84	116	78	92	115	182	157	3.27771e-09	7.43102e-08	0.653	0.656	0.725	0.628
237	ENSSSCG00000001080	CDKAL1	7	+	16297378	16297545	16340428	16340574	16195235	16195339	16400099	16400280	4027	78	103	83	94	82	94	95	24	22	23	20	27	31	30	42	51	10	30	24	23	22	20	32	13	22	20	14	17	182	182	8.67174e-08	1.38661e-06	0.765	0.824	0.783	0.825
238	ENSSSCG00000011733	IFT80	13	-	99973110	99973258	99987010	99987075	99971221	99971393	99992879	99993043	1825	29	27	38	41	37	42	34	23	27	29	24	33	19	24	22	23	18	31	24	10	23	47	50	36	38	33	25	22	155	182	3.77673e-06	3.98607e-05	0.597	0.54	0.606	0.667
239	ENSSSCG00000038442	TMLHE	X	-	125615493	125615730	125619520	125619640	125604809	125604948	125621443	125621723	101	118	146	116	183	139	144	142	50	43	42	56	53	39	60	44	34	59	54	41	35	45	83	80	37	20	23	33	28	182	182	9.65106e-06	9.18042e-05	0.702	0.772	0.734	0.766
240	ENSSSCG00000026498	NA	5	-	22580094	22580261	22582440	22582673	22572638	22572881	22587411	22587443	1650	126	92	108	181	109	139	124	81	51	60	114	63	79	49	78	77	63	59	86	69	95	138	108	67	76	87	94	114	182	182	5.55112e-16	3.80643e-14	0.609	0.643	0.643	0.614
241	ENSSSCG00000006079	RIDA	4	+	38660432	38660487	38662126	38662195	38658185	38658291	38663460	38663516	10865	58	69	54	68	91	62	70	32	31	35	43	58	36	51	92	97	124	38	43	109	104	140	194	140	46	63	140	127	145	159	8.38218e-14	4.1639e-12	0.665	0.709	0.629	0.634
242	ENSSSCG00000037719	PDPK1	3	-	39466945	39467043	39473552	39473595	39454569	39454645	39478298	39478565	6876	51	45	52	41	41	31	45	36	35	53	28	35	39	33	13	30	26	15	24	35	29	40	76	37	24	41	57	61	133	182	7.84252e-08	1.27037e-06	0.66	0.638	0.573	0.667
243	ENSSSCG00000001061	JARID2	7	+	11544128	11544298	11560256	11560433	11510875	11511017	11572820	11573056	1517	82	78	60	83	61	74	51	41	50	50	63	75	64	48	31	35	18	18	21	46	7	52	24	38	66	44	68	22	182	182	2.01221e-05	0.00017612	0.667	0.609	0.545	0.568
244	ENSSSCG00000005208	RIC1	1	-	216401597	216401708	216402011	216402050	216400678	216400768	216406753	216406957	3438	38	33	41	58	48	45	36	48	42	51	39	57	37	58	7	9	12	6	8	23	18	30	34	24	19	36	21	39	129	182	0.000160181	0.00106126	0.528	0.526	0.531	0.677
245	ENSSSCG00000016859	C7	16	+	25857344	25857483	25866374	25866545	25855969	25856117	25868147	25868288	4456	637	963	1018	724	1224	374	1121	191	258	298	182	303	65	231	366	509	328	639	1158	1070	1608	333	505	202	399	647	565	899	182	182	0	0	0.769	0.789	0.774	0.799
246	ENSSSCG00000017694	ACACA	12	-	38760071	38760178	38762048	38762147	38756296	38756407	38763889	38763971	2905	123	138	144	110	108	91	124	76	99	76	99	139	68	94	38	33	27	17	26	21	16	68	57	45	36	34	40	30	182	182	1.56592e-09	3.83822e-08	0.618	0.582	0.655	0.526
247	ENSSSCG00000010092	PI4KA	14	-	50440041	50440092	50442050	50442219	50422642	50422751	50443180	50443284	10852	161	132	130	201	152	162	103	65	50	37	57	70	56	55	65	86	44	47	63	53	66	114	103	41	36	42	33	43	182	141	3.75001e-09	8.36604e-08	0.657	0.672	0.731	0.732
248	ENSSSCG00000005651	ODF2	1	+	268860990	268861144	268861425	268861551	268860116	268860207	268867751	268867922	7770	130	145	109	236	155	152	98	37	46	26	63	54	48	49	43	50	25	42	19	25	23	34	27	19	22	20	25	26	182	182	1.04443e-08	2.05884e-07	0.778	0.759	0.807	0.789
249	ENSSSCG00000036381	RBMS3	13	+	16304441	16304548	16327036	16327083	16203690	16203770	16340100	16340197	8442	119	103	103	93	93	83	79	52	56	65	52	48	48	64	13	20	12	12	15	14	12	41	77	15	12	11	15	10	182	137	3.43092e-06	3.6626e-05	0.633	0.581	0.544	0.574
250	ENSSSCG00000000875	NR1H4	5	-	83645869	83646235	83662710	83662851	83632449	83632590	83682944	83683086	713	9	21	12	19	32	5	17	9	11	9	4	35	14	3	16	9	7	19	6	11	10	25	29	14	29	10	10	11	182	182	0.00486276	0.0194042	0.5	0.656	0.571	0.826
251	ENSSSCG00000025606	ATM	9	+	36750919	36751034	36752067	36752131	36744613	36744700	36756066	36756203	7596	94	79	76	101	103	115	105	43	26	35	36	56	43	44	51	28	49	34	34	40	39	81	41	34	32	33	26	31	182	154	1.80865e-08	3.40324e-07	0.649	0.72	0.648	0.704
252	ENSSSCG00000038187	NA	9	+	77531966	77532203	77536360	77537028	77509363	77509578	77543805	77549538	7355	19	29	19	22	15	24	51	28	21	26	19	25	42	28	24	24	11	11	15	16	67	151	107	26	31	35	50	67	182	182	2.8453e-05	0.000237861	0.404	0.58	0.422	0.537
253	ENSSSCG00000016073	PGAP1	15	-	100781402	100781486	100783220	100783276	100777976	100778023	100784189	100784295	7062	43	64	80	35	50	47	53	32	57	36	25	38	49	54	1	8	17	14	17	22	17	12	25	19	13	30	24	25	146	174	0.00246954	0.0108541	0.616	0.572	0.726	0.625
254	ENSSSCG00000005641	DNM1	1	+	268674134	268674273	268675921	268676060	268672785	268672853	268683079	268683166	8359	22	13	28	27	25	15	24	8	0	1	2	3	0	12	17	5	9	3	16	19	13	7	5	4	3	3	7	3	182	182	0.00571921	0.0221266	0.733	1	0.966	0.931
255	ENSSSCG00000025534	CSE1L	17	+	50785925	50786029	50787535	50787633	50784265	50784402	50789949	50790100	9628	136	152	152	166	159	185	154	74	100	90	113	130	97	106	45	36	94	75	105	85	79	65	65	128	148	102	117	109	182	182	2.14273e-14	1.15141e-12	0.648	0.603	0.628	0.595
256	ENSSSCG00000016794	MYO10	16	-	5989941	5990022	5992609	5992718	5948167	5948292	5996043	5996126	7640	233	234	156	398	216	253	226	68	47	28	105	66	78	62	69	45	37	30	24	24	30	44	20	31	35	18	7	26	182	171	2.13384e-08	3.96178e-07	0.763	0.824	0.84	0.781
257	ENSSSCG00000015879	DAPL1	15	+	65806202	65806290	65812172	65812233	65796266	65796552	65820169	65820448	4621	1540	326	523	527	502	944	1847	679	153	241	211	200	483	801	40	67	311	299	200	39	83	92	128	277	267	141	35	45	178	151	8.08892e-08	1.30274e-06	0.658	0.644	0.648	0.679
258	ENSSSCG00000008386	KIAA1841	3	-	80723802	80723861	80725340	80725579	80721986	80722147	80728758	80728852	2371	24	18	12	8	18	9	16	27	19	9	19	23	21	33	1	2	6	7	2	3	2	22	15	20	11	11	8	11	182	149	2.61645e-05	0.000221546	0.421	0.437	0.522	0.256
259	ENSSSCG00000004435	NT5DC1	1	+	81755118	81755190	81757316	81757423	81753358	81753450	81763245	81763325	2680	23	18	20	35	22	30	26	8	15	15	14	17	12	9	41	31	21	11	10	16	18	52	47	34	14	18	13	12	162	182	3.82581e-05	0.000311443	0.764	0.574	0.6	0.737
260	ENSSSCG00000011330	NBEAL2	13	+	29880707	29880897	29881015	29881158	29879907	29880064	29881260	29881902	3336	12	10	21	16	16	4	18	22	18	22	18	14	22	24	11	2	14	8	5	8	8	39	28	32	42	37	24	22	182	182	6.3719e-05	0.000480558	0.353	0.357	0.488	0.471
261	ENSSSCG00000023312	PIN4	X	+	58072619	58072693	58080540	58080660	58069661	58069906	58081016	58083671	4833	34	49	24	42	60	34	44	21	36	23	28	29	32	26	5	7	72	79	75	90	86	174	134	53	70	58	78	94	164	182	0.000388952	0.00225357	0.642	0.602	0.537	0.625
262	ENSSSCG00000009464	COMMD6	11	-	47567122	47567281	47571128	47571287	47563807	47564052	47574705	47574915	1208	118	169	161	216	300	321	168	47	51	74	51	89	123	42	168	135	180	284	264	533	321	195	97	127	225	243	382	228	182	182	0	0	0.715	0.768	0.685	0.809
263	ENSSSCG00000009400	RCBTB2	11	+	19163542	19163685	19170050	19170177	19161996	19162104	19172372	19172512	6680	152	110	133	106	115	133	121	69	35	65	54	80	49	53	164	144	59	48	65	73	54	145	122	81	68	57	67	68	182	182	2.21235e-11	7.60845e-10	0.688	0.759	0.672	0.663
264	ENSSSCG00000026383	NRP2	15	+	109042504	109042621	109045546	109045687	109038098	109038243	109057988	109058251	6942	173	140	212	159	122	99	144	91	66	98	44	55	41	87	141	159	42	21	48	62	39	130	139	44	29	62	47	45	182	182	4.07985e-11	1.29719e-09	0.655	0.68	0.684	0.783
265	ENSSSCG00000000599	DERA	5	-	56640128	56640257	56657426	56657561	56597482	56597595	56660476	56660572	7266	44	68	43	68	75	84	69	13	23	25	31	27	27	22	56	42	52	63	43	68	62	76	68	57	39	37	37	40	182	182	1.78889e-07	2.65179e-06	0.772	0.747	0.632	0.687
266	ENSSSCG00000037592	SLF2	14	+	112032802	112032900	112034432	112034520	112030778	112030955	112036639	112036771	7516	160	123	147	160	139	107	147	79	69	107	83	76	90	80	22	9	20	27	40	31	23	20	23	27	41	36	34	41	182	178	6.4741e-07	8.43369e-06	0.665	0.635	0.573	0.653
267	ENSSSCG00000029815	SRGAP1	5	+	28581187	28581267	28592759	28592940	28577953	28578178	28595339	28595474	2737	62	146	80	303	122	167	98	42	47	30	134	52	95	51	17	10	27	26	29	26	26	65	71	16	17	16	19	18	170	182	0.00095978	0.00487612	0.612	0.769	0.741	0.708
268	ENSSSCG00000024145	PRR11	12	+	35448769	35448892	35452437	35452692	35448123	35448274	35455288	35455387	2233	31	49	25	49	52	61	47	17	20	14	27	20	12	15	15	11	4	4	5	2	8	11	14	1	3	8	7	6	182	182	0.00457249	0.0183969	0.646	0.71	0.641	0.645
269	ENSSSCG00000014829	MRPL48	9	+	8241631	8241720	8252842	8253012	8234971	8235009	8263206	8263309	2151	58	74	68	90	106	107	102	36	52	42	35	44	45	43	62	66	49	47	53	48	44	85	82	73	45	60	36	54	179	182	9.6061e-11	2.87848e-09	0.621	0.591	0.622	0.723
270	ENSSSCG00000028979	UVRAG	9	+	10258334	10258500	10301166	10301245	10250728	10250789	10343530	10343622	9129	91	120	101	99	106	108	131	56	50	35	48	58	40	49	90	133	78	75	103	64	25	77	92	85	65	106	83	37	182	169	2.09201e-10	5.86026e-09	0.601	0.69	0.728	0.657
271	ENSSSCG00000009761	NCOR2	14	+	28682471	28682585	28692153	28692210	28678502	28678682	28700310	28700363	1673	204	162	188	167	148	150	145	49	50	84	44	53	69	53	41	36	26	32	42	50	33	30	20	28	31	37	32	28	182	147	2.06537e-09	4.91162e-08	0.771	0.724	0.644	0.754
272	ENSSSCG00000002387	GPATCH2L	7	+	99337965	99338030	99344796	99344876	99327756	99328428	99347676	99347744	3107	102	117	114	134	130	125	115	68	61	76	74	51	63	70	14	8	27	28	33	23	31	19	22	25	32	32	37	26	155	170	3.63981e-06	3.85613e-05	0.622	0.678	0.622	0.665
273	ENSSSCG00000008445	SRBD1	3	+	94969450	94969558	94973942	94974100	94958829	94958933	94979412	94979503	8594	64	88	73	124	86	85	79	22	59	44	54	56	74	57	11	15	19	20	21	33	20	37	27	17	20	33	25	27	182	182	4.43848e-05	0.000354603	0.744	0.599	0.624	0.697
274	ENSSSCG00000009435	NAA16	11	-	25533778	25533887	25534682	25534876	25533278	25533377	25535680	25535894	9183	64	57	54	68	79	37	71	5	12	23	5	2	10	21	27	34	33	35	37	26	28	30	20	15	13	9	20	15	182	182	6.15236e-07	8.09403e-06	0.928	0.826	0.701	0.932
275	ENSSSCG00000023837	WFDC1	6	-	4336025	4336098	4338303	4338345	4333729	4334170	4344888	4345029	8750	28	29	15	39	26	34	18	31	40	33	32	25	34	42	40	26	40	18	35	31	28	185	93	92	69	107	78	61	132	163	7.0947e-07	9.13565e-06	0.527	0.472	0.36	0.601
276	ENSSSCG00000002387	GPATCH2L	7	+	99348922	99348962	99349020	99349075	99327756	99328428	99351268	99351354	3105	12	8	13	3	19	15	11	20	19	19	18	27	22	24	6	3	2	3	2	0	1	19	15	11	8	11	6	16	130	145	0.000171128	0.00112445	0.401	0.32	0.433	0.157
277	ENSSSCG00000004695	WDR76	1	-	127666912	127667130	127670642	127670801	127665923	127666076	127694222	127694376	1778	46	63	53	92	69	53	58	17	36	28	36	31	48	31	11	24	22	19	12	6	16	30	20	11	16	20	9	21	182	182	0.000361441	0.00212064	0.73	0.636	0.654	0.719
278	ENSSSCG00000006698	BCL9	4	-	99986246	99986560	99991766	99991858	99985000	99985317	99993788	99993924	2509	137	77	79	209	120	89	103	109	84	50	235	80	105	65	52	42	48	73	48	71	36	120	108	58	125	115	131	61	182	182	6.64764e-10	1.71992e-08	0.557	0.478	0.612	0.471
279	ENSSSCG00000023630	CPM	5	-	33198747	33198920	33214350	33214448	33196709	33196894	33263853	33264016	557	187	136	126	96	118	164	110	142	90	95	58	95	128	79	26	30	16	19	18	26	17	52	71	29	33	19	35	23	182	182	1.49451e-09	3.69198e-08	0.568	0.602	0.57	0.623
280	ENSSSCG00000006901	EVI5	4	+	124532102	124532249	124539741	124539837	124524303	124524462	124566774	124566870	3348	98	107	97	79	118	82	103	22	36	29	28	38	26	33	63	80	36	14	22	19	28	20	25	28	26	30	27	12	182	182	0.000312507	0.00186586	0.817	0.748	0.77	0.738
281	ENSSSCG00000025672	NA	6	-	147624678	147624764	147635552	147635679	147622185	147622290	147645916	147646108	5345	75	67	41	78	55	63	46	21	15	10	19	19	29	22	25	29	18	10	4	8	11	15	12	9	11	9	13	3	182	176	0.00331526	0.0139934	0.775	0.812	0.799	0.799
282	ENSSSCG00000011811	LPP	13	+	126299716	126299843	126358233	126358403	126205358	126205688	126453621	126453800	10675	303	271	236	351	278	251	255	147	144	126	161	113	126	120	30	36	11	12	22	15	28	29	49	18	15	23	15	18	182	182	1.22176e-07	1.89135e-06	0.673	0.653	0.652	0.686
283	ENSSSCG00000006646	ARNT	4	+	98349595	98349707	98353168	98353213	98333458	98333619	98360389	98360434	2072	88	108	117	114	138	117	119	38	53	44	57	65	67	65	38	34	53	43	36	60	60	70	57	52	45	47	36	40	182	135	2.12006e-07	3.10157e-06	0.632	0.602	0.664	0.597
284	ENSSSCG00000025759	NA	10	-	46753700	46753783	46760136	46760306	46753223	46753360	46760715	46760815	11265	5	3	2	6	2	5	3	6	2	6	15	4	12	12	0	3	0	1	0	0	0	1	1	3	3	6	1	1	182	173	5.47585e-06	5.5438e-05	0.442	0.588	0.241	0.275
285	ENSSSCG00000004636	TRPM7	1	+	121220382	121220450	121221588	121221648	121217325	121218041	121228158	121228255	9549	110	118	110	105	148	107	148	16	51	33	29	24	27	46	24	15	27	40	49	32	37	25	23	13	22	29	20	12	158	150	6.72699e-06	6.65966e-05	0.867	0.687	0.76	0.775
286	ENSSSCG00000040013	MTUS1	17	-	5410205	5410340	5444092	5444288	5406230	5406269	5449534	5451779	3821	40	44	48	25	36	20	42	7	19	28	4	28	12	12	21	18	16	9	22	18	95	12	28	20	7	14	21	83	182	182	0.000207944	0.00132735	0.851	0.698	0.632	0.862
287	ENSSSCG00000011426	POC1A	13	-	34284728	34284862	34293660	34293776	34274379	34274448	34294973	34295081	5705	53	78	44	129	70	77	64	17	37	20	50	54	48	35	24	17	12	16	18	6	9	28	16	14	27	6	11	14	182	182	0.00048475	0.0027199	0.757	0.678	0.688	0.721
288	ENSSSCG00000004945	NA	1	-	164478588	164478727	164479589	164479761	164478064	164478189	164481475	164481846	3425	2979	3241	3232	3198	3944	3999	3570	2570	2685	2624	2947	2856	2809	2903	1943	1555	1560	1799	1703	1685	1502	3472	3234	2654	3178	2728	2880	2834	182	182	0	0	0.537	0.547	0.552	0.52
289	ENSSSCG00000001420	EHMT2	7	-	23978815	23978894	23980533	23980620	23978514	23978690	23980724	23980840	8380	143	105	109	169	123	112	129	108	76	72	91	81	85	74	51	31	45	92	64	61	69	101	112	53	97	74	74	90	177	169	7.65543e-09	1.56646e-07	0.558	0.569	0.591	0.639
290	ENSSSCG00000031701	GXYLT1	5	-	73373100	73373224	73380413	73380665	73372350	73372523	73383230	73383356	10600	178	156	168	205	229	145	190	91	104	84	95	140	109	113	31	59	18	20	35	30	12	62	61	33	24	30	23	24	182	182	8.32713e-07	1.05405e-05	0.662	0.6	0.667	0.683
291	ENSSSCG00000026506	RALGAPA2	17	-	28513733	28513917	28515396	28515534	28507192	28507964	28516090	28516159	6954	91	72	74	139	87	95	90	33	41	44	80	43	38	37	38	55	6	14	10	16	9	39	53	10	14	15	10	10	182	182	1.43637e-05	0.0001301	0.734	0.637	0.627	0.635
292	ENSSSCG00000011046	ITGA8	10	+	46270020	46270179	46282530	46282659	46267134	46267240	46285590	46285704	8721	22	25	16	50	13	14	29	15	14	7	18	7	4	16	70	41	16	28	77	56	37	50	76	18	31	79	43	47	182	182	1.82822e-05	0.000161343	0.595	0.641	0.696	0.735
293	ENSSSCG00000003806	LEPROT	6	-	146980069	146980256	146981852	146981928	146974638	146976409	146987202	146987306	11224	45	55	51	53	61	67	77	79	85	88	91	104	90	79	7	10	85	84	87	73	117	385	383	228	176	200	231	266	166	182	5.46616e-10	1.42814e-08	0.384	0.415	0.389	0.39
294	ENSSSCG00000011733	IFT80	13	-	99973110	99973258	99973954	99974090	99971221	99971393	99987010	99987075	1826	55	61	50	70	73	42	41	25	29	30	24	42	25	30	40	59	34	29	29	18	24	48	54	37	40	36	26	25	182	182	4.09352e-08	7.11559e-07	0.688	0.678	0.625	0.745
295	ENSSSCG00000032967	CACNB3	5	+	14884565	14884585	14884781	14884862	14884302	14884367	14885011	14885070	2762	22	14	16	17	12	16	15	46	27	41	36	34	43	51	9	7	1	11	8	6	9	40	32	34	69	38	47	62	110	171	2.30814e-06	2.58498e-05	0.426	0.446	0.378	0.423
296	ENSSSCG00000007284	NCOA6	17	-	38149846	38149975	38156400	38156523	38148300	38149146	38164321	38164477	10494	103	83	79	112	95	120	83	86	39	55	81	60	73	38	17	23	26	15	24	33	39	61	59	27	20	28	33	28	182	182	2.76785e-05	0.000232779	0.545	0.68	0.59	0.58
297	ENSSSCG00000036308	PGS1	12	-	3615381	3615459	3618602	3618789	3613511	3613611	3628790	3628939	3744	121	84	85	97	155	118	111	76	60	44	67	66	82	62	146	158	99	97	72	97	151	188	262	157	144	55	162	154	182	168	1.7903e-11	6.33234e-10	0.595	0.564	0.641	0.572
298	ENSSSCG00000015509	COP1	9	-	118018834	118018949	118028286	118028344	118014575	118014711	118040202	118040279	7271	97	52	65	81	85	90	101	75	78	70	42	77	70	100	23	27	34	27	25	24	40	37	57	61	59	69	48	62	148	182	4.88066e-08	8.27787e-07	0.614	0.45	0.533	0.703
299	ENSSSCG00000027718	NA	8	-	1193175	1193404	1194319	1194759	1187453	1187787	1196036	1197086	1285	49	80	54	66	67	59	74	25	32	38	55	35	20	40	30	57	37	44	29	22	51	73	39	33	29	42	41	64	182	182	3.21635e-05	0.00026629	0.662	0.714	0.587	0.545
300	ENSSSCG00000015789	SNX25	15	+	46363539	46363704	46370754	46370895	46360753	46361026	46373784	46373898	8412	27	24	20	21	22	22	29	10	16	12	11	7	12	11	24	40	12	11	4	7	22	39	80	27	5	4	7	10	182	182	0.000629871	0.00340994	0.73	0.6	0.625	0.656
301	ENSSSCG00000007155	C20orf194	17	+	32337482	32337560	32351264	32351363	32321750	32321857	32357478	32357534	3612	38	46	47	64	53	46	34	27	28	23	24	34	29	23	6	2	26	18	15	24	14	18	36	11	14	12	15	25	168	182	0.0057279	0.0221525	0.604	0.64	0.689	0.743
302	ENSSSCG00000011772	NA	13	+	120779775	120779879	120795277	120795359	120779066	120779195	120803873	120804024	7251	136	158	141	205	159	137	168	24	41	47	40	37	36	56	100	120	44	44	59	72	46	52	60	37	28	43	38	36	182	172	5.3979e-13	2.44261e-11	0.843	0.785	0.739	0.829
303	ENSSSCG00000006508	ASH1L	4	+	94348823	94353369	94369483	94369585	94324417	94324938	94391004	94391746	6103	174	168	152	154	175	135	192	79	92	127	96	96	77	107	24	25	9	17	36	21	18	34	29	16	21	21	31	32	182	182	4.73918e-06	4.86855e-05	0.688	0.646	0.545	0.616
304	ENSSSCG00000006165	SEC31B	14	-	111603621	111603721	111604063	111604162	111602927	111603106	111604419	111604494	8023	25	45	38	46	40	43	33	26	21	19	32	16	23	15	4	4	9	18	14	11	21	5	11	18	21	12	9	17	182	182	0.00162161	0.00759949	0.49	0.682	0.667	0.59
305	ENSSSCG00000016882	PARP8	16	+	30307234	30307289	30397946	30397984	30306165	30306267	30404321	30404411	3037	39	36	38	10	23	16	35	8	3	5	9	7	5	12	26	22	5	5	16	12	6	16	6	16	6	7	4	4	145	128	0.00554593	0.0215826	0.811	0.914	0.87	0.495
306	ENSSSCG00000033654	FANCC	10	+	27031396	27031449	27033178	27033278	27021225	27021382	27040886	27040962	4087	14	23	14	29	26	12	21	27	29	26	42	30	25	39	0	2	3	0	1	1	2	1	4	4	7	4	4	4	143	182	0.00652682	0.0247038	0.398	0.502	0.407	0.468
307	ENSSSCG00000011000	DNAJA1	10	-	33443893	33444071	33444228	33444370	33441971	33442076	33445423	33445584	9083	517	571	526	610	766	697	635	220	213	236	193	360	290	239	2306	1792	1119	721	694	1231	655	2179	1730	1033	705	631	1027	544	182	182	0	0	0.701	0.728	0.69	0.76
308	ENSSSCG00000008619	DDX1	3	-	121830091	121830238	121832142	121832194	121826218	121826310	121833094	121833283	43	138	159	154	167	196	184	145	84	116	107	119	165	111	142	66	51	128	108	111	104	119	133	130	171	191	159	128	143	142	182	5.25924e-12	2.07712e-10	0.678	0.637	0.648	0.643
309	ENSSSCG00000009578	NA	14	-	19542	19605	19800	19922	18704	18828	23230	23344	9806	5	2	5	25	4	5	2	24	17	16	11	9	8	15	1	1	1	3	0	0	0	20	8	8	7	6	6	12	182	153	1.92002e-07	2.82965e-06	0.149	0.09	0.208	0.656
310	ENSSSCG00000039523	NA	3	-	45863280	45863497	45864887	45865135	45859366	45859426	45888204	45888312	5180	142	197	131	203	161	194	140	71	96	64	95	92	84	59	226	167	156	30	66	83	122	146	156	134	103	79	84	93	182	182	1.21242e-06	1.47157e-05	0.667	0.672	0.672	0.681
311	ENSSSCG00000002755	NFAT5	6	-	17320030	17320176	17323616	17323700	17316575	17319075	17325873	17326006	6507	154	173	210	165	167	190	195	128	118	169	116	135	130	136	18	27	34	29	39	38	27	47	110	30	48	45	61	30	174	182	1.42321e-06	1.68815e-05	0.557	0.605	0.565	0.598
312	ENSSSCG00000035619	TMEM135	9	+	20812381	20812474	20833586	20833620	20809497	20809625	20879512	20879578	8859	39	47	60	29	44	41	44	13	5	6	9	12	4	9	108	69	52	19	22	53	60	60	41	19	5	15	26	28	182	124	2.25262e-06	2.53041e-05	0.671	0.865	0.872	0.687
313	ENSSSCG00000004165	PDE7B	1	-	28047246	28047330	28197263	28197324	28008172	28008324	28302165	28302666	4778	82	58	55	25	48	77	68	134	75	80	54	57	95	73	4	8	13	11	23	20	19	41	45	40	38	42	59	35	151	174	3.85027e-06	4.05221e-05	0.414	0.471	0.442	0.348
314	ENSSSCG00000011959	ABI3BP	13	+	158175194	158175269	158175830	158175905	158163451	158163526	158176841	158176916	4706	75	23	49	29	51	14	29	40	16	34	17	32	13	15	58	40	37	20	48	82	33	37	40	76	62	71	128	39	165	165	1.2446e-05	0.000115061	0.652	0.59	0.59	0.63
315	ENSSSCG00000010143	MTR	14	-	54623531	54623632	54627737	54627832	54621374	54621436	54628560	54628620	9390	124	129	195	102	106	188	156	97	100	118	91	109	126	88	13	34	17	23	19	40	29	22	56	33	45	39	30	51	182	182	4.95672e-07	6.6829e-06	0.561	0.563	0.623	0.528
316	ENSSSCG00000030616	KIAA1551	5	-	42266767	42266851	42284244	42284309	42263401	42264292	42298032	42298195	7608	72	77	86	66	89	69	104	47	87	41	57	58	42	73	13	8	22	31	49	41	41	29	36	52	39	61	30	35	155	174	0.000389037	0.00225357	0.632	0.498	0.702	0.565
317	ENSSSCG00000015211	PKNOX2	9	+	52511818	52511926	52529520	52529629	52419292	52419363	52544247	52544387	4268	77	58	76	26	61	47	53	35	32	40	20	24	25	36	5	10	6	13	17	17	11	16	15	7	13	7	16	18	182	182	0.00115562	0.00568501	0.688	0.644	0.655	0.565
318	ENSSSCG00000005092	NA	1	+	189946333	189946373	189958033	189958112	189942253	189942306	189967999	189968082	7750	19	10	14	9	16	4	10	17	14	6	3	9	11	9	7	12	13	5	9	12	9	17	20	22	10	15	16	20	130	169	0.00576865	0.0222793	0.592	0.481	0.752	0.796
319	ENSSSCG00000009759	SCARB1	14	+	28366677	28366844	28373016	28373135	28364748	28364864	28380075	28380149	8759	206	250	150	273	243	242	167	97	116	82	131	158	117	93	6903	5224	4149	640	978	189	226	5316	4315	5567	873	1279	220	289	182	182	0	0	0.68	0.683	0.647	0.676
320	ENSSSCG00000015692	R3HDM1	15	-	16236276	16236421	16241110	16241280	16233838	16233921	16244331	16244435	6479	108	110	103	212	92	114	80	59	48	36	88	58	59	50	39	60	55	37	45	29	68	43	54	44	61	53	42	52	182	182	1.57567e-08	3.01048e-07	0.647	0.696	0.741	0.707
321	ENSSSCG00000028202	RANGAP1	5	+	7232426	7232610	7234108	7234228	7231083	7231168	7236627	7236730	3167	46	50	40	66	71	47	68	43	42	38	63	47	46	36	48	24	38	33	23	16	32	126	85	78	33	33	27	43	182	182	6.65155e-07	8.63465e-06	0.517	0.543	0.513	0.512
322	ENSSSCG00000015144	GRAMD1B	9	+	50374194	50374272	50462124	50462335	50335260	50335634	50469796	50469817	10553	76	78	41	77	75	114	57	37	48	25	29	51	58	36	53	78	97	90	201	31	21	148	151	120	84	159	20	25	168	182	2.76851e-06	3.03072e-05	0.69	0.638	0.64	0.742
323	ENSSSCG00000011162	LARP4B	10	+	68701214	68701379	68703496	68703615	68698617	68698663	68703697	68703806	10625	50	34	25	39	38	31	32	18	14	19	14	31	8	36	64	63	32	29	28	37	38	66	57	39	32	35	51	47	182	182	8.24959e-05	0.000599517	0.735	0.708	0.568	0.736
324	ENSSSCG00000034618	ZMYM6	6	-	91275089	91275264	91280277	91280527	91274801	91274993	91281697	91281782	4953	44	49	38	46	35	49	43	15	24	22	13	19	17	18	22	17	4	9	10	12	16	24	19	5	12	8	9	8	182	182	0.000253112	0.00157256	0.746	0.671	0.633	0.78
325	ENSSSCG00000029860	EPB41L4A	2	+	117342603	117342708	117373694	117373746	117236550	117236649	117381598	117381677	1190	67	42	50	65	55	44	45	14	4	20	24	13	28	18	58	23	31	10	23	20	23	44	11	18	12	14	10	24	182	142	0.000298216	0.00179561	0.789	0.891	0.661	0.679
326	ENSSSCG00000017549	PHB	12	-	25605642	25605804	25607632	25607747	25602229	25602372	25609611	25609754	5010	142	170	169	226	241	198	220	171	242	186	302	271	263	228	16	14	108	115	102	97	122	652	489	229	182	172	160	223	182	182	4.23858e-09	9.27095e-08	0.454	0.413	0.476	0.428
327	ENSSSCG00000001090	ALDH5A1	7	+	19359721	19359838	19361055	19361199	19358833	19359004	19364973	19365117	467	38	56	20	64	55	36	33	18	35	13	38	32	25	20	65	52	50	10	8	8	14	88	77	73	18	10	4	24	182	182	5.90057e-06	5.90427e-05	0.679	0.615	0.606	0.627
328	ENSSSCG00000002790	NA	6	+	27865096	27865192	27866319	27866379	27864350	27864475	27866460	27866597	561	39	82	54	54	79	81	75	17	22	21	25	23	35	35	56	41	140	164	160	163	157	142	122	70	91	109	74	91	182	150	0.000392721	0.00226611	0.654	0.754	0.679	0.64
329	ENSSSCG00000035887	C8orf34	4	-	66562249	66562381	66566953	66567101	66549756	66549885	66636324	66636393	4971	17	14	6	7	10	21	18	21	26	16	20	17	54	27	0	0	4	18	2	2	0	5	9	18	15	14	7	14	182	182	0.00231127	0.0102839	0.447	0.35	0.273	0.259
330	ENSSSCG00000013337	BBOX1	2	-	33236444	33236641	33241896	33242002	33229881	33230048	33265334	33265533	5969	20	21	34	5	17	19	16	11	6	26	3	14	19	11	26	2	6	47	8	3	6	28	4	2	92	10	10	10	182	182	0.00799852	0.0292633	0.645	0.778	0.567	0.625
331	ENSSSCG00000008406	CCDC88A	3	+	85880868	85881013	85884511	85884696	85879622	85879769	85889606	85889744	8471	140	177	133	211	197	111	194	80	95	82	134	79	44	125	46	53	22	24	19	29	32	60	56	18	23	27	39	41	182	182	2.86784e-09	6.63641e-08	0.636	0.651	0.619	0.612
332	ENSSSCG00000000077	ADSL	5	-	8029916	8030093	8030739	8030829	8027587	8027885	8031857	8031948	10111	51	67	80	68	93	68	89	12	24	32	36	58	23	41	54	37	57	52	42	49	45	48	49	47	47	48	38	30	180	182	1.56309e-07	2.3609e-06	0.811	0.738	0.717	0.656
333	ENSSSCG00000028740	CTDSPL	13	+	22816351	22816444	22819958	22820144	22813006	22813063	22825017	22825143	3827	75	61	75	57	61	58	67	51	38	58	64	64	38	54	90	103	49	47	47	47	31	364	536	81	46	46	61	44	182	182	8.58855e-06	8.29682e-05	0.595	0.616	0.564	0.471
334	ENSSSCG00000016961	CDK7	16	+	47417799	47417833	47419004	47419072	47410686	47410746	47419988	47420057	5776	25	30	39	34	50	38	36	18	35	24	32	24	13	29	22	36	26	18	17	17	14	74	104	38	11	20	17	23	124	158	0.000268911	0.00165234	0.639	0.522	0.674	0.575
335	ENSSSCG00000029662	RASSF4	14	-	91108307	91108409	91112602	91112760	91107982	91108034	91113391	91113483	1053	54	22	37	38	14	23	35	30	9	14	6	9	5	22	39	35	25	6	29	32	33	24	26	19	12	29	18	39	182	182	0.00100336	0.00506074	0.643	0.71	0.725	0.864
336	ENSSSCG00000038682	TAF1D	9	-	26156755	26156806	26157212	26158648	26155762	26155828	26159628	26159680	9192	11	43	37	42	29	17	45	22	39	13	21	41	24	23	8	2	12	12	16	18	21	15	18	28	20	23	23	26	182	141	0.00317842	0.0134872	0.279	0.461	0.688	0.608
337	ENSSSCG00000026655	PTPN13	8	-	132041193	132041409	132043117	132043455	132039901	132039964	132046366	132046457	8507	155	127	140	292	173	124	209	113	80	99	204	126	89	149	176	117	118	87	104	73	122	371	235	121	130	137	100	170	182	182	1.46549e-14	8.06888e-13	0.578	0.614	0.586	0.589
338	ENSSSCG00000027093	FOLH1B	9	+	22940510	22940593	22943510	22943574	22937105	22937225	22947564	22947632	7969	129	89	103	216	130	87	116	70	62	55	105	74	41	51	68	80	93	69	64	112	191	101	141	79	70	63	105	213	173	154	1.33962e-11	4.87717e-10	0.621	0.561	0.625	0.647
339	ENSSSCG00000037733	TRIQK	4	+	43764366	43764448	43786103	43786189	43727272	43727427	43791275	43793337	11352	32	36	43	51	44	35	51	24	34	26	35	23	22	24	27	15	15	4	28	20	13	20	13	21	16	32	31	21	172	176	0.000755943	0.00398029	0.577	0.52	0.629	0.599
340	ENSSSCG00000011913	CCDC191	13	+	145903554	145903705	145915160	145915351	145898269	145898493	145924532	145924776	1061	19	18	14	25	24	23	34	11	5	8	19	16	4	8	6	7	10	12	6	13	12	16	9	3	9	10	10	8	182	182	0.00973053	0.0345483	0.633	0.783	0.636	0.568
341	ENSSSCG00000033920	CTU2	6	-	969214	969324	969727	969788	968840	969106	970616	970676	10863	45	75	43	86	91	75	47	34	43	16	44	38	17	43	21	11	16	34	26	38	37	108	78	16	47	8	11	22	151	182	0.0124631	0.0423148	0.615	0.678	0.764	0.702
342	ENSSSCG00000018041	ALDH3A2	12	-	59946210	59946352	59947974	59948092	59945047	59945214	59949101	59949310	11164	367	336	328	566	488	461	383	242	155	116	234	226	194	210	765	648	420	373	285	403	254	1043	878	438	340	197	396	226	182	182	0	0	0.603	0.684	0.739	0.707
343	ENSSSCG00000014899	PRCP	9	-	17076071	17076242	17134342	17134526	17037553	17037694	17140970	17141054	9643	80	90	83	67	76	56	93	103	60	103	57	117	122	138	52	48	28	19	25	23	37	134	145	52	261	76	66	56	182	182	5.59216e-07	7.43206e-06	0.437	0.6	0.446	0.54
344	ENSSSCG00000001536	SCUBE3	7	+	31138912	31139029	31140721	31140844	31134361	31134478	31141344	31141461	7956	14	37	14	12	23	42	13	25	66	60	22	76	55	37	1	2	2	3	1	0	0	11	5	5	13	16	8	5	182	182	4.06862e-06	4.26195e-05	0.359	0.359	0.189	0.353
345	ENSSSCG00000007264	NA	17	-	36899599	36899810	36904423	36904458	36896165	36896286	36904946	36905050	7631	9	22	17	14	20	16	18	34	32	20	19	31	27	31	4	7	9	5	12	7	7	29	26	25	36	39	15	24	125	182	0.000263815	0.00162999	0.278	0.5	0.553	0.518
346	ENSSSCG00000033760	LTBP4	6	+	48841882	48842032	48843473	48843605	48841014	48841173	48843689	48843815	5737	524	440	783	501	487	400	507	213	136	268	148	209	100	245	399	329	195	258	180	299	281	149	187	191	282	174	285	254	182	182	7.36221e-11	2.24833e-09	0.711	0.764	0.745	0.772
347	ENSSSCG00000031949	TP53BP1	1	+	128026282	128026377	128027142	128027342	128022401	128022617	128027820	128027966	8958	82	64	70	88	76	97	92	66	65	61	77	77	73	87	16	30	35	46	40	27	39	42	50	79	95	65	52	54	182	182	4.13685e-10	1.11955e-08	0.554	0.496	0.534	0.533
348	ENSSSCG00000002623	GSTA2	7	-	46578222	46578274	46581016	46581130	46577254	46577387	46588060	46588218	3623	99	49	41	162	138	125	94	108	40	53	166	82	84	83	171	29	197	38	234	11	18	3664	703	286	64	312	9	19	182	142	5.19726e-08	8.7749e-07	0.417	0.489	0.376	0.432
349	ENSSSCG00000016212	NA	15	+	121268264	121268377	121269016	121269119	121266096	121266273	121269237	121269431	6283	15	19	16	19	16	15	18	32	29	56	30	19	27	27	2	3	4	11	12	8	17	39	31	33	29	42	30	38	182	182	5.12252e-05	0.000399821	0.319	0.396	0.222	0.388
350	ENSSSCG00000014598	PPFIBP2	9	-	2055892	2055979	2079488	2079566	2038534	2038666	2079939	2080211	4318	0	5	2	4	0	3	2	4	2	4	4	9	1	5	0	0	0	2	2	0	1	12	7	5	2	1	9	5	168	177	5.62609e-05	0.000432481	0	0.725	0.345	0.513
351	ENSSSCG00000030196	CUL9	7	+	38245804	38246033	38246128	38246318	38245388	38245549	38253543	38253689	7795	58	38	44	53	52	52	45	17	11	16	39	21	13	11	32	35	29	19	27	40	38	30	37	14	25	11	26	42	182	182	6.46403e-05	0.000485868	0.773	0.776	0.733	0.576
352	ENSSSCG00000014976	ARHGAP42	9	+	31950832	31950911	31952593	31952633	31948261	31948371	31968701	31968764	966	68	84	78	98	89	84	105	34	19	23	29	34	30	31	17	13	19	16	11	11	8	15	14	5	14	13	5	6	169	130	0.000650142	0.00351215	0.606	0.773	0.723	0.722
353	ENSSSCG00000016857	DAB2	16	-	24601235	24601395	24608999	24609062	24595672	24596305	24609475	24609529	5157	113	82	107	78	95	100	79	118	69	87	119	106	120	100	93	109	124	77	110	311	216	329	324	228	231	223	506	424	153	182	1.6414e-10	4.66954e-09	0.533	0.586	0.594	0.438
354	ENSSSCG00000022164	NA	13	-	206585678	206585782	206602108	206602241	206545355	206546040	206604558	206604708	3808	77	75	56	101	82	98	58	26	14	13	31	18	14	15	57	51	31	67	34	58	30	43	34	23	27	22	16	25	182	182	1.35275e-07	2.07974e-06	0.748	0.843	0.812	0.765
355	ENSSSCG00000015294	NA	9	+	68106935	68107112	68113502	68113679	68105048	68105444	68113758	68113861	8768	158	155	273	52	136	137	189	8	70	224	45	86	56	3	47	28	30	75	43	46	18	48	22	23	97	19	37	21	182	182	2.62714e-05	0.000222283	0.952	0.689	0.549	0.536
356	ENSSSCG00000015908	TTC21B	15	-	72487204	72487405	72487713	72487811	72483232	72483362	72488228	72488421	8012	44	77	82	62	69	67	99	63	66	81	20	64	81	77	9	9	11	9	18	9	17	42	23	12	19	26	13	25	182	182	0.00031222	0.00186564	0.411	0.538	0.503	0.756
357	ENSSSCG00000012132	ASB9	X	-	11811331	11811482	11813853	11813961	11808499	11808634	11820199	11820279	3479	18	20	19	6	9	16	11	16	19	13	8	9	6	18	20	8	9	12	35	68	45	32	24	20	25	42	134	85	182	182	0.00145062	0.00692297	0.529	0.513	0.594	0.429
358	ENSSSCG00000016069	CCDC150	15	+	100590147	100590231	100612525	100612695	100582411	100582525	100614595	100614689	4378	12	25	11	11	32	11	27	33	24	21	48	34	8	40	2	2	4	2	8	3	3	9	16	11	13	11	14	10	174	182	0.0028355	0.0122412	0.276	0.521	0.354	0.193
359	ENSSSCG00000029169	MAPKAP1	1	-	266206307	266206484	266229839	266230012	266189646	266189756	266296453	266296602	6886	173	165	176	179	143	189	175	103	130	107	159	118	130	116	118	129	74	74	54	55	88	209	224	84	93	94	90	113	182	182	6.66134e-15	3.98149e-13	0.627	0.559	0.622	0.53
360	ENSSSCG00000015720	BIN1	15	+	25371712	25371841	25376708	25376780	25370424	25370572	25376992	25377103	7952	44	31	36	48	48	45	43	65	55	65	48	68	63	53	56	19	14	14	26	31	17	106	99	102	77	84	56	66	182	162	1.09414e-08	2.14924e-07	0.376	0.334	0.33	0.471
361	ENSSSCG00000014044	NSD1	2	-	80671040	80671310	80673385	80673498	80668898	80669015	80676841	80677047	7559	151	189	146	186	178	162	148	94	91	60	108	122	147	97	23	40	28	42	39	30	46	57	69	27	56	44	38	32	182	182	2.7652e-06	3.03007e-05	0.616	0.675	0.709	0.633
362	ENSSSCG00000022466	NA	3	+	25241092	25241160	25241247	25241331	25239061	25239084	25241645	25241773	542	6	21	26	26	16	17	20	27	41	52	39	37	51	45	0	0	1	2	2	0	8	10	10	4	10	8	3	14	158	174	0.00121613	0.00595388	0.197	0.361	0.355	0.423
363	ENSSSCG00000004166	AHI1	1	+	28645802	28645829	28659700	28659818	28641446	28641643	28685286	28685342	3426	9	7	12	16	10	15	16	15	16	29	22	29	17	14	8	6	6	6	4	10	8	24	28	28	20	17	25	28	117	182	0.00123916	0.00604809	0.483	0.405	0.392	0.531
364	ENSSSCG00000005781	TARSL2	1	+	145313584	145313706	145315232	145315350	145311331	145311455	145318343	145318408	8696	14	20	27	14	25	30	22	5	9	16	12	11	8	5	28	23	17	10	2	39	23	23	31	14	5	5	28	17	182	182	0.00520145	0.0204419	0.737	0.69	0.628	0.538
365	ENSSSCG00000023715	GNS	5	-	29139747	29139858	29141080	29141188	29134927	29135088	29144467	29144569	3431	601	437	304	432	500	414	436	256	212	184	185	204	158	174	576	733	558	246	252	381	394	921	862	491	212	217	304	281	182	182	2.22045e-16	1.56088e-14	0.701	0.673	0.623	0.7
366	ENSSSCG00000022177	DIS3L2	15	+	132587330	132587479	132588004	132588162	132540262	132540895	132595805	132595859	10696	107	136	115	182	181	146	157	164	148	160	235	196	218	156	6	13	18	13	12	10	18	36	44	18	38	41	44	38	182	182	3.61762e-06	3.8399e-05	0.395	0.479	0.418	0.436
367	ENSSSCG00000029843	NPHP4	6	-	66829623	66829749	66834385	66834566	66828084	66828293	66836867	66837028	8432	20	31	23	54	28	27	22	6	12	9	18	12	3	12	11	10	19	14	9	6	11	3	5	11	20	8	9	10	182	182	0.00310176	0.013212	0.769	0.721	0.719	0.75
368	ENSSSCG00000022982	VPS50	9	+	73171924	73172031	73189500	73189622	73168442	73168561	73197446	73197527	9734	69	86	49	59	98	46	78	41	25	48	33	42	33	44	29	23	25	16	24	18	16	31	34	20	17	25	16	42	182	182	5.53713e-05	0.000427111	0.627	0.775	0.505	0.641
369	ENSSSCG00000010130	GNB1L	14	-	51320603	51320729	51321095	51321240	51317775	51317938	51342745	51343045	4385	40	37	49	83	63	45	51	30	20	46	51	49	57	43	83	67	18	15	13	4	24	36	43	38	34	33	38	45	182	182	0.00693495	0.0259933	0.571	0.649	0.516	0.619
370	ENSSSCG00000014126	MSH3	2	+	89278718	89278885	89312693	89312806	89273872	89274018	89316548	89316663	8685	34	40	37	37	42	39	40	10	20	23	21	34	26	18	10	21	4	4	6	4	5	10	10	15	3	8	3	10	182	182	0.0129244	0.0436818	0.773	0.667	0.617	0.638
371	ENSSSCG00000038397	PTK2	4	+	2829204	2829302	2838024	2838125	2826676	2826733	2839980	2840096	816	132	169	153	171	199	154	169	52	64	61	74	74	74	75	78	80	75	100	92	87	131	90	66	51	99	77	82	111	182	182	4.996e-15	3.06815e-13	0.717	0.725	0.715	0.698
372	ENSSSCG00000031557	CHCHD6	13	-	73167751	73167835	73237138	73237262	73137817	73137888	73238794	73238867	7883	78	134	84	161	110	119	128	34	62	50	60	49	49	32	99	76	80	61	79	59	86	92	60	85	42	81	54	73	182	174	1.39985e-11	5.0799e-10	0.687	0.674	0.616	0.72
373	ENSSSCG00000009449	TDRD3	11	+	33372048	33372174	33391960	33392814	33370943	33371100	33402692	33402818	931	105	136	101	119	135	111	114	38	42	49	31	63	40	57	33	38	26	27	40	25	26	36	33	22	29	23	20	19	182	182	9.74763e-08	1.53666e-06	0.734	0.764	0.673	0.793
374	ENSSSCG00000013720	NA	2	+	66344025	66344127	66344306	66344394	66343829	66343948	66344769	66344850	7146	222	134	139	139	162	140	171	107	70	78	72	65	73	78	126	134	170	123	162	201	171	299	209	164	80	138	137	159	182	178	2.4573e-07	3.55308e-06	0.67	0.652	0.635	0.654
375	ENSSSCG00000004857	ATP9B	1	-	146142260	146142341	146154355	146154450	146133329	146133405	146174105	146174157	4358	84	92	100	98	81	93	74	69	63	51	62	68	59	38	34	23	32	26	31	16	22	29	28	34	35	42	40	35	182	171	3.95072e-06	4.15011e-05	0.534	0.578	0.648	0.598
376	ENSSSCG00000036634	MAP4K5	1	-	180197052	180197206	180198280	180198323	180195672	180195770	180200259	180200327	9632	76	72	73	48	60	48	70	44	62	59	43	48	46	65	20	14	23	24	39	20	24	45	63	29	45	38	30	31	133	182	4.44919e-05	0.000354951	0.703	0.614	0.629	0.604
377	ENSSSCG00000014924	CTSC	9	-	21729501	21729633	21735186	21735302	21726569	21727499	21738580	21738736	5068	365	179	195	143	179	200	202	170	90	95	91	89	125	115	1674	1577	1557	268	295	2533	1502	1893	1713	1814	302	305	2888	1616	182	182	0	0	0.682	0.665	0.672	0.611
378	ENSSSCG00000009192	PDLIM5	8	-	125190337	125190489	125255973	125256112	125134672	125134715	125259839	125259916	5803	65	58	61	40	55	57	73	75	55	70	64	69	53	71	162	231	123	23	28	54	20	608	712	217	49	91	96	40	182	182	6.4957e-11	2.00559e-09	0.464	0.513	0.466	0.385
379	ENSSSCG00000023130	ASCC1	14	-	75024923	75025043	75032651	75032788	75008340	75008465	75069484	75069663	4182	111	75	82	97	93	102	84	64	63	43	81	71	74	38	82	103	63	59	52	54	73	114	133	76	72	78	84	96	182	182	5.19085e-10	1.36513e-08	0.634	0.543	0.656	0.545
380	ENSSSCG00000003531	KDM1A	6	+	80914899	80915065	80936661	80936795	80903427	80903908	80939411	80939490	5173	91	91	82	143	135	110	141	70	97	84	79	90	87	56	70	52	57	67	38	51	52	93	127	76	92	64	52	81	182	182	2.17957e-07	3.1803e-06	0.565	0.484	0.494	0.644
381	ENSSSCG00000007454	NA	17	-	49298225	49298366	49312896	49313377	49289509	49289662	49320123	49320239	4124	73	38	50	90	64	58	45	52	37	36	67	47	58	44	31	25	13	17	18	17	14	44	30	25	42	36	23	27	182	182	1.4515e-06	1.71858e-05	0.584	0.507	0.581	0.573
382	ENSSSCG00000013550	SLC25A23	2	+	72630000	72630108	72631641	72631809	72629645	72629798	72638707	72638858	5134	63	88	70	97	92	98	79	31	39	39	43	41	49	28	65	51	49	53	40	30	46	100	68	35	28	36	45	34	182	182	1.83807e-06	2.12451e-05	0.67	0.693	0.642	0.693
383	ENSSSCG00000016045	PMS1	15	+	94461022	94461505	94465206	94465337	94446095	94446961	94470672	94470833	5204	70	83	58	150	87	74	89	15	36	25	37	41	25	24	23	15	13	28	29	14	31	12	25	13	17	16	11	17	182	182	9.77149e-05	0.0006952	0.824	0.697	0.699	0.802
384	ENSSSCG00000012136	PIR	X	-	12016579	12016672	12031521	12031661	11994534	11994618	12032899	12033097	9353	22	32	29	22	44	21	32	13	27	28	24	28	25	25	50	41	21	11	20	14	22	63	46	45	27	24	55	36	182	182	0.000186049	0.00120479	0.629	0.542	0.509	0.478
385	ENSSSCG00000000840	WASHC4	5	-	79464200	79464283	79468293	79468361	79462270	79462313	79468831	79468877	5642	72	94	101	53	88	78	109	78	71	58	42	61	60	68	15	15	20	17	46	19	30	42	37	40	13	31	42	40	158	173	0.000216603	0.00137477	0.503	0.592	0.656	0.58
386	ENSSSCG00000018029	NA	12	+	58964827	58965029	58965956	58966045	58964499	58964535	58970827	58970942	3825	25	28	32	26	46	35	31	27	23	31	20	23	16	20	2	2	4	7	6	7	15	5	1	11	12	13	10	14	182	179	0.00408072	0.0166948	0.477	0.545	0.504	0.561
387	ENSSSCG00000016809	DROSHA	16	-	17814704	17814791	17816075	17816162	17806740	17806812	17822810	17822891	1011	73	70	50	83	58	60	26	13	18	13	41	23	13	31	16	18	11	9	15	10	16	4	8	11	14	13	15	13	177	177	0.00421159	0.0171549	0.849	0.795	0.794	0.669
388	ENSSSCG00000022454	NRBP1	3	-	111725329	111725413	111726937	111727032	111725092	111725151	111727401	111727442	6514	398	408	327	473	427	503	355	205	196	147	209	189	195	172	314	250	208	285	223	297	179	267	168	213	310	238	240	226	182	174	0	0	0.65	0.666	0.68	0.684
389	ENSSSCG00000024189	SIL1	2	-	140947669	140947861	140957664	140957764	140941022	140941144	140964381	140964502	5329	158	123	112	217	160	211	160	85	63	55	112	86	105	82	313	302	233	109	111	171	144	439	382	208	132	105	141	145	182	182	1.11022e-15	7.43052e-14	0.65	0.661	0.671	0.66
390	ENSSSCG00000035511	C1QTNF1	12	-	3164131	3164271	3166151	3166296	3161356	3163573	3181067	3181393	719	49	64	48	40	103	75	61	75	72	69	64	125	74	94	127	96	144	58	95	191	88	457	372	371	202	210	517	229	182	182	2.55351e-15	1.58559e-13	0.395	0.471	0.41	0.385
391	ENSSSCG00000034964	STX8	12	-	54477950	54478043	54492115	54492240	54396784	54396886	54519661	54519772	11090	77	61	58	90	55	51	51	99	105	56	134	106	113	85	36	21	47	27	34	34	33	113	118	131	122	102	112	135	182	182	5.07696e-11	1.59846e-09	0.438	0.367	0.509	0.402
392	ENSSSCG00000003590	PTPRU	6	+	86212014	86212131	86213208	86213363	86211836	86211934	86216603	86216739	9878	55	45	40	86	68	41	35	22	19	11	23	21	24	20	21	30	24	33	29	58	117	17	26	18	29	23	69	81	182	182	2.86534e-07	4.06936e-06	0.714	0.703	0.784	0.789
393	ENSSSCG00000008517	SPAST	3	-	107455781	107455824	107458405	107458485	107453645	107453725	107458918	107459010	1815	61	70	80	84	73	55	81	18	16	14	11	21	15	9	23	27	21	28	31	35	34	6	13	13	14	24	17	15	170	133	4.32024e-06	4.49185e-05	0.726	0.774	0.817	0.857
394	ENSSSCG00000014831	PAAF1	9	+	8311787	8311982	8317446	8317538	8301405	8301556	8319659	8319775	1209	35	60	42	90	60	42	49	22	46	30	52	66	34	40	43	45	19	27	20	16	52	40	69	40	51	32	37	56	182	182	1.50643e-05	0.000136004	0.614	0.566	0.583	0.634
395	ENSSSCG00000005724	SETX	1	-	272138344	272138444	272148317	272152478	272127137	272127308	272153756	272153844	8202	49	95	64	66	61	43	62	29	67	43	45	41	40	24	14	22	14	14	33	19	18	47	33	11	18	36	18	27	182	182	8.32906e-05	0.000604899	0.628	0.586	0.598	0.595
396	ENSSSCG00000025228	TRAF3IP1	15	+	137889352	137889389	137892241	137892318	137889047	137889171	137908040	137908264	1507	40	29	33	38	57	37	38	47	31	36	73	49	30	43	8	11	12	18	10	23	20	30	35	24	47	28	34	27	127	167	0.000222195	0.00140151	0.528	0.552	0.547	0.406
397	ENSSSCG00000001100	CARMIL1	7	+	20174550	20174610	20183187	20183309	20168265	20168316	20190908	20191006	9443	45	25	32	34	30	31	28	66	40	57	79	59	66	58	29	20	2	0	0	0	0	19	11	11	13	15	30	15	150	182	0.00121814	0.00595878	0.453	0.431	0.405	0.343
398	ENSSSCG00000009652	KCTD9	14	-	9460797	9460903	9478894	9479044	9457823	9457957	9480103	9480199	2499	125	115	138	102	138	124	168	34	49	42	66	57	46	53	65	56	67	38	41	60	41	46	43	49	29	37	44	52	182	182	8.15146e-09	1.6395e-07	0.786	0.701	0.767	0.607
399	ENSSSCG00000016113	BMPR2	15	+	106076332	106076503	106104497	106104608	106074745	106074916	106105644	106105736	4580	115	115	111	171	102	141	132	59	71	61	77	65	65	79	27	44	24	23	33	29	21	32	40	30	22	53	28	22	182	182	1.79742e-08	3.38781e-07	0.661	0.618	0.645	0.69
400	ENSSSCG00000017902	CAMTA2	12	+	51943529	51943714	51943986	51944065	51942814	51942930	51944217	51944440	1288	82	58	57	107	71	60	37	48	25	28	53	40	32	26	66	75	25	34	52	42	67	47	83	44	62	34	37	92	182	169	5.35785e-06	5.43419e-05	0.613	0.683	0.654	0.652
401	ENSSSCG00000025902	ANAPC4	8	+	19335074	19335172	19335994	19336056	19331231	19331325	19336136	19336175	1835	58	92	53	62	63	93	71	12	14	19	19	13	18	17	34	24	36	44	29	39	41	21	19	18	18	16	19	19	182	152	6.94475e-07	8.97476e-06	0.801	0.846	0.7	0.732
402	ENSSSCG00000004275	FAM135A	1	+	50691643	50691798	50692606	50694380	50690187	50690261	50695871	50696032	1315	72	84	77	69	50	66	72	52	56	29	50	54	35	66	15	20	17	22	19	14	25	20	40	21	32	27	25	21	182	182	4.90736e-05	0.00038437	0.581	0.6	0.726	0.58
403	ENSSSCG00000010485	TBC1D12	14	+	105901067	105901185	105909512	105909593	105898434	105898517	105911586	105911675	11251	47	63	56	47	61	38	71	23	42	50	29	30	44	50	11	20	20	7	37	14	34	17	17	24	23	34	20	58	182	171	0.000480498	0.00269876	0.658	0.585	0.513	0.604
404	ENSSSCG00000015789	SNX25	15	+	46363539	46363704	46367083	46367215	46360753	46361026	46370754	46370895	8413	27	25	20	21	22	22	29	25	32	25	19	21	19	13	24	40	12	11	4	7	22	45	81	22	17	19	12	23	182	182	0.00113038	0.00559039	0.519	0.439	0.444	0.525
405	ENSSSCG00000015816	LETM2	15	-	48115835	48115949	48120074	48120194	48113509	48113602	48121311	48121512	5796	6	10	16	26	13	14	20	8	5	4	8	7	9	7	14	7	10	6	11	8	13	8	13	14	6	7	9	15	182	182	0.00495237	0.0196844	0.429	0.667	0.8	0.765
406	ENSSSCG00000038826	NDUFV2	6	-	98826749	98826826	98833465	98833575	98815225	98819311	98835396	98835565	3980	157	250	206	209	257	241	260	46	68	45	81	92	79	67	273	311	344	261	209	218	247	294	254	182	151	150	115	126	182	167	1.49547e-13	7.17377e-12	0.758	0.771	0.808	0.703
407	ENSSSCG00000010399	NCOA4	14	-	90510792	90510936	90511741	90511831	90508127	90509129	90512592	90512701	1137	684	363	328	305	421	542	586	358	202	160	190	238	253	253	426	311	670	475	647	258	205	717	508	522	468	562	242	180	180	182	1.37379e-12	5.86063e-11	0.659	0.645	0.675	0.619
408	ENSSSCG00000016497	DENND2A	18	+	9282406	9282555	9296309	9296487	9280212	9280353	9298308	9298350	9043	260	237	341	275	203	225	196	85	88	93	79	82	88	81	124	91	62	54	107	64	107	74	66	27	63	62	65	112	182	182	2.09278e-09	4.96138e-08	0.754	0.729	0.786	0.777
409	ENSSSCG00000002844	NA	6	-	37154418	37154526	37159164	37159264	37151566	37151647	37164403	37164542	1246	147	139	150	115	127	136	154	42	87	63	59	64	67	95	41	52	59	52	45	45	57	41	61	52	45	63	45	44	182	182	8.85803e-09	1.76797e-07	0.778	0.615	0.704	0.661
410	ENSSSCG00000010289	MICU1	14	-	75247421	75247559	75288976	75289174	75233245	75233354	75295369	75295452	11205	134	102	116	104	148	101	131	83	45	53	70	76	68	61	118	65	62	65	40	59	60	109	109	74	56	65	53	52	182	182	2.35805e-08	4.32774e-07	0.618	0.694	0.686	0.598
411	ENSSSCG00000028033	SECISBP2	14	+	913110	913259	919879	920153	912014	912128	920391	920515	1302	44	70	82	47	62	61	57	21	8	20	13	27	13	23	25	35	36	25	20	22	33	10	17	17	32	13	18	29	182	182	4.04461e-05	0.000327347	0.677	0.897	0.804	0.783
412	ENSSSCG00000022647	TIMM17B	X	-	42973561	42973625	42974915	42975015	42971258	42971387	42975872	42975955	290	62	71	49	92	50	81	62	63	52	39	73	45	59	60	9	14	106	73	64	71	81	122	133	110	109	81	66	76	182	154	0.000102575	0.000725524	0.454	0.536	0.515	0.516
413	ENSSSCG00000017238	TTYH2	12	-	6854908	6855004	6859720	6859941	6854314	6854387	6866240	6866352	2814	66	26	44	35	43	36	35	36	19	21	18	46	30	24	20	40	13	18	20	14	28	24	40	21	28	22	29	34	182	182	0.000126001	0.000863469	0.647	0.578	0.677	0.66
414	ENSSSCG00000011317	FYCO1	13	-	29132097	29132223	29136871	29137014	29128253	29128360	29146643	29146755	949	93	105	96	116	112	81	114	80	64	62	72	101	88	72	25	28	27	22	16	30	18	81	67	18	27	39	27	27	182	182	0.000129769	0.000887109	0.538	0.621	0.608	0.617
415	ENSSSCG00000011416	DOCK3	13	+	33415279	33415428	33434259	33434344	33325342	33325439	33455814	33455856	1692	82	84	63	99	77	102	78	63	94	54	61	60	77	64	10	9	6	14	4	6	15	13	20	8	27	8	12	16	182	175	0.000155377	0.00103433	0.556	0.462	0.529	0.609
416	ENSSSCG00000016412	LMBR1	18	+	1850542	1850646	1877167	1877232	1829881	1830021	1881338	1881411	4170	28	17	20	13	26	28	33	15	15	9	19	16	18	18	22	18	22	29	15	12	11	23	16	35	27	22	26	25	182	155	0.00116217	0.0057122	0.614	0.491	0.654	0.368
417	ENSSSCG00000025286	MCTP1	2	-	101465043	101465097	101485384	101485504	101405536	101405646	101547460	101547580	1521	64	49	108	34	57	13	79	31	12	33	3	26	3	33	39	32	43	16	22	39	44	20	36	11	12	19	30	24	182	144	0.00231112	0.0102839	0.62	0.764	0.721	0.9
418	ENSSSCG00000016611	CADPS2	18	+	24807500	24807515	24812848	24812923	24806605	24806753	24826127	24826211	7486	3	2	4	3	5	5	2	14	16	9	4	6	12	12	0	2	2	2	0	3	1	20	4	8	16	7	12	8	105	165	0.00412381	0.0168403	0.252	0.164	0.411	0.541
419	ENSSSCG00000017995	USP43	12	+	54600310	54600414	54607662	54607755	54592898	54593030	54609704	54609840	1080	21	26	11	31	10	28	14	12	13	10	11	16	11	9	5	2	3	9	5	6	5	4	3	12	6	4	10	8	182	182	0.0135103	0.045333	0.636	0.667	0.524	0.738
420	ENSSSCG00000006487	CCT3	4	+	93738636	93738733	93742462	93742580	93737550	93737613	93744901	93745088	11049	443	536	427	727	666	761	623	276	358	324	422	425	507	483	367	347	414	477	370	437	358	717	697	451	558	470	489	402	182	182	1.66533e-15	1.06974e-13	0.616	0.6	0.569	0.633
421	ENSSSCG00000000994	GMDS	7	-	909532	909629	919729	919848	849570	849639	1066134	1066262	2785	137	131	118	142	175	145	153	78	113	77	76	91	85	89	73	64	132	252	115	162	140	157	134	113	254	166	148	118	182	182	3.73883e-07	5.20409e-06	0.637	0.537	0.605	0.651
422	ENSSSCG00000029813	TSPAN5	8	+	121831010	121831157	121833892	121834063	121811580	121811631	121837368	121837494	11130	29	20	20	32	15	26	41	26	16	18	19	10	17	16	59	60	34	37	40	31	38	97	70	46	42	49	89	35	182	182	4.71451e-05	0.000371346	0.527	0.556	0.526	0.627
423	ENSSSCG00000010799	COG7	3	+	22753347	22753430	22765849	22766048	22747530	22747699	22772572	22772700	4832	73	87	108	85	79	98	53	59	35	38	54	46	23	47	21	17	27	38	48	27	48	29	28	30	37	27	29	52	173	182	0.000126503	0.000865843	0.566	0.723	0.749	0.623
424	ENSSSCG00000010897	ZBTB41	10	-	20060943	20061032	20065004	20065110	20051877	20052533	20066837	20066944	5673	59	64	87	58	81	76	56	35	32	34	30	29	36	27	12	25	12	29	22	15	11	21	25	13	12	18	19	10	182	179	0.000304318	0.00182575	0.624	0.663	0.716	0.655
425	ENSSSCG00000007331	RBL1	17	-	40238478	40238616	40248100	40248204	40237038	40237203	40248387	40248500	1067	64	109	57	184	128	99	91	23	79	30	98	83	75	38	14	24	19	23	14	11	23	15	18	28	13	20	21	28	182	182	0.000389977	0.00225357	0.736	0.58	0.655	0.652
426	ENSSSCG00000012676	MBNL3	X	-	108497461	108497535	108500949	108500985	108494938	108495678	108502829	108502980	72	1	3	9	6	11	5	10	14	38	19	26	20	13	15	0	0	0	6	5	0	0	6	10	8	4	38	3	6	126	164	0.00141911	0.00680745	0.085	0.093	0.381	0.231
427	ENSSSCG00000003603	COL16A1	6	-	88207077	88207104	88207193	88207247	88206280	88206340	88209613	88209682	2683	245	202	228	404	304	282	318	95	71	100	153	91	113	87	49	53	136	178	139	239	183	143	153	46	99	67	92	93	144	117	0.00223861	0.0100244	0.677	0.698	0.649	0.682
428	ENSSSCG00000039054	CRTAP	13	+	19011269	19011441	19026906	19027035	19004648	19004798	19030306	19030452	7939	190	216	178	344	320	237	298	142	123	100	156	135	127	146	253	298	234	248	242	243	277	458	431	230	187	230	260	239	182	182	2.81868e-11	9.34848e-10	0.572	0.637	0.64	0.688
429	ENSSSCG00000012074	NA	13	+	204664870	204665020	204670950	204671119	204658588	204658690	204694258	204696337	7843	101	50	74	77	46	57	47	45	22	36	42	28	26	20	143	228	68	52	55	70	66	129	247	63	45	51	89	64	182	182	7.69557e-11	2.32469e-09	0.692	0.694	0.673	0.647
430	ENSSSCG00000011553	NA	13	+	66099622	66099720	66101015	66101144	66099315	66099484	66101876	66101991	4200	151	194	154	163	207	143	186	35	64	64	48	85	26	32	51	66	76	78	83	84	95	50	34	38	56	54	49	61	182	182	4.42144e-10	1.19081e-08	0.812	0.752	0.706	0.773
431	ENSSSCG00000022901	KLHDC3	7	+	38083109	38083322	38083501	38083678	38080716	38080976	38083833	38083949	3443	137	139	142	212	234	154	166	142	136	125	180	145	148	126	95	84	71	55	93	103	112	244	257	128	92	113	132	150	182	182	1.82334e-09	4.40161e-08	0.491	0.505	0.532	0.541
432	ENSSSCG00000010742	UROS	14	-	135107123	135107204	135110369	135110444	135106236	135106322	135115199	135115274	1447	48	64	59	91	87	66	43	38	46	47	51	41	27	37	56	86	81	69	57	27	71	89	133	85	62	66	46	88	165	171	4.40201e-07	6.01483e-06	0.567	0.59	0.565	0.649
433	ENSSSCG00000006730	MAN1A2	4	-	103302308	103302389	103308693	103308812	103288482	103288577	103318059	103318156	7315	63	101	96	112	100	120	84	35	47	25	40	39	32	26	30	60	43	21	23	52	35	20	39	21	16	31	36	36	182	171	5.27523e-06	5.36011e-05	0.628	0.669	0.783	0.725
434	ENSSSCG00000007228	HM13	17	+	35256739	35256838	35262575	35262658	35248515	35248894	35269016	35269105	708	270	215	244	251	259	241	226	101	104	104	140	123	91	121	395	359	133	211	232	209	243	250	176	172	250	268	231	235	182	173	4.61085e-09	1.00459e-07	0.718	0.663	0.69	0.63
435	ENSSSCG00000032594	NA	6	-	59242478	59242621	59246559	59246595	59242316	59242369	59254114	59254650	8567	8	2	2	2	5	0	1	20	9	5	22	21	17	13	0	0	1	0	0	0	2	13	13	8	18	29	18	23	126	182	5.06482e-09	1.09285e-07	0.366	0.243	0.366	0.116
436	ENSSSCG00000009029	ARHGAP10	8	-	80742231	80742382	80787215	80787375	80706323	80706483	80788784	80788890	2252	69	122	151	123	102	92	97	78	70	63	86	63	58	77	73	63	26	51	55	45	35	102	84	35	61	92	51	46	182	182	2.23271e-08	4.12479e-07	0.469	0.635	0.706	0.589
437	ENSSSCG00000015105	SLC37A4	9	-	46249922	46250008	46250227	46250386	46249304	46249418	46250888	46251132	969	74	64	59	94	88	97	70	46	31	16	52	46	35	39	63	55	67	64	58	43	64	70	46	48	79	45	51	62	182	176	2.35607e-07	3.41998e-06	0.609	0.666	0.781	0.636
438	ENSSSCG00000016034	COL3A1	15	+	93568015	93568066	93568495	93568609	93567561	93567764	93569898	93569979	9338	973	813	672	1193	1139	1227	1087	1710	1165	1285	2703	2548	1870	1819	1939	2967	205	130	173	308	221	1659	2435	2274	1224	2138	3042	2753	141	182	0.000113236	0.000792512	0.423	0.474	0.403	0.363
439	ENSSSCG00000032637	EVC	8	-	4867459	4867558	4872210	4872295	4863742	4863880	4875304	4875537	665	107	151	104	130	133	71	103	35	79	49	64	62	62	47	17	24	35	23	58	46	55	29	49	34	31	40	40	22	175	182	0.00044853	0.00254128	0.761	0.665	0.688	0.679
440	ENSSSCG00000015350	THSD7A	9	-	81080480	81080691	81081030	81081113	81078036	81078124	81084308	81084404	5875	12	9	11	20	13	11	9	24	33	17	23	36	19	18	1	4	2	1	0	3	3	11	11	8	5	6	21	5	173	182	0.000701717	0.00374431	0.345	0.223	0.405	0.478
441	ENSSSCG00000036610	ARMC8	13	+	79003249	79003326	79016198	79016270	78982709	78982982	79018335	79018478	10748	59	62	65	43	69	53	67	52	45	56	67	59	71	61	0	2	20	41	34	16	16	34	26	28	32	34	28	22	167	162	0.00471674	0.0189222	0.524	0.572	0.53	0.384
442	ENSSSCG00000035564	MCM6	15	+	15931073	15931184	15932177	15932427	15928995	15929142	15934667	15934833	10242	172	395	179	342	414	324	272	86	153	101	174	203	137	172	109	67	59	76	54	64	94	77	57	71	73	65	65	110	182	182	2.56339e-12	1.05335e-10	0.667	0.721	0.639	0.663
443	ENSSSCG00000003850	C1orf123	6	+	159002924	159003008	159011151	159011208	159002619	159002691	159011547	159011629	4211	20	68	59	62	82	85	70	44	79	49	63	80	74	85	1	1	69	72	45	55	44	44	53	81	92	92	91	64	174	147	0.000304903	0.00182827	0.277	0.421	0.504	0.454
444	ENSSSCG00000010011	TCN2	14	+	47503207	47503425	47507897	47508050	47502714	47502904	47509118	47509291	7218	66	73	57	77	61	48	78	127	118	80	108	138	133	123	128	56	30	45	30	29	37	522	468	170	111	127	140	115	182	182	2.91656e-13	1.36395e-11	0.342	0.382	0.416	0.416
445	ENSSSCG00000032544	MTA1	AEMK02000452.1	+	3489391	3489466	3489581	3489640	3488105	3488294	3489981	3490094	4851	136	99	133	177	121	119	123	54	54	39	66	69	49	60	118	114	156	210	199	210	198	134	121	120	166	148	155	190	165	149	2.04766e-11	7.12982e-10	0.695	0.623	0.755	0.708
446	ENSSSCG00000000365	NA	5	+	21263086	21263340	21263507	21263659	21262192	21262269	21264202	21264685	10426	59	69	64	66	75	81	70	76	89	70	117	99	75	75	57	42	51	67	70	57	41	167	107	130	189	133	112	150	182	182	1.31954e-10	3.871e-09	0.437	0.437	0.478	0.361
447	ENSSSCG00000009551	ARHGEF7	11	+	77475171	77475256	77489151	77489240	77454069	77454156	77498615	77498710	8180	63	60	61	87	66	63	61	66	66	49	104	91	50	62	38	44	30	20	38	41	55	103	71	64	62	81	64	97	175	179	1.51255e-07	2.3001e-06	0.494	0.482	0.56	0.461
448	ENSSSCG00000003195	PNKP	6	-	54875309	54875406	54875490	54875583	54875156	54875218	54875654	54875725	5016	36	54	42	70	45	55	43	51	38	46	67	57	45	60	89	73	41	31	40	31	42	99	88	99	106	110	96	114	182	182	1.85706e-05	0.000163694	0.414	0.587	0.477	0.511
449	ENSSSCG00000005935	AGO2	4	+	3004539	3004674	3009395	3009497	3002271	3002466	3011852	3012052	5399	168	116	110	146	140	155	119	91	65	75	86	99	91	113	21	26	14	61	37	109	40	46	34	31	60	50	98	31	182	182	4.19033e-05	0.00033743	0.649	0.641	0.595	0.629
450	ENSSSCG00000007364	IFT52	17	+	46214424	46214512	46216554	46216684	46213340	46213465	46216971	46217047	11212	65	75	90	83	94	91	84	42	50	76	36	65	40	45	81	66	74	72	61	53	85	216	117	76	59	62	75	50	178	182	5.02144e-05	0.000392206	0.613	0.605	0.548	0.702
451	ENSSSCG00000015237	FLI1	9	+	55741044	55741110	55743531	55743591	55714236	55714302	55746642	55746690	6281	45	25	33	48	30	25	38	18	16	14	17	16	6	8	71	45	42	14	42	32	35	39	36	31	13	35	31	29	156	150	8.94605e-05	0.000644266	0.706	0.6	0.694	0.731
452	ENSSSCG00000039972	NA	1	+	260876559	260876708	260888112	260888172	260870033	260871306	260890595	260890641	9921	28	45	28	50	35	36	28	39	21	35	26	41	30	30	36	25	21	17	18	6	22	27	36	37	36	36	32	46	182	150	0.0012934	0.00627922	0.372	0.638	0.397	0.613
453	ENSSSCG00000002243	SLC12A6	7	+	80223852	80223897	80237567	80237662	80164933	80166432	80239141	80239273	6965	71	51	81	98	76	87	75	67	63	94	95	98	88	72	3	15	11	9	11	22	28	23	58	23	17	16	31	32	135	182	0.00139333	0.00670165	0.588	0.522	0.537	0.582
454	ENSSSCG00000027935	FHOD3	6	+	120269619	120269687	120278095	120278201	120120446	120120511	120352300	120352395	4503	112	136	60	182	96	135	99	55	69	30	116	67	98	62	3	9	6	15	18	28	20	17	12	6	18	20	19	12	158	182	0.00970539	0.0344919	0.701	0.694	0.697	0.644
455	ENSSSCG00000004999	MIS18BP1	1	-	175409307	175409456	175420635	175421500	175404558	175404646	175422948	175423106	2079	32	12	16	26	28	21	16	19	26	29	31	18	9	21	18	16	10	9	8	4	5	23	12	17	19	22	14	32	182	182	0.0119982	0.0410355	0.627	0.316	0.356	0.456
456	ENSSSCG00000007456	SULF2	17	-	49753768	49754008	49773152	49773427	49719773	49719925	49804387	49804962	8080	157	123	96	136	107	123	80	341	239	252	210	265	287	200	36	25	23	35	12	29	24	220	180	95	180	89	163	138	182	182	0	0	0.315	0.34	0.276	0.393
457	ENSSSCG00000036135	COL1A1	12	-	26387825	26387879	26389751	26389805	26387644	26387698	26389883	26389991	8167	3413	2079	2318	6150	3834	2868	3116	1653	971	1183	3006	2048	1585	1553	1352	1287	1218	1893	1868	2600	2839	1750	1557	1240	1751	1646	2197	2673	144	144	0	0	0.674	0.682	0.662	0.672
458	ENSSSCG00000000458	MON2	5	+	27183393	27183506	27184127	27184232	27182494	27182679	27184575	27184656	9424	103	140	139	141	114	128	131	46	81	66	64	63	57	56	29	33	35	38	47	41	45	23	25	39	42	40	42	54	182	182	5.79387e-09	1.21955e-07	0.691	0.633	0.678	0.688
459	ENSSSCG00000029169	MAPKAP1	1	-	266229839	266230012	266309589	266309679	266206307	266206484	266312376	266312704	6894	188	248	210	165	184	233	229	199	145	168	243	162	180	158	41	58	58	63	78	79	66	103	105	116	95	100	105	116	180	182	5.24984e-08	8.85029e-07	0.489	0.634	0.558	0.407
460	ENSSSCG00000011026	ARHGAP12	10	-	42497972	42498047	42501578	42501704	42490401	42490463	42509362	42509443	7193	87	104	93	85	89	71	107	29	20	17	19	22	9	11	36	50	22	12	19	39	59	17	15	6	10	11	15	39	182	165	1.35341e-05	0.000123486	0.731	0.825	0.832	0.802
461	ENSSSCG00000015619	CAMK1G	9	-	133365060	133365189	133370321	133370442	133361847	133361922	133379643	133379863	7406	133	141	74	109	202	97	128	119	157	103	177	116	127	100	18	23	13	35	55	41	93	58	66	33	85	112	47	139	182	182	2.37177e-05	0.000202981	0.528	0.473	0.418	0.381
462	ENSSSCG00000010053	NA	14	+	49391879	49391953	49399052	49399216	49380313	49380521	49403143	49403235	11262	111	137	124	152	137	117	134	99	108	91	104	93	114	94	48	25	56	56	41	51	73	175	136	49	62	67	45	69	164	182	0.000296435	0.00178708	0.554	0.585	0.602	0.619
463	ENSSSCG00000000259	CSAD	5	-	18381625	18381715	18381857	18381909	18380288	18380462	18382063	18382263	6910	29	41	27	42	28	33	24	21	25	29	34	33	36	18	12	10	20	14	9	17	22	56	39	19	24	15	18	23	142	180	0.00195063	0.00889161	0.636	0.675	0.541	0.61
464	ENSSSCG00000003708	ANKRD29	6	-	108473752	108473851	108477091	108477187	108460150	108462193	108478982	108479081	9867	15	19	15	32	30	14	14	17	19	10	9	27	12	13	19	42	19	15	20	15	5	25	49	44	25	20	14	23	182	182	0.004636	0.0186257	0.469	0.5	0.6	0.78
465	ENSSSCG00000011642	RYK	13	-	75346689	75346743	75352031	75352131	75342683	75342828	75362867	75363022	7907	509	437	299	1238	527	654	628	158	151	105	254	146	224	185	172	128	230	284	281	167	148	93	116	125	179	171	119	75	182	144	0	0	0.718	0.696	0.693	0.794
466	ENSSSCG00000024667	MICU2	11	-	1423811	1423969	1425032	1425141	1421692	1421797	1429035	1429207	10212	137	204	132	254	214	206	168	90	181	95	194	224	134	130	168	160	115	117	99	77	107	284	275	177	155	130	137	141	182	182	6.66134e-15	3.98149e-13	0.604	0.53	0.581	0.567
467	ENSSSCG00000011684	U2SURP	13	+	83752847	83752966	83754306	83754483	83749921	83750032	83755609	83759969	7314	176	207	192	243	227	146	266	110	94	80	133	82	56	115	74	105	84	121	145	141	99	103	88	80	89	139	99	95	182	182	5.76971e-11	1.80134e-09	0.615	0.688	0.706	0.646
468	ENSSSCG00000006064	SNX31	4	+	36369137	36369341	36376479	36376593	36363418	36363511	36379248	36379326	9374	158	86	86	78	96	199	137	101	72	72	90	81	138	123	22	23	25	19	17	14	12	50	49	27	34	25	21	18	182	182	7.40664e-07	9.49358e-06	0.61	0.544	0.544	0.464
469	ENSSSCG00000002307	ERH	7	-	93073538	93073659	93081657	93081745	93068183	93068758	93083879	93083937	6072	184	264	161	194	282	268	238	214	277	222	239	324	334	242	66	48	372	385	329	337	314	934	848	572	604	536	482	503	178	182	1.41637e-06	1.68233e-05	0.468	0.494	0.426	0.454
470	ENSSSCG00000000555	ITPR2	5	+	47114503	47114654	47142768	47142962	47112898	47113043	47147835	47147965	9725	149	121	194	101	121	142	124	127	59	130	83	99	111	111	32	32	9	17	18	32	9	58	35	14	22	15	55	24	182	182	3.70723e-05	0.000302451	0.54	0.672	0.599	0.549
471	ENSSSCG00000009931	MVK	14	-	41350633	41350789	41353018	41353151	41346951	41347055	41354643	41354791	7634	44	59	44	91	50	62	40	25	41	24	57	30	47	27	430	659	102	18	30	12	25	331	495	147	31	56	15	35	182	182	9.86992e-05	0.000700865	0.638	0.59	0.647	0.615
472	ENSSSCG00000011353	PFKFB4	13	-	31235450	31235597	31238409	31238531	31219238	31219343	31239242	31239299	7371	63	65	50	82	67	57	29	26	11	29	37	35	30	27	107	75	59	22	37	8	69	99	64	62	23	31	12	50	182	182	0.000131304	0.000895964	0.708	0.855	0.633	0.689
473	ENSSSCG00000011511	FRMD4B	13	-	50714323	50714408	50730594	50730687	50679846	50679903	50739518	50739613	8106	116	101	120	69	81	84	99	55	47	49	54	51	35	63	11	13	15	15	13	11	28	10	14	11	18	28	9	27	182	175	0.000139199	0.000941784	0.67	0.674	0.702	0.551
474	ENSSSCG00000039890	RASL11A	11	+	4747019	4747076	4747175	4747255	4746519	4746643	4748185	4751090	3063	14	34	17	31	39	19	32	32	18	15	16	22	21	18	76	8	53	39	31	153	19	198	18	64	46	48	176	30	147	170	0.00157478	0.00741108	0.336	0.686	0.567	0.691
475	ENSSSCG00000005715	PRRC2B	1	+	271380947	271381091	271382837	271383079	271377238	271377311	271383530	271383652	158	464	322	351	437	311	348	300	228	186	247	269	200	214	182	112	102	85	109	110	122	102	159	141	97	114	131	131	108	182	182	0	0	0.671	0.634	0.587	0.619
476	ENSSSCG00000006628	PSMD4	4	-	97997314	97997429	97998861	97999002	97996842	97996929	98004602	98004716	6975	238	279	180	271	267	265	245	160	157	116	211	168	203	202	255	236	158	134	151	131	146	246	260	213	221	203	211	229	182	182	2.28706e-14	1.22308e-12	0.598	0.64	0.608	0.562
477	ENSSSCG00000008336	ANXA4	3	-	72648940	72649035	72663434	72663489	72645363	72645477	72671249	72671304	1165	137	79	79	80	98	88	131	147	105	97	149	126	101	114	17	11	81	48	57	81	48	140	155	102	89	95	115	101	145	182	0.000243508	0.0015222	0.539	0.486	0.506	0.403
478	ENSSSCG00000009345	PDS5B	11	+	9093971	9094098	9102239	9102320	9092718	9092816	9108017	9108158	1077	78	91	97	73	75	112	79	30	59	43	34	40	65	61	17	24	19	20	32	28	10	19	30	22	19	19	22	20	182	171	0.00039412	0.00227183	0.71	0.592	0.679	0.669
479	ENSSSCG00000005389	TEX10	1	-	242082918	242083052	242084201	242084290	242066254	242066335	242089459	242089637	10041	43	53	63	61	72	78	87	27	37	47	31	40	41	51	31	13	53	69	31	38	105	67	70	35	64	38	27	72	179	182	0.00146176	0.00696722	0.618	0.593	0.577	0.667
480	ENSSSCG00000017812	VPS53	12	+	47197655	47197734	47201011	47201155	47191048	47191168	47201611	47201754	4996	99	104	87	149	90	118	81	55	74	53	76	69	90	53	14	18	23	27	25	22	29	50	56	11	21	33	28	25	169	182	0.00154565	0.00730475	0.66	0.602	0.639	0.679
481	ENSSSCG00000038384	COX4I2	17	+	35341890	35341972	35343676	35343841	35340571	35340609	35345343	35345475	1980	151	171	99	331	195	253	146	119	111	82	296	133	181	130	7	2	116	83	135	76	58	102	95	100	74	95	63	50	172	182	0.00288033	0.012406	0.573	0.62	0.561	0.542
482	ENSSSCG00000008029	BAIAP3	3	-	40513833	40513948	40514029	40514123	40513675	40513758	40514208	40514292	22	185	197	181	244	272	244	220	104	93	92	145	114	115	85	207	188	162	152	141	149	165	174	159	155	166	125	150	185	182	182	0	0	0.64	0.679	0.663	0.627
483	ENSSSCG00000000502	CNOT2	5	+	34513017	34513084	34524405	34524553	34502073	34502196	34525281	34525464	9611	126	149	133	108	141	132	138	96	76	89	71	92	80	90	101	98	75	91	68	128	63	179	141	96	98	81	157	60	157	182	5.05496e-12	2.01065e-10	0.603	0.694	0.634	0.638
484	ENSSSCG00000036114	NA	13	-	109497194	109497316	109497495	109497588	109495887	109496032	109499355	109500225	10973	170	285	261	200	448	288	306	223	335	272	206	345	291	307	29	32	783	1005	700	914	913	1984	1598	916	1222	900	1073	1118	182	182	5.24812e-07	6.99979e-06	0.433	0.46	0.49	0.493
485	ENSSSCG00000010987	UBAP2	10	+	32817448	32817526	32819043	32819154	32800582	32800723	32824647	32824801	4856	61	60	71	78	47	84	73	48	52	76	96	71	80	73	12	29	30	28	40	47	85	62	55	51	56	53	103	152	168	182	1.04072e-05	9.83273e-05	0.579	0.556	0.503	0.468
486	ENSSSCG00000005186	TTC39B	1	+	207380428	207380463	207421878	207421974	207347009	207347589	207436089	207436200	2932	1	0	4	1	3	1	3	4	13	12	7	5	4	8	1	1	0	0	1	0	0	8	9	4	1	2	2	3	125	182	1.3704e-05	0.000124656	0.267	0	0.327	0.172
487	ENSSSCG00000001053	TBC1D7	7	-	9699954	9700142	9704203	9704284	9695479	9695617	9705880	9706000	5129	43	44	23	54	58	46	45	44	27	23	61	52	43	42	50	60	35	31	21	28	30	61	96	79	59	67	63	32	171	182	2.23043e-05	0.000192506	0.51	0.634	0.516	0.485
488	ENSSSCG00000012411	PHKA1	X	-	58476575	58476626	58478373	58478412	58464047	58464218	58478541	58478657	5567	24	16	20	21	29	27	24	6	6	0	3	4	4	6	13	10	11	19	9	13	14	9	6	5	6	5	3	8	129	141	0.000769829	0.00403961	0.814	0.745	1	0.884
489	ENSSSCG00000005205	KIAA2026	1	+	216198952	216199042	216214872	216214988	216190559	216190639	216220038	216220229	2595	34	60	56	71	59	36	53	36	29	39	51	53	29	48	9	12	14	26	21	28	22	12	36	29	13	33	44	41	180	182	0.000841604	0.00435895	0.488	0.677	0.592	0.585
490	ENSSSCG00000037732	SINHCAF	5	+	42949404	42949531	42955724	42955875	42947238	42947338	42961275	42963593	4233	86	97	62	75	94	87	80	37	44	57	31	38	30	77	15	33	32	39	37	40	36	33	47	20	66	26	31	26	182	182	0.000925887	0.00474708	0.699	0.688	0.521	0.708
491	ENSSSCG00000039618	NA	10	+	17475974	17476089	17476189	17476253	17471913	17472004	17477143	17477392	10685	32	56	50	74	79	72	62	29	46	34	30	56	43	54	16	17	75	69	51	54	62	121	72	59	61	48	52	55	182	154	0.00109296	0.005439	0.483	0.507	0.554	0.676
492	ENSSSCG00000013155	NA	2	-	12501211	12501311	12505294	12505373	12500271	12500644	12505805	12505856	10391	213	204	173	239	187	197	162	134	141	115	237	190	139	175	87	73	66	62	66	76	75	139	121	101	106	115	97	109	169	182	7.9043e-11	2.3813e-09	0.631	0.609	0.618	0.521
493	ENSSSCG00000014853	GDPD5	9	-	9680733	9680837	9694212	9694387	9677439	9677533	9737375	9738172	7434	33	24	11	57	39	47	8	70	73	44	206	110	70	49	5	1	6	2	2	1	7	35	28	44	17	39	21	33	182	182	2.9234e-08	5.27866e-07	0.32	0.247	0.2	0.217
494	ENSSSCG00000010447	ACTA2	14	-	100881211	100881340	100882994	100883146	100878632	100878743	100886693	100886984	4099	2473	3194	1949	4772	2284	2259	2788	2336	2933	1976	4892	2249	2260	2728	1077	996	1044	1426	2144	876	1068	5213	4562	1383	2043	3101	1238	1673	182	182	8.2677e-08	1.3277e-06	0.514	0.521	0.497	0.494
495	ENSSSCG00000001061	JARID2	7	+	11510875	11511017	11544128	11544298	11479098	11479234	11560256	11560433	1516	80	66	71	81	68	69	71	56	47	43	52	48	58	41	44	36	13	27	24	52	19	61	34	15	43	40	97	17	182	182	8.41909e-07	1.06328e-05	0.588	0.584	0.623	0.609
496	ENSSSCG00000026939	LMAN2L	3	+	56884888	56884971	56895578	56895740	56883994	56884112	56895833	56895948	2952	73	67	79	84	101	68	63	36	31	40	34	47	31	36	68	61	49	38	60	54	87	90	80	44	53	46	31	62	173	182	1.45359e-06	1.71923e-05	0.681	0.695	0.675	0.722
497	ENSSSCG00000015944	TLK1	15	-	77203627	77203694	77219096	77219285	77191407	77191505	77221201	77221338	298	164	154	165	162	150	122	167	51	49	62	41	47	48	38	74	55	39	34	46	40	34	31	22	29	16	39	38	30	182	157	3.05582e-06	3.30319e-05	0.735	0.731	0.697	0.773
498	ENSSSCG00000003438	VPS13D	6	+	72369609	72369752	72373371	72373502	72367892	72368019	72374020	72374196	3269	104	102	85	100	130	119	114	87	59	74	78	85	101	51	26	24	32	32	31	25	43	61	56	25	51	34	29	44	182	182	4.6613e-05	0.000368194	0.545	0.634	0.535	0.562
499	ENSSSCG00000000873	ANO4	5	-	83152690	83152746	83160601	83160708	83150034	83150156	83201511	83201643	3330	106	155	205	74	136	53	85	19	47	63	21	46	14	24	20	18	19	39	55	35	45	7	11	8	10	51	37	37	182	146	0.000115439	0.000804585	0.817	0.726	0.723	0.739
500	ENSSSCG00000040157	NA	2	+	76458913	76458985	76459905	76459981	76458299	76458441	76460193	76460393	2053	192	169	137	196	146	202	152	102	78	120	140	137	127	109	159	142	60	91	57	85	87	85	90	100	150	135	160	148	162	166	0.000248915	0.00155079	0.659	0.689	0.539	0.589
501	ENSSSCG00000011826	TMEM44	13	-	131602540	131602711	131607431	131607518	131600730	131600859	131607714	131607881	1079	62	78	43	70	55	80	71	37	20	35	66	31	50	22	19	16	41	32	21	21	13	33	43	20	30	16	20	15	177	182	0.00271576	0.0118201	0.633	0.8	0.558	0.522
502	ENSSSCG00000015948	DYNC1I2	15	+	77841396	77841522	77842405	77842552	77840818	77840918	77842924	77843038	3265	155	133	138	132	115	143	182	142	84	111	104	99	84	105	173	187	95	130	116	115	120	248	188	166	181	170	165	169	182	182	6.33271e-12	2.43382e-10	0.522	0.613	0.554	0.559
503	ENSSSCG00000027503	OSBPL8	5	-	39609659	39609744	39612688	39612892	39607254	39607426	39615246	39615348	8560	278	331	297	505	394	347	352	143	189	151	254	236	201	248	69	48	55	55	64	39	32	79	65	70	44	60	43	36	182	175	9.75445e-11	2.89961e-09	0.651	0.627	0.654	0.657
504	ENSSSCG00000022177	DIS3L2	15	+	132807348	132807456	132826917	132827151	132789523	132789636	132864512	132864592	10695	89	116	101	157	120	125	113	45	33	29	52	28	27	26	50	49	30	43	45	57	59	42	33	19	27	23	28	41	182	182	1.48813e-08	2.85787e-07	0.664	0.779	0.777	0.751
505	ENSSSCG00000007246	TM9SF4	17	+	35786617	35786731	35792808	35792908	35765312	35765346	35798686	35798855	6295	104	99	91	137	138	135	119	226	168	171	242	208	232	214	5	6	16	35	24	41	28	124	146	78	86	62	82	89	182	182	1.67635e-08	3.18648e-07	0.315	0.371	0.347	0.361
506	ENSSSCG00000011394	RBM6	13	+	32557717	32557813	32559767	32560025	32555853	32556000	32562639	32562714	9992	43	73	64	72	95	59	82	75	67	74	77	97	53	78	27	36	40	62	37	48	45	97	99	69	98	88	66	115	182	182	4.72925e-07	6.43051e-06	0.364	0.521	0.464	0.483
507	ENSSSCG00000004047	MRPL18	1	-	7582905	7583137	7588690	7588877	7579237	7582126	7589176	7589228	10491	119	102	101	180	149	146	94	74	50	87	140	126	103	66	134	125	87	90	100	59	86	124	90	121	148	134	123	173	182	182	3.51019e-06	3.74365e-05	0.617	0.671	0.537	0.563
508	ENSSSCG00000039161	MEIS1	3	-	75547260	75547406	75595057	75595169	75510442	75510519	75617147	75617294	4013	121	148	234	129	117	72	128	50	81	124	51	39	33	62	19	22	26	28	35	35	25	30	26	22	22	19	24	23	182	182	4.88305e-05	0.000382734	0.708	0.646	0.654	0.717
509	ENSSSCG00000012424	ABCB7	X	-	60240444	60240564	60254329	60254416	60211212	60211345	60257065	60257143	1897	46	65	48	70	56	82	67	39	49	39	56	44	47	48	30	31	31	27	12	43	29	60	48	34	47	41	35	26	177	182	0.000158457	0.00105171	0.548	0.577	0.559	0.562
510	ENSSSCG00000006206	SGK3	4	-	67923229	67923287	67930884	67930972	67917524	67917608	67940258	67940334	3126	30	36	40	28	45	41	51	12	11	10	12	11	12	11	18	24	7	12	16	19	29	5	7	9	11	12	16	14	178	148	0.00414323	0.0168949	0.675	0.731	0.769	0.66
511	ENSSSCG00000016725	NA	18	+	49019259	49019297	49039944	49039983	49006798	49006910	49067768	49067821	2344	37	50	54	59	82	53	46	36	44	58	41	44	43	26	11	3	15	23	17	16	19	30	39	11	19	14	27	24	128	129	0.00492192	0.0195913	0.509	0.534	0.484	0.592
512	ENSSSCG00000028148	DMD	X	-	27680289	27680407	27723963	27724196	27628800	27629012	27766555	27766664	266	141	85	126	111	104	61	146	113	59	78	61	81	49	103	8	2	5	4	13	14	21	16	11	7	2	14	17	23	182	182	0.00574798	0.0222071	0.555	0.59	0.618	0.645
513	ENSSSCG00000014088	IQGAP2	2	+	85573903	85574112	85583058	85583208	85568042	85568112	85587099	85587263	284	233	269	205	409	273	307	268	103	196	127	151	126	170	144	485	518	191	127	184	167	159	580	552	183	131	172	157	156	182	182	1.55431e-15	1.01594e-13	0.693	0.578	0.617	0.73
514	ENSSSCG00000014114	TENT2	2	+	88334735	88334825	88337895	88338133	88334350	88334524	88354416	88354531	9762	113	158	122	109	153	124	113	62	73	79	65	76	77	99	42	45	54	52	70	58	68	34	56	65	77	77	76	70	180	182	7.61714e-09	1.56214e-07	0.648	0.686	0.61	0.629
515	ENSSSCG00000010949	DAPK1	10	-	27794038	27794177	27831075	27831297	27791612	27791742	27953130	27953306	5893	222	235	277	198	266	151	236	101	140	167	62	114	120	80	79	80	43	85	104	176	121	91	54	46	90	96	159	118	182	182	1.08765e-08	2.14025e-07	0.687	0.627	0.624	0.762
516	ENSSSCG00000015565	C1orf21	9	+	125735163	125735258	125812494	125812571	125700724	125700944	125820386	125820447	8027	68	92	107	98	83	96	102	45	60	72	83	47	51	52	83	51	77	59	72	52	55	131	77	79	52	108	53	61	182	167	2.22551e-08	4.1183e-07	0.581	0.585	0.577	0.52
517	ENSSSCG00000009511	STK24	11	-	67483821	67483878	67524507	67524738	67477432	67477541	67565188	67565647	5653	129	88	116	143	93	91	101	84	92	66	99	90	68	64	55	40	68	70	77	62	48	71	98	72	111	91	95	65	182	147	7.28936e-08	1.18766e-06	0.554	0.436	0.587	0.538
518	ENSSSCG00000008387	PEX13	3	-	80764606	80764732	80771423	80772118	80757115	80760869	80790936	80791028	5257	65	78	55	85	71	107	76	32	43	47	51	51	52	48	89	98	45	31	43	45	56	161	173	57	37	36	40	48	182	182	7.61538e-07	9.7388e-06	0.67	0.645	0.539	0.625
519	ENSSSCG00000034993	NREP	2	+	117840031	117840100	117861162	117861240	117838672	117838714	117866027	117867843	2398	203	230	171	246	214	276	248	299	281	242	326	310	328	299	30	21	158	131	167	232	194	230	248	333	223	311	415	392	159	168	8.93749e-07	1.12241e-05	0.418	0.464	0.427	0.444
520	ENSSSCG00000024088	TLN2	1	-	109259192	109259339	109269697	109269799	109253899	109254066	109274405	109274552	4453	218	230	152	159	249	222	122	69	103	54	85	120	82	67	24	14	30	55	56	51	36	24	23	18	56	38	30	30	182	182	1.79918e-05	0.000159093	0.76	0.691	0.738	0.652
521	ENSSSCG00000012878	IGHMBP2	2	-	4184684	4184832	4185660	4185861	4180739	4180914	4186969	4187133	9809	83	68	63	54	52	43	57	3	3	30	5	7	14	6	34	23	32	26	20	34	34	22	29	12	11	8	1	10	182	182	0.000284163	0.00172895	0.965	0.958	0.677	0.915
522	ENSSSCG00000011496	ADAMTS9	13	-	46062037	46062211	46075636	46075810	46056820	46057015	46082907	46083075	11018	44	52	44	46	68	39	39	15	42	21	19	35	30	26	57	83	24	32	14	102	16	76	106	23	20	21	72	23	182	182	0.000346621	0.00203797	0.746	0.553	0.677	0.708
523	ENSSSCG00000010854	TMEM63A	10	-	13804281	13804361	13809756	13809936	13801217	13801281	13813164	13813248	5566	37	24	28	35	34	39	23	45	58	36	67	39	32	31	5	6	5	7	17	2	2	6	17	10	27	27	22	21	182	170	0.00083989	0.00435208	0.434	0.279	0.421	0.328
524	ENSSSCG00000003792	NA	6	+	142677007	142677081	142679667	142679797	142675741	142675923	142683208	142683332	2318	29	49	35	49	29	43	30	7	32	14	15	29	9	23	27	36	14	15	14	6	20	22	21	21	9	16	9	16	164	182	0.00692762	0.0259745	0.821	0.63	0.735	0.784
525	ENSSSCG00000029183	SEC11A	7	+	52864399	52864519	52870954	52871012	52858150	52858300	52871484	52872012	6436	332	360	253	480	385	352	360	80	83	101	134	153	118	133	533	428	359	443	411	372	445	267	223	262	307	295	247	307	182	148	0	0	0.771	0.779	0.671	0.744
526	ENSSSCG00000026268	DLG5	14	-	80253121	80253231	80253931	80254041	80249696	80251427	80255246	80255374	8637	243	117	125	293	166	248	124	99	56	53	156	115	162	68	152	102	66	147	66	99	81	122	101	70	144	68	116	90	182	182	3.02054e-11	9.90046e-10	0.711	0.676	0.702	0.653
527	ENSSSCG00000011540	SETD5	13	+	65821889	65822147	65823805	65824126	65820536	65820617	65824530	65824773	1875	127	146	107	186	156	142	123	94	77	72	86	69	67	50	79	74	68	72	89	61	68	123	123	61	55	64	62	58	182	182	4.80955e-07	6.51591e-06	0.575	0.655	0.598	0.684
528	ENSSSCG00000026744	ZDHHC20	11	-	1355227	1355348	1357612	1357682	1345522	1345655	1364577	1364698	730	90	72	106	117	99	100	99	75	93	79	69	80	87	85	68	53	58	44	47	162	197	183	166	91	61	53	180	248	160	182	6.93584e-06	6.84217e-05	0.577	0.468	0.604	0.659
529	ENSSSCG00000016756	BLVRA	18	-	51156487	51156609	51170654	51170687	51153207	51153327	51185332	51185446	6415	10	13	18	13	23	17	22	31	47	46	74	65	61	42	1	2	25	12	18	9	12	103	72	93	61	103	57	77	123	182	1.85923e-05	0.000163756	0.323	0.29	0.367	0.206
530	ENSSSCG00000014578	DENND5A	9	+	300323	300977	311862	312050	297034	297144	318193	318511	10523	257	239	240	261	261	248	226	212	156	129	185	141	178	191	100	75	112	136	155	192	140	288	254	101	122	146	174	159	182	182	5.00499e-05	0.000391194	0.548	0.605	0.65	0.585
531	ENSSSCG00000003699	GREB1L	6	+	106654742	106654876	106658683	106659023	106648416	106648609	106663781	106663897	2452	122	81	53	358	120	144	93	89	40	41	306	60	123	55	19	33	21	12	50	56	75	30	39	27	22	34	98	84	182	182	7.383e-05	0.00054399	0.578	0.669	0.564	0.539
532	ENSSSCG00000039867	UCK2	4	-	84844413	84844462	84853678	84853821	84838801	84842666	84860815	84860912	1406	68	67	68	58	68	84	70	22	21	6	22	23	32	11	82	54	67	60	36	21	27	26	22	40	35	22	17	19	182	139	0.000304019	0.00182575	0.702	0.709	0.896	0.668
533	ENSSSCG00000008496	NA	3	+	103084462	103084564	103087403	103087454	103078588	103078717	103087531	103088864	8901	105	167	81	121	106	93	93	13	72	29	46	56	32	40	10	19	22	22	70	13	34	11	8	13	12	73	11	21	182	141	0.000379425	0.00220532	0.862	0.642	0.684	0.671
534	ENSSSCG00000026569	CLEC16A	3	-	32098204	32098436	32116490	32116604	32084974	32085104	32119995	32120049	2062	69	56	36	44	55	58	42	22	15	33	42	34	35	11	24	28	17	22	20	28	20	29	27	14	22	17	25	27	182	182	0.000724701	0.0038425	0.758	0.789	0.522	0.512
535	ENSSSCG00000007167	VPS16	17	-	32807183	32807315	32807754	32807831	32806962	32807090	32807964	32808059	3584	61	52	49	89	73	47	73	37	28	31	52	36	34	40	42	48	39	68	59	59	70	125	158	35	51	40	34	73	167	182	0.00101797	0.00512054	0.642	0.669	0.633	0.651
536	ENSSSCG00000027002	KLHL32	1	+	64178610	64178718	64207981	64208080	64136292	64136473	64233578	64233794	4938	58	44	28	106	69	67	37	11	8	11	35	20	40	13	16	29	23	5	16	11	12	19	45	21	3	4	3	8	182	182	0.0023154	0.010294	0.841	0.846	0.718	0.752
537	ENSSSCG00000026141	ZNF71	6	-	60868628	60868755	60873388	60873455	60858429	60860013	60880954	60881008	6914	10	17	14	25	9	10	25	38	38	28	41	26	16	30	0	0	5	8	4	4	6	16	9	13	19	18	8	23	157	182	0.00521223	0.0204626	0.234	0.342	0.367	0.414
538	ENSSSCG00000008826	FRYL	8	-	38473758	38473899	38474823	38475083	38470154	38470323	38476236	38476405	5417	76	55	77	88	85	87	86	62	49	43	50	59	65	44	10	19	14	12	20	10	28	83	63	6	14	13	17	19	182	182	0.00564329	0.0218935	0.551	0.529	0.642	0.638
539	ENSSSCG00000035673	HBP1	9	+	106980880	106981037	106981632	106981777	106978748	106978861	106988582	106988900	5343	172	137	152	138	152	110	192	85	116	93	78	60	78	101	136	125	136	127	170	119	150	227	209	120	121	147	126	147	182	182	4.59861e-08	7.90748e-07	0.669	0.542	0.62	0.639
540	ENSSSCG00000009384	INTS6	11	+	16398825	16398915	16438384	16438568	16377354	16377504	16444336	16444462	7459	64	62	71	82	83	75	85	109	66	97	85	94	86	72	32	26	27	18	30	27	31	67	86	49	52	46	60	83	180	182	3.20974e-07	4.49565e-06	0.373	0.487	0.425	0.494
541	ENSSSCG00000025858	ELN	3	+	11222396	11222429	11225676	11225712	11221893	11221923	11226199	11226295	7015	36	15	26	59	43	24	46	19	8	8	37	13	10	19	118	147	96	63	150	75	98	158	199	68	47	99	66	63	123	126	2.83807e-05	0.000237434	0.66	0.658	0.769	0.62
542	ENSSSCG00000001536	SCUBE3	7	+	31144404	31144566	31144773	31144941	31143856	31144072	31145437	31145599	7955	31	69	58	23	79	76	24	39	75	90	45	95	116	51	5	2	3	12	4	5	3	33	8	10	26	10	15	7	182	182	7.09936e-05	0.000525842	0.443	0.479	0.392	0.338
543	ENSSSCG00000008698	RGS12	8	+	2024461	2024483	2054906	2055076	2007579	2007696	2055444	2055537	4470	9	13	17	9	10	10	4	31	29	44	43	29	55	30	5	4	2	6	1	6	4	45	43	24	35	34	48	25	112	182	9.62495e-05	0.000688099	0.321	0.421	0.386	0.254
544	ENSSSCG00000016781	TRIO	16	+	3819874	3819986	3822188	3822379	3817543	3817636	3824303	3824405	5972	128	132	103	124	135	127	126	84	87	77	95	85	72	71	27	34	32	44	36	34	49	104	79	22	35	34	44	44	182	182	0.000316034	0.00187989	0.604	0.603	0.572	0.566
545	ENSSSCG00000010151	LYST	14	+	55583795	55583948	55588094	55588339	55581058	55581114	55593082	55593149	1545	46	30	44	25	44	21	46	41	30	27	17	29	26	27	16	25	14	5	12	20	16	35	35	18	11	21	20	18	182	182	0.00073547	0.00388853	0.529	0.5	0.62	0.595
546	ENSSSCG00000032563	TMEM39B	6	+	88588746	88588966	88589968	88590123	88588126	88588253	88598649	88598986	2033	51	28	42	61	41	45	42	6	10	7	20	25	14	9	77	79	20	23	28	28	36	30	14	20	29	19	19	20	182	182	0.00280411	0.0121197	0.895	0.737	0.857	0.753
547	ENSSSCG00000012676	MBNL3	X	-	108498469	108498564	108500949	108500985	108497461	108497535	108502829	108502980	74	2	4	5	7	12	5	11	30	25	29	48	53	23	21	0	0	0	8	5	0	0	8	6	15	21	63	10	5	126	182	0.00402596	0.0164949	0.088	0.188	0.199	0.174
548	ENSSSCG00000010151	LYST	14	+	55574144	55574321	55575072	55575149	55569529	55569736	55575290	55575479	1547	46	33	37	31	25	27	43	28	22	25	27	7	16	14	20	41	9	8	19	18	11	23	28	15	15	12	13	14	182	167	0.0108399	0.0376498	0.601	0.579	0.576	0.513
549	ENSSSCG00000023660	PARP1	10	-	14220441	14220582	14222098	14222246	14219387	14219533	14223353	14223530	3089	158	171	155	313	212	192	173	150	199	138	269	226	228	185	79	87	45	53	48	31	54	118	148	103	103	97	78	107	182	182	5.39002e-12	2.11383e-10	0.513	0.462	0.529	0.538
550	ENSSSCG00000027827	GALE	6	-	81617324	81617388	81620048	81620197	81614913	81615102	81622222	81622318	4173	59	71	73	105	59	65	80	33	30	36	40	24	45	52	125	177	108	44	60	62	84	165	172	98	36	63	45	85	182	154	6.99353e-08	1.14614e-06	0.602	0.667	0.632	0.69
551	ENSSSCG00000003877	FAF1	6	+	161328930	161329022	161334609	161334701	161281501	161281707	161364971	161365077	9509	118	128	90	143	128	127	112	51	63	49	76	86	90	81	33	28	34	36	31	40	42	30	24	40	57	45	41	38	182	182	1.0603e-06	1.30518e-05	0.698	0.67	0.647	0.653
552	ENSSSCG00000028108	ASAP3	6	-	81316255	81316370	81316533	81316619	81315339	81315407	81318356	81318534	3403	65	101	90	116	88	87	96	29	48	25	58	55	37	61	12	13	23	31	37	29	52	13	9	23	28	40	24	48	176	182	5.45362e-06	5.5263e-05	0.699	0.685	0.788	0.674
553	ENSSSCG00000006127	NBN	4	+	46795370	46795474	46800212	46800406	46792641	46792801	46806843	46806941	4578	122	190	181	143	147	165	154	80	95	87	100	100	69	108	58	62	58	24	40	36	36	140	87	48	29	36	26	35	182	182	6.79621e-06	6.72223e-05	0.604	0.667	0.675	0.588
554	ENSSSCG00000017748	NF1	12	-	43602568	43602727	43607605	43607668	43601653	43601751	43611799	43611935	2474	76	92	104	111	124	114	86	90	91	124	80	100	102	123	29	24	26	28	25	27	18	56	63	38	30	40	61	64	153	182	2.82069e-05	0.000236495	0.501	0.546	0.499	0.623
555	ENSSSCG00000002005	EMC9	7	+	75161176	75161246	75161338	75161433	75159762	75159839	75161594	75161829	4888	19	53	25	47	59	51	41	34	39	50	44	52	64	35	20	31	44	19	31	26	21	61	53	105	59	48	41	52	160	182	9.71255e-05	0.000691447	0.389	0.607	0.363	0.549
556	ENSSSCG00000010204	BICC1	14	+	61910271	61910318	61994779	61994849	61792714	61793811	62073532	62073612	4979	48	47	69	59	64	40	52	50	48	47	37	49	43	47	7	7	7	5	7	7	4	13	20	14	7	7	6	10	137	160	0.00289793	0.0124722	0.529	0.533	0.632	0.651
557	ENSSSCG00000010447	ACTA2	14	-	100878632	100878743	100881211	100881340	100876348	100876433	100882994	100883146	4100	3317	3996	2624	6648	3181	2759	3498	1315	1551	1042	2776	1187	1254	1347	3662	2994	1758	2403	3821	1557	1921	3098	2802	1266	1955	2860	1136	1509	182	182	0	0	0.716	0.72	0.716	0.705
558	ENSSSCG00000014088	IQGAP2	2	+	85558537	85558708	85565380	85565464	85556264	85556407	85567297	85567369	285	184	238	205	296	192	235	184	136	144	91	166	140	163	124	305	326	152	112	154	140	110	381	367	190	118	150	175	155	182	174	2.30926e-14	1.22908e-12	0.564	0.612	0.683	0.63
559	ENSSSCG00000029494	RBBP9	17	-	26746859	26746965	26748288	26748331	26743252	26743338	26749543	26749698	2973	16	31	22	41	29	46	42	40	90	49	79	77	93	86	9	12	10	4	12	11	11	77	58	51	23	54	35	52	133	182	3.28171e-07	4.58496e-06	0.354	0.32	0.381	0.415
560	ENSSSCG00000008335	NA	3	-	72578307	72578395	72580459	72580605	72572443	72572572	72584686	72584762	5498	106	73	118	92	83	86	110	71	60	85	58	57	55	102	26	39	45	29	60	46	44	74	58	61	52	59	60	31	182	178	3.95395e-05	0.000320939	0.594	0.543	0.576	0.608
561	ENSSSCG00000003712	OSBPL1A	6	-	109082435	109082598	109117106	109117213	109061485	109061639	109131968	109132050	10091	59	37	40	30	41	40	65	84	56	72	66	57	60	45	4	20	14	10	13	17	9	49	47	45	24	38	20	41	182	182	0.000235356	0.00147536	0.413	0.398	0.357	0.313
562	ENSSSCG00000001097	NA	7	-	19663066	19663120	19664535	19664559	19660473	19660623	19666314	19666393	10649	52	19	22	35	20	29	42	45	41	33	62	44	58	61	7	6	2	12	15	6	5	23	18	12	29	34	24	17	114	144	0.00134991	0.00650902	0.593	0.369	0.457	0.416
563	ENSSSCG00000003854	ECHDC2	6	+	159332393	159332461	159332530	159332618	159326114	159326708	159335533	159335620	10170	36	48	30	55	66	41	44	23	56	47	54	75	58	48	8	4	43	26	36	27	23	53	74	55	45	51	27	39	158	178	0.00309404	0.0131892	0.638	0.491	0.418	0.534
564	ENSSSCG00000040366	ADAMTSL1	1	-	204191843	204192048	204196636	204196687	204190142	204190290	204211024	204211163	8542	9	19	21	27	13	10	10	18	14	21	13	13	10	6	22	10	8	3	19	6	16	92	62	22	1	33	10	11	141	182	0.00917161	0.0329512	0.392	0.637	0.563	0.728
565	ENSSSCG00000002778	ZDHHC1	6	-	28050732	28050826	28051058	28051141	28050521	28050600	28053923	28054036	390	19	25	23	21	16	20	17	19	22	13	30	9	19	12	9	7	35	29	35	31	24	34	16	31	52	50	32	32	173	182	0.00964315	0.0343144	0.513	0.545	0.651	0.424
566	ENSSSCG00000027389	HERPUD2	18	+	38304200	38304278	38309525	38309680	38285243	38285657	38320664	38320787	9961	63	65	78	88	75	77	61	35	33	30	34	31	39	26	160	271	193	74	80	247	181	156	269	166	74	53	205	164	168	182	2.57665e-11	8.67446e-10	0.661	0.681	0.738	0.737
567	ENSSSCG00000008692	ADD1	8	+	1666509	1666724	1674940	1675092	1627061	1627285	1684414	1684495	1858	144	156	148	185	181	171	202	150	146	149	125	133	161	148	180	201	93	113	99	207	243	215	250	185	158	168	404	517	182	182	4.04798e-11	1.29269e-09	0.49	0.517	0.498	0.597
568	ENSSSCG00000039654	NIF3L1	15	+	104597887	104598026	104600084	104600168	104594968	104595095	104605682	104608895	6939	99	115	84	111	129	120	118	43	29	30	46	36	40	51	70	72	83	74	111	60	69	42	55	59	72	62	38	53	182	174	3.81332e-09	8.4399e-08	0.688	0.791	0.728	0.698
569	ENSSSCG00000008137	NA	3	-	47620911	47620978	47629610	47629770	47620198	47620319	47704768	47704889	9259	70	61	54	80	84	49	77	79	52	51	58	78	49	58	111	73	41	48	37	44	38	136	117	104	99	65	66	63	182	157	4.37341e-08	7.59031e-07	0.433	0.503	0.477	0.543
570	ENSSSCG00000030108	ZNFX1	17	-	50930574	50930670	50931698	50931809	50925790	50929274	50933424	50933570	9474	100	108	79	69	68	74	72	44	108	38	28	28	49	43	47	51	35	30	78	46	47	51	37	29	39	93	43	66	182	182	2.0089e-05	0.000175967	0.694	0.5	0.675	0.711
571	ENSSSCG00000002425	PTPN21	7	-	110415860	110415958	110422338	110422508	110413857	110413925	110449377	110449557	2511	74	57	65	85	76	68	62	52	46	44	60	61	69	48	60	90	20	26	29	24	21	64	97	59	34	39	45	28	182	182	2.99871e-05	0.000249711	0.587	0.553	0.596	0.586
572	ENSSSCG00000026697	UHRF1BP1L	5	+	83992992	83993076	83995604	83995787	83990569	83990750	83996366	83996485	4947	99	90	107	154	105	97	116	49	65	52	102	72	90	96	57	62	45	36	26	42	33	109	108	30	30	45	50	45	174	182	3.76613e-05	0.000306807	0.679	0.592	0.683	0.612
573	ENSSSCG00000028033	SECISBP2	14	+	935392	935525	944148	944315	932378	932501	945258	945397	1305	36	49	26	33	47	50	35	37	34	30	40	36	36	29	20	24	12	18	23	11	17	51	38	22	34	26	20	24	182	182	6.1932e-05	0.00046966	0.493	0.59	0.464	0.452
574	ENSSSCG00000000700	ACRBP	5	+	64031917	64031989	64034155	64034322	64027875	64027932	64034505	64034620	7855	86	106	94	72	103	110	105	110	96	79	118	100	102	93	6	3	67	71	83	46	81	131	107	73	92	82	73	71	162	182	0.0019137	0.00876258	0.468	0.554	0.572	0.407
575	ENSSSCG00000001572	FGD2	7	+	32652245	32652477	32654778	32654859	32647676	32648509	32655822	32655971	4753	67	38	25	14	30	8	25	21	16	9	5	7	5	9	11	13	16	8	30	11	27	6	19	10	6	16	16	10	182	171	0.00323561	0.0136987	0.75	0.691	0.723	0.725
576	ENSSSCG00000011197	OXNAD1	13	+	3417440	3417547	3434739	3434982	3405049	3405113	3435740	3435849	7228	55	35	30	58	50	47	52	24	33	29	35	31	34	28	35	19	14	25	28	18	38	85	75	31	31	10	19	22	182	182	0.00735524	0.0272808	0.696	0.515	0.508	0.624
577	ENSSSCG00000035619	TMEM135	9	+	20812381	20812474	20833586	20833620	20790835	20791183	20879512	20879578	8860	0	5	13	3	14	2	7	15	6	6	8	14	6	9	12	13	12	2	2	4	2	60	41	21	5	15	26	28	182	124	0.0104366	0.0365237	0	0.362	0.596	0.204
578	ENSSSCG00000001229	NA	7	+	22958183	22958294	22958709	22958742	22957788	22958064	22958872	22958923	4532	405	12	263	8	24	38	31	123	16	150	9	38	3	64	192	297	114	9	737	49	24	127	102	259	117	664	53	375	182	123	0.0143951	0.0478141	0.69	0.336	0.542	0.375
579	ENSSSCG00000003531	KDM1A	6	+	80967651	80967766	80970434	80970581	80967050	80967238	80971374	80971873	5175	273	314	211	337	313	325	273	209	192	180	250	235	241	223	95	80	90	154	63	104	102	231	171	96	164	99	107	120	182	182	6.12315e-08	1.01995e-06	0.566	0.621	0.54	0.574
580	ENSSSCG00000037143	NA	14	-	50273966	50274153	50300617	50300713	50264867	50267548	50315351	50315445	1487	176	240	190	223	225	262	194	244	296	241	327	318	364	229	10	7	178	183	132	129	161	428	434	279	295	207	266	243	182	182	6.01442e-07	7.946e-06	0.419	0.448	0.441	0.405
581	ENSSSCG00000006115	RUNX1T1	4	+	44608009	44608152	44625778	44625951	44607724	44607810	44681765	44681903	2103	2	2	2	2	2	2	5	13	12	18	14	13	7	4	0	0	0	2	0	0	0	12	19	1	4	2	1	2	182	182	1.57848e-06	1.85127e-05	0.133	0.143	0.1	0.125
582	ENSSSCG00000000502	CNOT2	5	+	34524405	34524553	34525281	34525464	34513017	34513084	34527992	34528072	9624	101	84	82	73	115	88	84	65	70	58	62	51	54	61	65	91	72	65	65	98	56	135	180	83	68	47	132	63	182	182	3.80526e-06	4.01239e-05	0.608	0.545	0.586	0.541
583	ENSSSCG00000013083	CPSF7	2	+	10104206	10104375	10104998	10105166	10101869	10101988	10110888	10111085	3179	61	47	69	85	90	77	81	31	29	20	28	43	39	20	59	81	88	97	99	102	73	120	111	51	61	53	57	52	182	182	0.000255526	0.00158453	0.663	0.618	0.775	0.752
584	ENSSSCG00000007352	DHX35	17	+	41920472	41920550	41926859	41926964	41913787	41913880	41929865	41929927	5628	28	35	20	36	40	33	37	32	31	25	46	41	29	59	7	1	7	16	12	12	5	23	15	6	22	34	16	12	168	182	0.00883494	0.0318749	0.487	0.55	0.464	0.459
585	ENSSSCG00000016678	NOD1	18	+	42488028	42488112	42489820	42489904	42485126	42485210	42492265	42492349	7983	37	31	18	23	28	12	17	19	21	4	17	18	11	9	7	8	14	11	10	8	6	9	6	20	11	7	11	8	174	174	0.00970064	0.0344904	0.661	0.596	0.818	0.575
586	ENSSSCG00000040777	RPL22	6	-	67097271	67097396	67100195	67100300	67091105	67093087	67102054	67102112	2120	595	669	760	677	768	754	872	1814	2205	2555	2135	2345	2413	2640	9	9	371	449	474	366	371	4502	3697	2760	3283	3010	2730	2883	182	182	0	0	0.247	0.233	0.229	0.241
587	ENSSSCG00000011710	EIF2A	13	+	90793268	90793382	90798826	90798955	90790317	90790889	90802009	90802075	3578	228	259	240	262	275	232	237	119	147	121	156	186	126	140	162	161	159	125	210	185	179	226	194	158	149	167	166	196	182	182	5.04485e-13	2.30148e-11	0.657	0.638	0.665	0.627
588	ENSSSCG00000008857	MSMO1	8	-	43730709	43730864	43732761	43732888	43726843	43727816	43734089	43734238	6430	94	112	93	99	133	145	118	93	98	101	100	130	107	91	2228	1637	1395	304	342	119	102	5611	3437	2066	528	594	144	157	182	182	1.10822e-12	4.80102e-11	0.503	0.533	0.479	0.497
589	ENSSSCG00000008504	CRIM1	3	-	103726105	103726226	103772953	103773127	103704318	103704440	103815044	103815997	8837	213	192	178	590	290	301	294	244	152	145	514	232	248	194	148	95	52	32	70	36	37	252	205	99	51	65	56	52	182	182	5.19519e-09	1.11452e-07	0.466	0.558	0.551	0.534
590	ENSSSCG00000035124	ILDR2	4	+	84092868	84092925	84097015	84097192	84072623	84072743	84106054	84106168	5752	39	27	18	64	27	54	38	75	66	46	155	114	122	82	11	6	7	42	19	14	11	80	83	43	132	128	63	48	147	182	2.54463e-07	3.651e-06	0.392	0.336	0.326	0.338
591	ENSSSCG00000020663	KMT2C	18	+	5145676	5145839	5153661	5153833	5109325	5109435	5155737	5155852	5610	246	192	223	219	214	226	223	119	118	147	133	124	132	125	32	28	16	19	27	27	21	19	41	18	30	32	33	17	182	182	2.69792e-05	0.000227068	0.674	0.619	0.603	0.622
592	ENSSSCG00000026498	NA	5	-	22587411	22587443	22590341	22590437	22582440	22582673	22593153	22593262	1654	122	93	79	176	142	119	101	56	45	57	89	58	69	66	30	28	33	45	43	66	71	48	46	35	32	51	36	58	182	122	6.19378e-05	0.00046966	0.594	0.581	0.482	0.57
593	ENSSSCG00000001065	ATXN1	7	-	12320894	12322989	12457321	12457450	12304035	12305224	12495998	12496059	7309	40	47	37	43	30	34	35	49	27	37	25	33	28	32	27	28	8	12	11	10	27	65	46	8	13	20	32	33	182	182	0.000479986	0.00269724	0.449	0.635	0.5	0.632
594	ENSSSCG00000007874	NA	3	-	28417432	28417579	28428100	28428304	28415453	28415541	28430371	28430464	6659	110	90	102	89	82	93	79	55	53	54	55	71	60	46	37	25	34	60	53	54	77	78	91	32	41	51	47	56	182	182	0.000697412	0.00372608	0.667	0.629	0.654	0.618
595	ENSSSCG00000024513	KLHL18	13	+	30128430	30128591	30135576	30135681	30125325	30125524	30137468	30137580	6985	68	43	52	58	40	47	36	38	55	43	29	32	30	35	24	22	18	9	22	20	25	24	31	18	25	28	30	41	182	182	0.000741968	0.00391548	0.642	0.439	0.547	0.667
596	ENSSSCG00000015908	TTC21B	15	-	72456953	72457035	72458410	72458521	72450585	72450736	72462369	72462558	8015	31	41	54	35	43	37	69	13	16	18	26	23	22	36	16	16	24	12	17	11	14	8	5	16	24	32	15	15	182	172	0.00797979	0.0292044	0.693	0.708	0.739	0.56
597	ENSSSCG00000029967	PEX1	9	-	72401933	72402076	72409484	72409619	72401741	72401845	72411511	72411678	7288	49	49	40	56	47	42	68	29	29	32	18	18	30	20	24	33	12	22	28	5	7	33	21	14	15	13	6	13	182	182	0.0104894	0.0366605	0.628	0.628	0.556	0.757
598	ENSSSCG00000028124	SNRPN	AEMK02000602.1	-	110825	110937	113787	122248	109995	110148	126675	126771	2738	281	243	268	356	262	265	287	91	99	109	149	105	118	117	160	238	181	148	139	135	130	159	152	122	110	121	110	101	182	182	1.66533e-15	1.06974e-13	0.755	0.711	0.711	0.705
599	ENSSSCG00000029621	BMPR1B	8	-	124583309	124583412	124593946	124594106	124569250	124569347	124703682	124703777	9203	13	29	16	38	28	32	15	47	61	32	109	55	129	50	32	27	13	15	24	16	12	115	208	207	296	227	228	39	182	182	2.01839e-12	8.41772e-11	0.217	0.322	0.333	0.259
600	ENSSSCG00000003644	FHL3	6	-	93981387	93981574	93982689	93982864	93980634	93981262	93982952	93983126	2025	124	68	103	106	125	129	127	67	60	45	64	57	69	41	227	248	153	275	132	235	130	171	178	199	291	130	228	162	182	182	1.70671e-07	2.54346e-06	0.649	0.531	0.696	0.624
601	ENSSSCG00000010872	AKT3	10	-	16510505	16510634	16522383	16522506	16499156	16499371	16541737	16541806	2443	165	191	204	114	172	139	171	115	107	112	106	105	72	99	65	51	42	50	72	58	59	77	90	40	79	63	72	50	182	182	4.05549e-07	5.60992e-06	0.589	0.641	0.646	0.518
602	ENSSSCG00000008641	ADAM17	3	+	126848010	126848141	126848892	126848971	126846418	126846553	126849994	126850083	9435	94	62	64	99	61	76	66	48	51	54	48	54	48	43	141	111	70	105	83	79	67	140	102	90	123	106	135	106	182	169	6.15543e-07	8.09403e-06	0.645	0.53	0.524	0.657
603	ENSSSCG00000009400	RCBTB2	11	+	19161996	19162104	19163542	19163685	19161703	19161862	19169064	19169255	6682	183	179	202	175	155	168	142	99	56	74	64	65	90	68	98	114	72	53	75	88	58	152	112	66	27	61	50	43	182	182	8.22441e-07	1.04222e-05	0.649	0.762	0.732	0.732
604	ENSSSCG00000032687	CYP4V2	15	+	47058915	47059101	47062974	47063077	47056793	47056920	47064132	47064267	5485	167	93	108	115	105	115	109	109	41	76	75	68	75	83	40	54	25	29	41	38	54	47	84	31	29	56	42	50	182	182	1.60587e-07	2.40923e-06	0.605	0.694	0.587	0.605
605	ENSSSCG00000013990	NA	2	+	51255187	51255284	51256484	51256623	51254478	51254520	51256702	51256787	8429	78	99	60	98	92	92	70	69	55	72	90	63	55	48	153	152	163	179	123	148	153	299	266	183	235	178	168	205	182	182	1.78408e-07	2.64816e-06	0.531	0.643	0.455	0.521
606	ENSSSCG00000006982	ZDHHC2	17	+	4920296	4920409	4922701	4922776	4915563	4915656	4925625	4928664	4142	175	114	64	140	112	144	190	56	50	25	76	49	68	71	35	58	97	33	32	23	38	45	77	65	14	26	23	19	182	165	6.60539e-05	0.000493835	0.739	0.674	0.699	0.625
607	ENSSSCG00000002451	RIN3	7	+	114142849	114143158	114156476	114156608	114139760	114140607	114162011	114162175	8892	112	68	90	77	60	69	61	55	44	38	31	31	33	25	79	70	38	51	65	55	63	36	34	49	60	60	75	68	182	182	0.00010881	0.000765851	0.671	0.607	0.703	0.713
608	ENSSSCG00000011394	RBM6	13	+	32466923	32467033	32541405	32541480	32445014	32445141	32548616	32548674	9994	66	83	70	48	113	69	69	76	58	66	79	73	73	73	18	37	24	36	19	16	22	54	48	29	44	40	56	48	182	165	0.000149143	0.000995801	0.44	0.565	0.49	0.355
609	ENSSSCG00000024648	PRPF4	1	+	253922121	253922229	253922314	253922433	253921884	253922007	253922953	253927899	1558	62	80	61	70	102	82	102	35	46	43	44	54	53	27	49	51	39	57	36	45	42	86	96	40	36	40	29	32	182	182	0.000175308	0.00114519	0.639	0.635	0.587	0.614
610	ENSSSCG00000010485	TBC1D12	14	+	105902699	105902806	105909512	105909593	105901067	105901185	105911586	105911675	11259	45	53	57	47	58	46	63	24	43	56	26	31	44	55	10	12	21	21	27	15	40	17	16	22	25	37	21	57	182	171	0.000203991	0.0013051	0.638	0.537	0.489	0.629
611	ENSSSCG00000015908	TTC21B	15	-	72450585	72450736	72458410	72458521	72449847	72450009	72462369	72462558	8017	31	41	54	35	43	37	67	18	39	37	18	36	18	36	16	16	24	13	17	11	13	12	19	14	15	32	16	26	182	182	0.00321383	0.0136116	0.633	0.513	0.593	0.66
612	ENSSSCG00000005180	BNC2	1	+	206215958	206216061	206244489	206244725	206068175	206068376	206352675	206354645	5523	93	104	95	78	85	90	95	95	98	67	119	74	74	70	2	24	8	11	13	7	8	17	21	12	13	18	15	14	182	182	0.0112045	0.0387117	0.495	0.515	0.586	0.396
613	ENSSSCG00000003603	COL16A1	6	-	88217958	88217994	88220471	88220516	88217702	88217738	88220890	88220953	2690	394	334	429	773	536	493	453	145	104	140	253	131	175	128	93	127	103	160	137	200	154	66	71	73	87	77	114	120	135	126	3.33067e-16	2.29796e-14	0.717	0.75	0.741	0.74
614	ENSSSCG00000011442	NISCH	13	+	34615838	34615950	34620596	34620721	34615397	34615511	34621828	34621878	8937	316	297	240	347	284	296	251	53	79	82	78	94	90	86	175	153	101	108	91	116	174	59	73	52	96	73	73	98	182	182	9.0741e-10	2.2998e-08	0.856	0.79	0.745	0.816
615	ENSSSCG00000001991	DHRS1	7	+	74992771	74992945	74995761	74995905	74992114	74992382	74996058	74996138	9297	33	27	27	28	22	30	31	48	40	38	34	36	41	53	67	72	55	41	54	44	60	310	262	133	115	128	138	136	182	182	2.31299e-08	4.25203e-07	0.407	0.403	0.415	0.452
616	ENSSSCG00000023325	NA	13	+	34106607	34106861	34108252	34108464	34104933	34105307	34108640	34108756	5658	77	56	55	56	52	53	54	81	50	40	61	52	41	51	63	87	57	56	64	81	45	123	134	117	93	106	111	78	182	182	3.69132e-08	6.43648e-07	0.487	0.528	0.579	0.479
617	ENSSSCG00000023306	ELMO2	17	-	48529652	48529730	48531922	48532005	48525232	48528262	48532760	48532868	1274	131	116	96	126	91	82	101	36	33	33	44	43	36	36	62	47	87	68	90	77	166	62	40	57	49	51	50	89	173	168	4.62347e-08	7.93803e-07	0.779	0.773	0.739	0.736
618	ENSSSCG00000003922	UROD	6	-	166329003	166329201	166329415	166329478	166328715	166328877	166329555	166329635	8770	99	104	81	150	101	136	77	36	62	34	73	73	51	55	108	84	92	119	85	46	77	86	64	91	129	110	51	71	153	182	5.50869e-08	9.25874e-07	0.766	0.666	0.739	0.71
619	ENSSSCG00000031498	PPP2R3C	7	+	64781588	64781725	64784676	64784814	64780743	64780819	64787124	64787184	4080	50	59	56	75	68	40	70	14	30	12	9	12	13	33	178	137	72	85	79	97	75	120	85	38	52	34	46	67	182	182	2.87253e-06	3.12926e-05	0.781	0.663	0.824	0.893
620	ENSSSCG00000014114	TENT2	2	+	88354622	88354714	88356115	88356194	88354416	88354531	88358553	88358623	9763	50	60	44	51	58	59	69	25	24	19	24	25	21	19	25	25	54	53	48	52	56	18	22	24	45	43	49	43	182	169	1.04638e-05	9.86952e-05	0.65	0.699	0.683	0.664
621	ENSSSCG00000011385	APEH	13	+	32205962	32206095	32206580	32206707	32205819	32205887	32207074	32207168	6339	30	37	36	34	70	40	46	44	53	37	80	56	63	68	19	22	23	31	24	12	27	72	55	63	60	55	48	63	182	182	3.38545e-05	0.00027823	0.405	0.411	0.493	0.298
622	ENSSSCG00000013729	GCDH	2	-	66135255	66135381	66135655	66135759	66134777	66134938	66136289	66136506	403	66	93	72	78	78	65	100	37	19	20	65	24	36	34	136	118	69	32	49	40	52	91	102	85	18	45	27	40	182	182	3.49322e-05	0.000286664	0.641	0.83	0.783	0.545
623	ENSSSCG00000024257	CEMIP2	1	-	225008335	225008524	225013923	225014093	225006115	225006285	225018520	225019082	10882	90	92	80	59	108	83	93	61	55	55	56	67	48	78	33	19	24	42	25	41	22	51	56	21	46	29	57	19	182	182	7.8439e-05	0.00057339	0.596	0.626	0.593	0.513
624	ENSSSCG00000008624	LPIN1	3	-	124975136	124975216	124978173	124978266	124967628	124967755	124981586	124981656	4907	79	40	62	49	46	20	66	47	31	40	20	25	21	48	137	25	64	15	26	26	25	125	31	60	35	59	33	14	182	170	0.00124482	0.00607304	0.611	0.547	0.591	0.696
625	ENSSSCG00000001974	G2E3	7	-	68870353	68870535	68872754	68873062	68865602	68865775	68873951	68874081	6148	46	63	26	45	49	55	53	38	48	33	39	32	32	44	18	15	11	8	13	5	13	27	20	8	17	15	18	18	182	182	0.00294282	0.0126373	0.548	0.568	0.441	0.536
626	ENSSSCG00000015631	GRB10	9	-	136640613	136640755	136644255	136644460	136618166	136618323	136668812	136668903	858	41	37	47	55	70	47	57	21	18	20	30	18	25	20	128	209	55	47	45	72	58	35	61	82	63	53	88	52	182	182	0.00493661	0.0196357	0.661	0.673	0.701	0.647
627	ENSSSCG00000032028	NA	5	+	18275316	18275454	18278804	18279013	18266480	18266772	18281822	18281939	7267	429	478	433	396	611	566	593	610	603	619	535	666	800	823	99	101	175	189	235	232	210	576	589	329	400	432	460	469	182	182	1.16661e-09	2.93675e-08	0.413	0.442	0.412	0.425
628	ENSSSCG00000007080	NA	17	-	25134959	25135076	25141334	25141448	25131921	25132019	25144299	25144369	8422	330	316	257	439	387	436	278	381	322	247	502	467	470	274	57	32	34	43	39	15	28	65	82	63	77	103	49	48	182	182	8.19674e-07	1.0399e-05	0.464	0.495	0.51	0.467
629	ENSSSCG00000002295	VTI1B	7	-	91392115	91392307	91397776	91397835	91389802	91389976	91413357	91413884	1083	89	91	76	119	111	48	115	114	97	99	131	149	71	100	61	97	89	89	89	136	96	398	442	193	142	140	206	141	149	182	2.44201e-05	0.000208513	0.488	0.534	0.484	0.526
630	ENSSSCG00000025806	FAM118B	9	+	53334204	53334297	53336508	53336761	53309197	53309318	53347880	53348108	3166	27	37	25	54	40	49	31	63	52	62	76	72	56	62	9	4	44	34	22	27	19	92	82	88	83	63	58	79	182	182	2.68143e-05	0.000226138	0.3	0.416	0.287	0.415
631	ENSSSCG00000024999	PPIP5K2	2	+	108676161	108676281	108677181	108677244	108674211	108674284	108680645	108680786	10471	45	29	40	43	43	33	42	0	4	0	1	5	4	8	31	19	18	17	25	16	26	6	3	4	6	3	9	8	182	153	6.35554e-05	0.000479648	1	0.859	1	0.973
632	ENSSSCG00000001991	DHRS1	7	+	74992771	74992945	74999987	75000120	74992114	74992382	75000432	75000579	9298	31	27	27	30	22	30	31	18	19	22	32	24	28	31	67	72	55	41	54	44	60	231	158	75	50	64	77	66	182	182	0.000171541	0.00112617	0.633	0.587	0.551	0.484
633	ENSSSCG00000010385	VSTM4	14	-	89703704	89703812	89711969	89712038	89696125	89696159	89731532	89731931	6863	58	50	71	66	62	88	51	63	36	50	40	39	53	45	38	80	85	70	78	108	171	141	211	92	71	59	125	169	159	182	0.000602538	0.00329349	0.513	0.614	0.619	0.654
634	ENSSSCG00000006136	RMDN1	4	+	50370879	50370969	50375714	50375770	50364079	50364239	50377125	50377213	2666	48	45	36	42	54	58	68	7	2	12	11	17	13	20	28	34	42	20	38	33	59	26	32	15	7	11	14	17	180	146	0.00150445	0.00713718	0.848	0.948	0.709	0.756
635	ENSSSCG00000009276	XPO4	11	-	1180608	1180750	1185903	1186009	1175307	1175446	1208013	1208087	10669	58	53	62	62	57	67	62	31	45	39	46	48	35	49	12	15	33	31	18	16	34	25	23	16	30	21	43	39	182	182	0.00316842	0.0134499	0.652	0.541	0.614	0.574
636	ENSSSCG00000016074	ANKRD44	15	-	100990851	100990930	100998942	100999155	100981698	100981813	101000169	101000312	6114	66	48	44	62	40	59	45	43	26	31	29	33	36	49	12	8	6	6	13	9	10	11	18	7	10	15	9	10	182	169	0.00414183	0.0168949	0.588	0.632	0.569	0.665
637	ENSSSCG00000013622	TMEM205	2	-	70038741	70038905	70039010	70039119	70035008	70037298	70039671	70039869	9441	57	63	54	84	57	77	56	118	135	89	162	121	155	86	26	29	147	62	106	81	69	1074	1016	467	186	315	160	217	182	182	1.61898e-11	5.78127e-10	0.326	0.318	0.378	0.341
638	ENSSSCG00000000502	CNOT2	5	+	34502073	34502196	34524405	34524553	34470910	34471053	34525281	34525464	9619	146	172	157	137	135	116	128	88	67	79	60	77	78	81	187	146	68	76	88	132	54	164	122	84	90	71	147	53	182	182	2.63375e-09	6.13279e-08	0.624	0.72	0.665	0.695
639	ENSSSCG00000011433	WDR82	13	-	34402706	34402773	34407550	34407648	34396256	34396356	34411706	34412195	1969	174	167	173	209	202	191	171	108	120	94	118	169	142	119	94	70	133	170	139	171	126	179	169	138	172	153	138	127	182	157	2.11787e-06	2.40076e-05	0.582	0.546	0.614	0.604
640	ENSSSCG00000031949	TP53BP1	1	+	127971350	127971517	127973789	127973884	127969600	127969730	127977230	127977436	8962	151	84	108	143	135	113	80	45	37	60	58	40	66	46	29	35	31	31	38	35	24	16	21	23	26	46	36	25	182	182	2.33034e-05	0.000199894	0.77	0.694	0.643	0.711
641	ENSSSCG00000040188	TNFSF12	12	+	52845184	52845220	52852327	52852452	52845047	52845101	52852637	52852772	4059	57	28	27	33	41	28	31	71	48	39	66	48	27	61	36	30	53	23	33	42	51	176	182	89	52	90	105	83	126	182	0.000312303	0.00186564	0.537	0.457	0.5	0.419
642	ENSSSCG00000022112	DOCK9	11	-	67816607	67816651	67817205	67817273	67809427	67809543	67819941	67819989	4424	70	101	60	101	68	106	53	59	54	60	56	59	54	52	23	26	40	21	24	40	30	36	67	32	33	48	34	29	158	134	0.000397658	0.00228618	0.502	0.613	0.459	0.605
643	ENSSSCG00000035121	RHBG	4	-	93696948	93697082	93697205	93697343	93696149	93696271	93697651	93697818	3991	124	61	42	129	84	116	60	108	56	48	114	69	116	45	88	92	21	31	33	3	6	103	124	47	44	37	8	15	182	182	0.00100158	0.00505403	0.534	0.521	0.467	0.531
644	ENSSSCG00000012377	KIF4A	X	+	56444244	56444361	56446390	56446513	56437671	56437854	56446788	56448230	10445	46	86	45	157	74	108	63	61	82	40	122	70	70	57	7	7	6	10	4	5	4	43	25	8	10	7	3	7	182	182	0.00163171	0.00762761	0.43	0.512	0.529	0.563
645	ENSSSCG00000036944	TACO1	12	-	15309841	15309969	15311831	15311938	15309162	15309340	15312247	15312518	4436	23	29	18	42	27	26	36	14	30	15	18	17	13	19	16	19	20	21	10	21	23	29	29	21	25	12	11	28	182	182	0.00226956	0.0101225	0.622	0.492	0.545	0.7
646	ENSSSCG00000007311	PHF20	17	+	39115370	39115485	39143282	39143454	39092774	39092928	39144713	39144798	7008	27	39	51	40	56	22	44	44	41	26	37	55	52	44	6	4	8	10	14	5	15	20	19	17	10	21	11	25	182	182	0.00763092	0.0281024	0.38	0.487	0.662	0.519
647	ENSSSCG00000011765	USP13	13	+	117749439	117749582	117751248	117751433	117742144	117742266	117762402	117762497	10268	62	54	59	65	92	92	54	44	55	44	65	38	61	62	20	18	3	15	16	9	11	24	32	13	27	11	14	9	182	182	0.00918884	0.0330025	0.585	0.495	0.573	0.5
648	ENSSSCG00000005041	FERMT2	1	-	182536711	182536761	182538523	182538658	182535316	182535441	182542691	182542799	4531	231	243	271	282	273	271	334	85	73	78	98	90	82	119	127	165	180	145	144	251	114	68	85	99	86	119	140	93	182	140	2.19069e-11	7.57678e-10	0.676	0.719	0.728	0.689
649	ENSSSCG00000011750	PLD1	13	-	110159909	110160027	110168821	110168975	110157382	110157607	110178755	110178890	957	247	132	208	237	208	248	215	142	85	92	138	119	131	89	153	52	65	192	139	173	79	186	54	54	196	183	146	58	182	182	7.6532e-11	2.31815e-09	0.635	0.608	0.693	0.632
650	ENSSSCG00000024127	ABI1	10	+	49053728	49053905	49056943	49057030	49047822	49047923	49061740	49061926	4055	136	136	146	160	118	140	112	15	34	26	19	9	10	19	258	250	130	94	136	111	148	38	60	61	49	49	51	59	182	177	4.18863e-10	1.13083e-08	0.898	0.796	0.845	0.891
651	ENSSSCG00000039196	POLR2I	6	-	45481428	45481502	45481764	45481819	45481265	45481340	45481895	45482318	2394	42	66	58	71	65	55	91	100	136	136	137	126	142	160	2	4	63	74	59	45	72	358	263	246	143	156	157	255	145	164	1.2322e-08	2.39103e-07	0.322	0.354	0.325	0.37
652	ENSSSCG00000022126	EGFR	9	+	139428109	139428228	139429296	139429438	139427249	139427318	139430898	139431015	8930	151	119	84	143	127	184	120	103	127	99	148	122	133	137	46	30	25	35	68	49	53	91	66	49	60	113	74	72	182	182	8.94319e-08	1.42593e-06	0.594	0.484	0.459	0.491
653	ENSSSCG00000017310	KANSL1	12	+	16953322	16954694	17033861	17034003	16935503	16935605	17044269	17044374	3263	74	56	37	64	51	72	36	117	76	105	134	122	93	99	15	7	4	13	13	10	15	40	78	34	37	48	47	43	182	182	5.14011e-06	5.23233e-05	0.387	0.424	0.261	0.323
654	ENSSSCG00000033301	THAP7	14	-	50592270	50592411	50592831	50592987	50588931	50592096	50593308	50593619	1106	52	89	86	107	89	73	63	54	63	74	60	77	66	81	56	40	51	50	39	39	44	137	91	54	74	69	61	46	182	182	1.53448e-05	0.000138385	0.491	0.586	0.537	0.641
655	ENSSSCG00000031271	STRADB	15	+	105072885	105072985	105080150	105080255	105062568	105062649	105080677	105080925	2777	98	132	91	139	115	129	108	63	74	68	55	77	63	51	31	39	64	54	57	76	74	57	55	70	45	45	60	61	182	182	2.0678e-05	0.000180279	0.609	0.641	0.572	0.716
656	ENSSSCG00000001384	VARS2	7	+	23411189	23411295	23411514	23411585	23410828	23410904	23411712	23411838	4658	54	73	59	126	71	79	62	27	45	27	38	25	34	39	23	30	26	23	31	26	28	21	21	28	22	24	26	17	182	161	8.07203e-05	0.000587377	0.639	0.589	0.659	0.746
657	ENSSSCG00000018045	ULK2	12	+	59839767	59839936	59846552	59846613	59834473	59834568	59854565	59854703	5438	92	120	110	115	112	124	85	30	17	32	13	23	33	27	49	58	44	83	55	39	54	14	22	26	25	25	43	27	182	151	8.99432e-05	0.000646908	0.718	0.854	0.74	0.88
658	ENSSSCG00000011312	LARS2	13	+	28528967	28529219	28535650	28535779	28524804	28524927	28557259	28557351	10683	86	120	96	130	105	155	107	47	51	42	62	48	55	49	53	39	43	21	22	25	13	31	36	27	24	19	15	19	182	182	0.000186564	0.00120742	0.647	0.702	0.696	0.677
659	ENSSSCG00000003468	PLEKHM2	6	+	74893914	74894101	74896037	74896097	74892137	74892225	74898956	74899185	7747	122	117	103	137	96	109	105	82	74	64	67	56	78	58	164	156	37	67	43	81	65	88	94	69	74	82	94	90	182	150	0.000315739	0.00187913	0.551	0.566	0.57	0.628
660	ENSSSCG00000017502	PGAP3	12	+	22634281	22634434	22643586	22643649	22632513	22632611	22644716	22644778	11350	40	43	42	45	38	35	31	15	12	17	25	24	15	16	35	55	17	25	23	26	28	17	28	19	26	23	27	23	182	153	0.00201048	0.00912717	0.692	0.751	0.675	0.602
661	ENSSSCG00000035281	ZNF292	1	+	55668959	55669095	55684667	55684870	55666599	55666678	55691722	55691859	2246	82	83	103	78	76	86	131	61	41	65	66	59	49	55	24	24	14	14	19	8	17	14	21	12	19	28	25	17	182	182	0.00352563	0.0147092	0.573	0.669	0.613	0.542
662	ENSSSCG00000023745	MCOLN3	4	+	130854908	130855008	130858326	130858439	130849331	130849428	130858518	130858668	3922	42	101	55	86	94	94	105	17	19	31	40	47	65	47	9	12	5	15	17	13	13	18	8	4	8	13	9	13	182	182	0.00651595	0.0246793	0.712	0.842	0.64	0.683
663	ENSSSCG00000024990	MPI	7	-	58658966	58659175	58660331	58660505	58654846	58658682	58663128	58663311	3682	41	38	26	42	30	45	30	13	19	12	48	16	20	15	73	58	17	13	19	17	46	58	50	19	20	22	17	26	182	182	0.00681579	0.0256498	0.759	0.667	0.684	0.467
664	ENSSSCG00000010665	SHTN1	14	-	127114959	127115106	127120166	127120261	127112367	127112521	127124434	127124516	10485	46	44	31	78	70	35	49	49	52	28	53	43	36	39	11	14	29	4	20	10	25	18	37	19	22	12	24	42	182	182	0.0106788	0.0371827	0.484	0.458	0.525	0.595
665	ENSSSCG00000012022	APP	13	-	189450337	189450438	189457550	189457604	189446779	189446926	189466428	189466650	1957	892	801	677	979	767	897	786	1880	1473	1582	1632	1623	1359	1597	440	276	466	527	293	614	456	1692	1101	2340	1468	1253	2108	1700	144	182	0	0	0.375	0.407	0.351	0.431
666	ENSSSCG00000014073	HEXB	2	+	83779603	83779784	83780194	83780281	83777613	83777743	83781724	83781797	9404	192	136	189	141	187	197	233	117	117	89	85	121	157	143	265	286	282	192	236	338	289	257	239	407	218	312	401	424	182	177	2.69326e-10	7.41443e-09	0.615	0.531	0.674	0.617
667	ENSSSCG00000017260	WIPI1	12	+	11741196	11741304	11745678	11745843	11738683	11738754	11747124	11747232	6042	41	36	32	68	49	39	53	68	62	49	106	56	108	65	65	42	46	19	22	24	16	186	139	108	64	82	57	84	182	182	1.35687e-06	1.62027e-05	0.376	0.367	0.395	0.391
668	ENSSSCG00000004705	MAP1A	1	-	127927579	127927662	127935653	127935755	127927159	127927300	127936686	127936924	9104	35	7	5	44	10	64	11	57	31	31	90	35	94	37	5	1	6	1	10	2	2	29	40	48	12	28	18	15	182	173	2.87216e-06	3.12926e-05	0.369	0.177	0.133	0.317
669	ENSSSCG00000023228	NUMBL	6	-	48909543	48909684	48910916	48910991	48903470	48903660	48911080	48911182	1577	70	91	64	100	90	69	78	57	55	71	77	59	54	89	48	41	54	73	43	78	53	211	167	83	71	50	60	48	165	182	0.00186377	0.00857963	0.575	0.646	0.499	0.589
670	ENSSSCG00000008238	ELMOD3	3	-	59385373	59385496	59385702	59385826	59380972	59381103	59386247	59386339	4149	299	303	263	333	240	240	239	110	109	99	164	116	113	123	96	89	121	81	122	121	160	53	55	116	99	99	90	153	182	182	2.97576e-09	6.85774e-08	0.731	0.735	0.727	0.67
671	ENSSSCG00000011720	MBNL1	13	+	92677809	92677963	92687025	92687120	92676881	92676935	92690172	92690247	6565	87	83	76	124	65	65	52	112	85	117	115	109	97	133	53	66	30	22	35	30	20	141	117	109	44	88	91	97	182	182	5.85806e-06	5.86699e-05	0.437	0.494	0.394	0.519
672	ENSSSCG00000031082	ATP13A2	6	-	75621727	75621807	75621907	75622024	75620970	75621123	75622147	75622308	78	94	76	47	139	76	73	66	48	39	31	62	54	47	39	67	67	45	36	42	28	80	50	52	48	43	62	47	59	182	170	3.64157e-05	0.000297964	0.647	0.645	0.586	0.677
673	ENSSSCG00000016444	TMEM176B	18	+	6345843	6345954	6346537	6346750	6344690	6344907	6347838	6347958	5836	170	121	144	250	143	201	145	160	103	98	135	107	153	73	175	209	213	174	169	188	178	511	449	208	197	132	183	198	182	182	4.45721e-05	0.000355337	0.515	0.54	0.595	0.649
674	ENSSSCG00000031123	PPIG	15	+	75949362	75949450	75953694	75953724	75948139	75948184	75953815	75953955	315	99	136	92	126	147	96	155	22	26	26	27	29	16	24	54	68	39	31	34	39	40	8	9	25	13	22	28	19	178	120	0.00163908	0.00765565	0.752	0.779	0.705	0.759
675	ENSSSCG00000012435	MAGT1	X	-	61900073	61900164	61915167	61915257	61894240	61896096	61915992	61916133	5637	123	147	144	134	137	127	144	71	115	109	92	128	85	149	590	512	343	185	175	225	262	878	832	478	256	256	239	326	180	181	2.01965e-11	7.05426e-10	0.635	0.562	0.571	0.594
676	ENSSSCG00000000466	XPOT	5	+	28850612	28850707	28851528	28851598	28849872	28849992	28854653	28854892	7745	149	255	220	220	283	243	232	56	96	66	93	104	65	108	64	52	127	121	133	117	122	47	51	84	85	74	68	77	182	160	3.02286e-09	6.93307e-08	0.701	0.7	0.746	0.675
677	ENSSSCG00000004465	BCKDHB	1	-	85758615	85758764	85830549	85830636	85755742	85756101	85926480	85926591	1500	64	80	71	84	85	132	116	29	33	30	44	24	55	51	695	500	323	65	111	41	58	546	391	257	41	72	43	50	177	182	3.79314e-09	8.42113e-08	0.694	0.714	0.709	0.663
678	ENSSSCG00000014114	TENT2	2	+	88354622	88354714	88356127	88356194	88354416	88354531	88358553	88358623	9764	50	60	44	51	58	59	69	21	21	18	24	22	20	19	25	25	54	53	48	52	56	18	17	23	41	41	42	39	182	157	1.4894e-05	0.000134685	0.673	0.711	0.678	0.647
679	ENSSSCG00000024001	PLXNA1	13	-	73082292	73082433	73091512	73091695	73081503	73081604	73093378	73094627	2604	164	137	138	212	171	206	179	59	56	51	120	70	50	52	86	106	58	37	24	57	50	41	61	35	34	33	42	28	182	182	5.47575e-05	0.000423625	0.735	0.71	0.73	0.639
680	ENSSSCG00000008445	SRBD1	3	+	94958829	94958933	94969450	94969558	94946363	94946499	94973942	94974100	8592	73	112	94	121	120	117	134	46	72	49	86	79	60	64	14	15	23	25	20	22	39	9	21	18	34	22	35	35	182	182	0.000134574	0.000914367	0.613	0.609	0.657	0.585
681	ENSSSCG00000035619	TMEM135	9	+	20833586	20833620	20879512	20879578	20812381	20812474	20945857	20945904	8864	24	31	44	27	28	17	26	30	19	40	27	41	35	39	30	31	24	6	12	30	26	88	60	64	13	20	49	59	124	156	0.000509603	0.00284223	0.502	0.672	0.581	0.557
682	ENSSSCG00000004275	FAM135A	1	+	50646736	50646910	50650148	50650275	50645135	50645206	50650949	50651103	1314	70	76	76	57	70	86	79	50	51	63	37	32	41	54	13	10	9	11	13	20	20	15	24	18	9	16	12	15	182	182	0.00640445	0.0243561	0.583	0.598	0.547	0.606
683	ENSSSCG00000015393	DMTF1	9	-	93432888	93433046	93439147	93439224	93431716	93431749	93440279	93440394	3442	63	54	66	76	75	83	71	34	33	42	48	36	32	39	13	10	31	40	25	41	24	25	39	19	20	20	28	20	167	182	0.0107321	0.0373218	0.669	0.641	0.631	0.633
684	ENSSSCG00000009185	ADH5	8	+	121269673	121269775	121272473	121272615	121266763	121266922	121273654	121273742	6421	195	240	125	164	153	241	275	236	252	198	307	237	291	326	105	41	113	121	123	80	123	262	361	227	298	264	198	218	182	182	3.59428e-08	6.31655e-07	0.452	0.488	0.387	0.348
685	ENSSSCG00000002330	PCNX1	7	+	94514205	94515912	94545437	94545528	94507785	94507875	94547816	94547874	1102	261	234	204	325	208	261	228	125	199	143	162	126	205	185	77	68	31	35	25	52	49	67	98	35	32	50	55	60	182	181	8.18513e-06	7.94142e-05	0.675	0.539	0.587	0.666
686	ENSSSCG00000014177	CHD1	2	-	105139206	105139248	105140758	105140919	105138387	105138518	105144795	105144972	6298	130	142	129	153	117	110	156	30	46	29	34	50	32	41	47	38	40	48	46	40	32	19	17	23	27	29	34	11	182	132	2.47771e-05	0.0002114	0.759	0.691	0.763	0.765
687	ENSSSCG00000016954	ERBIN	16	+	44480955	44481030	44482180	44482325	44473120	44473184	44483816	44483889	870	313	312	349	315	315	262	326	130	142	128	140	127	115	152	47	63	56	85	98	83	86	93	63	55	40	51	53	58	165	182	6.85086e-05	0.0005098	0.726	0.708	0.75	0.713
688	ENSSSCG00000015480	PRRC2C	9	+	114007702	114007756	114013098	114013732	114005986	114006131	114022131	114022301	3259	121	93	132	129	122	85	84	171	113	149	144	104	115	109	59	36	17	41	52	46	41	200	190	50	69	53	73	72	144	182	0.000167368	0.00110104	0.472	0.51	0.528	0.531
689	ENSSSCG00000026498	NA	5	-	22582440	22582673	22590341	22590437	22580094	22580261	22593153	22593262	1652	122	93	75	172	141	121	100	197	110	102	166	109	126	83	30	25	33	45	42	66	71	150	159	64	73	84	60	73	182	182	0.000723988	0.00384054	0.382	0.458	0.424	0.509
690	ENSSSCG00000002849	NA	6	+	38039551	38039644	38044061	38044295	38035104	38035313	38044402	38044571	2950	55	68	33	124	86	82	91	33	49	35	62	36	44	41	12	11	19	22	16	6	15	26	21	16	8	13	7	18	182	182	0.00879577	0.0317745	0.625	0.581	0.485	0.667
691	ENSSSCG00000036537	NFIC	2	-	75202874	75203059	75205184	75205310	75200129	75200215	75212486	75212611	3516	280	271	259	426	287	293	228	40	47	30	59	43	39	47	555	437	130	157	170	134	105	149	122	59	77	58	44	54	182	182	1.11022e-16	8.27264e-15	0.875	0.852	0.896	0.878
692	ENSSSCG00000002414	SEL1L	7	-	104241361	104241430	104243842	104243899	104239348	104239426	104247678	104247833	3669	193	182	138	286	173	184	140	76	61	56	80	52	47	61	120	80	54	63	85	77	62	78	70	42	40	50	40	42	147	159	1.64188e-10	4.66954e-09	0.733	0.763	0.727	0.795
693	ENSSSCG00000012837	CHID1	2	-	567737	567887	568442	568598	567491	567624	570749	570867	759	132	138	131	196	184	171	160	183	252	159	260	270	211	250	130	143	237	119	128	125	152	670	713	463	278	270	280	346	182	182	1.73551e-10	4.91083e-09	0.419	0.354	0.452	0.43
694	ENSSSCG00000009994	MTMR3	14	+	46995988	46996102	47001678	47001884	46993154	46993251	47002393	47002525	609	153	136	145	112	130	116	148	87	88	89	80	111	92	77	68	74	39	40	60	60	46	76	64	52	62	54	62	81	182	182	3.14699e-06	3.38536e-05	0.638	0.607	0.62	0.583
695	ENSSSCG00000000952	NA	5	-	104363159	104363282	104366976	104367080	104354805	104354883	104394048	104394260	4563	89	139	172	106	143	132	133	83	102	103	47	81	70	108	28	23	44	52	70	41	49	46	68	39	48	51	45	44	182	182	0.000813604	0.00423552	0.517	0.577	0.625	0.693
696	ENSSSCG00000016732	TBRG4	18	+	50374001	50374173	50374445	50374603	50373142	50373466	50375170	50375281	1603	70	118	70	112	118	94	88	34	37	54	72	66	40	44	97	77	39	68	31	50	65	38	52	55	61	58	72	42	182	182	0.00211139	0.00951959	0.673	0.761	0.565	0.609
697	ENSSSCG00000016069	CCDC150	15	+	100590147	100590231	100612525	100612695	100572390	100572459	100614595	100614689	4381	4	3	17	15	7	10	13	33	24	20	48	34	8	40	2	1	0	2	1	2	5	9	16	13	13	11	14	10	174	182	0.0023693	0.0105003	0.113	0.116	0.471	0.246
698	ENSSSCG00000025187	TMEM126A	9	+	19578838	19578969	19582442	19582636	19576269	19576389	19584461	19584576	10907	10	22	15	20	23	14	18	13	24	22	17	29	35	39	49	8	17	24	30	14	23	61	59	75	52	69	38	62	182	182	0.0042866	0.0174097	0.435	0.478	0.405	0.541
699	ENSSSCG00000011499	LRIG1	13	-	47935373	47935517	47938672	47938816	47933286	47933367	47941299	47941443	923	62	49	61	76	49	47	60	49	31	48	43	51	42	56	165	228	75	26	27	17	44	111	140	175	39	62	43	64	182	182	0.00434535	0.0175971	0.559	0.612	0.56	0.639
700	ENSSSCG00000011841	SENP5	13	-	133202697	133202835	133225591	133225669	133199711	133199795	133228404	133228452	11078	28	53	49	73	72	41	52	17	29	17	30	34	33	27	17	12	24	31	20	28	22	22	28	14	24	28	15	14	168	182	0.0048506	0.0193626	0.641	0.664	0.757	0.725
701	ENSSSCG00000000037	ARFGAP3	5	+	6029449	6029572	6033635	6033767	6028511	6028640	6039588	6039712	5823	159	146	135	181	142	193	144	113	67	87	80	71	143	98	265	179	105	263	173	224	132	272	174	130	257	184	273	117	182	182	4.57914e-10	1.23031e-08	0.585	0.685	0.608	0.693
702	ENSSSCG00000007565	TTYH3	3	-	1832289	1832463	1833967	1834104	1831761	1831837	1834361	1834454	8582	177	130	124	148	131	102	127	129	72	75	109	94	108	86	249	175	74	122	109	105	101	370	240	91	136	125	162	103	182	182	1.40405e-09	3.48735e-08	0.578	0.644	0.623	0.576
703	ENSSSCG00000013083	CPSF7	2	+	10096475	10096694	10097977	10098150	10088340	10088449	10100958	10101373	3180	167	164	200	211	196	138	132	50	57	42	36	35	47	40	143	107	61	78	72	63	78	39	62	29	44	47	46	42	182	182	5.97416e-08	9.99599e-07	0.77	0.742	0.826	0.854
704	ENSSSCG00000022508	UIMC1	2	+	80992134	80992288	81025183	81025262	80985214	80985315	81027858	81028030	937	105	59	91	85	96	83	104	64	57	56	73	63	60	83	38	30	41	34	44	33	38	41	48	48	55	57	42	46	182	169	1.34031e-06	1.60392e-05	0.604	0.49	0.601	0.52
705	ENSSSCG00000014114	TENT2	2	+	88359916	88360045	88372254	88372391	88359404	88359481	88382387	88382479	9760	88	134	128	87	128	98	106	26	55	45	50	67	47	62	101	120	57	103	85	96	77	74	75	77	76	69	71	73	182	182	2.89854e-06	3.15146e-05	0.772	0.709	0.74	0.635
706	ENSSSCG00000032313	POGLUT1	13	-	140785072	140785208	140790387	140790531	140781966	140782088	140792653	140792744	49	43	53	52	55	81	84	71	44	35	32	40	47	55	55	76	54	37	47	35	31	43	77	76	51	52	44	39	61	182	182	3.23411e-06	3.46907e-05	0.494	0.602	0.619	0.579
707	ENSSSCG00000009890	MAPKAPK5	14	-	39859789	39859910	39862286	39862474	39856791	39856922	39864989	39865070	8356	157	123	142	101	125	153	110	41	50	32	35	46	30	46	44	38	76	90	96	86	105	48	40	22	58	41	56	46	182	182	9.61565e-05	0.000688055	0.793	0.711	0.816	0.743
708	ENSSSCG00000022112	DOCK9	11	-	67816607	67816651	67817205	67817342	67809427	67809543	67819941	67819989	4423	101	138	103	186	123	168	100	59	54	60	56	59	54	52	36	53	68	33	56	53	50	36	67	32	33	48	34	29	182	134	0.000122512	0.000842654	0.558	0.653	0.558	0.71
709	ENSSSCG00000026498	NA	5	-	22582440	22582673	22587411	22587443	22580094	22580261	22590341	22590437	1651	54	40	35	75	57	37	61	165	90	88	157	97	115	79	10	7	17	17	21	24	31	147	152	53	68	76	53	68	122	182	0.000219616	0.00138916	0.328	0.399	0.372	0.416
710	ENSSSCG00000036828	SNX4	13	+	134868379	134868441	134881373	134881439	134857916	134857989	134887935	134888025	11242	42	59	78	96	73	66	85	44	49	37	47	42	48	63	27	30	54	38	58	30	69	52	61	58	51	33	51	46	152	156	0.00203856	0.00923022	0.495	0.553	0.684	0.677
711	ENSSSCG00000003830	MYSM1	6	+	153771571	153772350	153775864	153775995	153769385	153769484	153777107	153777211	785	85	140	130	92	104	121	108	35	24	47	14	32	45	38	29	23	33	37	47	62	42	34	36	15	14	13	31	18	182	182	0.0025507	0.0111845	0.708	0.854	0.734	0.868
712	ENSSSCG00000030616	KIAA1551	5	-	42266767	42266851	42268694	42273744	42263401	42264292	42284244	42284309	7609	112	121	122	98	93	99	109	48	85	41	58	61	41	77	61	54	35	25	47	26	48	26	30	55	42	60	30	36	182	174	0.00284518	0.012278	0.69	0.576	0.74	0.618
713	ENSSSCG00000032381	LITAF	3	+	31565920	31566145	31570007	31570164	31539557	31539653	31574440	31579082	10257	146	140	109	191	165	239	155	373	264	246	402	289	321	281	58	76	84	95	88	188	54	501	362	254	407	313	619	155	182	182	1.65423e-14	9.0192e-13	0.281	0.347	0.307	0.322
714	ENSSSCG00000036286	APMAP	17	-	30772002	30772195	30772593	30772728	30768489	30770420	30773216	30773391	5644	222	305	218	460	365	341	280	144	141	107	220	167	187	150	520	429	262	206	204	180	508	611	590	230	161	155	147	418	182	182	7.19924e-12	2.71844e-10	0.607	0.684	0.671	0.676
715	ENSSSCG00000016509	NA	18	-	10281015	10281045	10283698	10283790	10276121	10276313	10285997	10286174	9281	347	466	403	436	459	355	417	69	102	78	79	108	77	99	152	201	227	254	207	222	238	110	82	60	91	95	89	84	182	120	3.19276e-09	7.26792e-08	0.768	0.751	0.773	0.784
716	ENSSSCG00000013232	NA	2	+	14994710	14994770	14996078	14996172	14994232	14994284	14997528	14997576	5509	67	76	45	103	128	103	78	45	62	43	73	88	89	84	97	99	115	92	78	65	87	218	228	136	105	95	79	111	150	182	1.96978e-06	2.25115e-05	0.644	0.598	0.559	0.631
717	ENSSSCG00000018049	SLC5A10	12	-	60361137	60361193	60373333	60373400	60353451	60353600	60375324	60375377	10823	148	102	96	78	92	90	139	76	85	51	57	71	45	67	88	84	65	62	63	53	61	75	101	82	57	50	64	92	157	146	3.10062e-06	3.34191e-05	0.644	0.527	0.636	0.56
718	ENSSSCG00000017357	ITGA2B	12	+	18795411	18795446	18800342	18800360	18794362	18794437	18803138	18803211	9586	3	2	1	4	3	2	4	12	6	16	8	6	8	5	0	2	0	0	0	0	2	6	3	6	6	8	8	4	125	108	4.71841e-06	4.86061e-05	0.178	0.224	0.051	0.302
719	ENSSSCG00000038954	PLIN3	2	+	73983059	73983357	73988436	73988636	73978578	73978661	73990913	73991039	10838	93	71	43	75	78	67	77	63	67	24	71	52	53	36	137	132	76	81	58	63	80	179	161	123	70	80	84	89	182	182	6.97724e-06	6.87695e-05	0.596	0.514	0.642	0.514
720	ENSSSCG00000028983	TBC1D1	8	+	29501556	29501667	29506284	29506413	29493630	29493722	29507819	29507906	7933	205	140	193	289	204	244	174	136	104	128	178	169	168	93	143	100	172	190	204	113	142	331	209	148	170	183	138	123	182	182	1.71175e-05	0.00015257	0.601	0.574	0.601	0.619
721	ENSSSCG00000033706	NUP88	12	+	51571947	51572034	51582715	51582892	51568149	51568275	51585493	51585680	3829	144	141	121	178	142	153	138	94	75	79	97	68	80	100	65	53	84	79	67	61	86	107	107	78	58	47	60	70	177	182	4.36198e-05	0.000348989	0.612	0.659	0.612	0.654
722	ENSSSCG00000010226	JMJD1C	14	-	66685294	66685419	66689876	66689982	66683687	66683831	66724690	66724804	6370	125	115	118	155	116	109	141	119	116	105	163	125	76	135	19	12	23	28	32	20	18	31	23	32	26	46	62	40	182	182	0.000128018	0.000875677	0.512	0.498	0.529	0.487
723	ENSSSCG00000010258	AIFM2	14	-	73061717	73061826	73064382	73064475	73060080	73060233	73065158	73065278	4329	47	56	42	105	75	64	42	44	36	29	84	59	39	40	36	61	51	16	57	47	51	87	95	64	35	63	39	47	182	182	0.000345309	0.0020324	0.516	0.609	0.592	0.556
724	ENSSSCG00000011120	USP6NL	10	+	60355046	60355127	60362899	60363007	60344209	60344249	60368406	60368516	10948	79	74	57	76	80	70	64	49	39	42	66	64	38	43	22	25	26	34	50	45	24	43	50	19	34	41	46	35	171	182	0.000606607	0.00331128	0.632	0.669	0.591	0.551
725	ENSSSCG00000009925	GIT2	14	+	41031248	41031398	41035229	41035478	41029178	41029321	41037079	41037169	1638	135	133	128	126	110	130	132	53	46	63	64	52	76	59	34	32	44	34	58	49	49	52	69	21	27	30	29	35	182	182	0.00148221	0.00704666	0.718	0.743	0.67	0.663
726	ENSSSCG00000000555	ITPR2	5	+	47102849	47103011	47108704	47108877	47098976	47099118	47110228	47110348	9724	287	222	319	195	227	248	297	173	121	189	97	128	183	162	27	21	18	23	34	66	23	51	47	18	15	13	55	32	182	182	0.00309292	0.0131892	0.624	0.647	0.628	0.668
727	ENSSSCG00000016938	IPO11	16	+	41259968	41260064	41260986	41261100	41246030	41246111	41274600	41274722	9866	74	81	58	88	91	73	90	27	34	36	39	48	27	32	16	13	30	27	21	23	32	19	23	17	19	18	10	20	182	182	0.00311991	0.0132742	0.733	0.704	0.617	0.693
728	ENSSSCG00000017826	SMG6	12	-	48328051	48328197	48335581	48335643	48284892	48285009	48369267	48369480	11250	28	26	20	43	30	21	27	61	26	30	59	32	36	43	17	4	5	9	6	14	6	37	31	14	21	11	20	25	152	182	0.00512122	0.0201762	0.355	0.545	0.444	0.466
729	ENSSSCG00000005038	PSMC6	1	+	182335824	182335939	182338670	182338758	182335258	182335326	182340846	182340908	443	313	394	300	392	381	382	396	83	112	104	103	111	92	120	419	403	269	272	291	267	270	160	205	206	144	169	139	188	182	178	1.68754e-14	9.15613e-13	0.787	0.775	0.738	0.788
730	ENSSSCG00000028124	SNRPN	AEMK02000602.1	-	115361	115507	122080	122248	113787	113939	126675	126771	2739	279	242	262	354	262	263	287	91	86	103	103	102	99	125	156	237	181	147	138	135	131	119	116	142	105	87	96	97	182	182	2.82219e-13	1.32536e-11	0.754	0.738	0.718	0.775
731	ENSSSCG00000024592	ANKRD17	8	-	69379577	69381214	69383053	69383203	69374300	69374498	69385330	69385486	3501	134	119	128	151	137	121	140	96	79	84	56	68	68	67	80	67	50	54	46	55	102	77	54	54	58	52	52	94	182	182	3.2635e-07	4.56522e-06	0.583	0.601	0.604	0.729
732	ENSSSCG00000010329	ZMIZ1	14	+	81551689	81551795	81610829	81610974	81543196	81543310	81620770	81620885	4811	229	166	203	177	203	165	157	176	139	157	189	153	164	111	123	86	60	101	106	128	70	305	215	81	113	112	172	83	182	182	1.32644e-06	1.59244e-05	0.565	0.544	0.564	0.484
733	ENSSSCG00000009759	SCARB1	14	+	28364748	28364864	28366677	28366844	28362155	28362251	28373016	28373135	8761	284	362	223	366	295	305	226	158	233	135	242	284	254	148	4264	3533	5219	910	1292	202	282	10405	7360	5218	843	1175	231	240	182	182	1.08513e-05	0.000101835	0.643	0.608	0.623	0.602
734	ENSSSCG00000025777	ESR1	1	-	14373972	14374308	14416334	14416451	14295938	14296077	14456952	14457143	2802	84	175	260	245	176	195	188	72	102	111	149	89	94	117	25	20	33	26	32	21	21	31	34	22	22	30	19	23	182	182	0.000125061	0.000858076	0.538	0.632	0.701	0.622
735	ENSSSCG00000038089	COL18A1	13	+	207979153	207979285	207979507	207979546	207978751	207978825	207980508	207980754	4093	67	62	38	67	70	80	64	44	30	23	36	53	42	65	133	85	107	74	81	66	100	249	151	69	62	98	79	92	182	129	0.000165404	0.00109099	0.519	0.594	0.539	0.569
736	ENSSSCG00000011628	DNAJC13	13	+	73679446	73679563	73681010	73681188	73677696	73677810	73683062	73683154	3081	69	79	92	113	89	54	71	36	43	37	26	26	31	33	37	45	26	45	57	55	56	44	40	29	34	32	26	37	182	182	0.000197892	0.00127264	0.657	0.648	0.713	0.813
737	ENSSSCG00000026939	LMAN2L	3	+	56884888	56884971	56895833	56895948	56883994	56884112	56900438	56900558	2951	72	67	79	80	100	67	63	46	56	51	63	52	40	41	67	62	48	38	60	55	86	106	98	77	65	39	33	93	173	182	0.000286876	0.00174072	0.622	0.557	0.62	0.572
738	ENSSSCG00000016494	BRAF	18	+	9082640	9082725	9084139	9084316	9079402	9079520	9099417	9099464	4916	153	145	156	149	146	141	141	55	80	71	61	66	55	61	20	14	15	20	17	23	25	13	16	10	12	20	17	19	175	182	0.000389912	0.00225357	0.743	0.653	0.696	0.718
739	ENSSSCG00000013927	ARMC6	2	-	58759870	58759896	58762509	58762615	58758783	58758950	58766408	58766526	6011	40	14	18	34	14	15	16	0	3	2	1	3	0	2	30	23	5	9	15	6	20	1	9	2	2	1	2	6	182	116	0.00176811	0.0081899	1	0.748	0.852	0.956
740	ENSSSCG00000040013	MTUS1	17	-	5406230	5406269	5410205	5410340	5368468	5368683	5444092	5444288	3819	27	48	29	29	34	22	51	2	10	10	5	2	3	7	15	32	20	15	18	23	117	5	7	10	4	8	7	34	182	129	0.0033051	0.0139558	0.905	0.773	0.673	0.804
741	ENSSSCG00000002287	MPP5	7	+	91043849	91044052	91045817	91045928	91042878	91043046	91052967	91055913	3769	116	84	89	91	102	96	101	63	41	49	69	58	43	55	39	32	28	16	30	20	34	18	21	19	32	29	48	32	182	182	0.00463873	0.0186299	0.648	0.672	0.645	0.569
742	ENSSSCG00000016859	C7	16	+	25855969	25856117	25857344	25857483	25853218	25853360	25866374	25866545	4457	618	822	902	724	1169	369	1055	202	343	410	205	326	132	309	559	708	224	440	749	733	1123	512	664	113	274	428	411	591	182	182	3.27294e-13	1.51791e-11	0.754	0.706	0.688	0.779
743	ENSSSCG00000021467	EME2	3	-	40191668	40191784	40192226	40192318	40191298	40191488	40193276	40194049	8501	5	4	5	3	11	3	9	21	24	27	19	45	16	26	0	0	0	0	1	1	2	4	7	10	15	19	8	16	182	182	4.98003e-09	1.07872e-07	0.192	0.143	0.156	0.136
744	ENSSSCG00000013030	PRDX5	2	-	7799011	7799073	7799202	7799241	7798669	7798903	7799314	7799446	2463	68	87	71	126	101	128	67	73	47	53	96	65	98	57	87	80	116	112	91	84	82	154	165	132	125	95	97	108	129	152	1.92495e-06	2.20895e-05	0.523	0.686	0.612	0.607
745	ENSSSCG00000022454	NRBP1	3	-	111721006	111721062	111721320	111721384	111720802	111720924	111721469	111721523	6516	239	201	157	234	194	153	194	147	118	128	152	123	97	80	103	53	169	223	197	203	180	173	90	160	198	167	173	172	154	146	3.54727e-06	3.77599e-05	0.607	0.618	0.538	0.593
746	ENSSSCG00000038639	TOM1L2	12	+	60692317	60692402	60694891	60694970	60652221	60652353	60700675	60700825	10335	108	103	129	151	111	132	92	72	59	45	83	52	69	55	102	137	95	81	96	65	105	204	177	74	43	84	50	90	175	169	5.76668e-05	0.000442073	0.592	0.628	0.735	0.637
747	ENSSSCG00000015534	ACBD6	9	-	122010985	122011075	122028402	122028508	121944087	121944118	122047687	122047770	11089	114	128	119	135	135	128	130	64	71	56	95	78	95	50	84	73	101	133	119	134	131	137	134	88	86	102	105	110	182	180	7.79849e-05	0.000570444	0.638	0.641	0.678	0.584
748	ENSSSCG00000016781	TRIO	16	+	3692550	3692625	3701130	3701245	3563659	3564529	3709080	3709273	5973	33	42	39	40	30	32	42	121	84	101	123	146	97	84	0	4	0	7	8	11	7	24	45	19	24	32	28	47	165	182	0.000249961	0.00155644	0.231	0.355	0.299	0.264
749	ENSSSCG00000007723	RCC1L	3	+	11928168	11928297	11928874	11928941	11926254	11926384	11929554	11929606	5081	51	54	35	78	51	68	43	13	38	25	35	15	26	18	80	56	58	61	47	41	38	70	71	41	45	29	34	23	182	157	0.000303295	0.00182254	0.772	0.551	0.547	0.658
750	ENSSSCG00000000359	BLOC1S1	5	+	21157765	21157838	21159914	21160047	21156856	21157024	21160553	21160737	10910	104	123	85	164	132	106	103	95	101	93	94	83	105	92	156	112	236	192	156	165	183	497	416	216	171	194	179	223	163	182	0.000616884	0.00335378	0.55	0.576	0.505	0.661
751	ENSSSCG00000035501	SMARCAL1	15	+	118630876	118630927	118633881	118634124	118629906	118630061	118636557	118636608	1348	37	20	34	37	30	38	35	41	29	51	35	50	39	31	39	36	12	13	11	18	19	51	79	30	29	34	31	41	141	182	0.00131938	0.00639309	0.538	0.471	0.463	0.577
752	ENSSSCG00000011652	STAG1	13	-	77349304	77349444	77354017	77354110	77345654	77345756	77368875	77368956	5843	93	98	108	77	100	73	133	61	70	72	40	68	74	86	35	25	29	36	29	40	61	62	56	45	29	30	59	31	182	182	0.00150172	0.00712725	0.604	0.583	0.6	0.658
753	ENSSSCG00000005318	CREB3	1	+	236451258	236451396	236451501	236451649	236451112	236451167	236451725	236451793	10428	66	59	52	56	44	78	61	89	90	97	104	114	145	94	64	76	53	42	53	48	48	334	294	171	133	147	149	161	182	182	3.87873e-11	1.24576e-09	0.426	0.396	0.349	0.35
754	ENSSSCG00000024267	TMEM50A	6	+	82863757	82863869	82867015	82867128	82861591	82861774	82869264	82869332	4987	66	83	158	129	110	151	176	215	238	254	169	197	254	264	119	138	116	95	107	134	169	514	481	441	373	443	472	526	182	182	1.42926e-10	4.14932e-09	0.235	0.259	0.383	0.433
755	ENSSSCG00000015846	RBPMS	15	-	54567964	54568095	54610047	54610198	54561439	54564642	54645389	54645452	7379	165	128	127	97	115	112	143	30	16	13	44	19	32	10	298	244	125	122	167	170	211	146	80	57	56	76	69	71	182	182	1.24376e-09	3.10996e-08	0.846	0.889	0.907	0.688
756	ENSSSCG00000011317	FYCO1	13	-	29114007	29114175	29117003	29117122	29110554	29110704	29117787	29117880	950	151	151	131	193	143	109	134	108	87	100	126	137	87	93	37	52	48	44	52	48	42	92	61	54	63	58	56	38	182	182	9.63833e-06	9.17612e-05	0.583	0.634	0.567	0.605
757	ENSSSCG00000023727	TRIM37	12	-	35369432	35369500	35370681	35370805	35361676	35361801	35372645	35372768	2587	154	252	175	252	270	199	148	54	99	49	76	97	65	64	42	80	45	48	37	28	34	32	31	34	36	29	11	26	182	158	2.0886e-05	0.000181809	0.712	0.688	0.756	0.742
758	ENSSSCG00000003664	PPIE	6	+	95556789	95556913	95561948	95562134	95554261	95554362	95563111	95563254	7994	84	111	75	123	96	120	88	53	74	52	107	140	58	73	61	65	49	63	73	44	44	87	109	74	72	67	71	53	182	182	9.20133e-05	0.000661371	0.613	0.6	0.591	0.535
759	ENSSSCG00000007235	TPX2	17	+	35481480	35481592	35482492	35482659	35478657	35478804	35484262	35484753	10739	156	229	79	314	190	184	159	122	184	86	298	168	216	184	51	41	40	46	19	18	127	126	110	66	41	62	22	156	182	182	0.000117902	0.000817487	0.561	0.554	0.479	0.513
760	ENSSSCG00000008614	SMC6	3	+	120111143	120111249	120115901	120116038	120109020	120109138	120116893	120116955	902	127	158	96	136	145	96	165	63	81	68	95	95	69	99	26	42	67	35	44	35	57	55	89	43	28	41	32	55	182	182	0.000402526	0.00230999	0.668	0.661	0.585	0.589
761	ENSSSCG00000024999	PPIP5K2	2	+	108606182	108606566	108609771	108609967	108596943	108597162	108612550	108612641	10473	37	30	54	33	35	54	29	50	67	75	51	77	45	72	5	7	11	7	11	7	10	23	23	27	21	24	36	23	182	182	0.000713378	0.00379687	0.425	0.309	0.419	0.393
762	ENSSSCG00000035702	WDSUB1	15	-	66225422	66225516	66230051	66230144	66211191	66211225	66234648	66234833	6788	62	47	62	51	52	63	55	13	12	3	12	12	17	11	37	32	29	24	14	21	28	7	4	23	14	5	16	16	182	182	0.00144764	0.00691463	0.827	0.797	0.954	0.81
763	ENSSSCG00000010987	UBAP2	10	+	32865874	32866152	32868281	32868451	32862722	32862936	32869889	32870103	4853	103	103	55	125	85	78	54	37	37	50	85	48	62	39	99	68	47	66	57	117	203	163	160	64	44	51	88	128	182	182	0.00167287	0.00779719	0.736	0.736	0.524	0.595
764	ENSSSCG00000025981	SLC38A5	X	-	42595810	42595893	42598130	42598223	42594849	42594908	42598819	42598893	1884	9	26	23	46	18	18	20	10	17	12	13	14	14	16	34	21	15	20	23	17	24	36	29	15	16	25	24	38	182	173	0.00192309	0.00879116	0.461	0.592	0.646	0.771
765	ENSSSCG00000002714	WDR59	6	+	12713340	12713457	12719775	12719853	12711658	12711747	12723560	12723717	10186	53	51	44	56	40	59	40	34	25	30	42	30	43	26	15	38	11	10	8	21	26	21	21	17	13	9	28	31	182	168	0.00435308	0.017622	0.59	0.653	0.575	0.552
766	ENSSSCG00000011229	STT3B	13	+	17586905	17587193	17600316	17600382	17582875	17582984	17602612	17602712	3761	156	211	195	223	278	228	249	92	84	66	103	89	80	91	239	215	171	133	126	175	159	170	158	135	85	94	115	112	182	156	1.25366e-10	3.69715e-09	0.592	0.683	0.717	0.65
767	ENSSSCG00000038397	PTK2	4	+	2829204	2829302	2834356	2834441	2826676	2826733	2838024	2838125	815	134	168	155	171	201	155	172	89	99	93	101	93	111	84	78	78	74	97	95	88	130	109	89	84	108	82	68	107	182	175	5.82312e-08	9.75787e-07	0.591	0.62	0.616	0.619
768	ENSSSCG00000027529	BIRC3	9	+	33057629	33057872	33061177	33061432	33052667	33052716	33062412	33062454	825	95	112	107	87	167	101	143	44	61	35	29	70	29	70	196	152	139	164	149	269	101	101	113	87	130	125	215	90	182	182	6.01404e-08	1.00477e-06	0.683	0.647	0.754	0.75
769	ENSSSCG00000005072	PSMA3	1	+	187368267	187368335	187369983	187370048	187365551	187365598	187370436	187372193	5793	126	141	130	174	158	121	160	78	93	64	80	87	83	77	213	205	336	213	302	189	225	390	362	253	192	211	136	179	158	155	2.77479e-05	0.000233011	0.613	0.598	0.666	0.681
770	ENSSSCG00000020663	KMT2C	18	+	5145676	5145839	5155737	5155852	5109325	5109435	5168547	5168717	5611	255	191	228	226	217	230	226	98	103	93	94	99	93	96	32	30	17	20	27	27	23	25	31	9	17	21	16	23	182	182	3.23221e-05	0.000267009	0.722	0.65	0.71	0.706
771	ENSSSCG00000025293	HLTF	13	-	89288504	89288648	89298322	89298420	89287248	89287387	89304738	89304828	5267	163	196	161	186	158	130	157	73	100	78	66	75	63	80	50	65	73	36	52	41	54	66	77	28	30	54	35	30	182	182	0.000144198	0.000969156	0.691	0.662	0.674	0.738
772	ENSSSCG00000001968	NUBPL	7	-	67945378	67945418	67984884	67984975	67945198	67945289	68022740	68022775	9224	56	81	58	76	65	73	58	13	25	8	20	16	15	15	27	56	25	12	23	18	21	11	14	15	5	13	9	9	181	130	0.00395216	0.0162701	0.756	0.699	0.839	0.732
773	ENSSSCG00000027287	TMEM189	17	-	51677443	51677656	51679288	51679433	51675509	51675529	51680850	51680942	6577	104	92	72	112	100	97	83	53	48	40	70	64	71	43	552	162	180	102	102	96	90	624	214	154	89	98	95	94	182	182	2.49587e-09	5.83605e-08	0.662	0.657	0.643	0.615
774	ENSSSCG00000030486	TBC1D23	13	-	158685846	158686017	158688141	158688234	158683518	158683561	158689625	158689748	9213	120	156	117	149	149	179	158	81	108	94	135	113	135	117	93	75	91	63	98	67	87	144	125	116	83	87	84	118	182	182	2.71229e-08	4.91215e-07	0.597	0.591	0.555	0.525
775	ENSSSCG00000031557	CHCHD6	13	-	73137817	73137888	73167751	73167835	73111637	73111772	73237138	73237262	7882	76	78	67	132	66	65	86	1	5	7	6	5	3	6	90	55	74	49	80	53	77	0	1	21	13	29	24	28	174	161	3.02625e-08	5.43801e-07	0.986	0.935	0.899	0.953
776	ENSSSCG00000009505	MBNL2	11	+	66586248	66586413	66597793	66598057	66535743	66536519	66605084	66605238	10927	168	157	160	198	178	147	159	94	61	62	87	81	56	75	112	110	73	53	78	91	69	81	91	38	38	75	87	61	182	182	3.23421e-08	5.76025e-07	0.641	0.72	0.721	0.695
777	ENSSSCG00000010759	GLRX3	14	+	139079459	139079568	139089179	139089254	139072574	139072696	139089989	139090191	588	189	342	228	366	297	340	233	96	133	78	108	131	120	126	296	223	236	190	214	193	170	146	111	169	164	162	196	145	182	165	4.72519e-08	8.08713e-07	0.641	0.7	0.726	0.754
778	ENSSSCG00000015214	STT3A	9	+	52740728	52740884	52741867	52741959	52739480	52739661	52742705	52742861	5998	324	414	298	514	348	419	387	169	219	150	219	200	210	216	297	248	206	234	186	181	185	161	137	184	239	209	216	244	182	182	1.14284e-06	1.39449e-05	0.657	0.654	0.665	0.701
779	ENSSSCG00000006203	COPS5	4	+	67751798	67751910	67755731	67755880	67747061	67747147	67757922	67758098	4451	95	100	73	109	131	110	111	47	63	48	107	80	50	78	129	75	114	97	81	75	76	169	169	96	94	72	65	81	182	182	6.15314e-05	0.00046753	0.669	0.613	0.603	0.505
780	ENSSSCG00000035956	HABP4	10	-	25622616	25622685	25623166	25623328	25617541	25617625	25629468	25629631	6002	32	33	39	86	68	26	36	32	24	39	70	51	48	36	73	71	48	36	25	49	25	138	101	79	71	49	54	58	182	159	0.0001619	0.00107028	0.466	0.546	0.466	0.518
781	ENSSSCG00000006694	NA	4	-	99683296	99683377	99684451	99684572	99678256	99678366	99689960	99690062	8735	71	134	101	110	136	69	119	39	83	64	75	63	58	77	41	109	53	32	41	37	38	26	67	79	47	41	63	46	182	171	0.000373371	0.00217704	0.631	0.603	0.597	0.579
782	ENSSSCG00000026103	ZBTB17	6	-	75112466	75112592	75112876	75113017	75111646	75111885	75113640	75113829	1372	86	83	55	94	80	49	79	47	37	38	59	63	43	47	50	35	17	34	39	27	44	41	29	26	44	35	49	43	182	182	0.00037403	0.00217963	0.647	0.692	0.591	0.614
783	ENSSSCG00000027074	FER	2	+	113852098	113852198	113879472	113879656	113843905	113844079	113882227	113882365	3009	72	97	96	95	86	88	107	52	56	80	65	57	48	70	17	14	8	11	16	12	24	26	19	9	13	19	15	15	182	182	0.00194254	0.00886196	0.581	0.634	0.545	0.594
784	ENSSSCG00000026041	MAP3K5	1	+	27530281	27530363	27544010	27544144	27525583	27525679	27550706	27550834	5540	80	66	99	36	79	54	84	58	71	86	26	58	51	85	11	17	16	19	29	34	61	32	25	29	29	47	44	42	172	182	0.00332728	0.0140283	0.593	0.496	0.549	0.594
785	ENSSSCG00000037463	MRPS36	16	+	47401467	47401531	47403668	47403853	47386433	47386549	47404360	47405347	2449	38	60	44	50	56	67	52	60	60	44	45	56	59	67	21	29	143	58	62	71	53	207	243	136	91	73	87	57	154	182	0.00501542	0.0198223	0.428	0.542	0.542	0.568
786	ENSSSCG00000014670	TRIM22	9	-	4159260	4159361	4160595	4160618	4158958	4158985	4163549	4163780	10164	35	41	15	21	16	5	20	34	50	41	37	34	31	45	10	3	12	11	28	15	22	65	105	51	28	74	24	62	113	182	0.00641707	0.0243895	0.624	0.569	0.371	0.478
787	ENSSSCG00000008753	ADGRA3	8	-	16718256	16718458	16721575	16721740	16716773	16716929	16726254	16726468	423	394	471	396	869	663	784	523	299	290	247	571	372	450	358	160	137	126	318	128	118	96	189	180	120	325	128	137	103	182	182	1.11133e-13	5.47197e-12	0.569	0.619	0.616	0.603
788	ENSSSCG00000000104	DDX17	5	+	9491403	9491469	9493240	9493382	9490949	9491083	9493748	9493909	2719	1647	1837	1693	1653	1738	1863	2017	1261	1207	1197	1338	1326	1216	1361	391	498	467	485	646	620	742	828	981	484	634	596	596	672	156	182	3.98966e-07	5.5257e-06	0.604	0.64	0.623	0.59
789	ENSSSCG00000023112	PDS5A	8	-	31043641	31043747	31047434	31047550	31041024	31041185	31054731	31054871	5712	285	298	270	343	283	281	309	141	172	193	169	211	139	178	66	64	45	49	55	66	63	44	56	53	53	74	76	55	182	182	9.59275e-07	1.1953e-05	0.669	0.634	0.583	0.67
790	ENSSSCG00000008614	SMC6	3	+	120115901	120116038	120116893	120116955	120111143	120111249	120120934	120121015	903	202	218	171	229	256	179	233	65	98	77	104	122	67	117	38	49	44	41	70	47	55	34	28	35	34	46	35	45	182	152	1.12065e-06	1.3689e-05	0.722	0.65	0.65	0.648
791	ENSSSCG00000012934	CCS	2	-	5826045	5826223	5826431	5826569	5825409	5825470	5832805	5832878	2938	100	87	94	108	95	98	67	59	69	50	68	65	67	77	131	83	69	57	55	65	58	148	117	83	62	84	71	64	182	182	1.76757e-06	2.04939e-05	0.629	0.558	0.653	0.614
792	ENSSSCG00000032637	EVC	8	-	4872210	4872295	4875304	4875537	4867459	4867558	4877355	4877439	667	66	80	69	84	66	55	82	29	42	44	33	38	34	34	30	38	26	36	53	37	44	40	43	20	22	47	38	29	182	175	0.000121759	0.000839753	0.686	0.647	0.601	0.71
793	ENSSSCG00000004465	BCKDHB	1	-	85830549	85830636	85926480	85926591	85758615	85758764	85935877	85935975	1498	71	76	77	83	73	109	113	72	65	59	71	94	118	81	229	171	259	44	105	31	53	873	582	292	70	97	43	60	182	177	0.000252737	0.0015711	0.49	0.532	0.559	0.532
794	ENSSSCG00000016934	ERCC8	16	-	39751663	39751765	39755052	39755148	39749505	39749629	39770173	39770250	3551	62	79	93	81	97	83	83	15	15	25	16	21	22	17	49	25	53	45	61	51	49	39	26	7	26	25	12	22	182	182	0.000815121	0.00423946	0.805	0.84	0.788	0.835
795	ENSSSCG00000023907	AFAP1	8	+	3129997	3130092	3139669	3139778	3127141	3127270	3143680	3143892	10546	96	65	74	99	65	47	57	51	24	43	55	51	39	42	93	50	34	50	41	67	18	58	40	38	50	43	87	36	182	182	0.00101917	0.0051243	0.653	0.73	0.632	0.643
796	ENSSSCG00000004199	EPB41L2	1	+	32607380	32607461	32612876	32612982	32586010	32586183	32629399	32630638	7720	7	11	3	7	6	14	8	64	38	59	51	37	50	50	2	5	4	1	4	3	6	321	236	195	226	211	253	239	171	182	0	0	0.104	0.236	0.051	0.127
797	ENSSSCG00000026706	PIGS	12	-	44810011	44810222	44814893	44815036	44807021	44809412	44815327	44815535	8226	134	108	68	227	155	191	129	87	75	43	125	63	112	92	206	187	92	48	56	46	71	250	208	92	45	45	45	87	182	182	2.89232e-09	6.67922e-08	0.606	0.59	0.613	0.645
798	ENSSSCG00000000570	C2CD5	5	+	51062820	51063019	51069344	51069496	51061460	51061616	51074589	51074675	3698	107	137	130	175	144	127	145	69	55	77	64	81	53	95	42	53	53	42	49	66	61	53	51	34	34	69	49	41	182	182	5.25255e-05	0.000408828	0.608	0.714	0.628	0.732
799	ENSSSCG00000005660	TBC1D13	1	+	269142238	269142398	269145151	269145362	269140055	269140138	269146134	269146298	11119	81	78	78	94	64	92	68	55	57	34	82	53	61	33	86	85	41	63	60	61	85	106	90	68	70	72	63	66	182	182	5.52931e-05	0.000426803	0.596	0.578	0.696	0.534
800	ENSSSCG00000009826	TCTN1	14	+	31981877	31981998	31987898	31988029	31976375	31976604	31989442	31989597	10386	66	56	58	98	67	64	40	28	27	28	47	37	50	36	77	81	45	31	36	37	40	69	75	64	31	40	37	27	182	182	0.000114474	0.000800171	0.702	0.675	0.674	0.676
801	ENSSSCG00000007745	NA	3	-	16836748	16836804	16838748	16838793	16833482	16833567	16839215	16839330	1289	45	40	30	75	44	61	46	32	40	17	47	31	42	35	45	20	39	30	28	29	27	65	38	48	27	19	35	45	135	146	0.000627627	0.00340203	0.603	0.52	0.656	0.633
802	ENSSSCG00000009747	STX2	14	+	24370418	24370556	24373206	24373317	24370223	24370297	24378287	24380203	11161	26	45	35	30	49	34	43	4	4	13	2	1	2	8	41	43	14	32	28	26	20	15	10	15	11	9	2	4	182	182	0.000787093	0.00412247	0.867	0.918	0.729	0.938
803	ENSSSCG00000003971	SCMH1	6	+	170101342	170101586	170137544	170137777	170095963	170096052	170143376	170143503	3239	65	49	56	79	61	75	52	29	30	33	40	34	53	29	25	51	32	23	27	23	52	47	67	12	23	24	22	52	182	182	0.00155868	0.00734768	0.691	0.62	0.629	0.664
804	ENSSSCG00000017382	EZH1	12	+	20125060	20125224	20126111	20126203	20124339	20124442	20129158	20129339	319	125	125	169	92	99	110	113	135	79	138	97	57	104	96	69	41	26	23	34	28	45	61	79	30	36	55	52	57	182	182	0.000164481	0.00108653	0.481	0.613	0.55	0.487
805	ENSSSCG00000017325	PLEKHM1	12	+	18003978	18004384	18014033	18014262	17995943	17996570	18018030	18018951	2352	109	67	44	66	63	48	46	33	26	31	27	37	19	22	50	27	22	30	43	30	37	62	16	18	22	23	26	38	182	182	0.000174799	0.00114253	0.768	0.72	0.587	0.71
806	ENSSSCG00000000502	CNOT2	5	+	34470910	34471053	34513017	34513084	34426411	34426805	34524405	34524553	9625	105	104	111	90	110	102	105	70	57	58	39	75	59	55	71	54	45	39	58	86	45	38	46	65	55	42	85	50	182	157	0.000191792	0.00123697	0.564	0.611	0.623	0.666
807	ENSSSCG00000006982	ZDHHC2	17	+	4904843	4904876	4910266	4910387	4903900	4903970	4912619	4912752	4138	22	26	14	30	19	31	29	27	28	12	29	17	32	24	22	33	30	9	11	13	11	44	75	49	14	16	20	15	123	182	0.000336649	0.00199297	0.547	0.579	0.633	0.605
808	ENSSSCG00000010143	MTR	14	-	54621374	54621436	54623531	54623632	54620144	54620212	54627737	54627832	9391	94	109	137	87	86	112	121	42	56	64	34	67	69	49	23	28	26	31	50	33	31	13	36	25	23	34	32	34	182	152	0.000347049	0.00203942	0.651	0.619	0.641	0.681
809	ENSSSCG00000008808	GNPDA2	8	-	35200718	35200893	35204307	35204492	35192526	35194738	35210247	35210430	3435	57	70	41	40	52	27	48	32	32	38	37	29	25	39	61	75	58	46	52	26	39	69	61	60	55	58	46	72	182	182	0.000572418	0.00315479	0.64	0.686	0.519	0.519
810	ENSSSCG00000011794	SENP2	13	+	123432646	123432702	123437549	123437683	123429979	123430241	123438332	123438399	11096	43	49	56	38	39	38	44	63	74	50	41	60	59	58	22	14	8	19	16	31	12	38	28	31	44	42	60	25	146	182	0.000739096	0.00390401	0.46	0.452	0.583	0.536
811	ENSSSCG00000030426	C9orf78	1	-	269993115	269993167	269994827	269994887	269992170	269992241	269995240	269995390	7	26	59	57	66	71	73	59	53	66	37	75	79	48	44	41	30	63	58	61	80	53	116	115	92	74	72	123	72	150	142	0.00144475	0.00690673	0.317	0.458	0.593	0.454
812	ENSSSCG00000005753	CAMSAP1	AEMK02000682.1	+	1720123	1720285	1726332	1726413	1719140	1719403	1729498	1729640	1445	63	42	37	56	51	54	50	26	24	29	41	32	36	26	16	24	22	32	19	28	24	15	12	31	37	29	35	21	182	171	0.00155797	0.00734768	0.695	0.622	0.545	0.562
813	ENSSSCG00000009886	TRAFD1	14	-	39550975	39551048	39551549	39551889	39549850	39550744	39552862	39552983	8868	115	83	79	127	69	82	81	41	46	48	49	46	61	43	82	109	53	53	52	57	51	36	49	70	56	62	61	80	182	163	0.00224737	0.0100556	0.715	0.618	0.596	0.699
814	ENSSSCG00000034966	TTC33	16	-	25706454	25706586	25708768	25708850	25700579	25701817	25734631	25734853	8136	46	53	52	62	44	38	45	18	36	30	31	24	19	27	20	13	10	19	40	24	21	30	11	14	15	19	19	24	172	182	0.00621956	0.023758	0.73	0.609	0.647	0.679
815	ENSSSCG00000002333	DPF3	7	-	96042174	96042303	96061741	96061879	95995358	95995471	96083237	96083316	5456	105	148	85	200	164	168	126	10	23	14	38	24	34	27	23	24	18	22	18	2	11	10	4	13	8	3	1	5	182	182	0.00625192	0.0238687	0.913	0.865	0.859	0.84
816	ENSSSCG00000027403	AASDH	8	-	55637107	55637427	55641840	55641961	55633659	55633852	55642044	55642319	7865	52	82	41	82	71	51	44	61	40	64	68	59	50	41	15	11	16	11	20	13	7	25	39	20	16	13	18	22	182	182	0.00983512	0.0348533	0.46	0.672	0.39	0.547
817	ENSSSCG00000016233	SERPINE2	15	-	125755321	125755422	125758476	125758675	125753053	125753140	125767446	125767644	1527	5484	2196	1679	18136	3917	6589	2947	2517	1343	1045	7460	2106	3932	1824	4062	3362	2492	2651	4105	1118	1725	3269	2651	2567	2498	4278	1160	1705	182	182	0	0	0.685	0.621	0.616	0.709
818	ENSSSCG00000015328	SGCE	9	-	74417051	74417078	74418012	74418224	74416122	74416311	74420556	74420719	541	207	199	237	149	229	201	243	55	37	43	49	60	49	51	315	289	146	171	144	185	170	153	145	58	70	57	72	74	182	117	1.61562e-10	4.63021e-09	0.708	0.776	0.78	0.662
819	ENSSSCG00000012995	DPF2	2	-	6876270	6876399	6876511	6876649	6876004	6876117	6878211	6878290	3759	189	178	148	272	203	231	178	226	172	187	200	168	194	148	148	159	86	107	86	71	86	346	268	145	166	120	91	123	182	182	5.68613e-09	1.19942e-07	0.455	0.509	0.442	0.576
820	ENSSSCG00000004209	PTPRK	1	+	35034678	35034972	35131946	35132249	35005531	35005706	35138979	35139089	1477	232	184	207	263	190	218	196	108	78	80	133	81	114	68	123	140	54	66	70	73	54	107	84	51	50	51	52	45	182	182	1.90294e-08	3.55672e-07	0.682	0.702	0.721	0.664
821	ENSSSCG00000037905	ITGB5	13	+	135553414	135553844	135577453	135577676	135545858	135545993	135582143	135582247	5985	265	233	342	226	239	253	227	205	145	186	154	191	168	168	117	78	129	136	118	100	117	184	90	111	131	115	157	145	182	182	3.62424e-08	6.3592e-07	0.564	0.616	0.648	0.595
822	ENSSSCG00000015268	FMO1	9	+	63868063	63868201	63879463	63879652	63860951	63861223	63882590	63882753	3919	15	5	17	2	9	12	9	37	22	70	5	13	33	39	33	37	22	6	12	83	39	1504	1745	417	30	80	203	138	182	182	7.14426e-08	1.16571e-06	0.288	0.185	0.195	0.286
823	ENSSSCG00000014307	H2AFY	2	-	137551731	137551822	137553761	137553861	137547009	137547099	137561514	137561622	6469	262	294	211	444	350	334	267	155	112	123	126	110	173	128	544	356	239	359	311	253	206	293	307	221	180	216	270	211	182	181	1.02878e-06	1.27057e-05	0.627	0.723	0.63	0.778
824	ENSSSCG00000025483	GREB1	3	-	125142688	125143039	125144924	125145110	125141130	125141259	125147227	125147371	1060	660	646	442	613	519	730	352	402	309	328	338	406	417	184	246	191	72	308	392	315	356	153	166	131	306	416	306	429	182	182	1.34865e-06	1.61218e-05	0.621	0.676	0.574	0.645
825	ENSSSCG00000002461	BTBD7	7	-	114634625	114634769	114639156	114639317	114632305	114632495	114644050	114644126	9367	129	152	128	123	147	127	113	86	82	104	83	92	89	70	38	50	27	46	41	37	32	51	64	38	41	38	37	36	182	182	4.85354e-06	4.97688e-05	0.6	0.65	0.552	0.597
826	ENSSSCG00000030049	NA	6	+	49289320	49289394	49291378	49291518	49286826	49286980	49293629	49293729	764	516	493	379	673	474	478	443	432	364	354	518	421	411	365	143	154	215	215	206	219	259	467	415	192	253	251	244	265	164	182	0.000114319	0.000799586	0.57	0.6	0.543	0.59
827	ENSSSCG00000039889	ARL14EP	2	-	30300718	30300846	30303716	30304214	30295071	30298907	30311445	30311535	7027	122	164	125	105	157	125	173	128	101	116	140	134	129	110	31	35	29	37	35	26	30	57	84	42	33	60	36	43	182	182	0.000117437	0.000814772	0.488	0.619	0.519	0.429
828	ENSSSCG00000021427	NA	2	-	151701697	151701741	151708026	151708205	151699096	151699204	151710861	151710932	9272	130	115	108	147	110	142	92	63	72	51	88	60	80	62	145	135	57	67	47	56	67	81	87	66	56	45	86	98	182	134	0.000170558	0.00112137	0.603	0.54	0.609	0.552
829	ENSSSCG00000005022	NIN	1	-	180518446	180518952	180520634	180520756	180513458	180513584	180522821	180522960	616	86	87	77	98	87	69	76	5	3	2	5	10	0	2	20	28	23	10	37	33	34	11	21	0	4	0	4	1	182	182	0.000177964	0.00115915	0.945	0.967	0.975	0.951
830	ENSSSCG00000015387	TRA2A	9	-	92301674	92301800	92303885	92304001	92300233	92300301	92307129	92307318	3676	155	148	130	160	155	109	153	83	105	81	78	104	85	103	118	108	184	211	206	143	153	217	266	146	167	151	144	133	182	182	0.000235333	0.00147536	0.651	0.585	0.616	0.672
831	ENSSSCG00000002445	TRIP11	7	-	113557078	113557219	113567288	113570309	113556296	113556490	113571274	113571487	9487	90	148	97	106	121	54	108	88	110	95	139	115	76	135	27	53	35	11	29	16	25	76	107	37	35	39	29	42	182	182	0.000264184	0.00163138	0.506	0.574	0.505	0.433
832	ENSSSCG00000004598	NA	1	-	114345995	114346148	114350173	114350287	114342242	114342368	114356386	114356479	4842	110	100	74	99	71	118	72	45	61	39	52	32	70	74	49	58	21	26	16	22	43	61	41	17	24	18	34	33	182	182	0.000938577	0.00479121	0.71	0.621	0.655	0.656
833	ENSSSCG00000027002	KLHL32	1	+	64207981	64208080	64259725	64260452	64178610	64178718	64281136	64281195	4930	53	53	28	102	47	68	23	33	26	22	89	46	49	30	15	33	18	10	19	10	18	32	71	28	9	24	17	11	182	182	0.00315442	0.0133955	0.616	0.671	0.56	0.534
834	ENSSSCG00000004478	MYO6	1	-	90061942	90062040	90064294	90064350	90061232	90061397	90066720	90066826	2975	21	17	12	27	20	20	17	34	36	20	28	51	26	31	10	17	21	7	15	8	15	37	54	51	28	36	30	30	146	182	0.00363366	0.0150979	0.435	0.371	0.428	0.546
835	ENSSSCG00000011068	NA	10	-	48727551	48727765	48736548	48736582	48725366	48725550	48738889	48739057	6222	17	11	8	24	13	3	13	31	47	30	58	23	20	45	1	1	2	0	4	2	1	11	7	8	5	7	7	20	124	182	0.00400427	0.0164362	0.446	0.256	0.281	0.378
836	ENSSSCG00000016496	ADCK2	18	-	9164622	9164718	9166300	9166429	9161692	9161944	9169156	9169303	1925	52	50	44	70	54	51	41	28	25	23	29	40	45	20	25	36	13	28	29	15	25	30	20	21	20	24	16	31	182	182	0.00537881	0.0210353	0.65	0.667	0.657	0.707
837	ENSSSCG00000026706	PIGS	12	-	44813673	44813788	44814893	44815036	44812311	44812457	44815327	44815535	8228	134	108	68	227	156	191	129	82	63	54	165	112	142	93	205	187	92	48	56	46	71	179	151	119	63	60	81	99	182	182	1.15135e-05	0.000107508	0.62	0.632	0.557	0.579
838	ENSSSCG00000006197	SULF1	4	-	65622255	65622508	65625573	65625790	65620525	65620622	65639134	65639264	6858	156	111	122	121	143	72	125	61	74	46	65	103	55	77	138	114	30	51	46	165	85	216	117	26	46	37	129	85	182	182	6.19149e-06	6.17326e-05	0.719	0.6	0.726	0.651
839	ENSSSCG00000028135	NA	10	+	50438737	50438803	50449621	50449639	50385929	50386113	50451161	50451244	6414	64	111	57	101	114	86	106	9	14	3	14	10	8	7	34	34	43	49	34	33	64	4	2	12	12	8	22	16	156	108	0.000226015	0.00142319	0.831	0.846	0.929	0.833
840	ENSSSCG00000004927	CLPX	1	-	163200142	163200297	163211216	163211334	163197824	163197984	163212078	163212239	2644	129	138	124	130	145	132	134	66	57	72	58	70	62	80	102	102	89	57	103	87	94	171	167	69	41	47	56	68	182	182	0.000440319	0.00250328	0.662	0.708	0.633	0.691
841	ENSSSCG00000037639	TIMMDC1	13	-	140737429	140737540	140740939	140741018	140730502	140731245	140749899	140749967	3292	27	28	38	36	39	39	48	14	23	24	22	30	25	21	47	45	43	37	34	33	39	35	55	56	42	49	32	31	169	182	0.000444802	0.00252363	0.675	0.567	0.63	0.638
842	ENSSSCG00000009492	GPR180	11	+	63732197	63732398	63740097	63740278	63723001	63723160	63740422	63740472	3890	42	35	36	56	29	35	31	22	13	16	16	15	27	13	79	58	56	40	38	35	30	49	72	32	30	27	39	24	182	182	0.000984478	0.00499025	0.656	0.729	0.692	0.778
843	ENSSSCG00000009502	UGGT2	11	-	65379837	65379969	65383944	65384151	65374898	65375023	65393066	65393161	762	58	67	102	91	86	63	108	33	61	52	37	31	63	81	21	32	29	27	17	18	19	35	47	22	18	21	14	21	182	182	0.00330023	0.0139497	0.637	0.523	0.662	0.711
844	ENSSSCG00000014272	ACSL6	2	-	134241930	134242004	134252480	134252513	134240182	134240260	134253748	134253927	842	41	37	39	36	35	56	22	63	63	49	46	46	73	52	4	17	24	10	10	6	4	44	29	45	25	24	12	11	123	164	0.00546825	0.021318	0.465	0.439	0.515	0.511
845	ENSSSCG00000004802	AQR	1	+	136164224	136164328	136169361	136169464	136161510	136161624	136172208	136172329	6933	43	48	42	40	61	57	58	28	38	23	30	36	36	36	11	19	9	18	21	30	33	18	22	22	18	23	23	17	182	182	0.0140371	0.0468335	0.606	0.558	0.646	0.571
846	ENSSSCG00000030167	SLC25A39	12	+	18917567	18917635	18917776	18917901	18917137	18917247	18918078	18918252	4557	229	277	142	364	257	334	172	193	182	89	265	210	247	114	525	684	485	203	195	194	187	597	760	639	230	259	263	213	158	182	1.29663e-12	5.57401e-11	0.577	0.637	0.648	0.613
847	ENSSSCG00000006087	CPQ	4	-	39733938	39734146	39808900	39809108	39642916	39643028	39855489	39855922	7823	353	313	282	472	365	390	392	182	190	197	246	236	232	244	128	179	209	176	121	176	212	100	122	244	212	119	228	238	182	182	5.41307e-09	1.14804e-07	0.66	0.622	0.589	0.657
848	ENSSSCG00000024578	PHLDB1	9	+	45909507	45909631	45910597	45910768	45908209	45908290	45918147	45918273	9398	220	175	258	184	168	122	186	146	97	120	129	83	87	68	172	96	64	150	99	127	124	168	111	57	122	101	108	115	182	182	9.31206e-08	1.47485e-06	0.601	0.643	0.683	0.588
849	ENSSSCG00000003591	PUM1	6	-	87562731	87562869	87566203	87566332	87560152	87560278	87568297	87568427	2726	165	133	155	172	163	191	144	132	123	111	138	83	109	83	172	135	68	80	87	79	57	182	182	80	90	90	84	75	182	182	2.03863e-07	2.99026e-06	0.556	0.52	0.583	0.555
850	ENSSSCG00000027767	SHLD2	14	+	88079624	88079759	88087562	88087769	88066270	88066378	88102072	88102301	11084	2	5	2	2	3	0	3	6	4	11	6	13	3	6	0	1	0	1	0	0	0	2	1	3	2	8	2	3	182	182	4.78876e-07	6.49563e-06	0.25	0.556	0.154	0.25
851	ENSSSCG00000015523	RALGPS2	9	+	120647120	120647247	120685379	120685517	120639798	120639891	120687611	120687702	10061	230	234	228	309	206	304	267	221	216	182	253	193	252	149	55	83	49	60	62	39	31	73	107	68	69	67	49	84	182	182	1.56223e-05	0.000140475	0.51	0.52	0.556	0.55
852	ENSSSCG00000025293	HLTF	13	-	89298322	89298420	89304738	89304828	89288504	89288648	89306610	89306655	5266	122	162	119	154	168	115	118	86	147	109	121	97	93	93	40	45	34	21	38	25	46	58	80	71	25	37	28	43	180	182	4.48986e-05	0.000356414	0.589	0.527	0.525	0.563
853	ENSSSCG00000007478	ATP9A	17	-	52946160	52946225	52949630	52949786	52944594	52944703	52952689	52952754	4873	123	104	97	99	87	90	81	61	46	52	31	67	45	36	56	59	64	76	51	66	56	38	45	42	77	53	48	57	182	155	5.20835e-05	0.000405953	0.632	0.658	0.614	0.731
854	ENSSSCG00000008143	UXS1	3	+	48908864	48909045	48919779	48919884	48898980	48899041	48921773	48921833	9799	76	91	78	100	119	99	105	77	68	52	102	104	83	89	89	71	53	51	31	36	50	79	78	59	65	63	94	89	182	182	0.000298332	0.00179561	0.497	0.572	0.6	0.495
855	ENSSSCG00000038535	ARSB	2	-	87679683	87679754	87694640	87694884	87619076	87619199	87745802	87746010	9579	80	42	37	74	66	78	56	43	38	33	67	35	52	36	48	33	45	34	35	47	53	69	65	69	39	56	33	34	182	161	0.00133935	0.00646257	0.622	0.494	0.498	0.494
856	ENSSSCG00000007878	PARN	3	+	28653794	28653872	28659567	28659610	28649760	28649817	28661159	28661235	2177	77	57	64	65	64	54	51	21	24	23	25	18	18	23	24	15	28	22	36	40	46	11	22	14	12	19	24	26	168	133	0.0031291	0.0132981	0.744	0.653	0.688	0.673
857	ENSSSCG00000006529	SLC50A1	4	-	94663529	94663649	94664917	94664995	94661638	94663448	94665319	94665495	4066	16	36	10	48	25	26	21	28	26	27	37	36	42	27	30	23	53	34	54	34	74	129	113	83	82	95	70	111	168	182	0.00397268	0.0163469	0.382	0.6	0.286	0.584
858	ENSSSCG00000025156	BRWD3	X	-	64256531	64256606	64258017	64258158	64254440	64254593	64259979	64260036	10536	73	71	83	116	106	65	79	38	16	43	57	40	54	53	14	28	20	14	32	30	53	5	18	12	27	32	32	55	182	165	0.00704209	0.0263242	0.635	0.801	0.636	0.649
859	ENSSSCG00000006179	NA	4	+	62146810	62146876	62178829	62178989	62140181	62140269	62187690	62187826	2420	24	45	44	34	56	48	48	33	42	76	66	72	59	63	4	6	29	15	17	14	30	63	86	27	23	27	34	43	156	182	0.00776566	0.0285328	0.459	0.556	0.403	0.375
860	ENSSSCG00000010563	BTRC	14	+	112495834	112495912	112514634	112514724	112452575	112452683	112554076	112554308	7821	48	39	30	57	49	73	53	47	34	63	53	59	46	64	29	37	23	8	15	15	19	24	50	40	25	31	31	48	168	180	0.00920819	0.0330613	0.522	0.551	0.338	0.535
861	ENSSSCG00000001427	C4A	7	+	24079210	24079301	24079450	24079525	24078907	24079094	24081497	24081600	4190	759	349	639	141	269	377	569	272	171	241	66	93	154	237	721	727	370	454	512	522	569	580	643	276	263	312	374	364	181	165	1.33227e-15	8.8111e-14	0.718	0.65	0.707	0.661
862	ENSSSCG00000003848	LRP8	6	+	158939121	158939244	158945719	158945848	158906568	158906688	158948838	158949222	7205	502	111	64	918	141	335	37	139	28	16	213	56	131	9	187	188	188	677	2889	108	39	153	147	81	361	1591	41	16	182	182	1.79601e-08	3.38781e-07	0.783	0.799	0.8	0.812
863	ENSSSCG00000010948	NA	10	-	27671743	27671906	27672663	27672888	27670165	27670280	27673282	27673429	10070	418	250	70	1040	420	516	112	331	275	59	1001	472	479	87	146	129	341	1000	1651	365	57	333	228	399	1299	2509	480	101	182	182	3.35018e-08	5.92483e-07	0.558	0.476	0.543	0.51
864	ENSSSCG00000014101	AP3B1	2	-	87026670	87026826	87054819	87055002	87022878	87022976	87065199	87065266	2712	155	178	178	204	203	191	215	131	139	110	127	136	143	170	73	123	48	54	54	58	65	101	130	56	82	74	55	71	182	182	1.15826e-07	1.80053e-06	0.542	0.562	0.618	0.616
865	ENSSSCG00000016738	H2AFV	18	+	50538798	50538876	50542013	50542127	50533428	50533567	50545634	50545764	2083	121	140	125	151	195	140	223	181	194	136	356	223	183	241	182	136	182	174	213	213	212	794	647	400	340	386	396	325	168	182	2.11672e-05	0.000183827	0.42	0.439	0.499	0.315
866	ENSSSCG00000016747	NUDCD3	18	+	50815838	50815982	50825122	50825311	50808470	50808603	50828695	50828930	11080	208	194	173	275	279	201	169	97	87	86	122	165	129	120	113	135	152	116	130	135	148	226	170	108	89	97	96	105	182	182	7.38819e-05	0.00054399	0.682	0.69	0.668	0.693
867	ENSSSCG00000015607	HHAT	9	-	132577943	132578115	132585853	132586069	132526854	132527005	132589716	132589911	10345	59	54	48	68	45	62	41	14	2	2	2	14	4	13	34	48	18	27	26	38	25	20	22	5	14	7	6	4	182	182	7.98015e-05	0.000581827	0.808	0.964	0.96	0.971
868	ENSSSCG00000013539	GTF2F1	2	+	72688103	72688150	72688896	72688969	72688007	72688019	72690665	72690859	6413	41	79	59	76	62	63	42	39	63	46	69	52	52	49	35	48	44	45	38	25	33	84	67	49	43	53	51	52	137	163	0.000202312	0.00129733	0.556	0.599	0.604	0.567
869	ENSSSCG00000040203	NA	6	+	7175653	7175733	7176919	7176983	7171178	7171466	7182606	7182738	5250	36	77	41	116	98	74	74	29	42	37	43	42	34	22	61	71	101	88	91	153	233	88	103	101	51	65	98	159	170	154	0.00142617	0.00683549	0.529	0.624	0.501	0.71
870	ENSSSCG00000035254	DPH6	1	+	135582071	135582166	135588660	135588854	135577965	135577988	135665659	135665733	3762	13	33	37	39	53	28	42	46	74	77	54	85	69	55	0	0	15	10	12	17	8	29	24	22	28	24	41	33	182	182	0.00501204	0.0198223	0.22	0.308	0.325	0.419
871	ENSSSCG00000022164	NA	13	-	206595222	206595340	206602108	206602241	206545353	206546040	206612452	206612556	3811	3	2	1	4	9	6	1	4	7	3	18	14	6	3	4	1	3	3	1	1	2	20	8	5	5	5	22	18	182	182	0.0109547	0.0379898	0.429	0.222	0.25	0.182
872	ENSSSCG00000025606	ATM	9	+	36648253	36648479	36650624	36650750	36647121	36647217	36651744	36651870	7594	59	48	52	54	91	55	72	31	46	50	52	61	41	51	12	17	9	7	11	8	12	11	10	10	12	30	13	17	182	182	0.0129646	0.043778	0.656	0.511	0.51	0.509
873	ENSSSCG00000040080	PTGDS	AEMK02000682.1	-	889665	889782	890139	890216	889435	889537	890322	890462	7350	396	181	430	169	210	262	169	262	106	209	95	200	137	118	430	323	441	742	817	897	2172	511	381	441	723	816	877	2294	167	182	4.04822e-10	1.09823e-08	0.622	0.65	0.692	0.66
874	ENSSSCG00000006785	RAP1A	4	-	108680440	108680556	108685996	108686140	108676706	108677380	108687828	108687969	6548	144	147	131	126	136	141	171	78	54	80	58	58	70	75	287	316	248	200	221	224	182	263	227	176	163	211	153	165	182	182	4.66069e-10	1.24922e-08	0.649	0.731	0.621	0.685
875	ENSSSCG00000005582	STRBP	1	-	264095201	264095313	264096440	264096536	264094436	264094534	264097060	264097152	597	160	170	116	220	167	205	173	80	109	69	132	120	103	97	67	56	38	40	52	31	48	51	54	44	51	36	34	51	182	182	1.45462e-05	0.000131646	0.667	0.609	0.627	0.625
876	ENSSSCG00000010079	PPM1F	14	+	50045665	50045908	50050527	50050667	50040658	50040728	50054093	50054302	3536	110	144	100	109	126	115	140	99	101	79	88	105	96	126	74	72	67	56	54	32	39	153	176	67	61	58	42	48	182	182	2.24248e-05	0.000193397	0.526	0.588	0.559	0.553
877	ENSSSCG00000009551	ARHGEF7	11	+	77489151	77489240	77503484	77503607	77484688	77484890	77506161	77506300	8177	89	85	93	111	101	78	79	57	43	48	75	50	49	50	51	64	51	46	42	45	49	52	47	43	55	41	65	39	179	182	3.26256e-05	0.000269119	0.614	0.668	0.663	0.601
878	ENSSSCG00000032220	CNOT10	13	+	18664300	18664395	18670724	18670875	18649855	18650008	18672577	18672720	8490	71	101	121	117	109	104	84	33	54	43	47	52	56	45	32	29	34	38	33	23	33	25	18	24	33	31	23	25	182	182	6.00092e-05	0.000457207	0.683	0.652	0.738	0.713
879	ENSSSCG00000005072	PSMA3	1	+	187362361	187362427	187365551	187365598	187361011	187361084	187368267	187368335	5788	116	147	86	160	144	116	152	60	99	98	106	134	83	109	100	127	248	167	185	184	172	228	211	272	178	237	154	174	156	137	6.70071e-05	0.000500492	0.629	0.566	0.435	0.57
880	ENSSSCG00000022398	NUCKS1	9	-	66405628	66405778	66413466	66413572	66401772	66403787	66417052	66417102	11343	667	950	665	1536	1132	1060	967	589	674	503	1220	788	738	718	363	373	427	401	383	383	416	948	972	367	422	395	349	387	182	182	0.000115165	0.000804501	0.531	0.585	0.569	0.557
881	ENSSSCG00000012336	GNL3L	X	+	47278861	47278989	47282724	47282944	47276669	47276806	47284183	47286041	6747	76	86	70	131	120	105	100	48	70	57	68	58	58	59	73	45	68	103	67	69	76	106	104	64	77	62	66	48	182	182	0.000578794	0.00318365	0.613	0.551	0.551	0.658
882	ENSSSCG00000011120	USP6NL	10	+	60258612	60258699	60334395	60334463	60240911	60241224	60336600	60336683	10949	69	65	41	55	64	63	51	57	57	25	48	50	54	49	33	23	10	18	20	30	20	23	27	20	36	36	38	26	177	158	0.00303102	0.0129601	0.519	0.504	0.594	0.506
883	ENSSSCG00000038943	TOM1	AEMK02000361.1	+	1869981	1870066	1871611	1871690	1850228	1850345	1872841	1872991	535	138	170	161	111	183	150	144	127	92	117	112	99	106	93	38	51	103	234	155	169	108	128	120	94	240	123	134	91	175	169	0.00303586	0.0129759	0.512	0.641	0.571	0.489
884	ENSSSCG00000010571	ARMH3	14	-	112882640	112882757	112924541	112924620	112877307	112880111	112981466	112981542	5557	55	54	41	51	48	56	44	36	29	34	44	40	37	40	17	19	34	30	33	53	54	28	47	43	39	38	45	39	169	182	0.00387966	0.0160188	0.622	0.667	0.565	0.555
885	ENSSSCG00000034964	STX8	12	-	54492115	54492240	54536760	54536860	54477950	54478043	54543937	54544058	11092	56	66	75	67	69	86	63	142	141	126	172	184	214	148	0	12	52	48	54	49	36	176	180	172	155	121	165	174	182	182	3.12753e-07	4.39422e-06	0.283	0.319	0.373	0.28
886	ENSSSCG00000013072	FADS2	2	-	9634391	9634517	9634964	9635044	9632453	9634111	9635380	9635477	2121	381	313	257	650	409	496	303	184	140	132	331	229	237	198	938	551	493	318	346	248	167	463	327	522	352	381	293	144	170	182	1.71862e-06	1.99678e-05	0.689	0.705	0.676	0.678
887	ENSSSCG00000014121	ZFYVE16	2	+	89098166	89098329	89099670	89099776	89089735	89089816	89100882	89101050	7002	169	139	136	124	146	121	155	87	92	78	88	67	73	116	72	51	70	79	81	60	88	68	93	58	64	85	59	79	182	182	1.72157e-05	0.000153322	0.66	0.602	0.636	0.585
888	ENSSSCG00000004465	BCKDHB	1	-	85926480	85926591	85935877	85935975	85830549	85830636	85961742	85961851	1499	56	85	73	70	117	142	108	64	81	71	84	85	132	118	302	206	259	46	94	29	43	885	700	323	65	111	41	58	182	182	2.26729e-05	0.000195085	0.467	0.512	0.507	0.455
889	ENSSSCG00000001970	HEATR5A	7	+	68215405	68215565	68218967	68219157	68212450	68212641	68220756	68220926	174	138	165	118	274	146	168	180	91	65	45	99	67	62	70	68	53	51	48	51	29	25	45	70	27	21	33	22	27	182	182	0.000371046	0.00216676	0.603	0.717	0.724	0.735
890	ENSSSCG00000008903	KIAA1211	8	+	55537545	55537717	55554250	55554386	55477081	55477165	55562836	55563001	6020	3	6	3	6	7	3	1	16	19	4	10	18	9	16	2	0	1	1	0	4	0	14	6	5	7	11	4	5	182	182	0.00117512	0.00576321	0.158	0.24	0.429	0.375
891	ENSSSCG00000038229	EML2	6	-	51995875	51996030	52000126	52000261	51995590	51995716	52001131	52001227	4407	67	51	46	71	58	61	62	41	41	46	44	32	29	25	83	71	67	28	60	48	52	82	142	61	35	49	59	28	182	182	0.0019001	0.00871665	0.62	0.554	0.5	0.617
892	ENSSSCG00000004684	SPG11	1	+	126940327	126940473	126941906	126942068	126937870	126937977	126944527	126944594	5537	66	65	74	92	63	64	70	29	46	31	58	42	39	35	49	74	33	24	34	24	40	28	40	36	32	42	32	34	182	182	0.00321157	0.0136072	0.695	0.586	0.705	0.613
893	ENSSSCG00000025602	DOCK4	18	+	33630565	33630650	33638560	33638712	33625863	33626012	33663764	33663846	1767	117	96	116	57	81	45	73	90	69	101	53	87	55	59	9	11	9	10	14	11	13	40	22	15	12	29	13	6	175	182	0.00897361	0.0323021	0.575	0.591	0.544	0.528
894	ENSSSCG00000036339	FAM126B	15	-	104685516	104685633	104688662	104688758	104681720	104681808	104702214	104702330	6329	30	49	43	31	38	47	47	33	15	21	24	16	27	35	22	32	30	13	16	14	25	31	52	20	16	14	14	14	182	182	0.010534	0.0367843	0.476	0.766	0.672	0.564
895	ENSSSCG00000033760	LTBP4	6	+	48845892	48846018	48846106	48846226	48845194	48845437	48847217	48847346	5742	487	337	630	427	445	266	472	357	244	449	277	285	195	381	474	360	211	314	206	338	300	519	455	265	340	260	412	318	182	182	1.73972e-13	8.2744e-12	0.577	0.58	0.584	0.607
896	ENSSSCG00000011642	RYK	13	-	75333018	75333144	75336798	75336899	75331670	75331757	75342683	75342828	7904	795	651	458	1790	822	1048	865	477	471	299	1193	566	691	674	197	223	268	327	247	167	146	179	187	299	442	290	207	196	182	182	2.5579e-11	8.63735e-10	0.625	0.58	0.605	0.6
897	ENSSSCG00000028646	MMADHC	15	+	2510636	2510767	2515130	2515217	2509738	2509844	2516721	2520184	1579	194	176	197	242	242	181	236	105	125	92	93	122	118	133	303	278	223	190	199	116	171	181	195	211	178	204	137	177	182	177	7.05498e-07	9.09499e-06	0.642	0.578	0.676	0.717
898	ENSSSCG00000007291	EDEM2	17	-	38499024	38499166	38501568	38501780	38497481	38497606	38504204	38504330	8152	113	76	88	134	98	114	103	85	79	58	92	91	101	68	145	193	104	40	70	78	79	224	203	129	67	87	97	98	182	182	1.19672e-06	1.45546e-05	0.571	0.49	0.603	0.593
899	ENSSSCG00000026044	FDFT1	14	+	14992597	14992789	14998677	14998854	14989269	14989398	15001674	15001827	3777	162	162	143	160	174	158	120	66	107	81	62	74	94	46	1162	703	452	205	152	56	103	738	426	393	170	158	55	87	182	182	2.04287e-06	2.3228e-05	0.711	0.602	0.638	0.721
900	ENSSSCG00000039054	CRTAP	13	+	19004648	19004798	19011269	19011441	18994592	18995720	19026906	19027035	7938	189	147	164	198	271	171	240	158	143	113	154	207	171	215	205	180	233	244	245	227	257	558	492	267	233	229	284	307	182	182	9.53981e-05	0.000683065	0.545	0.507	0.592	0.563
901	ENSSSCG00000015314	ANKIB1	9	+	72276440	72276649	72278267	72278356	72268551	72268669	72286430	72286575	7238	123	145	116	136	147	127	129	96	85	73	79	88	86	90	69	52	24	32	37	47	26	59	51	34	37	42	26	48	182	179	0.000890917	0.00459307	0.558	0.627	0.61	0.629
902	ENSSSCG00000021292	OSBPL9	6	-	160469965	160470042	160505455	160505534	160436048	160436144	160538824	160538875	1365	61	111	70	81	118	101	80	48	60	56	34	70	48	70	38	48	32	37	44	44	65	43	33	52	35	27	58	85	169	167	0.000955006	0.00485849	0.557	0.646	0.553	0.702
903	ENSSSCG00000001009	RIPK1	7	+	1860756	1860894	1867253	1867330	1858616	1858773	1873827	1873918	5072	84	90	64	64	61	69	78	53	32	25	51	53	45	37	92	86	35	36	45	40	42	72	74	34	48	38	51	31	182	167	0.00112916	0.00558681	0.593	0.721	0.701	0.535
904	ENSSSCG00000039894	CD99	Y	+	5961598	5961631	5962598	5962643	5946964	5947068	5964355	5964400	7872	216	158	176	227	228	176	162	283	183	218	286	234	220	186	40	29	263	284	306	424	351	317	326	386	348	336	646	468	123	135	0.00189209	0.00868852	0.456	0.487	0.47	0.466
905	ENSSSCG00000006136	RMDN1	4	+	50364079	50364239	50370879	50370969	50362200	50362297	50375714	50375770	2668	42	30	36	39	43	57	57	7	16	13	14	21	15	33	66	50	52	27	25	38	46	33	41	30	19	20	27	26	182	180	0.00202	0.0091667	0.856	0.65	0.733	0.734
906	ENSSSCG00000000907	PLXNC1	5	-	88966982	88967122	88979575	88979677	88963432	88963612	88979817	88979920	11147	144	153	65	130	168	186	106	128	145	53	108	118	124	74	10	25	26	54	68	47	86	47	36	21	56	75	52	97	182	182	0.00360464	0.0149996	0.529	0.513	0.551	0.546
907	ENSSSCG00000008681	NELFA	8	-	1022368	1022458	1023353	1023515	1021278	1021409	1024782	1024954	8430	170	124	127	167	114	140	133	75	83	52	71	80	74	48	125	101	44	56	61	68	64	43	36	63	59	69	79	63	182	180	0.00686486	0.0257998	0.692	0.596	0.707	0.699
908	ENSSSCG00000007056	PLCB1	17	+	17623990	17624123	17627442	17627496	17609637	17609747	17630691	17630911	977	17	18	39	20	38	13	30	6	6	7	3	8	9	3	56	55	26	26	15	17	6	21	28	11	15	11	3	4	182	144	0.0127158	0.043094	0.692	0.704	0.815	0.841
909	ENSSSCG00000004997	PRPF39	1	+	175309738	175309846	175311363	175311528	175309130	175309296	175311842	175311969	10194	119	161	122	151	188	121	189	15	25	29	22	35	16	26	47	63	69	72	100	68	69	21	24	23	27	24	23	25	182	182	1.43745e-08	2.77007e-07	0.888	0.866	0.808	0.873
910	ENSSSCG00000006388	NA	4	+	90259589	90259709	90260342	90260459	90255711	90255842	90261289	90263254	4218	172	136	149	134	132	151	127	106	72	81	95	102	77	95	157	140	117	117	113	108	121	137	133	127	122	123	116	138	182	182	4.82285e-08	8.21572e-07	0.619	0.654	0.648	0.585
911	ENSSSCG00000000907	PLXNC1	5	-	88963432	88963612	88966982	88967122	88960900	88960985	88979575	88979677	11145	166	186	69	163	182	176	79	96	147	53	143	146	145	51	32	34	26	51	86	60	111	35	53	32	64	88	72	144	182	182	2.14876e-06	2.4333e-05	0.634	0.559	0.566	0.533
912	ENSSSCG00000037355	RNF115	4	+	99567332	99567426	99569533	99569649	99566329	99566402	99570602	99577921	2101	97	104	86	109	117	103	107	92	84	60	103	83	92	96	65	79	69	67	49	63	63	105	154	66	79	84	90	70	182	182	7.66131e-06	7.49173e-05	0.513	0.553	0.589	0.514
913	ENSSSCG00000009978	AP1B1	14	-	46473584	46473714	46475642	46475788	46473222	46473307	46480025	46480169	2041	85	61	43	84	70	62	48	71	58	51	83	64	65	49	90	76	44	31	28	44	49	101	102	57	72	58	82	91	182	182	6.77734e-05	0.000504666	0.545	0.513	0.457	0.503
914	ENSSSCG00000028707	NF2	14	+	46677691	46677817	46679989	46680112	46653861	46654481	46682579	46682663	1831	102	88	86	123	112	90	101	68	27	47	64	55	51	74	38	70	51	68	64	109	169	56	67	43	50	45	98	138	182	182	0.000171591	0.00112617	0.6	0.765	0.647	0.658
915	ENSSSCG00000000955	TBC1D22A	5	-	2701219	2701290	2758818	2758992	2692003	2692132	2761804	2761891	2843	86	75	62	77	83	94	88	35	56	37	42	36	52	60	51	68	42	34	26	39	41	46	55	24	27	33	45	47	182	161	0.000559029	0.00309014	0.685	0.542	0.597	0.619
916	ENSSSCG00000005959	NA	4	+	10632864	10632944	10635562	10635633	10631557	10631674	10642648	10642712	6774	166	152	118	215	170	161	178	103	101	63	127	113	104	94	90	81	76	97	74	70	74	42	47	107	130	87	98	85	170	161	0.000621131	0.00337173	0.604	0.588	0.639	0.616
917	ENSSSCG00000004081	NA	1	+	13902924	13903065	13906786	13906947	13901731	13901902	13909644	13909819	2935	507	281	329	262	245	238	516	335	184	244	126	132	152	357	20	34	20	13	28	54	55	16	26	14	22	45	55	58	182	182	0.000703654	0.00375226	0.602	0.604	0.574	0.675
918	ENSSSCG00000037977	ALMS1	3	-	69390769	69390965	69400897	69401023	69386624	69386742	69416702	69417147	5687	32	24	34	47	34	30	29	48	86	92	79	92	101	78	2	6	0	2	3	1	1	5	15	12	9	11	8	10	182	182	0.0017576	0.00814796	0.4	0.218	0.27	0.373
919	ENSSSCG00000005072	PSMA3	1	+	187365551	187365598	187368267	187368335	187362361	187362427	187369983	187370048	5789	178	252	138	222	199	162	226	134	191	123	198	233	142	167	169	181	190	156	194	133	163	250	266	312	209	266	164	217	137	158	4.91804e-10	1.30567e-08	0.605	0.603	0.564	0.564
920	ENSSSCG00000032083	MRPL37	6	-	158113661	158113819	158125388	158125574	158093973	158094177	158138248	158138364	7980	245	265	254	340	303	343	201	144	165	167	217	209	200	162	351	328	157	129	116	78	134	378	316	125	167	130	88	157	182	182	6.76184e-10	1.74543e-08	0.63	0.616	0.603	0.61
921	ENSSSCG00000020702	SENP6	1	-	90199076	90199247	90203528	90203767	90196708	90196742	90209840	90210228	5757	238	246	210	254	239	170	214	72	86	82	76	91	73	132	119	158	112	80	112	105	98	62	83	80	71	81	75	67	182	182	3.10963e-07	4.37737e-06	0.768	0.741	0.719	0.77
922	ENSSSCG00000000712	VWF	5	+	64636088	64636238	64641042	64641153	64632938	64633144	64643270	64643451	1473	186	134	136	179	136	141	175	103	56	72	64	56	57	128	309	293	160	99	133	87	115	314	378	102	70	97	75	64	182	182	1.1791e-05	0.000109458	0.644	0.705	0.654	0.737
923	ENSSSCG00000016549	MKLN1	18	-	17565296	17565509	17575077	17575190	17558427	17558649	17584477	17584543	11141	247	275	305	233	303	244	288	130	111	160	169	161	166	141	62	88	88	91	80	213	196	98	67	80	90	74	129	165	182	182	1.80829e-05	0.000159773	0.655	0.712	0.656	0.58
924	ENSSSCG00000001433	NA	7	+	24192746	24192830	24192962	24193047	24190746	24190854	24199660	24199715	10435	93	60	66	116	67	130	81	67	65	37	93	71	89	64	124	127	157	65	75	84	85	245	193	146	85	91	107	99	174	175	2.15596e-05	0.000186655	0.583	0.481	0.642	0.556
925	ENSSSCG00000005455	SVEP1	1	-	251374853	251374947	251380079	251380175	251370188	251370210	251382282	251382378	5396	280	232	411	200	280	202	254	142	150	272	121	156	125	165	180	109	52	83	113	96	116	103	63	66	109	124	126	140	182	182	0.000115601	0.000805029	0.664	0.607	0.602	0.623
926	ENSSSCG00000013249	CKAP5	2	+	15744301	15744394	15746939	15747125	15743226	15743337	15748140	15748235	9040	178	205	132	320	247	221	222	119	101	108	146	133	114	140	55	56	43	31	54	38	43	42	44	48	50	37	38	43	182	182	0.000124818	0.00085732	0.599	0.67	0.55	0.687
927	ENSSSCG00000010620	XPNPEP1	14	-	120333984	120334066	120336176	120336272	120332248	120332459	120337971	120338115	1327	63	81	76	70	81	81	60	47	42	54	82	61	59	57	57	44	63	71	65	67	58	83	93	81	81	68	63	71	182	172	0.00026254	0.00162302	0.559	0.646	0.571	0.447
928	ENSSSCG00000036855	SLC25A36	13	+	81767590	81767755	81772002	81772080	81749988	81750273	81774322	81774423	1823	178	176	214	153	197	180	203	99	102	116	40	93	87	128	137	168	101	84	104	138	80	73	80	112	66	107	119	99	182	168	0.000392665	0.00226611	0.624	0.614	0.63	0.779
929	ENSSSCG00000009925	GIT2	14	+	41031248	41031398	41037079	41037169	41029178	41029321	41041317	41041400	1637	131	124	120	119	101	123	125	46	45	20	52	66	35	60	28	27	43	33	53	44	45	26	17	26	26	19	31	30	182	180	0.0012182	0.00595878	0.738	0.732	0.856	0.694
930	ENSSSCG00000014356	DNAJC18	2	-	141316997	141317143	141327419	141327606	141311870	141312056	141337305	141337438	6143	58	70	67	115	95	62	105	94	65	66	94	90	90	101	15	39	47	44	29	40	26	67	84	49	60	68	55	39	182	182	0.00158962	0.00747149	0.382	0.519	0.504	0.55
931	ENSSSCG00000008395	VRK2	3	-	83450119	83450286	83454523	83454582	83444630	83444789	83457257	83457378	4301	40	20	44	34	38	35	50	41	32	34	50	33	30	51	27	32	16	26	21	22	33	30	58	40	44	43	35	55	149	182	0.00172328	0.00800213	0.544	0.433	0.613	0.454
932	ENSSSCG00000005180	BNC2	1	+	206244489	206244725	206352675	206354645	206215958	206216061	206371057	206374319	5524	134	110	133	141	113	124	143	63	35	46	71	56	56	58	19	27	13	17	35	33	30	32	23	8	7	22	20	21	182	182	0.00268992	0.0117259	0.68	0.759	0.743	0.665
933	ENSSSCG00000015660	PFKFB2	9	+	67697674	67697779	67698687	67698817	67696524	67696671	67699570	67699633	3504	28	16	21	40	30	28	27	14	15	7	21	13	12	5	46	46	29	19	19	13	46	72	31	18	12	12	11	30	182	182	0.00703894	0.0263212	0.667	0.516	0.75	0.656
934	ENSSSCG00000013262	AMBRA1	2	+	15972118	15972185	15972992	15973139	15970504	15970677	15973409	15974446	6410	77	80	60	92	62	56	61	83	66	39	79	60	63	44	25	23	32	21	23	34	25	62	68	29	40	27	21	37	157	182	0.00813429	0.0297114	0.518	0.584	0.641	0.574
935	ENSSSCG00000011889	GSK3B	13	+	140258656	140258740	140282901	140283012	140216135	140216329	140286854	140286985	6814	151	149	158	142	179	172	133	74	96	69	69	72	92	90	91	100	80	64	60	116	72	65	71	68	58	46	110	90	174	182	1.65806e-06	1.93598e-05	0.681	0.619	0.705	0.683
936	ENSSSCG00000000522	NAP1L1	5	-	39341498	39341640	39354984	39355021	39340825	39340906	39363553	39363731	11101	426	376	375	408	672	368	599	869	809	906	850	1069	901	1019	10	8	395	391	415	474	395	797	871	751	854	903	952	926	127	182	1.20667e-05	0.000111832	0.413	0.4	0.372	0.408
937	ENSSSCG00000030478	NA	5	-	89653080	89653165	89659763	89659875	89644927	89645091	89661622	89661661	3931	36	40	22	40	41	22	41	40	96	51	109	112	84	69	6	13	25	33	25	22	15	89	81	66	86	100	79	87	182	175	0.000172763	0.0011332	0.464	0.286	0.293	0.261
938	ENSSSCG00000004731	VPS39	1	+	129165291	129165384	129167633	129167817	129164732	129164831	129172161	129172282	8621	92	75	74	105	82	65	105	109	92	58	82	87	78	89	29	49	30	27	39	33	43	69	119	38	56	53	37	60	182	182	0.00017713	0.00115574	0.458	0.449	0.561	0.561
939	ENSSSCG00000002296	RDH11	7	-	91438560	91438716	91439870	91439989	91436716	91436821	91452307	91452535	11174	236	175	123	511	322	334	211	185	205	114	367	294	259	197	342	549	781	207	366	468	571	1187	1802	795	273	342	488	604	182	182	0.000471633	0.00265564	0.561	0.461	0.519	0.582
940	ENSSSCG00000037305	TMEM33	8	+	33016127	33016222	33022920	33023054	33012840	33012909	33026050	33026134	4957	143	75	112	173	145	111	105	70	85	87	81	83	84	104	78	89	60	58	76	78	52	119	90	87	80	53	72	74	182	182	0.000508418	0.00283704	0.671	0.469	0.563	0.681
941	ENSSSCG00000023996	CASC4	1	-	127175567	127175738	127177595	127177694	127131104	127133701	127195768	127195849	8629	114	113	71	153	89	126	119	45	39	34	39	57	14	50	160	195	88	55	78	70	78	55	83	70	53	50	59	44	182	182	0.000970406	0.00492339	0.717	0.743	0.676	0.797
942	ENSSSCG00000034059	ST3GAL3	6	-	167463215	167463258	167480887	167480935	167392075	167392170	167558607	167558752	4337	7	13	9	10	10	11	17	0	2	0	2	0	3	2	20	18	11	11	15	10	9	6	3	2	3	1	5	4	138	133	0.0014407	0.00689573	1	0.862	1	0.828
943	ENSSSCG00000026281	SCAP	13	-	30263942	30264069	30264451	30264624	30262361	30262474	30265295	30265401	9523	146	133	103	190	95	180	124	67	64	55	123	79	108	58	583	636	369	69	123	113	131	533	566	326	73	91	101	152	182	182	3.06446e-07	4.33014e-06	0.685	0.675	0.652	0.607
944	ENSSSCG00000009545	COL4A2	11	+	77155986	77156085	77156641	77156758	77155713	77155875	77157916	77158108	1771	2146	1702	1474	3841	2257	2107	1558	1602	916	700	1560	1458	1111	1166	806	816	833	1076	771	962	1006	1391	1159	642	880	568	728	765	182	182	1.36679e-05	0.000124504	0.573	0.65	0.678	0.711
945	ENSSSCG00000030067	GINM1	1	-	16368498	16368632	16369648	16369805	16366074	16366238	16370924	16371076	8897	139	138	127	169	140	111	169	81	88	84	144	94	86	97	621	564	240	106	124	138	157	436	427	367	116	127	185	245	182	182	3.1005e-05	0.000257461	0.632	0.611	0.602	0.54
946	ENSSSCG00000013633	CARM1	2	+	69641639	69641729	69642187	69642325	69641371	69641457	69642417	69642507	288	118	119	96	106	128	128	79	84	78	81	97	82	85	64	65	69	71	78	66	80	93	146	103	72	91	67	80	88	180	182	3.70334e-05	0.000302354	0.587	0.607	0.545	0.525
947	ENSSSCG00000009532	KDELC1	11	-	71097602	71097710	71099292	71099382	71095338	71095356	71100238	71100448	11292	72	69	48	146	103	75	94	48	63	25	95	45	51	48	43	35	51	76	51	53	51	30	37	61	66	55	52	63	180	182	0.000133711	0.000910166	0.603	0.525	0.66	0.608
948	ENSSSCG00000016857	DAB2	16	-	24602380	24603034	24608999	24609062	24601235	24601395	24609475	24609529	5155	114	87	107	80	96	103	81	105	60	96	98	86	115	98	176	132	138	78	110	383	250	316	292	177	184	211	375	294	153	182	0.000161925	0.00107028	0.564	0.633	0.57	0.493
949	ENSSSCG00000025578	ALDH1A2	1	+	113973238	113973379	113977184	113977314	113972967	113973072	113987109	113987171	1904	94	114	33	127	94	95	98	33	52	31	30	46	51	39	187	190	142	172	403	379	262	171	246	91	86	306	323	168	182	182	0.000190493	0.00123001	0.74	0.687	0.516	0.809
950	ENSSSCG00000003477	NECAP2	6	+	75532265	75532347	75533539	75533648	75532077	75532182	75536527	75536705	3388	227	191	164	206	198	186	160	153	100	99	137	102	86	94	111	145	151	152	165	137	144	187	228	151	86	132	107	99	172	182	0.000217994	0.00138046	0.611	0.669	0.637	0.614
951	ENSSSCG00000002819	ARL2BP	6	+	19208371	19208433	19210548	19210655	19207007	19207357	19212359	19212445	5380	36	67	62	48	97	41	81	22	50	67	36	73	63	49	75	58	81	64	62	44	39	93	59	86	74	91	77	79	152	182	0.00152349	0.00721833	0.662	0.616	0.526	0.615
952	ENSSSCG00000029285	NA	3	-	38869724	38869920	38889480	38889676	38868319	38868411	38890848	38891367	3455	5	5	4	4	2	3	8	15	10	16	18	10	11	21	5	3	1	0	0	0	0	8	8	7	5	8	7	6	182	182	0.00498617	0.0197626	0.25	0.333	0.2	0.182
953	ENSSSCG00000032266	SLC37A3	18	+	9415067	9415213	9421395	9421492	9412932	9413016	9425941	9426026	635	43	31	31	38	42	32	44	19	21	31	36	36	32	24	75	30	31	23	20	48	22	72	61	27	27	31	52	28	182	182	0.00557604	0.0216702	0.694	0.596	0.5	0.514
954	ENSSSCG00000021170	FAR1	2	-	45551356	45551528	45551838	45552010	45543860	45543990	45553824	45553892	2791	142	166	212	101	146	114	153	18	11	3	12	8	6	19	104	112	70	80	89	61	61	58	46	23	15	14	6	4	182	182	1.50647e-09	3.7019e-08	0.888	0.938	0.986	0.894
955	ENSSSCG00000017012	SLIT3	16	+	55108470	55108614	55110176	55110340	55095162	55095234	55121958	55122109	9008	329	213	359	309	271	207	264	150	98	166	110	88	71	94	181	203	145	104	168	272	169	172	157	80	64	103	142	122	182	182	7.50537e-09	1.54205e-07	0.687	0.685	0.684	0.737
956	ENSSSCG00000004199	EPB41L2	1	+	32607380	32607461	32612876	32612982	32604998	32605097	32629399	32630638	7719	132	114	143	140	121	106	138	64	38	59	51	38	50	50	306	240	347	376	348	486	453	321	235	195	227	210	253	239	171	182	1.26558e-06	1.52923e-05	0.687	0.762	0.721	0.745
957	ENSSSCG00000012823	DKC1	X	+	125222374	125222439	125222801	125222928	125221577	125221762	125223112	125223243	965	73	79	93	130	154	121	74	71	111	99	154	94	132	79	50	41	58	75	34	71	45	104	66	84	151	70	105	56	155	182	4.21208e-05	0.000338938	0.547	0.455	0.524	0.498
958	ENSSSCG00000021814	ZMYM2	11	+	675688	676545	682796	683082	662513	662582	685276	685442	1945	85	72	94	84	105	90	67	81	68	75	78	88	89	85	54	68	22	31	26	28	39	55	98	34	50	43	52	72	182	182	7.01465e-05	0.000520257	0.512	0.514	0.556	0.519
959	ENSSSCG00000028033	SECISBP2	14	+	944148	944315	945258	945397	935392	935525	947294	947415	1303	79	63	66	60	67	74	43	55	48	41	50	46	46	49	60	70	29	29	30	41	30	62	54	54	50	24	43	56	182	182	0.00238782	0.0105614	0.59	0.568	0.617	0.545
960	ENSSSCG00000014900	RAB30	9	-	17134342	17134526	17140970	17141054	17128804	17129941	17146245	17146346	2380	79	71	79	41	46	59	79	81	47	89	62	67	68	73	21	16	21	18	11	7	19	47	36	33	13	24	18	35	174	182	0.00620825	0.0237405	0.505	0.612	0.481	0.409
961	ENSSSCG00000011546	MTMR14	13	+	65983535	65983715	65990357	65990513	65982208	65982347	65993635	65995754	10723	78	99	82	106	102	67	80	43	45	40	33	53	28	42	79	52	34	60	58	39	61	18	26	51	49	61	36	58	182	182	0.00832987	0.0303267	0.645	0.688	0.672	0.763
962	ENSSSCG00000029633	USP24	6	+	157280252	157280411	157281815	157281930	157279277	157279393	157282118	157282222	226	146	180	117	139	138	131	150	83	112	92	91	87	92	103	17	34	13	15	16	18	38	13	18	25	22	30	21	25	182	182	0.0147058	0.0487447	0.638	0.616	0.56	0.604
963	ENSSSCG00000008571	HADHA	3	+	112777787	112777910	112778810	112778929	112767234	112767337	112780649	112780706	14	378	423	304	611	441	491	447	234	235	179	316	302	296	288	666	520	433	337	444	203	222	486	472	427	315	418	229	277	182	182	1.02494e-10	3.03061e-09	0.618	0.643	0.629	0.659
964	ENSSSCG00000011066	YME1L1	10	-	48814822	48814949	48815858	48816010	48814361	48814435	48816879	48817035	6636	323	368	310	530	438	371	426	243	278	263	270	298	293	259	295	265	174	216	181	183	213	344	328	184	222	199	218	235	182	182	1.41771e-10	4.12651e-09	0.571	0.57	0.541	0.662
965	ENSSSCG00000028983	TBC1D1	8	+	29493630	29493722	29501556	29501667	29489417	29489550	29506284	29506413	7928	209	155	186	347	200	242	174	216	146	173	308	198	215	165	102	100	118	146	197	107	124	233	188	176	216	206	167	157	182	182	4.8577e-07	6.55731e-06	0.492	0.515	0.518	0.53
966	ENSSSCG00000015563	RGL1	9	+	125118600	125118687	125120277	125120310	125116740	125116830	125122762	125122884	10982	132	118	124	131	161	121	134	35	22	25	18	19	17	26	46	105	122	37	81	138	119	15	33	39	14	27	46	34	177	123	4.20521e-06	4.37631e-05	0.724	0.788	0.775	0.835
967	ENSSSCG00000011963	TOMM70	13	+	158611572	158611707	158613469	158613577	158609068	158609276	158616287	158616404	6966	159	187	161	189	200	184	176	119	130	142	144	157	151	156	111	155	95	93	67	70	116	97	144	128	125	113	118	158	182	182	6.35106e-06	6.32109e-05	0.572	0.59	0.531	0.568
968	ENSSSCG00000038913	HERC4	14	-	71179828	71179948	71199908	71200098	71166259	71166358	71200598	71200710	3983	116	122	87	131	112	101	133	41	72	59	58	53	35	64	67	48	47	39	56	31	40	50	54	36	28	33	21	38	182	182	0.000140506	0.000948387	0.739	0.629	0.596	0.693
969	ENSSSCG00000010928	KDM5B	10	-	24788310	24788445	24795545	24795716	24784491	24784588	24796423	24796546	4863	267	226	215	211	250	266	224	153	140	162	116	161	143	116	50	51	70	66	83	112	90	75	75	42	69	63	108	69	182	182	0.000144705	0.000971974	0.636	0.617	0.57	0.645
970	ENSSSCG00000007080	NA	17	-	25141334	25141448	25144299	25144369	25134959	25135076	25186564	25186837	8423	261	234	214	313	358	330	195	333	333	222	410	446	447	269	18	21	25	53	40	19	25	79	55	69	63	73	39	38	160	182	0.000432746	0.0024665	0.471	0.444	0.523	0.465
971	ENSSSCG00000016810	PDZD2	16	+	18340959	18341230	18344170	18344305	18339910	18340012	18352672	18352854	4316	64	79	74	63	74	115	60	37	37	57	28	42	88	53	47	47	54	29	30	28	30	52	47	43	33	39	21	33	182	182	0.000937011	0.00478874	0.634	0.681	0.565	0.692
972	ENSSSCG00000006508	ASH1L	4	+	94391004	94391746	94405983	94406163	94369483	94369585	94418168	94418263	6105	125	152	181	145	130	103	136	77	66	88	78	81	72	57	49	41	17	28	24	47	40	19	27	27	31	23	39	43	182	182	0.00496692	0.0197142	0.619	0.697	0.673	0.65
973	ENSSSCG00000011112	CDC123	10	-	59745681	59745788	59747874	59747970	59732406	59732455	59751960	59751993	94	77	73	57	75	55	55	73	75	53	47	57	68	54	70	180	176	98	70	79	60	63	131	119	162	120	166	122	172	182	182	0.00514809	0.0202678	0.507	0.579	0.548	0.568
974	ENSSSCG00000007878	PARN	3	+	28692576	28692651	28754388	28754578	28685489	28685576	28789954	28790148	2176	50	75	77	37	78	73	73	53	62	61	83	66	72	98	20	21	30	35	42	33	49	80	79	45	45	55	50	53	165	182	0.00843471	0.0306485	0.51	0.572	0.582	0.33
975	ENSSSCG00000026414	ATOX1	16	+	71306883	71306959	71309765	71309935	71299320	71299435	71314466	71314597	5143	125	212	152	151	197	234	207	126	158	130	163	181	186	131	49	29	527	381	336	330	366	822	800	388	257	228	231	300	166	182	0.0103663	0.0363324	0.521	0.595	0.562	0.504
976	ENSSSCG00000011394	RBM6	13	+	32466923	32467033	32506404	32506478	32445014	32445141	32541405	32541480	9995	67	83	71	49	114	68	69	52	39	53	53	38	31	48	21	37	27	36	22	17	22	16	22	22	41	24	43	20	182	164	0.0111468	0.03856	0.537	0.657	0.547	0.454
977	ENSSSCG00000000770	MICAL3	5	-	69914071	69914209	69914891	69915005	69913767	69913850	69921429	69921659	1342	23	10	11	17	28	16	12	77	54	74	57	44	47	44	6	6	3	7	5	3	6	66	56	18	40	55	19	60	182	182	3.42318e-06	3.65783e-05	0.23	0.156	0.129	0.23
978	ENSSSCG00000001499	DST	7	+	29224299	29224384	29225581	29225823	29223022	29223349	29227435	29227642	4527	402	291	272	411	309	320	328	288	171	192	364	206	203	223	77	84	89	95	127	174	160	120	138	101	80	127	158	152	175	182	4.92481e-06	5.04072e-05	0.592	0.639	0.596	0.54
979	ENSSSCG00000010289	MICU1	14	-	75233245	75233354	75247421	75247559	75210788	75210878	75288976	75289174	11203	117	77	94	129	119	80	99	47	44	47	57	55	61	59	88	81	102	109	96	95	119	96	114	82	73	70	67	93	182	182	5.87012e-05	0.000449078	0.713	0.636	0.667	0.694
980	ENSSSCG00000032642	DDX41	2	+	80437579	80437676	80437815	80437965	80437403	80437475	80438049	80438121	7258	86	92	84	127	105	79	74	67	65	91	102	89	78	65	83	100	89	88	89	77	97	210	205	91	117	98	105	94	182	182	0.000123559	0.000849334	0.562	0.586	0.48	0.555
981	ENSSSCG00000015888	RBMS1	15	-	67196291	67196376	67197660	67197741	67194071	67195238	67198676	67198787	8556	100	98	64	82	70	90	108	54	37	46	77	51	47	72	72	68	62	65	78	64	33	65	71	67	52	69	61	51	171	175	0.000444267	0.00252315	0.655	0.731	0.587	0.521
982	ENSSSCG00000027459	RNF13	13	+	90101536	90101624	90137744	90137838	90092394	90092520	90172727	90172808	6622	108	120	137	111	135	111	119	93	85	76	50	77	76	120	81	99	129	70	109	124	135	205	147	120	68	81	99	123	178	182	0.00167395	0.00779898	0.543	0.591	0.648	0.694
983	ENSSSCG00000008902	PPAT	8	-	55664019	55664226	55668209	55668276	55662163	55662276	55700247	55700375	1727	52	38	29	31	29	46	41	50	48	42	31	39	65	38	25	21	35	19	25	22	6	52	67	47	55	68	38	5	157	182	0.00183174	0.00843913	0.547	0.479	0.445	0.537
984	ENSSSCG00000002844	NA	6	-	37027233	37027324	37029681	37029739	37024200	37024403	37031996	37032078	1250	30	18	27	33	26	19	15	25	19	15	25	23	13	11	31	42	47	26	30	26	31	58	69	41	30	36	33	31	148	181	0.00368975	0.0153025	0.595	0.537	0.688	0.617
985	ENSSSCG00000023264	NA	15	-	111355334	111355626	111358105	111358243	111351983	111352089	111361057	111361125	9234	128	114	77	237	154	176	123	114	99	75	162	143	135	85	572	770	421	99	275	60	125	863	1003	488	148	326	76	163	182	182	1.87345e-09	4.50314e-08	0.529	0.535	0.507	0.594
986	ENSSSCG00000028035	ZC3H11A	9	+	64550728	64551059	64551833	64552000	64549087	64549167	64552392	64552460	4281	475	439	439	594	488	377	467	300	303	264	337	271	234	325	172	176	157	157	204	182	139	200	214	159	147	152	150	163	182	182	6.55478e-09	1.36176e-07	0.613	0.592	0.624	0.638
987	ENSSSCG00000017308	CDC27	12	+	16844724	16844840	16852932	16853032	16840873	16840988	16854483	16854691	6382	73	86	55	110	81	83	81	38	79	56	85	63	54	60	39	50	36	36	47	28	30	74	66	43	40	52	24	37	182	182	0.000266466	0.00164183	0.658	0.521	0.495	0.564
988	ENSSSCG00000002330	PCNX1	7	+	94545437	94545528	94547816	94547874	94514205	94515912	94549674	94549877	1103	211	199	211	218	169	250	188	26	40	60	35	39	42	31	25	34	33	29	48	38	35	9	16	12	11	9	12	16	181	148	0.000469345	0.00264542	0.869	0.803	0.742	0.836
989	ENSSSCG00000036556	IL10RB	13	+	196836242	196836405	196843266	196843397	196833698	196833862	196850733	196851387	10079	53	30	33	34	39	46	63	30	15	20	28	29	28	29	42	61	40	65	40	71	22	58	57	31	69	28	72	24	182	182	0.000674197	0.00362807	0.639	0.667	0.623	0.548
990	ENSSSCG00000025417	BBS2	6	-	18543750	18543899	18549365	18549478	18542386	18542870	18550426	18550564	4637	75	105	60	92	91	77	65	63	75	80	120	72	86	64	28	28	33	26	22	18	36	37	87	48	42	42	23	41	182	182	0.000862431	0.00445238	0.543	0.583	0.429	0.434
991	ENSSSCG00000004639	USP8	1	-	121334813	121335034	121335499	121335644	121330341	121330926	121338444	121338607	5442	98	68	98	104	87	68	93	51	55	51	55	49	45	52	97	102	26	36	41	45	33	69	78	46	28	38	42	35	182	182	0.000948431	0.00483164	0.658	0.553	0.658	0.654
992	ENSSSCG00000009773	RILPL1	14	+	29444012	29444131	29445335	29445557	29434305	29434456	29457475	29457648	10686	110	99	93	167	134	122	104	62	59	39	75	60	74	53	71	78	112	87	78	79	81	148	106	75	50	43	46	63	182	182	0.00238552	0.0105596	0.64	0.627	0.705	0.69
993	ENSSSCG00000000723	C12orf4	5	+	65911768	65911868	65911964	65912086	65907654	65907836	65916085	65916192	8662	35	47	47	82	51	58	69	45	44	41	42	51	36	44	28	19	26	16	35	26	50	41	26	41	25	48	27	41	182	182	0.00426757	0.0173387	0.438	0.516	0.534	0.661
994	ENSSSCG00000000167	RIC8B	5	-	13506831	13506976	13516638	13516783	13468943	13472409	13522122	13522218	6924	58	60	61	45	66	64	55	10	10	10	27	23	18	13	25	33	23	29	33	19	27	14	17	17	12	8	13	10	182	182	0.00573308	0.0221649	0.853	0.857	0.859	0.625
995	ENSSSCG00000015345	GLCCI1	9	+	78270712	78270799	78300727	78300841	78246575	78246727	78307938	78308091	7961	162	79	111	55	132	63	147	142	106	110	42	94	83	164	22	21	14	60	48	27	39	69	56	25	50	61	27	72	177	182	0.00620181	0.0237308	0.54	0.434	0.509	0.574
996	ENSSSCG00000008799	LIMCH1	8	+	32573296	32573367	32601979	32602049	32433394	32433537	32683292	32683399	1199	9	13	19	1	12	7	10	3	0	4	3	1	2	7	12	17	17	10	13	4	6	7	16	18	5	7	4	1	161	160	0.014234	0.0473633	0.749	1	0.825	0.249
997	ENSSSCG00000003603	COL16A1	6	-	88218406	88218517	88220890	88220953	88217958	88217994	88221318	88221354	2687	312	207	309	479	365	367	518	298	237	358	506	380	406	412	97	113	104	161	138	219	169	159	208	184	267	191	337	283	153	182	1.47014e-10	4.24594e-09	0.555	0.51	0.507	0.53
998	ENSSSCG00000037216	PPP4R2	13	+	54326259	54326341	54359233	54359404	54325038	54325256	54368847	54368941	10163	84	103	95	106	146	86	118	142	148	135	180	150	152	154	59	33	39	51	53	61	44	156	140	99	113	104	116	93	172	182	4.34275e-06	4.51051e-05	0.385	0.424	0.427	0.384
999	ENSSSCG00000032942	NA	16	-	253974	254017	309062	309159	250210	252099	321803	322054	2210	183	113	111	224	211	172	156	79	65	77	77	67	92	81	160	139	193	137	211	222	156	150	112	143	92	142	151	131	182	133	6.54402e-06	6.50734e-05	0.629	0.56	0.513	0.68
1000	ENSSSCG00000002127	CHD8	7	+	77775884	77775998	77776185	77776365	77774545	77774848	77776761	77776878	676	107	129	103	146	131	112	125	103	101	72	115	131	82	147	91	55	54	69	56	46	62	102	108	73	74	75	74	85	182	182	4.0636e-05	0.000328646	0.51	0.561	0.589	0.559
1001	ENSSSCG00000010822	BPNT1	10	-	9661499	9661605	9664563	9664761	9659485	9660469	9670102	9670194	10803	60	59	48	68	76	59	54	35	54	41	67	75	45	59	123	140	108	63	49	55	47	145	167	122	70	104	79	87	182	182	0.000549636	0.00304123	0.632	0.522	0.539	0.504
1002	ENSSSCG00000023738	COG3	11	-	21856561	21856686	21857827	21857923	21855167	21855306	21860006	21860092	9481	91	80	107	93	69	80	100	55	60	44	77	63	69	45	64	63	54	63	73	98	64	53	99	69	74	70	84	61	182	182	0.000583591	0.0032053	0.623	0.571	0.709	0.547
1003	ENSSSCG00000032836	NA	2	-	57287752	57287775	57288353	57288584	57287426	57287554	57290068	57290164	9639	49	44	37	46	44	35	31	2	3	2	5	8	0	4	56	50	38	40	36	35	44	4	10	7	9	10	6	8	182	113	0.00114637	0.005642	0.938	0.901	0.92	0.851
1004	ENSSSCG00000015524	FAM20B	9	+	120830427	120830514	120834642	120834752	120823041	120823579	120845340	120845512	3233	61	76	73	102	95	108	84	31	64	44	58	71	45	59	66	58	41	39	32	51	27	73	62	42	26	37	32	42	177	182	0.00145311	0.0069319	0.669	0.55	0.63	0.644
1005	ENSSSCG00000015631	GRB10	9	-	136644255	136644460	136668812	136668903	136640613	136640755	136691840	136691938	861	57	51	62	71	70	60	69	32	30	26	30	59	23	54	70	92	64	59	70	80	60	82	144	54	47	38	74	43	181	182	0.0020479	0.00926319	0.642	0.631	0.706	0.704
1006	ENSSSCG00000010563	BTRC	14	+	112514634	112514724	112554076	112554308	112495834	112495912	112558422	112558609	7819	42	46	41	67	45	45	71	38	40	38	62	44	54	43	20	40	17	15	24	15	33	36	62	28	23	31	27	26	180	182	0.00332278	0.0140199	0.528	0.538	0.522	0.522
1007	ENSSSCG00000011253	OXSR1	13	+	23093673	23093796	23103530	23103566	23085691	23085757	23106621	23106774	617	70	100	69	108	94	102	81	24	34	20	43	36	32	27	27	37	24	23	21	20	40	16	12	18	11	12	9	36	182	126	0.00367667	0.0152653	0.669	0.671	0.705	0.635
1008	ENSSSCG00000015808	ADAM9	15	-	47537217	47537305	47539623	47539765	47526622	47526690	47541996	47542102	21	187	125	111	156	130	118	158	112	63	74	83	72	97	129	449	442	97	59	56	123	147	190	227	120	84	91	150	201	182	178	0.00847473	0.0307739	0.62	0.66	0.595	0.648
1009	ENSSSCG00000028148	DMD	X	-	27089750	27089816	27094418	27094457	27088582	27088648	27095156	27095293	263	17	9	11	19	14	8	13	34	27	35	17	27	18	54	5	3	10	4	4	4	11	47	55	14	9	21	27	26	129	156	0.0102091	0.0359052	0.377	0.287	0.275	0.575
1010	ENSSSCG00000008312	DYSF	3	-	71116675	71116753	71117526	71117620	71107282	71107464	71134224	71134398	7711	48	25	37	59	29	28	37	37	26	27	41	28	31	36	88	107	51	13	28	23	19	78	67	88	31	57	51	23	182	168	0.0134936	0.0452908	0.545	0.47	0.558	0.571
1011	ENSSSCG00000029578	NFATC3	6	+	28747969	28748110	28752051	28752107	28743199	28743372	28753899	28754026	154	84	91	75	137	107	85	84	45	39	32	63	51	52	36	35	49	34	19	21	23	22	20	14	29	21	21	21	22	182	146	0.0149331	0.0493953	0.6	0.652	0.653	0.636
1012	ENSSSCG00000005588	NR5A1	1	-	265296570	265296690	265306925	265307067	265293956	265294104	265307209	265308179	8597	224	351	233	258	326	389	294	120	145	116	131	169	176	120	241	167	197	180	169	134	140	156	114	183	186	124	98	99	182	182	3.41504e-09	7.69554e-08	0.651	0.708	0.668	0.663
1013	ENSSSCG00000013522	SAFB	2	-	73322921	73322986	73330759	73330844	73322628	73322835	73334021	73334950	4540	156	185	157	163	203	177	143	92	89	94	120	106	101	89	141	133	120	141	121	138	146	109	121	88	172	125	159	118	175	155	4.83737e-07	6.54567e-06	0.6	0.648	0.597	0.546
1014	ENSSSCG00000027139	FYTTD1	13	+	134389659	134389734	134396130	134396257	134387566	134387628	134398785	134403062	9949	123	133	138	154	160	133	150	133	146	129	162	182	141	177	68	63	51	96	90	81	52	105	113	109	130	136	120	126	165	182	3.72412e-06	3.93799e-05	0.505	0.501	0.541	0.512
1015	ENSSSCG00000011889	GSK3B	13	+	140216135	140216329	140258656	140258740	140136157	140137289	140282901	140283012	6813	239	204	195	257	186	191	184	128	126	88	82	101	128	110	85	118	68	70	63	118	83	62	89	65	61	55	99	74	182	174	5.74497e-06	5.76923e-05	0.641	0.608	0.679	0.75
1016	ENSSSCG00000028879	PLOD3	3	-	8915759	8915885	8916098	8916200	8915476	8915598	8916473	8916571	6282	126	87	97	156	122	120	106	101	73	74	185	101	129	92	117	104	67	70	73	114	105	236	176	87	121	100	113	124	182	182	2.05291e-05	0.00017912	0.555	0.544	0.567	0.457
1017	ENSSSCG00000001971	HECTD1	7	+	68376966	68377101	68378507	68378654	68373924	68374001	68379679	68379774	4479	195	215	230	211	217	195	231	60	86	89	68	80	82	117	57	64	53	39	49	53	45	47	71	26	35	19	26	25	182	182	0.000333659	0.00197841	0.765	0.714	0.721	0.756
1018	ENSSSCG00000003870	NRDC	6	+	160348147	160348243	160350031	160350154	160341231	160341305	160352520	160352578	11155	136	128	97	205	162	106	136	91	90	84	96	116	99	93	98	73	63	53	77	72	59	119	167	62	49	58	64	82	182	182	0.000366344	0.00214445	0.599	0.587	0.536	0.681
1019	ENSSSCG00000010563	BTRC	14	+	112495834	112495912	112514634	112514724	112398881	112399031	112554076	112554308	7820	15	11	12	8	10	9	10	51	25	59	48	55	40	58	0	3	3	1	5	4	7	9	41	35	24	31	29	50	168	180	0.00038291	0.00222161	0.24	0.32	0.179	0.152
1020	ENSSSCG00000038469	NA	9	+	91944389	91944532	91961178	91961419	91931589	91931765	91965116	91965318	2765	8	12	2	6	8	2	2	15	52	43	31	25	15	21	14	6	3	1	1	1	2	106	76	37	30	32	30	61	182	182	0.00064808	0.0035044	0.348	0.188	0.044	0.162
1021	ENSSSCG00000000278	NA	5	-	18753244	18753363	18757469	18757566	18747398	18747536	18816597	18816666	8877	84	82	99	79	98	97	79	74	54	66	50	59	47	40	34	39	25	41	50	52	51	53	49	23	32	45	37	54	182	182	0.000803512	0.0041947	0.532	0.603	0.6	0.612
1022	ENSSSCG00000021761	UBAP1	10	-	32576446	32576571	32588614	32588655	32569927	32570851	32625841	32626479	5812	40	38	32	67	46	62	46	54	49	41	50	59	72	52	35	31	21	27	29	26	36	90	84	37	40	30	50	73	131	182	0.000938258	0.00479121	0.507	0.519	0.52	0.651
1023	ENSSSCG00000027608	FAM172A	2	-	100789433	100789625	100850405	100850506	100714594	100714813	100855736	100855838	4394	132	108	114	97	134	123	141	68	71	88	65	70	62	69	25	31	24	27	27	35	33	29	57	19	26	27	21	21	182	182	0.00222239	0.00996777	0.66	0.603	0.564	0.599
1024	ENSSSCG00000013437	TCF3	2	+	76888981	76889040	76889152	76889231	76888430	76888563	76889921	76889995	3526	81	68	73	78	107	71	50	50	51	50	69	84	59	65	58	41	34	60	43	38	63	54	49	59	86	67	78	43	149	169	0.00274551	0.0119033	0.648	0.602	0.623	0.562
1025	ENSSSCG00000007004	INTS10	17	-	12084424	12084564	12085374	12085478	12081974	12082056	12086740	12086808	10729	81	98	52	87	110	95	74	80	77	86	83	124	97	63	26	30	22	29	39	13	27	59	43	29	46	35	42	48	182	182	0.0035017	0.0146203	0.503	0.56	0.377	0.512
1026	ENSSSCG00000009436	MTRF1	11	+	25617948	25618056	25621153	25621326	25617431	25617513	25624180	25624298	5132	42	20	24	29	30	27	25	20	11	12	14	19	20	22	18	28	19	15	15	12	20	28	43	19	8	12	7	24	182	182	0.00953154	0.0340038	0.677	0.645	0.667	0.674
1027	ENSSSCG00000012818	F8	X	-	125274482	125274631	125275296	125275441	125273343	125273520	125287966	125288122	3576	28	8	31	16	17	22	22	11	9	14	15	14	10	21	26	33	29	20	29	20	24	31	29	26	24	29	18	45	182	182	0.0134657	0.0452105	0.718	0.471	0.689	0.516
1028	ENSSSCG00000027324	VPS35L	3	-	26088612	26088693	26090004	26090058	26084212	26084275	26093377	26093494	11330	36	52	34	59	47	40	51	26	38	38	36	40	48	47	20	21	41	30	49	41	44	60	62	47	32	42	37	51	144	171	0.0150546	0.0497237	0.622	0.619	0.515	0.661
1029	ENSSSCG00000036135	COL1A1	12	-	26385972	26386080	26386487	26386595	26385729	26385783	26386859	26386958	8163	1560	950	1213	3196	2025	1606	1579	1221	606	980	2347	1230	1061	1046	2540	2216	2157	3138	2842	3951	4415	4248	3250	2128	3011	2829	3460	4284	182	182	7.13973e-09	1.47234e-07	0.561	0.611	0.553	0.577
1030	ENSSSCG00000026281	SCAP	13	-	30262361	30262474	30266749	30266907	30261469	30261564	30277735	30277865	9527	119	136	104	237	136	210	125	128	100	62	196	117	151	91	388	427	315	68	93	111	150	580	628	359	88	107	127	152	182	182	6.76162e-08	1.11139e-06	0.482	0.576	0.627	0.547
1031	ENSSSCG00000008068	IARS	3	-	41982157	41982241	41983579	41983666	41980347	41980492	41984769	41984964	2459	163	196	165	146	190	205	164	99	129	104	121	162	136	110	78	102	65	77	70	61	47	88	63	100	96	62	62	76	177	174	0.000268003	0.00164872	0.618	0.599	0.609	0.543
1032	ENSSSCG00000038954	PLIN3	2	+	73988436	73988636	73990913	73991039	73983059	73983357	73994476	73996321	10836	85	85	48	95	88	74	63	53	31	21	64	42	26	26	204	193	107	91	91	68	76	233	241	75	58	45	45	52	182	182	0.000473294	0.00266365	0.616	0.733	0.696	0.597
1033	ENSSSCG00000000873	ANO4	5	-	83160601	83160708	83215500	83215601	83152690	83152746	83252819	83252978	3329	135	202	247	79	147	88	117	49	89	144	43	74	42	58	13	23	11	37	33	56	57	14	17	6	27	35	39	43	182	182	0.000698601	0.00373065	0.734	0.694	0.632	0.648
1034	ENSSSCG00000013523	SAFB2	2	+	73345114	73345625	73346054	73346104	73344164	73344195	73346641	73346742	8627	72	56	51	112	94	92	53	19	29	24	26	19	23	26	41	49	39	70	42	59	42	26	27	22	40	27	28	17	182	140	0.00104594	0.00523299	0.745	0.598	0.62	0.768
1035	ENSSSCG00000022190	UBE2V2	4	-	79631494	79631620	79637017	79637166	79620917	79622235	79652431	79652486	4350	27	58	43	38	29	28	35	39	62	43	33	44	55	42	62	54	65	54	68	44	55	264	252	113	94	94	66	80	182	182	0.00158246	0.00744096	0.409	0.483	0.5	0.535
1036	ENSSSCG00000038977	RSBN1L	9	-	102399274	102399915	102407642	102407759	102384197	102384335	102434602	102435215	6986	37	53	57	80	52	51	64	65	60	65	46	42	57	55	21	18	19	9	21	9	13	35	58	15	23	33	12	17	182	182	0.00951288	0.0339587	0.363	0.469	0.467	0.635
1037	ENSSSCG00000009644	ADAM28	14	+	8416938	8417028	8420498	8420694	8415136	8415314	8426052	8426155	6454	69	50	52	86	30	48	25	48	26	28	38	39	27	14	6	17	13	23	31	23	23	5	15	25	20	23	20	28	180	182	0.0144875	0.0481032	0.592	0.66	0.653	0.696
1038	ENSSSCG00000038880	RPL23	12	+	23280579	23280663	23280961	23281090	23279964	23280003	23285101	23285215	7849	1848	2453	2063	1798	2422	2333	2912	4472	4879	5129	5100	5766	4978	5624	42	28	2228	2166	2414	1855	2218	9476	8228	6073	5878	6100	5170	5817	174	182	9.10383e-15	5.21813e-13	0.302	0.345	0.296	0.269
1039	ENSSSCG00000011395	RBM5	13	+	32610662	32610760	32610838	32610968	32609082	32609157	32612095	32612708	5838	481	417	411	434	455	342	452	305	291	299	319	297	210	308	187	175	252	239	286	238	323	239	241	233	285	262	237	285	182	182	4.86185e-09	1.05516e-07	0.612	0.589	0.579	0.576
1040	ENSSSCG00000036537	NFIC	2	-	75213236	75213360	75214156	75214231	75212486	75212611	75216932	75217004	3520	360	339	289	469	356	351	320	407	370	340	597	414	381	329	107	98	103	87	123	90	73	238	212	160	169	150	166	135	165	182	9.53531e-08	1.50531e-06	0.494	0.503	0.484	0.464
1041	ENSSSCG00000028327	RHOBTB1	14	-	64335419	64335570	64342538	64342657	64332279	64332368	64344405	64345385	10627	192	94	91	106	86	106	140	165	64	62	80	74	89	133	37	53	45	40	32	37	33	81	83	51	43	44	36	30	182	182	0.000383022	0.00222161	0.538	0.595	0.595	0.57
1042	ENSSSCG00000011782	ABCC5	13	-	121931597	121931755	121954206	121954390	121930982	121931138	121957755	121957884	6253	113	94	111	97	79	93	107	200	84	141	145	130	99	171	66	34	65	54	81	66	66	289	196	86	87	121	130	150	182	182	0.00078972	0.00413429	0.361	0.528	0.44	0.401
1043	ENSSSCG00000009335	B3GLCT	11	+	7841977	7842054	7842818	7842930	7826220	7826330	7850586	7850723	5097	104	71	83	95	74	110	102	75	51	60	50	57	72	60	50	51	58	95	81	55	47	90	81	41	81	57	67	46	167	182	0.00111321	0.00552502	0.602	0.603	0.601	0.674
1044	ENSSSCG00000009407	ESD	11	+	20657534	20657623	20659713	20659812	20656210	20656953	20661773	20661898	8345	96	306	182	310	348	207	118	178	203	159	185	217	175	186	199	133	264	200	253	292	159	264	221	371	268	369	310	318	179	182	0.00135892	0.00654685	0.354	0.605	0.538	0.63
1045	ENSSSCG00000012262	KDM6A	X	+	40110028	40110807	40116481	40116611	40104715	40105111	40117916	40118026	8070	85	75	73	98	88	55	62	62	48	65	61	56	78	53	43	35	24	54	44	35	37	58	35	44	46	58	52	43	182	182	0.00227646	0.0101411	0.578	0.61	0.529	0.616
1046	ENSSSCG00000002778	ZDHHC1	6	-	28050521	28050600	28050732	28050826	28050128	28050412	28051058	28051141	389	35	38	48	47	34	36	23	34	27	26	37	26	25	28	36	27	27	34	50	40	47	27	21	37	54	86	63	63	182	169	0.00302209	0.0129318	0.489	0.567	0.632	0.541
1047	ENSSSCG00000021966	TOPBP1	13	-	74791082	74791303	74793292	74793485	74789854	74790021	74795723	74795826	2964	64	150	79	156	127	84	121	55	103	53	132	107	71	73	32	34	36	38	48	34	29	77	76	23	44	38	46	25	182	182	0.00502556	0.0198483	0.538	0.593	0.598	0.542
1048	ENSSSCG00000008336	ANXA4	3	-	72654502	72654590	72663434	72663489	72648940	72649035	72671249	72671304	1166	136	79	79	80	98	88	131	201	109	157	125	147	117	135	17	11	81	48	58	81	48	151	200	108	63	94	117	89	145	178	0.0062166	0.0237548	0.454	0.471	0.382	0.44
1049	ENSSSCG00000023998	PSMD2	13	+	122190826	122191051	122191648	122191807	122190539	122190661	122191963	122192108	6212	345	358	297	526	497	372	375	153	195	182	278	273	255	242	679	535	358	365	303	372	331	480	472	276	379	282	363	348	182	182	7.92677e-11	2.38165e-09	0.693	0.647	0.62	0.654
1050	ENSSSCG00000020964	SEC22B	4	+	100890569	100890679	100893420	100893581	100880820	100881155	100894485	100894632	3480	194	232	179	321	258	232	224	102	158	120	157	155	134	193	268	262	133	127	144	129	160	278	228	127	126	135	121	181	182	182	8.36007e-08	1.34061e-06	0.655	0.595	0.599	0.672
1051	ENSSSCG00000016119	NA	15	-	106915076	106915175	106944244	106944325	106913642	106913798	106955728	106956237	7804	18	7	19	16	19	14	22	63	34	50	60	47	49	52	4	1	6	9	3	4	8	39	39	74	15	23	30	50	171	182	7.1321e-05	0.000527852	0.233	0.18	0.288	0.221
1052	ENSSSCG00000010854	TMEM63A	10	-	13785878	13785985	13788047	13788201	13785663	13785750	13789079	13789217	5559	91	80	76	115	84	73	51	54	56	57	86	44	50	52	54	66	24	25	26	33	31	53	65	25	29	30	35	44	182	182	0.000530328	0.002949	0.628	0.588	0.571	0.572
1053	ENSSSCG00000001554	SRPK1	7	-	31659066	31659174	31663734	31663835	31654627	31654697	31665248	31665668	237	93	124	133	131	138	128	145	82	104	54	71	131	79	79	46	32	63	46	60	37	39	44	38	56	50	63	40	40	182	182	0.000727814	0.00385534	0.531	0.544	0.711	0.649
1054	ENSSSCG00000039330	ANO8	2	+	60358347	60358458	60358570	60358703	60357472	60357578	60358885	60359024	9368	30	27	38	55	49	24	53	22	24	27	31	33	30	24	61	58	26	21	22	28	29	74	76	31	25	25	28	27	182	182	0.00153963	0.00728246	0.577	0.529	0.585	0.64
1055	ENSSSCG00000035537	RUNX1	13	-	198442496	198442601	198461676	198461833	198415893	198416085	198468139	198468393	10762	67	43	24	44	78	58	67	53	25	31	23	34	27	29	44	53	23	62	34	113	41	34	57	26	80	30	104	30	182	182	0.00254237	0.0111523	0.558	0.632	0.436	0.657
1056	ENSSSCG00000016496	ADCK2	18	-	9166300	9166429	9169156	9169303	9164622	9164718	9171215	9172151	1922	55	51	45	58	58	57	63	14	26	15	22	23	29	32	33	46	33	32	36	31	45	17	21	21	40	20	25	30	182	182	0.0043364	0.0175749	0.797	0.662	0.75	0.725
1057	ENSSSCG00000013755	CCDC130	2	-	65363277	65363333	65365330	65365413	65361669	65361730	65366966	65367020	2040	59	71	57	60	43	62	44	13	29	18	11	23	24	11	28	17	19	43	35	20	31	16	7	14	22	20	11	12	173	146	0.00896347	0.032276	0.793	0.674	0.728	0.822
1058	ENSSSCG00000016590	SND1	18	-	20405735	20405877	20427695	20427768	20356637	20356747	20442785	20442896	8911	195	194	188	284	218	213	183	210	183	150	261	224	195	182	206	204	153	150	97	115	180	343	364	212	190	148	178	227	163	182	3.79731e-09	8.42113e-08	0.509	0.542	0.583	0.549
1059	ENSSSCG00000012642	STAG2	X	+	101576402	101576495	101576630	101576720	101573683	101573787	101577372	101577576	2483	356	439	358	400	320	354	354	180	203	192	204	181	161	221	89	89	83	83	97	97	91	52	63	92	88	70	95	69	182	180	4.12482e-06	4.31273e-05	0.662	0.681	0.648	0.66
1060	ENSSSCG00000006082	MATN2	4	-	38820062	38820185	38838741	38838864	38803452	38803575	38850579	38851149	6263	552	732	617	621	599	417	490	330	427	355	392	356	242	240	205	146	96	194	193	236	170	261	192	114	166	137	138	122	182	182	3.66042e-05	0.000299068	0.626	0.632	0.635	0.613
1061	ENSSSCG00000012828	STARD8	X	+	54842548	54842620	54844753	54844835	54788489	54788523	54845828	54845892	65	11	1	4	5	1	7	3	19	18	14	28	12	14	32	0	3	2	1	1	0	2	17	28	14	12	19	14	8	162	172	0.000119343	0.00082594	0.381	0.056	0.233	0.159
1062	ENSSSCG00000007364	IFT52	17	+	46229758	46229827	46233982	46234137	46227835	46227922	46239277	46239365	11214	79	62	69	66	90	81	76	38	40	39	42	46	48	53	81	59	65	62	55	63	50	120	94	58	48	36	51	35	159	182	0.000597874	0.0032757	0.704	0.64	0.669	0.643
1063	ENSSSCG00000015211	PKNOX2	9	+	52419292	52419363	52511818	52511926	52349650	52349739	52529520	52529629	4269	24	24	27	9	20	18	23	60	62	70	41	46	48	68	1	0	4	4	3	6	4	13	17	10	22	22	16	13	161	182	0.00324298	0.0137247	0.311	0.304	0.304	0.199
1064	ENSSSCG00000016691	JAZF1	18	+	44678911	44678984	44775252	44775449	44487996	44488677	44818420	44818590	3894	33	109	104	150	89	105	90	83	122	87	179	121	120	106	19	23	26	50	42	52	43	90	88	59	54	76	71	62	163	182	0.00712802	0.0266187	0.307	0.499	0.572	0.483
1065	ENSSSCG00000022177	DIS3L2	15	+	132826917	132827151	132864512	132864592	132807348	132807456	132896271	132896455	10698	81	88	62	129	84	79	56	22	33	16	37	21	36	28	62	64	24	27	27	43	45	25	20	29	13	19	21	27	182	170	0.00851063	0.0308842	0.775	0.714	0.784	0.765
1066	ENSSSCG00000001502	RPS18	7	+	29639331	29639430	29642239	29642326	29638832	29638880	29642400	29642502	217	1707	2619	2378	1748	2431	3133	2685	3261	4155	3779	3245	3905	5224	3980	51	59	3684	3988	3954	3716	3864	5508	4661	6648	6736	6604	6586	6708	182	177	6.00876e-09	1.26003e-07	0.337	0.38	0.38	0.344
1067	ENSSSCG00000023050	SEPTIN10	3	-	46487061	46487249	46489230	46489363	46484173	46485301	46497697	46497866	3	156	182	148	145	169	143	186	23	62	31	34	42	44	51	158	146	131	138	109	96	86	78	59	55	71	55	31	41	182	182	6.70145e-08	1.10312e-06	0.872	0.746	0.827	0.81
1068	ENSSSCG00000015144	GRAMD1B	9	+	50462124	50462335	50469796	50469817	50374194	50374272	50477949	50478034	10551	79	98	60	85	111	117	58	7	7	8	11	18	7	9	126	169	119	114	244	39	23	29	49	21	19	51	10	5	182	111	9.60081e-06	9.15599e-05	0.873	0.895	0.821	0.825
1069	ENSSSCG00000012884	PPP6R3	2	-	4405479	4405630	4408644	4408798	4399827	4399947	4412501	4412623	7976	246	171	159	262	205	228	189	104	86	84	108	139	94	103	157	127	82	95	101	98	113	148	150	76	71	57	68	67	182	182	1.76874e-05	0.000157023	0.703	0.665	0.654	0.708
1070	ENSSSCG00000023873	AZIN1	4	+	34253335	34253451	34253916	34254131	34251357	34251517	34254817	34254926	10460	101	157	136	157	160	148	150	45	107	89	83	109	97	92	140	139	133	149	116	135	59	105	144	119	110	115	132	79	182	182	2.10808e-05	0.000183219	0.692	0.595	0.604	0.654
1071	ENSSSCG00000013399	TEAD1	2	-	46454061	46454108	46455457	46455592	46453128	46453190	46469818	46469881	1221	45	47	26	56	45	42	30	113	125	92	132	97	74	95	8	3	0	8	2	5	8	30	33	20	22	27	17	28	182	137	4.65411e-05	0.000368146	0.231	0.221	0.175	0.242
1072	ENSSSCG00000017748	NF1	12	-	43509339	43509462	43513794	43513952	43508699	43508827	43516177	43516313	2473	144	136	133	137	139	94	132	72	96	106	62	82	74	122	59	63	45	46	46	45	50	55	70	48	48	37	55	55	182	182	0.000199621	0.0012808	0.667	0.586	0.556	0.688
1073	ENSSSCG00000002815	ADGRG1	6	+	19562622	19562726	19563478	19563597	19562330	19562376	19565300	19565569	11136	203	335	149	732	629	270	203	229	345	192	608	613	281	205	134	85	57	51	79	44	24	160	153	123	149	104	38	50	182	182	0.000255847	0.00158515	0.47	0.493	0.437	0.546
1074	ENSSSCG00000023112	PDS5A	8	-	31024320	31024440	31025268	31025401	31020865	31020928	31030062	31030177	5710	119	90	106	119	94	101	107	60	77	63	97	87	79	95	99	50	34	42	34	43	48	97	80	41	44	39	54	50	182	182	0.000270444	0.00165796	0.665	0.539	0.627	0.551
[truncated: 1,368 more rows]
[truncated: 11 more columns]

## Sheet: MXE.ROT&JC
	MXE.MATS.ReadsOnTargetAndJunctionCounts																																												sig=6160
[truncated: 5,137 more rows]
[truncated: 11 more columns]

## Sheet: RI.JConly
	RI.MATS.JunctionCountOnly
[truncated: 776 more rows]
[truncated: 9 more columns]

## Sheet: RI.ROT&JC
	RI.MATS.ReadsOnTargetAndJunctionCounts
[truncated: 782 more rows]
[truncated: 9 more columns]

[truncated: 2 more sheets: SE.JConly, SE.ROT&JC]
