# Supplementary material for: Differences in gene expression and variable splicing events of ovaries between large and small litter size in Chinese Xiang pigs
Source: Porcine Health Manag. 2021 Sep 1;7:52. doi: 10.1186/s40813-021-00226-x (PMC8411529; doi:10.1186/s40813-021-00226-x)
Supplement: Supplementary file 6 — Additional file 6: Table S6. Compare of DSGs between Xiang and Large White pigs. [file 40813_2021_226_MOESM6_ESM.xlsx]

## Sheet: Sheet1
Table S6. Compare of DSGs between Xiang and Large White pigs ( reported by Li et al [31])
No.	geneSymbol	Gene_ID	AS_Type	Gene description
1	TTC38	ENSSSCG00000000003	MXE	tetratricopeptide repeat domain 38
2	MCAT	ENSSSCG00000000031	RI	malonyl-CoA-acyl carrier protein transacylase
3	TTLL1	ENSSSCG00000000035	MXE	tubulin tyrosine ligase like 1
4	ARFGAP3	ENSSSCG00000000037	MXE	ADP ribosylation factor GTPase activating protein 3
5	CYB5R3	ENSSSCG00000000038	MXE	NADH-cytochrome b5 reductase 3-like
6	ACO2	ENSSSCG00000000064	MXE	aconitase 2
7	SUN2	ENSSSCG00000000094	MXE	Sad1 and UNC84 domain containing 2
8	SUN2	ENSSSCG00000000094	SE	Sad1 and UNC84 domain containing 2
9	GTPBP1	ENSSSCG00000000095	RI	GTP binding protein 1
10	DDX17	ENSSSCG00000000104	MXE	DEAD-box helicase 17
11	DDX17	ENSSSCG00000000104	SE	DEAD-box helicase 17
12	PLA2G6	ENSSSCG00000000110	SE	phospholipase A2 group VI
13	TXN2	ENSSSCG00000000144	MXE	thioredoxin 2
14	TXN2	ENSSSCG00000000144	SE	thioredoxin 2
15	PRDM4	ENSSSCG00000000160	MXE	PR/SET domain 4
16	CRY1	ENSSSCG00000000164	RI	cryptochrome circadian regulator 1
17	RIC8B	ENSSSCG00000000167	MXE	RIC8 guanine nucleotide exchange factor B
18	TUBA1B	ENSSSCG00000000190	MXE	tubulin alpha 1a
19	SPRYD3	ENSSSCG00000000262	MXE	SPRY domain containing 3
20	TNS2	ENSSSCG00000000263	MXE	tensin 2
21	TARBP2	ENSSSCG00000000276	MXE	TARBP2 subunit of RISC loading complex
22	BAZ2A	ENSSSCG00000000403	SE	bromodomain adjacent to zinc finger domain 2A
23	FRS2	ENSSSCG00000000493	MXE	fibroblast growth factor receptor substrate 2
24	CNOT2	ENSSSCG00000000502	MXE	CCR4-NOT transcription complex subunit 2
25	CNOT2	ENSSSCG00000000502	RI	CCR4-NOT transcription complex subunit 2
26	CNOT2	ENSSSCG00000000502	SE	CCR4-NOT transcription complex subunit 2
27	TBC1D15	ENSSSCG00000000512	MXE	TBC1 domain family member 15
28	TBC1D15	ENSSSCG00000000512	SE	TBC1 domain family member 15
29	NAP1L1	ENSSSCG00000000522	MXE	nucleosome assembly protein 1 like 1
30	NAP1L1	ENSSSCG00000000522	RI	nucleosome assembly protein 1 like 1
31	PPFIBP1	ENSSSCG00000000549	SE	PPFIA binding protein 1
32	AEBP2	ENSSSCG00000000587	MXE	AE binding protein 2
33	DERA	ENSSSCG00000000599	MXE	deoxyribose-phosphate aldolase
34	ATF7IP	ENSSSCG00000000612	MXE	activating transcription factor 7 interacting protein
35	LRP6	ENSSSCG00000000625	MXE	LDL receptor related protein 6
36	YBX3	ENSSSCG00000000633	MXE	Y-box binding protein 3
37	YBX3	ENSSSCG00000000633	SE	Y-box binding protein 3
38	A2M	ENSSSCG00000000660	MXE	alpha-2-macroglobulin
39	TNFRSF1A	ENSSSCG00000000708	MXE	TNF receptor superfamily member 1A
40	C12orf4	ENSSSCG00000000723	MXE	chromosome 5 C12orf4 homolog
41	C12orf4	ENSSSCG00000000723	SE	chromosome 5 C12orf4 homolog
42	TSPAN9	ENSSSCG00000000735	MXE	tetraspanin 9
43	TEAD4	ENSSSCG00000000736	MXE	TEA domain transcription factor 4
44	TEAD4	ENSSSCG00000000736	SE	TEA domain transcription factor 4
45	FKBP4	ENSSSCG00000000743	MXE	FKBP prolyl isomerase 4
46	WNK1	ENSSSCG00000000753	MXE	WNK lysine deficient protein kinase 1
47	WNK1	ENSSSCG00000000753	SE	WNK lysine deficient protein kinase 1
48	RAD52	ENSSSCG00000000754	MXE	RAD52 homolog, DNA repair protein
49	RAD52	ENSSSCG00000000754	RI	RAD52 homolog, DNA repair protein
50	RAD52	ENSSSCG00000000754	SE	RAD52 homolog, DNA repair protein
51	PPHLN1	ENSSSCG00000000793	MXE	periphilin 1
52	PPHLN1	ENSSSCG00000000793	SE	periphilin 1
53	IRAK4	ENSSSCG00000000799	MXE	interleukin 1 receptor associated kinase 4
54	PUS7L	ENSSSCG00000000800	MXE	pseudouridine synthase 7 like
55	PUS7L	ENSSSCG00000000800	SE	pseudouridine synthase 7 like
56	SCAF11	ENSSSCG00000000806	A5SS	SR-related CTD associated factor 11
57	SCAF11	ENSSSCG00000000806	MXE	SR-related CTD associated factor 11
58	SCAF11	ENSSSCG00000000806	SE	SR-related CTD associated factor 11
59	SLC41A2	ENSSSCG00000000838	MXE	solute carrier family 41 member 2
60	ARL1	ENSSSCG00000000870	MXE	ADP ribosylation factor like GTPase 1
61	NR1H4	ENSSSCG00000000875	MXE	nuclear receptor subfamily 1 group H member 4
62	NR1H4	ENSSSCG00000000875	SE	nuclear receptor subfamily 1 group H member 4
63	PLXNC1	ENSSSCG00000000907	MXE	plexin C1
64	DCN	ENSSSCG00000000915	MXE	decorin
65	CEP290	ENSSSCG00000000926	MXE	centrosomal protein 290
66	ACSS3	ENSSSCG00000000939	MXE	acyl-CoA synthetase short chain family member 3
67	LMF2	ENSSSCG00000000964	MXE	lipase maturation factor 2
68	LMF2	ENSSSCG00000000964	RI	lipase maturation factor 2
69	LMF2	ENSSSCG00000000964	SE	lipase maturation factor 2
70	PPP6R2	ENSSSCG00000000970	MXE	protein phosphatase 6 regulatory subunit 2
71	TRABD	ENSSSCG00000000974	MXE	TraB domain containing
72	TRABD	ENSSSCG00000000974	RI	TraB domain containing
73	TRABD	ENSSSCG00000000974	SE	TraB domain containing
74	EXOC2	ENSSSCG00000000985	A3SS	exocyst complex component 2
75	EXOC2	ENSSSCG00000000985	A5SS	exocyst complex component 2
76	EXOC2	ENSSSCG00000000985	MXE	exocyst complex component 2
77	EXOC2	ENSSSCG00000000985	RI	exocyst complex component 2
78	ECI2	ENSSSCG00000001000	MXE	enoyl-CoA delta isomerase 2
79	RIPK1	ENSSSCG00000001009	MXE	receptor interacting serine/threonine kinase 1
80	PHACTR1	ENSSSCG00000001052	SE	phosphatase and actin regulator 1
81	TBC1D7	ENSSSCG00000001053	MXE	TBC1 domain family member 7
82	TBC1D7	ENSSSCG00000001053	SE	TBC1 domain family member 7
83	JARID2	ENSSSCG00000001061	MXE	jumonji and AT-rich interaction domain containing 2
84	CDKAL1	ENSSSCG00000001080	MXE	CDK5 regulatory subunit associated protein 1 like 1
85	CDKAL1	ENSSSCG00000001080	SE	CDK5 regulatory subunit associated protein 1 like 1
86	MRS2	ENSSSCG00000001087	MXE	magnesium transporter MRS2
87	ALDH5A1	ENSSSCG00000001090	MXE	aldehyde dehydrogenase 5 family member A1
88	TDP2	ENSSSCG00000001092	MXE	tyrosyl-DNA phosphodiesterase 2
89	CARMIL1	ENSSSCG00000001100	MXE	capping protein regulator and myosin 1 linker 1
90	CARMIL1	ENSSSCG00000001100	SE	capping protein regulator and myosin 1 linker 1
91	ZSCAN12	ENSSSCG00000001209	MXE	zinc finger and SCAN domain containing 12
92	DDR1	ENSSSCG00000001382	MXE	discoidin domain receptor tyrosine kinase 1
93	DDR1	ENSSSCG00000001382	SE	discoidin domain receptor tyrosine kinase 1
94	VARS2	ENSSSCG00000001384	MXE	valyl-tRNA synthetase 2, mitochondrial
95	VARS2	ENSSSCG00000001384	RI	valyl-tRNA synthetase 2, mitochondrial
96	CCHCR1	ENSSSCG00000001391	SE	coiled-coil alpha-helical rod protein 1
97	NELFE	ENSSSCG00000001423	RI	negative elongation factor complex member E
98	SKIV2L	ENSSSCG00000001424	RI	Ski2 like RNA helicase
99	DXO	ENSSSCG00000001425	RI	decapping exoribonuclease
100	C4A	ENSSSCG00000001427	MXE	complement C4A (Rodgers blood group)
101	AGPAT1	ENSSSCG00000001435	MXE	1-acylglycerol-3-phosphate O-acyltransferase 1
102	GCLC	ENSSSCG00000001488	MXE	glutamate-cysteine ligase catalytic subunit
103	GCLC	ENSSSCG00000001488	RI	glutamate-cysteine ligase catalytic subunit
104	DST	ENSSSCG00000001499	MXE	dystonin
105	DST	ENSSSCG00000001499	SE	dystonin
106	RPS18	ENSSSCG00000001502	MXE	ribosomal protein S18
107	WDR46	ENSSSCG00000001504	MXE	WD repeat domain 46
108	DAXX	ENSSSCG00000001509	SE	death domain associated protein
109	PHF1	ENSSSCG00000001511	RI	PHD finger protein 1
110	CUTA	ENSSSCG00000001512	A5SS	cutA divalent cation tolerance homolog
111	CUTA	ENSSSCG00000001512	MXE	cutA divalent cation tolerance homolog
112	CUTA	ENSSSCG00000001512	RI	cutA divalent cation tolerance homolog
113	CUTA	ENSSSCG00000001512	SE	cutA divalent cation tolerance homolog
114	ITPR3	ENSSSCG00000001518	RI	inositol 1,4,5-trisphosphate receptor type 3
115	ANKS1A	ENSSSCG00000001534	MXE	ankyrin repeat and sterile alpha motif domain containing 1A
116	FKBP5	ENSSSCG00000001549	MXE	FKBP prolyl isomerase 5
117	SRPK1	ENSSSCG00000001554	MXE	SRSF protein kinase 1
118	SRPK1	ENSSSCG00000001554	SE	SRSF protein kinase 1
119	STK38	ENSSSCG00000001563	RI	serine/threonine kinase 38
120	FGD2	ENSSSCG00000001572	MXE	FYVE, RhoGEF and PH domain containing 2
121	RNF8	ENSSSCG00000001578	MXE	cap methyltransferase 1
122	MRPS10	ENSSSCG00000001638	MXE	mitochondrial ribosomal protein S10
123	UBR2	ENSSSCG00000001641	MXE	ubiquitin protein ligase E3 component n-recognin 2
124	UBR2	ENSSSCG00000001641	RI	ubiquitin protein ligase E3 component n-recognin 2
125	UBR2	ENSSSCG00000001641	SE	ubiquitin protein ligase E3 component n-recognin 2
126	PEX6	ENSSSCG00000001653	MXE	peroxisomal biogenesis factor 6
127	PEX6	ENSSSCG00000001653	SE	peroxisomal biogenesis factor 6
128	PPP2R5D	ENSSSCG00000001654	MXE	protein phosphatase 2 regulatory subunit B'delta
129	PPP2R5D	ENSSSCG00000001654	RI	protein phosphatase 2 regulatory subunit B'delta
130	RRP36	ENSSSCG00000001656	MXE	ribosomal RNA processing 36
131	KLC4	ENSSSCG00000001659	MXE	kinesin light chain 4
132	KLC4	ENSSSCG00000001659	RI	kinesin light chain 4
133	KLC4	ENSSSCG00000001659	SE	kinesin light chain 4
134	POLH	ENSSSCG00000001683	MXE	DNA polymerase eta
135	PLA2G7	ENSSSCG00000001723	MXE	phospholipase A2 group VII
136	PLA2G7	ENSSSCG00000001723	SE	phospholipase A2 group VII
137	WDR61	ENSSSCG00000001757	MXE	WD repeat domain 61
138	CTSH	ENSSSCG00000001770	MXE	cathepsin H
139	BTBD1	ENSSSCG00000001801	MXE	BTB domain containing 1
140	RCCD1	ENSSSCG00000001822	SE	RCC1 domain containing 1
141	MFGE8	ENSSSCG00000001834	MXE	milk fat globule EGF and factor V/VIII domain containing
142	IDH2	ENSSSCG00000001852	MXE	isocitrate dehydrogenase (NADP(+)) 2
143	IDH2	ENSSSCG00000001852	RI	isocitrate dehydrogenase (NADP(+)) 2
144	RCN2	ENSSSCG00000001866	MXE	reticulocalbin 2
145	MAN2C1	ENSSSCG00000001881	MXE	mannosidase alpha class 2C member 1
146	MAN2C1	ENSSSCG00000001881	SE	mannosidase alpha class 2C member 1
147	COMMD4	ENSSSCG00000001884	RI	COMM domain containing 4
148	ULK3	ENSSSCG00000001898	MXE	unc-51 like kinase 3
149	CSK	ENSSSCG00000001900	MXE	C-terminal Src kinase
150	CSK	ENSSSCG00000001900	RI	C-terminal Src kinase
151	EDC3	ENSSSCG00000001903	MXE	enhancer of mRNA decapping 3
152	CLK3	ENSSSCG00000001904	A5SS	CDC like kinase 3
153	CLK3	ENSSSCG00000001904	MXE	CDC like kinase 3
154	CLK3	ENSSSCG00000001904	RI	CDC like kinase 3
155	BBS4	ENSSSCG00000001924	MXE	ariadne RBR E3 ubiquitin protein ligase 1
156	BBS4	ENSSSCG00000001924	SE	ariadne RBR E3 ubiquitin protein ligase 1
157	PKM	ENSSSCG00000001930	A5SS	pyruvate kinase, muscle
158	PKM	ENSSSCG00000001930	MXE	pyruvate kinase, muscle
159	PKM	ENSSSCG00000001930	SE	pyruvate kinase, muscle
160	BAZ1A	ENSSSCG00000001958	MXE	bromodomain adjacent to zinc finger domain 1A
161	HEATR5A	ENSSSCG00000001970	MXE	HEAT repeat containing 5A
162	HEATR5A	ENSSSCG00000001970	SE	HEAT repeat containing 5A
163	HECTD1	ENSSSCG00000001971	MXE	HECT domain E3 ubiquitin protein ligase 1
164	ADCY4	ENSSSCG00000001988	MXE	adenylate cyclase 4
165	ADCY4	ENSSSCG00000001988	RI	adenylate cyclase 4
166	DHRS1	ENSSSCG00000001991	MXE	dehydrogenase/reductase 1
167	DHRS1	ENSSSCG00000001991	SE	dehydrogenase/reductase 1
168	IPO4	ENSSSCG00000002000	MXE	importin 4
169	IPO4	ENSSSCG00000002000	RI	importin 4
170	EMC9	ENSSSCG00000002005	MXE	ER membrane protein complex subunit 9
171	DHRS4	ENSSSCG00000002013	MXE	dehydrogenase/reductase (SDR family) member 4
172	PABPN1	ENSSSCG00000002023	MXE	poly(A) binding protein nuclear 1
173	PABPN1	ENSSSCG00000002023	SE	poly(A) binding protein nuclear 1
174	ACIN1	ENSSSCG00000002034	MXE	apoptotic chromatin condensation inducer 1
175	SLC7A7	ENSSSCG00000002041	SE	solute carrier family 7 member 7
176	CHD8	ENSSSCG00000002127	MXE	chromodomain helicase DNA binding protein 8
177	CHD8	ENSSSCG00000002127	RI	chromodomain helicase DNA binding protein 8
178	CHD8	ENSSSCG00000002127	SE	chromodomain helicase DNA binding protein 8
179	TTC5	ENSSSCG00000002145	MXE	tetratricopeptide repeat domain 5
180	LPCAT4	ENSSSCG00000002235	RI	lysophosphatidylcholine acyltransferase 4
181	KATNBL1	ENSSSCG00000002245	MXE	katanin regulatory subunit B1 like 1
182	PLEKHG3	ENSSSCG00000002276	RI	pleckstrin homology and RhoGEF domain containing G3
183	PLEKHG3	ENSSSCG00000002276	SE	pleckstrin homology and RhoGEF domain containing G3
184	FUT8	ENSSSCG00000002283	MXE	fucosyltransferase 8
185	MPP5	ENSSSCG00000002287	MXE	membrane palmitoylated protein 5
186	VTI1B	ENSSSCG00000002295	MXE	vesicle transport through interaction with t-SNAREs 1B
187	RDH11	ENSSSCG00000002296	MXE	retinol dehydrogenase 11
188	RDH12	ENSSSCG00000002297	SE	retinol dehydrogenase 12
189	SUSD6	ENSSSCG00000002311	MXE	sushi domain containing 6
190	PSEN1	ENSSSCG00000002340	MXE	presenilin 1
191	ZNF410	ENSSSCG00000002352	MXE	zinc finger protein 410
192	ZNF410	ENSSSCG00000002352	SE	zinc finger protein 410
193	COQ6	ENSSSCG00000002354	MXE	coenzyme Q6, monooxygenase
194	AREL1	ENSSSCG00000002370	MXE	apoptosis resistant E3 ubiquitin protein ligase 1
195	GPATCH2L	ENSSSCG00000002387	MXE	G-patch domain containing 2 like
196	SPTLC2	ENSSSCG00000002404	MXE	serine palmitoyltransferase long chain base subunit 2
197	PTPN21	ENSSSCG00000002425	MXE	protein tyrosine phosphatase non-receptor type 21
198	ZC3H14	ENSSSCG00000002426	MXE	zinc finger CCCH-type containing 14
199	ZC3H14	ENSSSCG00000002426	RI	zinc finger CCCH-type containing 14
200	ZC3H14	ENSSSCG00000002426	SE	zinc finger CCCH-type containing 14
201	FOXN3	ENSSSCG00000002429	MXE	forkhead box N3
202	FOXN3	ENSSSCG00000002429	SE	forkhead box N3
203	TC2N	ENSSSCG00000002443	MXE	tandem C2 domains, nuclear
204	TC2N	ENSSSCG00000002443	SE	tandem C2 domains, nuclear
205	TRIP11	ENSSSCG00000002445	MXE	thyroid hormone receptor interactor 11
206	GOLGA5	ENSSSCG00000002455	MXE	golgin A5
207	CHGA	ENSSSCG00000002456	MXE	chromogranin A
208	CHGA	ENSSSCG00000002456	SE	chromogranin A
209	BTBD7	ENSSSCG00000002461	MXE	BTB domain containing 7
210	WARS	ENSSSCG00000002516	SE	tryptophanyl-tRNA synthetase 1
211	CDC42BPB	ENSSSCG00000002523	MXE	CDC42 binding protein kinase beta
212	PPP2R5C	ENSSSCG00000002540	MXE	protein phosphatase 2 regulatory subunit B'gamma
213	PPP2R5C	ENSSSCG00000002540	RI	protein phosphatase 2 regulatory subunit B'gamma
214	PPP2R5C	ENSSSCG00000002540	SE	protein phosphatase 2 regulatory subunit B'gamma
215	PPP1R13B	ENSSSCG00000002544	RI	protein phosphatase 1 regulatory subunit 13B
216	PLD4	ENSSSCG00000002554	RI	phospholipase D family member 4
217	TMEM14A	ENSSSCG00000002622	MXE	transmembrane protein 14A
218	GSTA4	ENSSSCG00000002627	MXE	glutathione S-transferase alpha 4
219	GSTA4	ENSSSCG00000002627	RI	glutathione S-transferase alpha 4
220	GAS8	ENSSSCG00000002633	MXE	growth arrest specific 8
221	ADAT1	ENSSSCG00000002706	MXE	adenosine deaminase tRNA specific 1
222	NOB1	ENSSSCG00000002753	MXE	NIN1 (RPN12) binding protein 1 homolog
223	RIPOR1	ENSSSCG00000002774	MXE	RHO family interacting cell polarization regulator 1
224	RIPOR1	ENSSSCG00000002774	RI	RHO family interacting cell polarization regulator 1
225	ZDHHC1	ENSSSCG00000002778	MXE	zinc finger DHHC-type containing 1
226	EXOC3L1	ENSSSCG00000002788	MXE	exocyst complex component 3 like 1
227	CNOT1	ENSSSCG00000002799	A5SS	CCR4-NOT transcription complex subunit 1
228	CNOT1	ENSSSCG00000002799	MXE	CCR4-NOT transcription complex subunit 1
229	CNOT1	ENSSSCG00000002799	SE	CCR4-NOT transcription complex subunit 1
230	ARL2BP	ENSSSCG00000002819	MXE	ADP ribosylation factor like GTPase 2 binding protein
231	N4BP1	ENSSSCG00000002841	MXE	NEDD4 binding protein 1
232	GPT2	ENSSSCG00000002847	MXE	glutamic--pyruvic transaminase 2
233	GPT2	ENSSSCG00000002847	RI	glutamic--pyruvic transaminase 2
234	ANKRD27	ENSSSCG00000002859	MXE	ankyrin repeat domain 27
235	GPI	ENSSSCG00000002873	MXE	glucose-6-phosphate isomerase
236	USF2	ENSSSCG00000002885	MXE	upstream transcription factor 2, c-fos interacting
237	USF2	ENSSSCG00000002885	RI	upstream transcription factor 2, c-fos interacting
238	USF2	ENSSSCG00000002885	SE	upstream transcription factor 2, c-fos interacting
239	HAUS5	ENSSSCG00000002904	RI	HAUS augmin like complex subunit 5
240	ALKBH6	ENSSSCG00000002910	MXE	alkB homolog 6
241	FAM98C	ENSSSCG00000002959	MXE	family with sequence similarity 98 member C
242	ARHGEF1	ENSSSCG00000003040	MXE	Rho guanine nucleotide exchange factor 1
243	ARHGEF1	ENSSSCG00000003040	SE	Rho guanine nucleotide exchange factor 1
244	RABAC1	ENSSSCG00000003046	MXE	Rab acceptor 1
245	XRCC1	ENSSSCG00000003055	RI	X-ray repair cross complementing 1
246	STRN4	ENSSSCG00000003104	RI	striatin 4
247	SAE1	ENSSSCG00000003111	MXE	SUMO1 activating enzyme subunit 1
248	KPTN	ENSSSCG00000003121	MXE	kaptin, actin binding protein
249	PLEKHA4	ENSSSCG00000003137	MXE	pleckstrin homology domain containing A4
250	PLEKHA4	ENSSSCG00000003137	SE	pleckstrin homology domain containing A4
251	BCAT2	ENSSSCG00000003139	MXE	branched chain amino acid transaminase 2
252	BCAT2	ENSSSCG00000003139	SE	branched chain amino acid transaminase 2
253	GYS1	ENSSSCG00000003154	MXE	glycogen synthase 1
254	FCGRT	ENSSSCG00000003187	SE	Fc fragment of IgG receptor and transporter
255	PRMT1	ENSSSCG00000003189	A5SS	protein arginine methyltransferase 1
256	PRMT1	ENSSSCG00000003189	RI	protein arginine methyltransferase 1
257	PRMT1	ENSSSCG00000003189	SE	protein arginine methyltransferase 1
258	PNKP	ENSSSCG00000003195	MXE	polynucleotide kinase 3'-phosphatase
259	PTOV1	ENSSSCG00000003196	MXE	PTOV1 extended AT-hook containing adaptor protein
260	MED25	ENSSSCG00000003197	MXE	mediator complex subunit 25
261	VRK3	ENSSSCG00000003204	MXE	VRK serine/threonine kinase 3
262	VRK3	ENSSSCG00000003204	SE	VRK serine/threonine kinase 3
263	NR1H2	ENSSSCG00000003211	MXE	nuclear receptor subfamily 1 group H member 2
264	NR1H2	ENSSSCG00000003211	RI	nuclear receptor subfamily 1 group H member 2
265	TFPT	ENSSSCG00000003262	MXE	TCF3 fusion partner
266	CNOT3	ENSSSCG00000003264	A5SS	CCR4-NOT transcription complex subunit 3
267	MBOAT7	ENSSSCG00000003267	MXE	membrane bound O-acyltransferase domain containing 7
268	HSPBP1	ENSSSCG00000003288	RI	HSPA (Hsp70) binding protein 1
269	MIB2	ENSSSCG00000003350	MXE	mindbomb E3 ubiquitin protein ligase 2
270	ICMT	ENSSSCG00000003369	MXE	isoprenylcysteine carboxyl methyltransferase
271	ICMT	ENSSSCG00000003369	RI	isoprenylcysteine carboxyl methyltransferase
272	PGD	ENSSSCG00000003402	MXE	phosphogluconate dehydrogenase
273	PEX14	ENSSSCG00000003405	MXE	peroxisomal biogenesis factor 14
274	PEX14	ENSSSCG00000003405	SE	peroxisomal biogenesis factor 14
275	MTOR	ENSSSCG00000003413	MXE	mechanistic target of rapamycin kinase
276	ANGPTL7	ENSSSCG00000003414	RI	angiopoietin like 7
277	DHRS3	ENSSSCG00000003439	MXE	dehydrogenase/reductase 3
278	FBLIM1	ENSSSCG00000003465	A3SS	filamin binding LIM protein 1
279	FBLIM1	ENSSSCG00000003465	MXE	filamin binding LIM protein 1
280	PLEKHM2	ENSSSCG00000003468	MXE	pleckstrin homology and RUN domain containing M2
281	PLEKHM2	ENSSSCG00000003468	SE	pleckstrin homology and RUN domain containing M2
282	NECAP2	ENSSSCG00000003477	MXE	NECAP endocytosis associated 2
283	NECAP2	ENSSSCG00000003477	SE	NECAP endocytosis associated 2
284	RCC2	ENSSSCG00000003485	MXE	regulator of chromosome condensation 2
285	RCC2	ENSSSCG00000003485	RI	regulator of chromosome condensation 2
286	CAPZB	ENSSSCG00000003493	MXE	capping actin protein of muscle Z-line subunit beta
287	CAPZB	ENSSSCG00000003493	SE	capping actin protein of muscle Z-line subunit beta
288	HP1BP3	ENSSSCG00000003511	MXE	heterochromatin protein 1 binding protein 3
289	KDM1A	ENSSSCG00000003531	MXE	lysine demethylase 1A
290	NIPAL3	ENSSSCG00000003543	MXE	NIPA like domain containing 3
291	EPB41	ENSSSCG00000003586	MXE	erythrocyte membrane protein band 4.1
292	EPB41	ENSSSCG00000003586	SE	erythrocyte membrane protein band 4.1
293	SRSF4	ENSSSCG00000003589	A5SS	serine and arginine rich splicing factor 4
294	SRSF4	ENSSSCG00000003589	SE	serine and arginine rich splicing factor 4
295	SNRNP40	ENSSSCG00000003596	MXE	small nuclear ribonucleoprotein U5 subunit 40
296	TINAGL1	ENSSSCG00000003600	A5SS	tubulointerstitial nephritis antigen like 1
297	TINAGL1	ENSSSCG00000003600	MXE	tubulointerstitial nephritis antigen like 1
298	TINAGL1	ENSSSCG00000003600	RI	tubulointerstitial nephritis antigen like 1
299	TINAGL1	ENSSSCG00000003600	SE	tubulointerstitial nephritis antigen like 1
300	INPP5B	ENSSSCG00000003642	RI	inositol polyphosphate-5-phosphatase B
301	MACF1	ENSSSCG00000003654	MXE	microtubule actin crosslinking factor 1
302	MACF1	ENSSSCG00000003654	SE	microtubule actin crosslinking factor 1
303	RALBP1	ENSSSCG00000003680	MXE	ralA binding protein 1
304	ANKRD12	ENSSSCG00000003682	MXE	ankyrin repeat domain 12
305	OSBPL1A	ENSSSCG00000003712	MXE	oxysterol binding protein like 1A
306	OSBPL1A	ENSSSCG00000003712	SE	oxysterol binding protein like 1A
307	IMPACT	ENSSSCG00000003713	MXE	histamine receptor H4
308	RNF138	ENSSSCG00000003730	MXE	ring finger protein 138
309	PIK3C3	ENSSSCG00000003749	MXE	phosphatidylinositol 3-kinase catalytic subunit type 3
310	PIK3C3	ENSSSCG00000003749	SE	phosphatidylinositol 3-kinase catalytic subunit type 3
311	ADGRL2	ENSSSCG00000003761	MXE	adhesion G protein-coupled receptor L2
312	ADGRL2	ENSSSCG00000003761	SE	adhesion G protein-coupled receptor L2
313	DNAJB4	ENSSSCG00000003766	MXE	DnaJ heat shock protein family (Hsp40) member B4
314	DNAJB4	ENSSSCG00000003766	SE	DnaJ heat shock protein family (Hsp40) member B4
315	NEXN	ENSSSCG00000003768	SE	nexilin F-actin binding protein
316	MIGA1	ENSSSCG00000003770	MXE	mitoguardin 1
317	RABGGTB	ENSSSCG00000003775	RI	mutS homolog 4
318	ACADM	ENSSSCG00000003776	MXE	acyl-CoA dehydrogenase medium chain
319	ANKRD13C	ENSSSCG00000003790	MXE	ankyrin repeat domain 13C
320	ANKRD13C	ENSSSCG00000003790	SE	ankyrin repeat domain 13C
321	LEPROT	ENSSSCG00000003806	MXE	leptin receptor overlapping transcript
322	EFCAB7	ENSSSCG00000003814	RI	EF-hand calcium binding domain 7
323	USP1	ENSSSCG00000003820	MXE	ubiquitin specific peptidase 1
324	NRDC	ENSSSCG00000003870	MXE	nardilysin convertase
325	EPS15	ENSSSCG00000003872	MXE	epidermal growth factor receptor pathway substrate 15
326	FAF1	ENSSSCG00000003877	MXE	Fas associated factor 1
327	EFCAB14	ENSSSCG00000003895	A5SS	EF-hand calcium binding domain 14
328	TESK2	ENSSSCG00000003917	A5SS	testis associated actin remodelling kinase 2
329	UROD	ENSSSCG00000003922	MXE	uroporphyrinogen decarboxylase
330	KIF2C	ENSSSCG00000003931	MXE	kinesin family member 2C
331	HYI	ENSSSCG00000003940	A3SS	hydroxypyruvate isomerase (putative)
332	SZT2	ENSSSCG00000003941	MXE	SZT2 subunit of KICSTOR complex
333	ZFP69B	ENSSSCG00000003981	MXE	zinc finger protein 643
334	ZFP69B	ENSSSCG00000003981	RI	zinc finger protein 643
335	ZFP69B	ENSSSCG00000003981	SE	zinc finger protein 643
336	ZNF606	ENSSSCG00000003995	RI	zinc finger protein 606
337	ZNF274	ENSSSCG00000003998	MXE	neurotrophin receptor-interacting factor homolog
338	ERMARD	ENSSSCG00000004010	RI	ER membrane associated RNA degradation
339	FGFR1OP	ENSSSCG00000004023	MXE	centrosomal protein 43
340	FGFR1OP	ENSSSCG00000004023	RI	centrosomal protein 43
341	QKI	ENSSSCG00000004029	A3SS	QKI, KH domain containing RNA binding
342	QKI	ENSSSCG00000004029	MXE	QKI, KH domain containing RNA binding
343	FBXO5	ENSSSCG00000004077	MXE	F-box protein 5
344	RMND1	ENSSSCG00000004089	MXE	required for meiotic nuclear division 1 homolog
345	PCMT1	ENSSSCG00000004103	MXE	protein-L-isoaspartate (D-aspartate) O-methyltransferase
346	PCMT1	ENSSSCG00000004103	SE	protein-L-isoaspartate (D-aspartate) O-methyltransferase
347	NHSL1	ENSSSCG00000004149	SE	NHS like 1
348	HBS1L	ENSSSCG00000004169	SE	HBS1 like translational GTPase
349	PTPRK	ENSSSCG00000004209	MXE	protein tyrosine phosphatase receptor type K
350	PTPRK	ENSSSCG00000004209	RI	protein tyrosine phosphatase receptor type K
351	TRMT11	ENSSSCG00000004220	MXE	tRNA methyltransferase 11 homolog
352	TRMT11	ENSSSCG00000004220	SE	tRNA methyltransferase 11 homolog
353	NCOA7	ENSSSCG00000004222	MXE	nuclear receptor coactivator 7
354	CEP85L	ENSSSCG00000004249	MXE	centrosomal protein 85 like
355	FAM135A	ENSSSCG00000004275	A3SS	family with sequence similarity 135 member A
356	FAM135A	ENSSSCG00000004275	MXE	family with sequence similarity 135 member A
357	FAM135A	ENSSSCG00000004275	SE	family with sequence similarity 135 member A
358	SMAP1	ENSSSCG00000004276	MXE	small ArfGAP 1
359	SMAP1	ENSSSCG00000004276	SE	small ArfGAP 1
360	SNX14	ENSSSCG00000004293	MXE	sorting nexin 14
361	SLC35A1	ENSSSCG00000004304	MXE	solute carrier family 35 member A1
362	RRAGD	ENSSSCG00000004318	MXE	Ras related GTP binding D
363	MAP3K7	ENSSSCG00000004334	MXE	mitogen-activated protein kinase kinase kinase 7
364	CCNC	ENSSSCG00000004353	MXE	cyclin C
365	CCNC	ENSSSCG00000004353	SE	cyclin C
366	ATG5	ENSSSCG00000004370	MXE	autophagy related 5
367	SEC63	ENSSSCG00000004382	MXE	SEC63 homolog, protein translocation regulator
368	OSTM1	ENSSSCG00000004383	MXE	osteoclastogenesis associated transmembrane protein 1
369	GTF3C6	ENSSSCG00000004393	MXE	general transcription factor IIIC subunit 6
370	MICAL1	ENSSSCG00000004412	MXE	microtubule associated monooxygenase, calponin and LIM domain containing 1
371	MICAL1	ENSSSCG00000004412	RI	microtubule associated monooxygenase, calponin and LIM domain containing 1
372	LAMA4	ENSSSCG00000004425	MXE	laminin subunit alpha 4
373	NT5DC1	ENSSSCG00000004435	MXE	5'-nucleotidase domain containing 1
374	ME1	ENSSSCG00000004454	MXE	malic enzyme 1
375	BCKDHB	ENSSSCG00000004465	MXE	branched chain keto acid dehydrogenase E1 subunit beta
376	TTK	ENSSSCG00000004466	MXE	TTK protein kinase
377	MYO6	ENSSSCG00000004478	MXE	myosin VI
378	SLC17A5	ENSSSCG00000004486	MXE	solute carrier family 17 member 5
379	MTO1	ENSSSCG00000004487	MXE	mitochondrial tRNA translation optimization 1
380	MTO1	ENSSSCG00000004487	SE	mitochondrial tRNA translation optimization 1
381	HAUS1	ENSSSCG00000004498	MXE	HAUS augmin like complex subunit 1
382	SMAD2	ENSSSCG00000004505	SE	SMAD family member 2
383	LIPG	ENSSSCG00000004509	MXE	lipase G, endothelial type
384	MBD1	ENSSSCG00000004516	A3SS	methyl-CpG binding domain protein 1
385	MBD1	ENSSSCG00000004516	SE	methyl-CpG binding domain protein 1
386	C18orf54	ENSSSCG00000004531	SE	chromosome 1 C18orf54 homolog
387	WDR7	ENSSSCG00000004538	MXE	WD repeat domain 7
388	FECH	ENSSSCG00000004541	MXE	ferrochelatase
389	SPG21	ENSSSCG00000004544	MXE	SPG21 abhydrolase domain containing, maspardin
390	OAZ2	ENSSSCG00000004550	MXE	ornithine decarboxylase antizyme 2
391	TRIP4	ENSSSCG00000004552	MXE	thyroid hormone receptor interactor 4
392	TRIP4	ENSSSCG00000004552	SE	thyroid hormone receptor interactor 4
393	HERC1	ENSSSCG00000004561	MXE	HECT and RLD domain containing E3 ubiquitin protein ligase family member 1
394	LACTB	ENSSSCG00000004569	MXE	lactamase beta
395	LACTB	ENSSSCG00000004569	SE	lactamase beta
396	TPM1	ENSSSCG00000004570	A3SS	tropomyosin 1
397	TPM1	ENSSSCG00000004570	A5SS	tropomyosin 1
398	TPM1	ENSSSCG00000004570	MXE	tropomyosin 1
399	TPM1	ENSSSCG00000004570	RI	tropomyosin 1
400	TPM1	ENSSSCG00000004570	SE	tropomyosin 1
401	ICE2	ENSSSCG00000004577	MXE	interactor of little elongation complex ELL subunit 2
402	ANXA2	ENSSSCG00000004578	MXE	annexin A2
403	ANXA2	ENSSSCG00000004578	RI	annexin A2
404	BNIP2	ENSSSCG00000004582	MXE	BCL2 interacting protein 2
405	RNF111	ENSSSCG00000004589	A3SS	ring finger protein 111
406	RNF111	ENSSSCG00000004589	MXE	ring finger protein 111
407	RAB27A	ENSSSCG00000004612	SE	RAB27A, member RAS oncogene family
408	FAM214A	ENSSSCG00000004617	A5SS	family with sequence similarity 214 member A
409	FAM214A	ENSSSCG00000004617	RI	family with sequence similarity 214 member A
410	FAM214A	ENSSSCG00000004617	SE	family with sequence similarity 214 member A
411	TRPM7	ENSSSCG00000004636	MXE	transient receptor potential cation channel subfamily M member 7
412	USP8	ENSSSCG00000004639	MXE	ubiquitin specific peptidase 8
413	GALK2	ENSSSCG00000004651	MXE	fibroblast growth factor 7
414	MYEF2	ENSSSCG00000004661	MXE	myelin expression factor 2
415	MYEF2	ENSSSCG00000004661	SE	myelin expression factor 2
416	SEMA6D	ENSSSCG00000004663	MXE	semaphorin 6D
417	SEMA6D	ENSSSCG00000004663	SE	semaphorin 6D
418	C15orf48	ENSSSCG00000004670	RI	chromosome 1 C15orf48 homolog
419	SORD	ENSSSCG00000004679	MXE	sorbitol dehydrogenase
420	SORD	ENSSSCG00000004679	SE	sorbitol dehydrogenase
421	WDR76	ENSSSCG00000004695	MXE	WD repeat domain 76
422	WDR76	ENSSSCG00000004695	RI	WD repeat domain 76
423	CATSPER2	ENSSSCG00000004701	SE	cation channel sperm associated 2
424	TTBK2	ENSSSCG00000004718	MXE	tau tubulin kinase 2
425	ZNF106	ENSSSCG00000004725	MXE	zinc finger protein 106
426	CAPN3	ENSSSCG00000004728	MXE	calpain 3
427	CAPN3	ENSSSCG00000004728	SE	calpain 3
428	VPS39	ENSSSCG00000004731	MXE	VPS39 subunit of HOPS complex
429	VPS39	ENSSSCG00000004731	SE	VPS39 subunit of HOPS complex
430	RPAP1	ENSSSCG00000004745	MXE	RNA polymerase II associated protein 1
431	RPAP1	ENSSSCG00000004745	SE	RNA polymerase II associated protein 1
432	DLL4	ENSSSCG00000004755	RI	delta like canonical Notch ligand 4
433	RMDN3	ENSSSCG00000004765	MXE	regulator of microtubule dynamics 3
434	IVD	ENSSSCG00000004774	MXE	isovaleryl-CoA dehydrogenase
435	LINS1	ENSSSCG00000004820	RI	lines homolog 1
436	UBE3A	ENSSSCG00000004832	MXE	ubiquitin protein ligase E3A
437	UBE3A	ENSSSCG00000004832	SE	ubiquitin protein ligase E3A
438	MTMR10	ENSSSCG00000004844	MXE	myotubularin related protein 10
439	FAN1	ENSSSCG00000004845	A5SS	FANCD2 and FANCI associated nuclease 1
440	FAN1	ENSSSCG00000004845	RI	FANCD2 and FANCI associated nuclease 1
441	PIGN	ENSSSCG00000004901	MXE	phosphatidylinositol glycan anchor biosynthesis class N
442	PIGN	ENSSSCG00000004901	SE	phosphatidylinositol glycan anchor biosynthesis class N
443	CLPX	ENSSSCG00000004927	MXE	caseinolytic mitochondrial matrix peptidase chaperone subunit X
444	CLPX	ENSSSCG00000004927	SE	caseinolytic mitochondrial matrix peptidase chaperone subunit X
445	PARP16	ENSSSCG00000004929	MXE	poly(ADP-ribose) polymerase family member 16
446	PARP16	ENSSSCG00000004929	SE	poly(ADP-ribose) polymerase family member 16
447	DPP8	ENSSSCG00000004934	MXE	dipeptidyl peptidase 8
448	DPP8	ENSSSCG00000004934	SE	dipeptidyl peptidase 8
449	INTS14	ENSSSCG00000004936	MXE	integrator complex subunit 14
450	DIS3L	ENSSSCG00000004941	MXE	DIS3 like exosome 3'-5' exoribonuclease
451	TIPIN	ENSSSCG00000004942	MXE	TIMELESS interacting protein
452	AAGAB	ENSSSCG00000004951	A3SS	alpha and gamma adaptin binding protein
453	AAGAB	ENSSSCG00000004951	MXE	alpha and gamma adaptin binding protein
454	AAGAB	ENSSSCG00000004951	RI	alpha and gamma adaptin binding protein
455	AAGAB	ENSSSCG00000004951	SE	alpha and gamma adaptin binding protein
456	PRPF39	ENSSSCG00000004997	A5SS	pre-mRNA processing factor 39
457	PRPF39	ENSSSCG00000004997	MXE	pre-mRNA processing factor 39
458	PRPF39	ENSSSCG00000004997	SE	pre-mRNA processing factor 39
459	NEMF	ENSSSCG00000005011	MXE	nuclear export mediator factor
460	NIN	ENSSSCG00000005022	MXE	ninein
461	NIN	ENSSSCG00000005022	SE	ninein
462	PYGL	ENSSSCG00000005024	MXE	glycogen phosphorylase L
463	PYGL	ENSSSCG00000005024	RI	glycogen phosphorylase L
464	NID2	ENSSSCG00000005030	MXE	nidogen 2
465	PSMC6	ENSSSCG00000005038	MXE	proteasome 26S subunit, ATPase 6
466	PSMC6	ENSSSCG00000005038	SE	proteasome 26S subunit, ATPase 6
467	FERMT2	ENSSSCG00000005041	MXE	fermitin family member 2
468	DDHD1	ENSSSCG00000005043	SE	DDHD domain containing 1
469	DLGAP5	ENSSSCG00000005056	MXE	DLG associated protein 5
470	TMEM260	ENSSSCG00000005062	MXE	transmembrane protein 260
471	TMEM260	ENSSSCG00000005062	SE	transmembrane protein 260
472	EXOC5	ENSSSCG00000005066	MXE	exocyst complex component 5
473	PSMA3	ENSSSCG00000005072	MXE	proteasome 20S subunit alpha 3
474	DHRS7	ENSSSCG00000005083	MXE	dehydrogenase/reductase 7
475	SYNE2	ENSSSCG00000005110	MXE	spectrin repeat containing nuclear envelope protein 2
476	SYNE2	ENSSSCG00000005110	SE	spectrin repeat containing nuclear envelope protein 2
477	NFIB	ENSSSCG00000005190	MXE	nuclear factor I B
478	NFIB	ENSSSCG00000005190	SE	nuclear factor I B
479	IL33	ENSSSCG00000005203	SE	interleukin 33
480	KIAA2026	ENSSSCG00000005205	MXE	KIAA2026
481	KIAA2026	ENSSSCG00000005205	SE	KIAA2026
482	SMARCA2	ENSSSCG00000005232	MXE	SWI/SNF related, matrix associated, actin dependent regulator of chromatin, subfamily a, member 2
483	SMARCA2	ENSSSCG00000005232	SE	SWI/SNF related, matrix associated, actin dependent regulator of chromatin, subfamily a, member 2
484	CEP78	ENSSSCG00000005286	MXE	centrosomal protein 78
485	CEP78	ENSSSCG00000005286	SE	centrosomal protein 78
486	PSAT1	ENSSSCG00000005287	MXE	phosphoserine aminotransferase 1
487	VCP	ENSSSCG00000005300	MXE	valosin containing protein
488	FAM214B	ENSSSCG00000005301	RI	family with sequence similarity 214 member B
489	PIGO	ENSSSCG00000005303	A5SS	phosphatidylinositol glycan anchor biosynthesis class O
490	PIGO	ENSSSCG00000005303	MXE	phosphatidylinositol glycan anchor biosynthesis class O
491	PIGO	ENSSSCG00000005303	RI	phosphatidylinositol glycan anchor biosynthesis class O
492	RUSC2	ENSSSCG00000005308	SE	RUN and SH3 domain containing 2
493	CREB3	ENSSSCG00000005318	MXE	cAMP responsive element binding protein 3
494	TSTD2	ENSSSCG00000005367	MXE	thiosulfate sulfurtransferase like domain containing 2
495	NANS	ENSSSCG00000005373	MXE	acidic nuclear phosphoprotein 32 family member B
496	TGFBR1	ENSSSCG00000005382	MXE	transforming growth factor beta receptor 1
497	INVS	ENSSSCG00000005388	MXE	inversin
498	INVS	ENSSSCG00000005388	RI	inversin
499	TEX10	ENSSSCG00000005389	A5SS	testis expressed 10
500	TEX10	ENSSSCG00000005389	MXE	testis expressed 10
501	TEX10	ENSSSCG00000005389	SE	testis expressed 10
502	NIPSNAP3B	ENSSSCG00000005424	SE	protein NipSnap homolog 3A
503	FSD1L	ENSSSCG00000005426	SE	fibronectin type III and SPRY domain containing 1 like
504	TMEM245	ENSSSCG00000005444	MXE	catenin alpha like 1
505	TMEM245	ENSSSCG00000005444	SE	catenin alpha like 1
506	SVEP1	ENSSSCG00000005455	MXE	sushi, von Willebrand factor type A, EGF and pentraxin domain containing 1
507	PTBP3	ENSSSCG00000005466	MXE	polypyrimidine tract binding protein 3
508	PTBP3	ENSSSCG00000005466	SE	polypyrimidine tract binding protein 3
509	ZNF618	ENSSSCG00000005484	MXE	zinc finger protein 618
510	ZNF618	ENSSSCG00000005484	SE	zinc finger protein 618
511	KIF12	ENSSSCG00000005486	MXE	kinesin family member 12
512	KIF12	ENSSSCG00000005486	SE	kinesin family member 12
513	STRBP	ENSSSCG00000005582	A3SS	spermatid perinuclear RNA binding protein
514	STRBP	ENSSSCG00000005582	MXE	spermatid perinuclear RNA binding protein
515	STRBP	ENSSSCG00000005582	SE	spermatid perinuclear RNA binding protein
516	RABEPK	ENSSSCG00000005599	MXE	Rab9 effector protein with kelch motifs
517	PPP6C	ENSSSCG00000005600	MXE	protein phosphatase 6 catalytic subunit
518	GAPVD1	ENSSSCG00000005602	A5SS	GTPase activating protein and VPS9 domains 1
519	GAPVD1	ENSSSCG00000005602	MXE	GTPase activating protein and VPS9 domains 1
520	GAPVD1	ENSSSCG00000005602	RI	GTPase activating protein and VPS9 domains 1
521	RALGPS1	ENSSSCG00000005607	MXE	Ral GEF with PH domain and SH3 binding motif 1
522	RALGPS1	ENSSSCG00000005607	SE	Ral GEF with PH domain and SH3 binding motif 1
523	CDK9	ENSSSCG00000005621	SE	cyclin dependent kinase 9
524	AK1	ENSSSCG00000005627	SE	adenylate kinase 1
525	URM1	ENSSSCG00000005649	MXE	ubiquitin related modifier 1
526	SPTAN1	ENSSSCG00000005654	SE	spectrin alpha, non-erythrocytic 1
527	TBC1D13	ENSSSCG00000005660	MXE	TBC1 domain family member 13
528	LRRC8A	ENSSSCG00000005664	MXE	leucine rich repeat containing 8 VRAC subunit A
529	NUP188	ENSSSCG00000005667	RI	nucleoporin 188
530	CRAT	ENSSSCG00000005671	MXE	carnitine O-acetyltransferase
531	PTPA	ENSSSCG00000005672	MXE	protein phosphatase 2 phosphatase activator
532	FNBP1	ENSSSCG00000005689	MXE	formin binding protein 1
533	FUBP3	ENSSSCG00000005702	MXE	far upstream element binding protein 3
534	FUBP3	ENSSSCG00000005702	RI	far upstream element binding protein 3
535	FUBP3	ENSSSCG00000005702	SE	far upstream element binding protein 3
536	PRRC2B	ENSSSCG00000005715	MXE	proline rich coiled-coil 2B
537	PRRC2B	ENSSSCG00000005715	SE	proline rich coiled-coil 2B
538	UCK1	ENSSSCG00000005717	MXE	uridine-cytidine kinase 1
539	SETX	ENSSSCG00000005724	MXE	senataxin
540	EGFL7	ENSSSCG00000005828	MXE	EGF like domain multiple 7
541	EGFL7	ENSSSCG00000005828	RI	EGF like domain multiple 7
542	EGFL7	ENSSSCG00000005828	SE	EGF like domain multiple 7
543	MAMDC4	ENSSSCG00000005832	MXE	14 kDa phosphohistidine phosphatase
544	NDOR1	ENSSSCG00000005859	MXE	NADPH dependent diflavin oxidoreductase 1
545	NDOR1	ENSSSCG00000005859	RI	NADPH dependent diflavin oxidoreductase 1
546	ZNF7	ENSSSCG00000005890	A3SS	zinc finger protein 7
547	ZNF7	ENSSSCG00000005890	SE	zinc finger protein 7
548	ST3GAL1	ENSSSCG00000005943	MXE	ST3 beta-galactoside alpha-2,3-sialyltransferase 1
549	PHF20L1	ENSSSCG00000005950	MXE	PHD finger protein 20 like 1
550	SQLE	ENSSSCG00000005970	MXE	squalene epoxidase
551	MTSS1	ENSSSCG00000005975	SE	MTSS I-BAR domain containing 1
552	COL14A1	ENSSSCG00000005997	MXE	collagen type XIV alpha 1 chain
553	ENPP2	ENSSSCG00000006001	SE	ectonucleotide pyrophosphatase/phosphodiesterase 2
554	EBAG9	ENSSSCG00000006024	MXE	estrogen receptor binding site associated antigen 9
555	EMC2	ENSSSCG00000006032	MXE	ER membrane protein complex subunit 2
556	EMC2	ENSSSCG00000006032	RI	ER membrane protein complex subunit 2
557	RNF19A	ENSSSCG00000006066	SE	ring finger protein 19A, RBR E3 ubiquitin protein ligase
558	STK3	ENSSSCG00000006074	MXE	serine/threonine kinase 3
559	LAPTM4B	ENSSSCG00000006083	MXE	lysosomal protein transmembrane 4 beta
560	LAPTM4B	ENSSSCG00000006083	SE	lysosomal protein transmembrane 4 beta
561	MTDH	ENSSSCG00000006084	MXE	metadherin
562	PTDSS1	ENSSSCG00000006089	MXE	phosphatidylserine synthase 1
563	MTERF3	ENSSSCG00000006090	RI	mitochondrial transcription termination factor 3
564	INTS8	ENSSSCG00000006096	MXE	integrator complex subunit 8
565	DPY19L4	ENSSSCG00000006098	MXE	dpy-19 like 4
566	RBM12B	ENSSSCG00000006110	SE	RNA binding motif protein 12B
567	DECR1	ENSSSCG00000006126	MXE	2,4-dienoyl-CoA reductase 1
568	TPD52	ENSSSCG00000006156	MXE	tumor protein D52
569	SEC31B	ENSSSCG00000006165	MXE	SEC31 homolog B, COPII coat complex component
570	SEC31B	ENSSSCG00000006165	SE	SEC31 homolog B, COPII coat complex component
571	TERF1	ENSSSCG00000006184	MXE	telomeric repeat binding factor 1
572	TRAM1	ENSSSCG00000006193	MXE	translocation associated membrane protein 1
573	SULF1	ENSSSCG00000006197	MXE	sulfatase 1
574	COPS5	ENSSSCG00000006203	MXE	COP9 signalosome subunit 5
575	MTFR1	ENSSSCG00000006219	MXE	mitochondrial fission regulator 1
576	MTFR1	ENSSSCG00000006219	SE	mitochondrial fission regulator 1
577	TMEM68	ENSSSCG00000006252	MXE	transmembrane protein 68
578	TMEM68	ENSSSCG00000006252	SE	transmembrane protein 68
579	TCEA1	ENSSSCG00000006261	MXE	transcription elongation factor A1
580	SCYL3	ENSSSCG00000006283	MXE	SCY1 like pseudokinase 3
581	C1orf112	ENSSSCG00000006284	MXE	chromosome 4 C1orf112 homolog
582	TIPRL	ENSSSCG00000006301	MXE	TOR signaling pathway regulator
583	MPC2	ENSSSCG00000006304	MXE	mitochondrial pyruvate carrier 2
584	MPZL1	ENSSSCG00000006306	MXE	myelin protein zero like 1
585	MPZL1	ENSSSCG00000006306	SE	myelin protein zero like 1
586	RCSD1	ENSSSCG00000006307	SE	RCSD domain containing 1
587	CREG1	ENSSSCG00000006308	MXE	cellular repressor of E1A stimulated genes 1
588	CD247	ENSSSCG00000006309	MXE	CD247 molecule
589	TADA1	ENSSSCG00000006318	MXE	transcriptional adaptor 1
590	PBX1	ENSSSCG00000006331	SE	PBX homeobox 1
591	UAP1	ENSSSCG00000006340	A3SS	UDP-N-acetylglucosamine pyrophosphorylase 1
592	UAP1	ENSSSCG00000006340	RI	UDP-N-acetylglucosamine pyrophosphorylase 1
593	NDUFS2	ENSSSCG00000006358	MXE	NADH:ubiquinone oxidoreductase core subunit S2
594	USF1	ENSSSCG00000006371	A5SS	upstream transcription factor 1
595	NCSTN	ENSSSCG00000006385	MXE	nicastrin
596	NCSTN	ENSSSCG00000006385	RI	nicastrin
597	RRNAD1	ENSSSCG00000006470	MXE	ribosomal RNA adenine dimethylase domain containing 1
598	RRNAD1	ENSSSCG00000006470	SE	ribosomal RNA adenine dimethylase domain containing 1
599	CCT3	ENSSSCG00000006487	MXE	chaperonin containing TCP1 subunit 3
600	GLMP	ENSSSCG00000006488	MXE	glycosylated lysosomal membrane protein
601	LMNA	ENSSSCG00000006496	MXE	lamin A/C
602	LMNA	ENSSSCG00000006496	RI	lamin A/C
603	UBQLN4	ENSSSCG00000006500	SE	ubiquilin 4
604	RUSC1	ENSSSCG00000006511	A5SS	RUN and SH3 domain containing 1
605	RUSC1	ENSSSCG00000006511	SE	RUN and SH3 domain containing 1
606	MTX1	ENSSSCG00000006523	MXE	metaxin 1
607	SLC50A1	ENSSSCG00000006529	MXE	solute carrier family 50 member 1
608	SLC50A1	ENSSSCG00000006529	RI	solute carrier family 50 member 1
609	SLC39A1	ENSSSCG00000006561	MXE	solute carrier family 39 member 1
610	SNX27	ENSSSCG00000006619	MXE	sorting nexin 27
611	PSMD4	ENSSSCG00000006628	MXE	proteasome 26S subunit, non-ATPase 4
612	CERS2	ENSSSCG00000006644	MXE	ceramide synthase 2
613	CTSS	ENSSSCG00000006648	MXE	cathepsin S
614	ADAMTSL4	ENSSSCG00000006651	RI	ADAMTS like 4
615	ADAMTSL4	ENSSSCG00000006651	SE	ADAMTS like 4
616	ENSA	ENSSSCG00000006653	MXE	endosulfine alpha
617	OTUD7B	ENSSSCG00000006663	MXE	OTU deubiquitinase 7B
618	NUDT17	ENSSSCG00000006690	SE	nudix hydrolase 17
619	POLR3C	ENSSSCG00000006691	SE	RNA polymerase III subunit C
620	CHD1L	ENSSSCG00000006701	MXE	chromodomain helicase DNA binding protein 1 like
621	NOTCH2	ENSSSCG00000006709	MXE	notch receptor 2
622	HAO2	ENSSSCG00000006720	MXE	hydroxyacid oxidase 2
623	MOV10	ENSSSCG00000006776	A5SS	Mov10 RISC complex RNA helicase
624	MOV10	ENSSSCG00000006776	MXE	Mov10 RISC complex RNA helicase
625	MOV10	ENSSSCG00000006776	RI	Mov10 RISC complex RNA helicase
626	ST7L	ENSSSCG00000006779	MXE	suppression of tumorigenicity 7 like
627	ST7L	ENSSSCG00000006779	SE	suppression of tumorigenicity 7 like
628	RAP1A	ENSSSCG00000006785	MXE	RAP1A, member of RAS oncogene family
629	SLC25A24	ENSSSCG00000006848	MXE	solute carrier family 25 member 24
630	DPH5	ENSSSCG00000006859	MXE	diphthamide biosynthesis 5
631	SLC30A7	ENSSSCG00000006860	MXE	solute carrier family 30 member 7
632	CDC14A	ENSSSCG00000006864	MXE	cell division cycle 14A
633	CDC14A	ENSSSCG00000006864	SE	cell division cycle 14A
634	DPYD	ENSSSCG00000006878	MXE	dihydropyrimidine dehydrogenase
635	ABCA4	ENSSSCG00000006890	MXE	ATP binding cassette subfamily A member 4
636	FNBP1L	ENSSSCG00000006894	RI	formin binding protein 1 like
637	FNBP1L	ENSSSCG00000006894	SE	formin binding protein 1 like
638	RPL5	ENSSSCG00000006899	MXE	ribosomal protein L5
639	RPAP2	ENSSSCG00000006903	MXE	RNA polymerase II associated protein 2
640	RPAP2	ENSSSCG00000006903	SE	RNA polymerase II associated protein 2
641	KYAT3	ENSSSCG00000006925	SE	kynurenine aminotransferase 3
642	LMO4	ENSSSCG00000006928	SE	LIM domain only 4
643	ODF2L	ENSSSCG00000006936	A5SS	outer dense fiber of sperm tails 2 like
644	ODF2L	ENSSSCG00000006936	RI	outer dense fiber of sperm tails 2 like
645	ZNHIT6	ENSSSCG00000006939	A5SS	zinc finger HIT-type containing 6
646	ZNHIT6	ENSSSCG00000006939	RI	zinc finger HIT-type containing 6
647	MSR1	ENSSSCG00000006979	MXE	macrophage scavenger receptor 1
648	CNOT7	ENSSSCG00000006983	MXE	CCR4-NOT transcription complex subunit 7
649	ASAH1	ENSSSCG00000006995	MXE	N-acylsphingosine amidohydrolase 1
650	FAT1	ENSSSCG00000007000	MXE	FAT atypical cadherin 1
651	INTS10	ENSSSCG00000007004	MXE	integrator complex subunit 10
652	PLCB1	ENSSSCG00000007056	MXE	phospholipase C beta 1
653	MKKS	ENSSSCG00000007064	SE	McKusick-Kaufman syndrome
654	JAG1	ENSSSCG00000007067	MXE	jagged canonical Notch ligand 1
655	JAG1	ENSSSCG00000007067	RI	jagged canonical Notch ligand 1
656	KIZ	ENSSSCG00000007108	MXE	kizuna centrosomal protein
657	XRN2	ENSSSCG00000007109	MXE	5'-3' exoribonuclease 2
658	ACSS1	ENSSSCG00000007133	A3SS	acyl-CoA synthetase short chain family member 1
659	ACSS1	ENSSSCG00000007133	MXE	acyl-CoA synthetase short chain family member 1
660	ACSS1	ENSSSCG00000007133	RI	acyl-CoA synthetase short chain family member 1
661	ACSS1	ENSSSCG00000007133	SE	acyl-CoA synthetase short chain family member 1
662	SMOX	ENSSSCG00000007140	SE	spermine oxidase
663	PANK2	ENSSSCG00000007142	A5SS	pantothenate kinase 2
664	MAVS	ENSSSCG00000007143	MXE	mitochondrial antiviral signaling protein
665	ADAM33	ENSSSCG00000007145	MXE	ADAM metallopeptidase domain 33
666	VPS16	ENSSSCG00000007167	MXE	VPS16 core subunit of CORVET and HOPS complexes
667	ANGPT4	ENSSSCG00000007198	MXE	angiopoietin 4
668	HM13	ENSSSCG00000007228	MXE	histocompatibility minor 13
669	HM13	ENSSSCG00000007228	SE	histocompatibility minor 13
670	POFUT1	ENSSSCG00000007244	MXE	protein O-fucosyltransferase 1
671	TM9SF4	ENSSSCG00000007246	MXE	transmembrane 9 superfamily member 4
672	RALY	ENSSSCG00000007275	MXE	RALY heterogeneous nuclear ribonucleoprotein
673	ITCH	ENSSSCG00000007280	MXE	itchy E3 ubiquitin protein ligase
674	MAP1LC3A	ENSSSCG00000007281	MXE	microtubule associated protein 1 light chain 3 alpha
675	GSS	ENSSSCG00000007287	MXE	glutathione synthetase
676	EDEM2	ENSSSCG00000007291	MXE	ER degradation enhancing alpha-mannosidase like protein 2
677	RBM39	ENSSSCG00000007309	MXE	RNA binding motif protein 39
678	RBM39	ENSSSCG00000007309	SE	RNA binding motif protein 39
679	DSN1	ENSSSCG00000007323	MXE	DSN1 component of MIS12 kinetochore complex
680	RPRD1B	ENSSSCG00000007342	MXE	regulation of nuclear pre-mRNA domain containing 1B
681	IFT52	ENSSSCG00000007364	MXE	intraflagellar transport 52
682	IFT52	ENSSSCG00000007364	RI	intraflagellar transport 52
683	IFT52	ENSSSCG00000007364	SE	intraflagellar transport 52
684	TOMM34	ENSSSCG00000007383	MXE	translocase of outer mitochondrial membrane 34
685	TOMM34	ENSSSCG00000007383	SE	translocase of outer mitochondrial membrane 34
686	DNTTIP1	ENSSSCG00000007422	MXE	deoxynucleotidyltransferase terminal interacting protein 1
687	CTSA	ENSSSCG00000007431	RI	cathepsin A
688	ZNF335	ENSSSCG00000007432	RI	zinc finger protein 335
689	ATP9A	ENSSSCG00000007478	MXE	spalt like transcription factor 4
690	CSTF1	ENSSSCG00000007494	RI	cleavage stimulation factor subunit 1
691	CASS4	ENSSSCG00000007495	MXE	Cas scaffold protein family member 4
692	VAPB	ENSSSCG00000007514	MXE	VAMP associated protein B and C
693	VAPB	ENSSSCG00000007514	SE	VAMP associated protein B and C
694	ZFAND2A	ENSSSCG00000007554	SE	zinc finger AN1-type containing 2A
695	WIPI2	ENSSSCG00000007580	MXE	WD repeat domain, phosphoinositide interacting 2
696	TRRAP	ENSSSCG00000007606	A3SS	transformation/transcription domain associated protein
697	TRRAP	ENSSSCG00000007606	A5SS	transformation/transcription domain associated protein
698	ZNF655	ENSSSCG00000007617	MXE	zinc finger protein 655
699	ZNF655	ENSSSCG00000007617	SE	zinc finger protein 655
700	BUD31	ENSSSCG00000007623	MXE	BUD31 homolog
701	BUD31	ENSSSCG00000007623	SE	BUD31 homolog
702	C7orf43	ENSSSCG00000007647	RI	microtubule associated protein 11
703	AGFG2	ENSSSCG00000007664	RI	ArfGAP with FG repeats 2
704	LRCH4	ENSSSCG00000007667	MXE	leucine rich repeats and calponin homology domain containing 4
705	LRCH4	ENSSSCG00000007667	RI	leucine rich repeats and calponin homology domain containing 4
706	LRCH4	ENSSSCG00000007667	SE	leucine rich repeats and calponin homology domain containing 4
707	TBL2	ENSSSCG00000007709	A3SS	transducin beta like 2
708	TBL2	ENSSSCG00000007709	RI	transducin beta like 2
709	GTF2I	ENSSSCG00000007721	MXE	general transcription factor IIi
710	GTF2I	ENSSSCG00000007721	RI	general transcription factor IIi
711	GTF2I	ENSSSCG00000007721	SE	general transcription factor IIi
712	TPST1	ENSSSCG00000007737	MXE	tyrosylprotein sulfotransferase 1
713	ASL	ENSSSCG00000007738	RI	argininosuccinate lyase
714	BCKDK	ENSSSCG00000007763	MXE	branched chain keto acid dehydrogenase kinase
715	PRR14	ENSSSCG00000007790	MXE	proline rich 14
716	LYRM1	ENSSSCG00000007853	MXE	LYR motif containing 1
717	ACSM3	ENSSSCG00000007857	SE	acyl-CoA synthetase medium chain family member 3
718	ZC3H7A	ENSSSCG00000007895	MXE	zinc finger CCCH-type containing 7A
719	MGRN1	ENSSSCG00000007930	SE	mahogunin ring finger 1
720	ANKS3	ENSSSCG00000007939	A3SS	ankyrin repeat and sterile alpha motif domain containing 3
721	ANKS3	ENSSSCG00000007939	MXE	ankyrin repeat and sterile alpha motif domain containing 3
722	ANKS3	ENSSSCG00000007939	RI	ankyrin repeat and sterile alpha motif domain containing 3
723	NMRAL1	ENSSSCG00000007943	A5SS	NmrA like redox sensor 1
724	NMRAL1	ENSSSCG00000007943	SE	NmrA like redox sensor 1
725	ZNF263	ENSSSCG00000007963	SE	zinc finger protein 263
726	RHBDF1	ENSSSCG00000007968	MXE	rhomboid 5 homolog 1
727	LUC7L	ENSSSCG00000007979	A5SS	LUC7 like
728	LUC7L	ENSSSCG00000007979	MXE	LUC7 like
729	LUC7L	ENSSSCG00000007979	RI	LUC7 like
730	LUC7L	ENSSSCG00000007979	SE	LUC7 like
731	NPRL3	ENSSSCG00000007981	MXE	NPR3 like, GATOR1 complex subunit
732	MPG	ENSSSCG00000007982	SE	N-methylpurine DNA glycosylase
733	MRPL28	ENSSSCG00000007984	SE	mitochondrial ribosomal protein L28
734	DECR2	ENSSSCG00000007987	MXE	2,4-dienoyl-CoA reductase 2
735	RPUSD1	ENSSSCG00000008000	RI	RNA pseudouridine synthase domain containing 1
736	NUBP2	ENSSSCG00000008014	MXE	nucleotide binding protein 2
737	NUBP2	ENSSSCG00000008014	RI	nucleotide binding protein 2
738	TELO2	ENSSSCG00000008022	MXE	telomere maintenance 2
739	NTHL1	ENSSSCG00000008039	RI	nth like DNA glycosylase 1
740	TSC2	ENSSSCG00000008040	RI	TSC complex subunit 2
741	TSC2	ENSSSCG00000008040	SE	TSC complex subunit 2
742	PKD1	ENSSSCG00000008041	A3SS	polycystin 1, transient receptor potential channel interacting
743	TRAF7	ENSSSCG00000008043	RI	TNF receptor associated factor 7
744	E4F1	ENSSSCG00000008047	MXE	E4F transcription factor 1
745	POLR1B	ENSSSCG00000008098	MXE	RNA polymerase I subunit B
746	ZC3H8	ENSSSCG00000008099	MXE	zinc finger CCCH-type containing 8
747	ARID5A	ENSSSCG00000008123	A5SS	AT-rich interaction domain 5A
748	ARID5A	ENSSSCG00000008123	MXE	AT-rich interaction domain 5A
749	ARID5A	ENSSSCG00000008123	RI	AT-rich interaction domain 5A
750	CIAO1	ENSSSCG00000008130	RI	cytosolic iron-sulfur assembly component 1
751	UXS1	ENSSSCG00000008143	MXE	UDP-glucuronate decarboxylase 1
752	MAP4K4	ENSSSCG00000008164	SE	mitogen-activated protein kinase kinase kinase kinase 4
753	RNF149	ENSSSCG00000008168	MXE	ring finger protein 149
754	RNF149	ENSSSCG00000008168	SE	ring finger protein 149
755	CHST10	ENSSSCG00000008175	MXE	carbohydrate sulfotransferase 10
756	TXNDC9	ENSSSCG00000008181	MXE	thioredoxin domain containing 9
757	TMEM131	ENSSSCG00000008192	MXE	transmembrane protein 131
758	TMEM131	ENSSSCG00000008192	SE	transmembrane protein 131
759	EIF2AK3	ENSSSCG00000008208	MXE	eukaryotic translation initiation factor 2 alpha kinase 3
760	RETSAT	ENSSSCG00000008237	MXE	retinol saturase
761	ELMOD3	ENSSSCG00000008238	MXE	ELMO domain containing 3
762	ELMOD3	ENSSSCG00000008238	SE	ELMO domain containing 3
763	CAPG	ENSSSCG00000008239	A5SS	capping actin protein, gelsolin like
764	DOK1	ENSSSCG00000008265	RI	docking protein 1
765	DGUOK	ENSSSCG00000008293	MXE	deoxyguanosine kinase
766	ANXA4	ENSSSCG00000008336	MXE	annexin A4
767	ANXA4	ENSSSCG00000008336	SE	annexin A4
768	CEP68	ENSSSCG00000008360	RI	centrosomal protein 68
769	AFTPH	ENSSSCG00000008363	A5SS	aftiphilin
770	AFTPH	ENSSSCG00000008363	RI	aftiphilin
771	FAM161A	ENSSSCG00000008378	A3SS	FAM161 centrosomal protein A
772	FAM161A	ENSSSCG00000008378	MXE	FAM161 centrosomal protein A
773	PAPOLG	ENSSSCG00000008389	MXE	poly(A) polymerase gamma
774	VRK2	ENSSSCG00000008395	MXE	VRK serine/threonine kinase 2
775	PPP4R3B	ENSSSCG00000008398	MXE	protein phosphatase 4 regulatory subunit 3B
776	MTIF2	ENSSSCG00000008404	MXE	mitochondrial translational initiation factor 2
777	MTIF2	ENSSSCG00000008404	RI	mitochondrial translational initiation factor 2
778	MTIF2	ENSSSCG00000008404	SE	mitochondrial translational initiation factor 2
779	CCDC88A	ENSSSCG00000008406	MXE	coiled-coil domain containing 88A
780	PREPL	ENSSSCG00000008448	SE	prolyl endopeptidase like
781	THUMPD2	ENSSSCG00000008470	SE	THUMP domain containing 2
782	SRSF7	ENSSSCG00000008484	RI	serine and arginine rich splicing factor 7
783	GALM	ENSSSCG00000008486	MXE	galactose mutarotase
784	ATL2	ENSSSCG00000008487	MXE	atlastin GTPase 2
785	ATL2	ENSSSCG00000008487	SE	atlastin GTPase 2
786	BIRC6	ENSSSCG00000008513	MXE	baculoviral IAP repeat containing 6
787	MEMO1	ENSSSCG00000008515	MXE	mediator of cell motility 1
788	MEMO1	ENSSSCG00000008515	SE	mediator of cell motility 1
789	PPP1CB	ENSSSCG00000008540	MXE	protein phosphatase 1 catalytic subunit beta
790	PPP1CB	ENSSSCG00000008540	RI	protein phosphatase 1 catalytic subunit beta
791	PPP1CB	ENSSSCG00000008540	SE	protein phosphatase 1 catalytic subunit beta
792	GPN1	ENSSSCG00000008546	MXE	GPN-loop GTPase 1
793	SLC5A6	ENSSSCG00000008550	RI	solute carrier family 5 member 6
794	ABHD1	ENSSSCG00000008554	MXE	abhydrolase domain containing 1
795	ABHD1	ENSSSCG00000008554	SE	abhydrolase domain containing 1
796	KHK	ENSSSCG00000008556	MXE	ketohexokinase
797	KHK	ENSSSCG00000008556	SE	ketohexokinase
798	AGBL5	ENSSSCG00000008558	RI	ATP/GTP binding protein like 5
799	HADHA	ENSSSCG00000008571	MXE	hydroxyacyl-CoA dehydrogenase trifunctional multienzyme complex subunit alpha
800	RAB10	ENSSSCG00000008573	MXE	RAB10, member RAS oncogene family
801	PUM2	ENSSSCG00000008600	MXE	pumilio RNA binding family member 2
802	PUM2	ENSSSCG00000008600	SE	pumilio RNA binding family member 2
803	SMC6	ENSSSCG00000008614	A5SS	structural maintenance of chromosomes 6
804	SMC6	ENSSSCG00000008614	MXE	structural maintenance of chromosomes 6
805	SMC6	ENSSSCG00000008614	RI	structural maintenance of chromosomes 6
806	ROCK2	ENSSSCG00000008629	MXE	Rho associated coiled-coil containing protein kinase 2
807	IAH1	ENSSSCG00000008640	A5SS	isoamyl acetate hydrolyzing esterase 1 (putative)
808	IAH1	ENSSSCG00000008640	SE	isoamyl acetate hydrolyzing esterase 1 (putative)
809	ADAM17	ENSSSCG00000008641	MXE	ADAM metallopeptidase domain 17
810	ADAM17	ENSSSCG00000008641	RI	ADAM metallopeptidase domain 17
811	ADAM17	ENSSSCG00000008641	SE	ADAM metallopeptidase domain 17
812	ID2	ENSSSCG00000008645	RI	inhibitor of DNA binding 2
813	ACP1	ENSSSCG00000008659	MXE	acid phosphatase 1
814	NELFA	ENSSSCG00000008681	MXE	negative elongation factor complex member A
815	RNF4	ENSSSCG00000008690	MXE	ring finger protein 4
816	RNF4	ENSSSCG00000008690	RI	ring finger protein 4
817	ADD1	ENSSSCG00000008692	MXE	adducin 1
818	ADD1	ENSSSCG00000008692	SE	adducin 1
819	ABLIM2	ENSSSCG00000008721	SE	actin binding LIM protein family member 2
820	CC2D2A	ENSSSCG00000008738	MXE	coiled-coil and C2 domain containing 2A
821	LCORL	ENSSSCG00000008748	MXE	ligand dependent nuclear receptor corepressor like
822	LCORL	ENSSSCG00000008748	SE	ligand dependent nuclear receptor corepressor like
823	DHX15	ENSSSCG00000008756	RI	DEAH-box helicase 15
824	TBC1D19	ENSSSCG00000008761	MXE	TBC1 domain family member 19
825	TBC1D19	ENSSSCG00000008761	SE	TBC1 domain family member 19
826	ARAP2	ENSSSCG00000008768	RI	ArfGAP with RhoGAP domain, ankyrin repeat and PH domain 2
827	FAM114A1	ENSSSCG00000008785	MXE	family with sequence similarity 114 member A1
828	SLC30A9	ENSSSCG00000008801	MXE	solute carrier family 30 member 9
829	GNPDA2	ENSSSCG00000008808	MXE	glucosamine-6-phosphate deaminase 2
830	MSMO1	ENSSSCG00000008857	MXE	methylsterol monooxygenase 1
831	ETFDH	ENSSSCG00000008877	MXE	electron transfer flavoprotein dehydrogenase
832	PPID	ENSSSCG00000008878	MXE	peptidylprolyl isomerase D
833	NPY1R	ENSSSCG00000008888	SE	neuropeptide Y receptor Y1
834	UBA6	ENSSSCG00000008924	MXE	ubiquitin like modifier activating enzyme 6
835	DCK	ENSSSCG00000008942	MXE	MOB kinase activator 1B
836	USO1	ENSSSCG00000008971	MXE	USO1 vesicle transport factor
837	USO1	ENSSSCG00000008971	RI	USO1 vesicle transport factor
838	NAAA	ENSSSCG00000008973	RI	N-acylethanolamine acid amidase
839	SCARB2	ENSSSCG00000008980	MXE	scavenger receptor class B member 2
840	CCNG2	ENSSSCG00000008988	MXE	cyclin G2
841	ARFIP1	ENSSSCG00000009010	SE	ADP ribosylation factor interacting protein 1
842	SH3D19	ENSSSCG00000009018	MXE	SH3 domain containing 19
843	RPS3A	ENSSSCG00000009019	MXE	ribosomal protein S3A
844	ABCE1	ENSSSCG00000009043	MXE	ATP binding cassette subfamily E member 1
845	NAA15	ENSSSCG00000009061	MXE	N-alpha-acetyltransferase 15, NatA auxiliary subunit
846	JADE1	ENSSSCG00000009071	MXE	jade family PHD finger 1
847	MFSD8	ENSSSCG00000009075	MXE	major facilitator superfamily domain containing 8
848	HSPA4L	ENSSSCG00000009077	MXE	polo like kinase 4
849	BBS7	ENSSSCG00000009093	MXE	Bardet-Biedl syndrome 7
850	SEC24B	ENSSSCG00000009142	MXE	SEC24 homolog B, COPII coat complex component
851	RPL34	ENSSSCG00000009146	MXE	ribosomal protein L34
852	HADH	ENSSSCG00000009150	MXE	hydroxyacyl-CoA dehydrogenase
853	HADH	ENSSSCG00000009150	SE	hydroxyacyl-CoA dehydrogenase
854	DNAJB14	ENSSSCG00000009177	MXE	DnaJ heat shock protein family (Hsp40) member B14
855	ADH5	ENSSSCG00000009185	MXE	alcohol dehydrogenase 5 (class III), chi polypeptide
856	PDLIM5	ENSSSCG00000009192	MXE	PDZ and LIM domain 5
857	HSD17B13	ENSSSCG00000009225	MXE	estradiol 17-beta-dehydrogenase 11
858	GPAT3	ENSSSCG00000009233	MXE	glycerol-3-phosphate acyltransferase 3
859	HPSE	ENSSSCG00000009237	SE	heparanase
860	SEC31A	ENSSSCG00000009244	MXE	SEC31 homolog A, COPII coat complex component
861	SEC31A	ENSSSCG00000009244	SE	SEC31 homolog A, COPII coat complex component
862	HSPH1	ENSSSCG00000009334	SE	heat shock protein family H (Hsp110) member 1
863	COG6	ENSSSCG00000009369	MXE	component of oligomeric golgi complex 6
864	COG6	ENSSSCG00000009369	RI	component of oligomeric golgi complex 6
865	NEK3	ENSSSCG00000009379	MXE	NIMA related kinase 3
866	PHF11	ENSSSCG00000009396	MXE	PHD finger protein 11
867	RCBTB2	ENSSSCG00000009400	MXE	RCC1 and BTB domain containing protein 2
868	RCBTB2	ENSSSCG00000009400	SE	RCC1 and BTB domain containing protein 2
869	ESD	ENSSSCG00000009407	MXE	esterase D
870	LRCH1	ENSSSCG00000009408	MXE	leucine rich repeats and calponin homology domain containing 1
871	RGCC	ENSSSCG00000009434	MXE	regulator of cell cycle
872	NAA16	ENSSSCG00000009435	MXE	N-alpha-acetyltransferase 16, NatA auxiliary subunit
873	NAA16	ENSSSCG00000009435	RI	N-alpha-acetyltransferase 16, NatA auxiliary subunit
874	NAA16	ENSSSCG00000009435	SE	N-alpha-acetyltransferase 16, NatA auxiliary subunit
875	ELF1	ENSSSCG00000009440	MXE	E74 like ETS transcription factor 1
876	MYCBP2	ENSSSCG00000009473	MXE	MYC binding protein 2
877	MYCBP2	ENSSSCG00000009473	SE	MYC binding protein 2
878	RBM26	ENSSSCG00000009479	MXE	RNA binding motif protein 26
879	GPR180	ENSSSCG00000009492	MXE	G protein-coupled receptor 180
880	UBAC2	ENSSSCG00000009516	MXE	UBA domain containing 2
881	CLYBL	ENSSSCG00000009519	RI	citramalyl-CoA lyase
882	TMTC4	ENSSSCG00000009524	MXE	transmembrane O-mannosyltransferase targeting cadherins 4
883	COL4A2	ENSSSCG00000009545	MXE	collagen type IV alpha 2 chain
884	TUBGCP3	ENSSSCG00000009553	MXE	tubulin gamma complex associated protein 3
885	TFDP1	ENSSSCG00000009560	MXE	transcription factor Dp-1
886	TFDP1	ENSSSCG00000009560	RI	transcription factor Dp-1
887	TMCO3	ENSSSCG00000009563	MXE	transmembrane and coiled-coil domains 3
888	TMCO3	ENSSSCG00000009563	SE	transmembrane and coiled-coil domains 3
889	RASA3	ENSSSCG00000009567	RI	RAS p21 protein activator 3
890	MPHOSPH8	ENSSSCG00000009570	RI	M-phase phosphoprotein 8
891	XPO7	ENSSSCG00000009611	A5SS	exportin 7
892	XPO7	ENSSSCG00000009611	MXE	exportin 7
893	XPO7	ENSSSCG00000009611	SE	exportin 7
894	DOK2	ENSSSCG00000009612	MXE	docking protein 2
895	DOK2	ENSSSCG00000009612	SE	docking protein 2
896	REEP4	ENSSSCG00000009617	RI	receptor accessory protein 4
897	SORBS3	ENSSSCG00000009626	MXE	sorbin and SH3 domain containing 3
898	SORBS3	ENSSSCG00000009626	SE	sorbin and SH3 domain containing 3
899	DOCK5	ENSSSCG00000009650	MXE	dedicator of cytokinesis 5
900	BNIP3L	ENSSSCG00000009658	MXE	BCL2 interacting protein 3 like
901	EPHX2	ENSSSCG00000009666	MXE	epoxide hydrolase 2
902	EPHX2	ENSSSCG00000009666	RI	epoxide hydrolase 2
903	CLU	ENSSSCG00000009668	MXE	clusterin
904	ZNF395	ENSSSCG00000009676	MXE	zinc finger protein 395
905	FZD3	ENSSSCG00000009679	MXE	frizzled class receptor 3
906	MSRA	ENSSSCG00000009684	MXE	serine protease 55
907	MSRA	ENSSSCG00000009684	SE	serine protease 55
908	NEK1	ENSSSCG00000009714	MXE	NIMA related kinase 1
909	PUS1	ENSSSCG00000009741	MXE	pseudouridine synthase 1
910	STX2	ENSSSCG00000009747	MXE	syntaxin 2
911	SCARB1	ENSSSCG00000009759	MXE	scavenger receptor class B member 1
912	TCTN2	ENSSSCG00000009768	MXE	tectonic family member 2
913	GTF2H3	ENSSSCG00000009769	MXE	general transcription factor IIH subunit 3
914	RILPL1	ENSSSCG00000009773	MXE	Rab interacting lysosomal protein like 1
915	SBNO1	ENSSSCG00000009776	MXE	strawberry notch homolog 1
916	MPHOSPH9	ENSSSCG00000009779	MXE	M-phase phosphoprotein 9
917	MPHOSPH9	ENSSSCG00000009779	SE	M-phase phosphoprotein 9
918	OGFOD2	ENSSSCG00000009783	RI	2-oxoglutarate and iron dependent oxygenase domain containing 2
919	CCDC62	ENSSSCG00000009787	A3SS	coiled-coil domain containing 62
920	CCDC62	ENSSSCG00000009787	MXE	coiled-coil domain containing 62
921	CCDC62	ENSSSCG00000009787	SE	coiled-coil domain containing 62
922	RSRC2	ENSSSCG00000009791	A3SS	arginine and serine rich coiled-coil 2
923	RSRC2	ENSSSCG00000009791	RI	arginine and serine rich coiled-coil 2
924	RSRC2	ENSSSCG00000009791	SE	arginine and serine rich coiled-coil 2
925	ZCCHC8	ENSSSCG00000009792	MXE	zinc finger CCHC-type containing 8
926	CLIP1	ENSSSCG00000009793	MXE	CAP-Gly domain containing linker protein 1
927	ARPC3	ENSSSCG00000009821	MXE	actin related protein 2/3 complex subunit 3
928	VPS29	ENSSSCG00000009823	MXE	VPS29 retromer complex component
929	VPS29	ENSSSCG00000009823	RI	VPS29 retromer complex component
930	TCTN1	ENSSSCG00000009826	MXE	tectonic family member 1
931	TCTN1	ENSSSCG00000009826	SE	tectonic family member 1
932	PPP1CC	ENSSSCG00000009828	RI	protein phosphatase 1 catalytic subunit gamma
933	ATXN2	ENSSSCG00000009834	MXE	ataxin 2
934	ATXN2	ENSSSCG00000009834	SE	ataxin 2
935	FBXW8	ENSSSCG00000009860	MXE	F-box and WD repeat domain containing 8
936	SLC8B1	ENSSSCG00000009880	RI	solute carrier family 8 member B1
937	MAPKAPK5	ENSSSCG00000009890	MXE	MAPK activated protein kinase 5
938	MAPKAPK5	ENSSSCG00000009890	SE	MAPK activated protein kinase 5
939	SPPL3	ENSSSCG00000009917	MXE	signal peptide peptidase like 3
940	MVK	ENSSSCG00000009931	MXE	mevalonate kinase
941	MVK	ENSSSCG00000009931	SE	mevalonate kinase
942	UBE3B	ENSSSCG00000009933	MXE	ubiquitin protein ligase E3B
943	UBE3B	ENSSSCG00000009933	SE	ubiquitin protein ligase E3B
944	SSH1	ENSSSCG00000009943	MXE	slingshot protein phosphatase 1
945	SSH1	ENSSSCG00000009943	SE	slingshot protein phosphatase 1
946	CORO1C	ENSSSCG00000009944	MXE	coronin 1C
947	HPS4	ENSSSCG00000009960	A3SS	HPS4 biogenesis of lysosomal organelles complex 3 subunit 2
948	HPS4	ENSSSCG00000009960	MXE	HPS4 biogenesis of lysosomal organelles complex 3 subunit 2
949	HPS4	ENSSSCG00000009960	RI	HPS4 biogenesis of lysosomal organelles complex 3 subunit 2
950	TPST2	ENSSSCG00000009963	MXE	tyrosylprotein sulfotransferase 2
951	TPST2	ENSSSCG00000009963	SE	tyrosylprotein sulfotransferase 2
952	RHBDD3	ENSSSCG00000009973	A5SS	rhomboid domain containing 3
953	EWSR1	ENSSSCG00000009974	MXE	EWS RNA binding protein 1
954	EWSR1	ENSSSCG00000009974	RI	EWS RNA binding protein 1
955	EWSR1	ENSSSCG00000009974	SE	EWS RNA binding protein 1
956	AP1B1	ENSSSCG00000009978	MXE	adaptor related protein complex 1 subunit beta 1
957	AP1B1	ENSSSCG00000009978	RI	adaptor related protein complex 1 subunit beta 1
958	AP1B1	ENSSSCG00000009978	SE	adaptor related protein complex 1 subunit beta 1
959	MTMR3	ENSSSCG00000009994	MXE	myotubularin related protein 3
960	MTMR3	ENSSSCG00000009994	RI	myotubularin related protein 3
961	MTMR3	ENSSSCG00000009994	SE	myotubularin related protein 3
962	SMTN	ENSSSCG00000010017	MXE	smoothelin
963	SMTN	ENSSSCG00000010017	SE	smoothelin
964	PLA2G3	ENSSSCG00000010023	MXE	phospholipase A2 group III
965	LIMK2	ENSSSCG00000010025	MXE	LIM domain kinase 2
966	PIK3IP1	ENSSSCG00000010026	MXE	phosphoinositide-3-kinase interacting protein 1
967	PISD	ENSSSCG00000010032	SE	phosphatidylserine decarboxylase
968	GGT5	ENSSSCG00000010055	RI	gamma-glutamyltransferase 5
969	MMP11	ENSSSCG00000010071	MXE	matrix metallopeptidase 11
970	CHCHD10	ENSSSCG00000010073	MXE	coiled-coil-helix-coiled-coil-helix domain containing 10
971	PI4KA	ENSSSCG00000010092	MXE	phosphatidylinositol 4-kinase alpha
972	PI4KA	ENSSSCG00000010092	RI	phosphatidylinositol 4-kinase alpha
973	LZTR1	ENSSSCG00000010097	MXE	leucine zipper like transcription regulator 1
974	LZTR1	ENSSSCG00000010097	RI	leucine zipper like transcription regulator 1
975	MED15	ENSSSCG00000010107	RI	mediator complex subunit 15
976	GNB1L	ENSSSCG00000010130	MXE	G protein subunit beta 1 like
977	GNB1L	ENSSSCG00000010130	SE	G protein subunit beta 1 like
978	COMT	ENSSSCG00000010132	MXE	catechol-O-methyltransferase
979	ARVCF	ENSSSCG00000010133	SE	ARVCF delta catenin family member
980	DGCR8	ENSSSCG00000010135	MXE	DGCR8 microprocessor complex subunit
981	DGCR8	ENSSSCG00000010135	RI	DGCR8 microprocessor complex subunit
982	ZDHHC8	ENSSSCG00000010138	RI	zinc finger DHHC-type palmitoyltransferase 8
983	LGALS8	ENSSSCG00000010146	SE	galectin 8
984	GNPAT	ENSSSCG00000010175	MXE	glyceronephosphate O-acyltransferase
985	ARV1	ENSSSCG00000010179	MXE	ARV1 homolog, fatty acid homeostasis modulator
986	TTC13	ENSSSCG00000010180	MXE	tetratricopeptide repeat domain 13
987	TTC13	ENSSSCG00000010180	SE	tetratricopeptide repeat domain 13
988	FAM13C	ENSSSCG00000010209	MXE	family with sequence similarity 13 member C
989	ARID5B	ENSSSCG00000010219	MXE	AT-rich interaction domain 5B
990	JMJD1C	ENSSSCG00000010226	A3SS	jumonji domain containing 1C
991	JMJD1C	ENSSSCG00000010226	MXE	jumonji domain containing 1C
992	JMJD1C	ENSSSCG00000010226	SE	jumonji domain containing 1C
993	COL13A1	ENSSSCG00000010256	MXE	collagen type XIII alpha 1 chain
994	AIFM2	ENSSSCG00000010258	MXE	apoptosis inducing factor mitochondria associated 2
995	AIFM2	ENSSSCG00000010258	SE	apoptosis inducing factor mitochondria associated 2
996	PSAP	ENSSSCG00000010281	MXE	prosaposin
997	PSAP	ENSSSCG00000010281	SE	prosaposin
998	MICU1	ENSSSCG00000010289	MXE	mitochondrial calcium uptake 1
999	MICU1	ENSSSCG00000010289	SE	mitochondrial calcium uptake 1
1000	MCU	ENSSSCG00000010290	SE	mitochondrial calcium uniporter
1001	P4HA1	ENSSSCG00000010292	MXE	prolyl 4-hydroxylase subunit alpha 1
1002	ECD	ENSSSCG00000010295	MXE	ecdysoneless cell cycle regulator
1003	ECD	ENSSSCG00000010295	SE	ecdysoneless cell cycle regulator
1004	ZSWIM8	ENSSSCG00000010309	A5SS	zinc finger SWIM-type containing 8
1005	ZSWIM8	ENSSSCG00000010309	RI	zinc finger SWIM-type containing 8
1006	CAMK2G	ENSSSCG00000010311	SE	calcium/calmodulin dependent protein kinase II gamma
1007	VCL	ENSSSCG00000010313	A5SS	vinculin
1008	VCL	ENSSSCG00000010313	SE	vinculin
1009	AP3M1	ENSSSCG00000010314	MXE	adaptor related protein complex 3 subunit mu 1
1010	KAT6B	ENSSSCG00000010316	A5SS	lysine acetyltransferase 6B
1011	KAT6B	ENSSSCG00000010316	MXE	lysine acetyltransferase 6B
1012	SAMD8	ENSSSCG00000010319	MXE	sterile alpha motif domain containing 8
1013	CCSER2	ENSSSCG00000010351	SE	coiled-coil serine rich protein 2
1014	WAPL	ENSSSCG00000010357	MXE	WAPL cohesin release factor
1015	MAPK8	ENSSSCG00000010380	MXE	mitogen-activated protein kinase 8
1016	VSTM4	ENSSSCG00000010385	MXE	V-set and transmembrane domain containing 4
1017	PARG	ENSSSCG00000010396	MXE	poly(ADP-ribose) glycohydrolase
1018	NCOA4	ENSSSCG00000010399	MXE	nuclear receptor coactivator 4
1019	SGMS1	ENSSSCG00000010433	MXE	sphingomyelin synthase 1
1020	PAPSS2	ENSSSCG00000010437	SE	3'-phosphoadenosine 5'-phosphosulfate synthase 2
1021	ATAD1	ENSSSCG00000010438	MXE	ATPase family AAA domain containing 1
1022	STAMBPL1	ENSSSCG00000010446	MXE	STAM binding protein like 1
1023	ACTA2	ENSSSCG00000010447	MXE	actin alpha 2, smooth muscle
1024	ACTA2	ENSSSCG00000010447	SE	actin alpha 2, smooth muscle
1025	IFIT1	ENSSSCG00000010452	SE	interferon-induced protein with tetratricopeptide repeats 1
1026	KIF20B	ENSSSCG00000010457	A3SS	kinesin family member 20B
1027	KIF20B	ENSSSCG00000010457	MXE	kinesin family member 20B
1028	KIF20B	ENSSSCG00000010457	SE	kinesin family member 20B
1029	NOC3L	ENSSSCG00000010484	MXE	NOC3 like DNA replication regulator
1030	HELLS	ENSSSCG00000010486	MXE	helicase, lymphoid specific
1031	ALDH18A1	ENSSSCG00000010495	MXE	aldehyde dehydrogenase 18 family member A1
1032	ENTPD1	ENSSSCG00000010497	MXE	ectonucleoside triphosphate diphosphohydrolase 1
1033	MMS19	ENSSSCG00000010520	MXE	MMS19 homolog, cytosolic iron-sulfur assembly component
1034	ZFYVE27	ENSSSCG00000010528	MXE	zinc finger FYVE-type containing 27
1035	CUTC	ENSSSCG00000010542	MXE	cutC copper transporter
1036	CHUK	ENSSSCG00000010548	MXE	component of inhibitor of nuclear factor kappa B kinase complex
1037	CWF19L1	ENSSSCG00000010550	MXE	CWF19 like cell cycle control factor 1
1038	BLOC1S2	ENSSSCG00000010551	MXE	biogenesis of lysosomal organelles complex 1 subunit 2
1039	BTRC	ENSSSCG00000010563	MXE	beta-transducin repeat containing E3 ubiquitin protein ligase
1040	POLL	ENSSSCG00000010564	MXE	DNA polymerase lambda
1041	DPCD	ENSSSCG00000010565	SE	deleted in primary ciliary dyskinesia homolog (mouse)
1042	FBXW4	ENSSSCG00000010566	MXE	F-box and WD repeat domain containing 4
1043	MFSD13A	ENSSSCG00000010584	MXE	major facilitator superfamily domain containing 13A
1044	NT5C2	ENSSSCG00000010594	MXE	5'-nucleotidase, cytosolic II
1045	NT5C2	ENSSSCG00000010594	SE	5'-nucleotidase, cytosolic II
1046	STN1	ENSSSCG00000010605	MXE	STN1 subunit of CST complex
1047	SLK	ENSSSCG00000010606	SE	STE20 like kinase
1048	XPNPEP1	ENSSSCG00000010620	MXE	X-prolyl aminopeptidase 1
1049	XPNPEP1	ENSSSCG00000010620	SE	X-prolyl aminopeptidase 1
1050	SMC3	ENSSSCG00000010625	MXE	structural maintenance of chromosomes 3
1051	PDCD4	ENSSSCG00000010627	MXE	programmed cell death 4
1052	TCF7L2	ENSSSCG00000010638	SE	transcription factor 7 like 2
1053	ABLIM1	ENSSSCG00000010651	A3SS	actin binding LIM protein 1
1054	ABLIM1	ENSSSCG00000010651	SE	actin binding LIM protein 1
1055	FAM160B1	ENSSSCG00000010652	MXE	family with sequence similarity 160 member B1
1056	GRK5	ENSSSCG00000010683	MXE	G protein-coupled receptor kinase 5
1057	ATE1	ENSSSCG00000010699	MXE	arginyltransferase 1
1058	ATE1	ENSSSCG00000010699	SE	arginyltransferase 1
1059	PLEKHA1	ENSSSCG00000010702	MXE	pleckstrin homology domain containing A1
1060	ACADSB	ENSSSCG00000010723	MXE	acyl-CoA dehydrogenase short/branched chain
1061	BUB3	ENSSSCG00000010726	MXE	BUB3 mitotic checkpoint protein
1062	BUB3	ENSSSCG00000010726	RI	BUB3 mitotic checkpoint protein
1063	UROS	ENSSSCG00000010742	MXE	uroporphyrinogen III synthase
1064	UROS	ENSSSCG00000010742	SE	uroporphyrinogen III synthase
1065	DHX32	ENSSSCG00000010744	MXE	DEAH-box helicase 32 (putative)
1066	DHX32	ENSSSCG00000010744	SE	DEAH-box helicase 32 (putative)
1067	GLRX3	ENSSSCG00000010759	MXE	glutaredoxin 3
1068	TUBGCP2	ENSSSCG00000010773	RI	tubulin gamma complex associated protein 2
1069	TUBGCP2	ENSSSCG00000010773	SE	tubulin gamma complex associated protein 2
1070	PALB2	ENSSSCG00000010794	RI	partner and localizer of BRCA2
1071	GGA2	ENSSSCG00000010798	MXE	golgi associated, gamma adaptin ear containing, ARF binding protein 2
1072	BPNT1	ENSSSCG00000010822	MXE	3'(2'), 5'-bisphosphate nucleotidase 1
1073	BPNT1	ENSSSCG00000010822	SE	3'(2'), 5'-bisphosphate nucleotidase 1
1074	DUSP10	ENSSSCG00000010831	SE	dual specificity phosphatase 10
1075	AIDA	ENSSSCG00000010835	MXE	axin interactor, dorsalization associated
1076	TMEM63A	ENSSSCG00000010854	A3SS	transmembrane protein 63A
1077	TMEM63A	ENSSSCG00000010854	MXE	transmembrane protein 63A
1078	TMEM63A	ENSSSCG00000010854	SE	transmembrane protein 63A
1079	SDE2	ENSSSCG00000010858	MXE	SDE2 telomere maintenance homolog
1080	PSEN2	ENSSSCG00000010860	MXE	presenilin 2
1081	DESI2	ENSSSCG00000010876	A3SS	desumoylating isopeptidase 2
1082	DESI2	ENSSSCG00000010876	MXE	desumoylating isopeptidase 2
1083	KDM5B	ENSSSCG00000010928	MXE	lysine demethylase 5B
1084	KDM5B	ENSSSCG00000010928	RI	lysine demethylase 5B
1085	CYB5R1	ENSSSCG00000010929	RI	cytochrome b5 reductase 1
1086	NAA35	ENSSSCG00000010956	MXE	N-alpha-acetyltransferase 35, NatC auxiliary subunit
1087	DCTN3	ENSSSCG00000010972	MXE	dynactin subunit 3
1088	DNAJA1	ENSSSCG00000011000	MXE	DnaJ heat shock protein family (Hsp40) member A1
1089	WAC	ENSSSCG00000011013	MXE	WW domain containing adaptor with coiled-coil
1090	WAC	ENSSSCG00000011013	SE	WW domain containing adaptor with coiled-coil
1091	SVIL	ENSSSCG00000011022	MXE	supervillin
1092	SVIL	ENSSSCG00000011022	SE	supervillin
1093	ARHGAP12	ENSSSCG00000011026	MXE	Rho GTPase activating protein 12
1094	ARHGAP12	ENSSSCG00000011026	SE	Rho GTPase activating protein 12
1095	VIM	ENSSSCG00000011033	MXE	vimentin
1096	VIM	ENSSSCG00000011033	SE	vimentin
1097	NSUN6	ENSSSCG00000011041	MXE	putative methyltransferase NSUN6
1098	MINDY3	ENSSSCG00000011045	MXE	MINDY lysine 48 deubiquitinase 3
1099	MINDY3	ENSSSCG00000011045	SE	MINDY lysine 48 deubiquitinase 3
1100	ITGA8	ENSSSCG00000011046	MXE	integrin subunit alpha 8
1101	FAM171A1	ENSSSCG00000011047	MXE	family with sequence similarity 171 member A1
1102	KIAA1217	ENSSSCG00000011075	MXE	KIAA1217
1103	KIAA1217	ENSSSCG00000011075	SE	KIAA1217
1104	NEBL	ENSSSCG00000011090	MXE	nebulette
1105	NEBL	ENSSSCG00000011090	SE	nebulette
1106	ITGB1	ENSSSCG00000011101	MXE	integrin subunit beta 1
1107	NRP1	ENSSSCG00000011102	MXE	neuropilin 1
1108	CREM	ENSSSCG00000011106	MXE	cAMP responsive element modulator
1109	RBM17	ENSSSCG00000011134	MXE	RNA binding motif protein 17
1110	LARP4B	ENSSSCG00000011162	MXE	La ribonucleoprotein 4B
1111	ZMYND11	ENSSSCG00000011166	MXE	zinc finger MYND-type containing 11
1112	ZMYND11	ENSSSCG00000011166	SE	zinc finger MYND-type containing 11
1113	ATP2C1	ENSSSCG00000011183	MXE	ATPase secretory pathway Ca2+ transporting 1
1114	OXNAD1	ENSSSCG00000011197	MXE	oxidoreductase NAD binding domain containing 1
1115	OXNAD1	ENSSSCG00000011197	SE	oxidoreductase NAD binding domain containing 1
1116	NGLY1	ENSSSCG00000011214	MXE	N-glycanase 1
1117	NGLY1	ENSSSCG00000011214	SE	N-glycanase 1
1118	SLC4A7	ENSSSCG00000011218	SE	solute carrier family 4 member 7
1119	ARPP21	ENSSSCG00000011238	SE	cAMP regulated phosphoprotein 21
1120	GOLGA4	ENSSSCG00000011243	MXE	golgin A4
1121	WDR48	ENSSSCG00000011261	MXE	WD repeat domain 48
1122	CTNNB1	ENSSSCG00000011274	MXE	catenin beta 1
1123	TRAK1	ENSSSCG00000011278	A5SS	trafficking kinesin protein 1
1124	TRAK1	ENSSSCG00000011278	MXE	trafficking kinesin protein 1
1125	TRAK1	ENSSSCG00000011278	SE	trafficking kinesin protein 1
1126	NKTR	ENSSSCG00000011284	A3SS	natural killer cell triggering receptor
1127	NKTR	ENSSSCG00000011284	MXE	natural killer cell triggering receptor
1128	NKTR	ENSSSCG00000011284	RI	natural killer cell triggering receptor
1129	NKTR	ENSSSCG00000011284	SE	natural killer cell triggering receptor
1130	ANO10	ENSSSCG00000011296	MXE	anoctamin 10
1131	FYCO1	ENSSSCG00000011317	MXE	FYVE and coiled-coil domain autophagy adaptor 1
1132	PTH1R	ENSSSCG00000011326	MXE	parathyroid hormone 1 receptor
1133	ELP6	ENSSSCG00000011336	MXE	elongator acetyltransferase complex subunit 6
1134	DHX30	ENSSSCG00000011342	SE	DExH-box helicase 30
1135	NME6	ENSSSCG00000011347	MXE	NME/NM23 nucleoside diphosphate kinase 6
1136	PRKAR2A	ENSSSCG00000011363	MXE	protein kinase cAMP-dependent type II regulatory subunit alpha
1137	ARIH2	ENSSSCG00000011367	MXE	ariadne RBR E3 ubiquitin protein ligase 2
1138	ARIH2	ENSSSCG00000011367	SE	ariadne RBR E3 ubiquitin protein ligase 2
1139	QRICH1	ENSSSCG00000011373	MXE	glutamine rich 1
1140	QRICH1	ENSSSCG00000011373	RI	glutamine rich 1
1141	USP19	ENSSSCG00000011375	A5SS	ubiquitin specific peptidase 19
1142	USP19	ENSSSCG00000011375	RI	ubiquitin specific peptidase 19
1143	USP19	ENSSSCG00000011375	SE	ubiquitin specific peptidase 19
1144	USP4	ENSSSCG00000011382	MXE	ubiquitin specific peptidase 4
1145	USP4	ENSSSCG00000011382	SE	ubiquitin specific peptidase 4
1146	MST1	ENSSSCG00000011386	MXE	macrophage stimulating 1
1147	IP6K1	ENSSSCG00000011390	MXE	inositol hexakisphosphate kinase 1
1148	UBA7	ENSSSCG00000011393	A3SS	ubiquitin like modifier activating enzyme 7
1149	UBA7	ENSSSCG00000011393	MXE	ubiquitin like modifier activating enzyme 7
1150	UBA7	ENSSSCG00000011393	RI	ubiquitin like modifier activating enzyme 7
1151	UBA7	ENSSSCG00000011393	SE	ubiquitin like modifier activating enzyme 7
1152	RBM6	ENSSSCG00000011394	MXE	RNA binding motif protein 6
1153	RBM6	ENSSSCG00000011394	SE	RNA binding motif protein 6
1154	RBM5	ENSSSCG00000011395	MXE	RNA binding motif protein 5
1155	MAPKAPK3	ENSSSCG00000011415	MXE	MAPK activated protein kinase 3
1156	WDR82	ENSSSCG00000011433	MXE	WD repeat domain 82
1157	PHF7	ENSSSCG00000011439	SE	PHD finger protein 7
1158	NISCH	ENSSSCG00000011442	MXE	nischarin
1159	SPCS1	ENSSSCG00000011447	MXE	signal peptidase complex subunit 1
1160	GLT8D1	ENSSSCG00000011448	MXE	glycosyltransferase 8 domain containing 1
1161	GLT8D1	ENSSSCG00000011448	SE	glycosyltransferase 8 domain containing 1
1162	GNL3	ENSSSCG00000011449	MXE	G protein nucleolar 3
1163	SFMBT1	ENSSSCG00000011454	MXE	Scm like with four mbt domains 1
1164	ACTR8	ENSSSCG00000011458	RI	actin related protein 8
1165	PXK	ENSSSCG00000011474	MXE	PX domain containing serine/threonine kinase like
1166	PXK	ENSSSCG00000011474	SE	PX domain containing serine/threonine kinase like
1167	ACOX2	ENSSSCG00000011477	MXE	acyl-CoA oxidase 2
1168	ACOX2	ENSSSCG00000011477	SE	acyl-CoA oxidase 2
1169	THOC7	ENSSSCG00000011491	MXE	THO complex 7
1170	ADAMTS9	ENSSSCG00000011496	MXE	ADAM metallopeptidase with thrombospondin type 1 motif 9
1171	ADAMTS9	ENSSSCG00000011496	SE	ADAM metallopeptidase with thrombospondin type 1 motif 9
1172	LRIG1	ENSSSCG00000011499	MXE	leucine rich repeats and immunoglobulin like domains 1
1173	FRMD4B	ENSSSCG00000011511	MXE	FERM domain containing 4B
1174	CRBN	ENSSSCG00000011530	MXE	cereblon
1175	SETD5	ENSSSCG00000011540	MXE	SET domain containing 5
1176	SETD5	ENSSSCG00000011540	SE	SET domain containing 5
1177	CAMK1	ENSSSCG00000011550	SE	calcium/calmodulin dependent protein kinase I
1178	RPUSD3	ENSSSCG00000011555	SE	RNA pseudouridine synthase D3
1179	CRELD1	ENSSSCG00000011560	MXE	cysteine rich with EGF like domains 1
1180	EMC3	ENSSSCG00000011562	MXE	ER membrane protein complex subunit 3
1181	FANCD2	ENSSSCG00000011563	MXE	FA complementation group D2
1182	ATG7	ENSSSCG00000011575	A5SS	autophagy related 7
1183	ATG7	ENSSSCG00000011575	MXE	autophagy related 7
1184	ATG7	ENSSSCG00000011575	RI	autophagy related 7
1185	TAMM41	ENSSSCG00000011578	MXE	TAM41 mitochondrial translocator assembly and maintenance homolog
1186	PPARG	ENSSSCG00000011579	SE	peroxisome proliferator activated receptor gamma
1187	TSEN2	ENSSSCG00000011580	MXE	tRNA splicing endonuclease subunit 2
1188	TSEN2	ENSSSCG00000011580	SE	tRNA splicing endonuclease subunit 2
1189	PLXND1	ENSSSCG00000011592	MXE	plexin D1
1190	XPC	ENSSSCG00000011602	RI	XPC complex subunit, DNA damage recognition and repair factor
1191	RPN1	ENSSSCG00000011612	MXE	ribophorin I
1192	SEC61A1	ENSSSCG00000011621	MXE	SEC61 translocon subunit alpha 1
1193	SEC61A1	ENSSSCG00000011621	RI	SEC61 translocon subunit alpha 1
1194	TPRA1	ENSSSCG00000011623	MXE	transmembrane protein adipocyte associated 1
1195	DNAJC13	ENSSSCG00000011628	MXE	DnaJ heat shock protein family (Hsp40) member C13
1196	ACAD11	ENSSSCG00000011629	MXE	acyl-CoA dehydrogenase family member 11
1197	SRPRB	ENSSSCG00000011639	MXE	SRP receptor subunit beta
1198	RYK	ENSSSCG00000011642	MXE	receptor like tyrosine kinase
1199	RYK	ENSSSCG00000011642	SE	receptor like tyrosine kinase
1200	CEP63	ENSSSCG00000011645	SE	centrosomal protein 63
1201	PCCB	ENSSSCG00000011653	MXE	propionyl-CoA carboxylase subunit beta
1202	RASA2	ENSSSCG00000011672	MXE	RAS p21 protein activator 2
1203	GK5	ENSSSCG00000011677	MXE	glycerol kinase 5
1204	GK5	ENSSSCG00000011677	SE	glycerol kinase 5
1205	ATR	ENSSSCG00000011679	MXE	ATR serine/threonine kinase
1206	PCOLCE2	ENSSSCG00000011683	MXE	procollagen C-endopeptidase enhancer 2
1207	U2SURP	ENSSSCG00000011684	MXE	U2 snRNP associated SURP domain containing
1208	MBNL1	ENSSSCG00000011720	A3SS	muscleblind like splicing regulator 1
1209	MBNL1	ENSSSCG00000011720	MXE	muscleblind like splicing regulator 1
1210	MBNL1	ENSSSCG00000011720	RI	muscleblind like splicing regulator 1
1211	MBNL1	ENSSSCG00000011720	SE	muscleblind like splicing regulator 1
1212	SMC4	ENSSSCG00000011731	MXE	structural maintenance of chromosomes 4
1213	PDCD10	ENSSSCG00000011739	SE	programmed cell death 10
1214	FXR1	ENSSSCG00000011769	A3SS	FMR1 autosomal homolog 1
1215	FXR1	ENSSSCG00000011769	RI	FMR1 autosomal homolog 1
1216	FXR1	ENSSSCG00000011769	SE	FMR1 autosomal homolog 1
1217	KLHL24	ENSSSCG00000011775	MXE	kelch like family member 24
1218	KLHL24	ENSSSCG00000011775	SE	kelch like family member 24
1219	ABCC5	ENSSSCG00000011782	MXE	ATP binding cassette subfamily C member 5
1220	ABCC5	ENSSSCG00000011782	RI	ATP binding cassette subfamily C member 5
1221	SENP2	ENSSSCG00000011794	MXE	SUMO specific peptidase 2
1222	EIF4A2	ENSSSCG00000011803	MXE	eukaryotic translation initiation factor 4A2
1223	EIF4A2	ENSSSCG00000011803	RI	eukaryotic translation initiation factor 4A2
1224	EIF4A2	ENSSSCG00000011803	SE	eukaryotic translation initiation factor 4A2
1225	RFC4	ENSSSCG00000011804	MXE	replication factor C subunit 4
1226	RFC4	ENSSSCG00000011804	RI	replication factor C subunit 4
1227	TMEM44	ENSSSCG00000011826	MXE	transmembrane protein 44
1228	SENP5	ENSSSCG00000011841	MXE	SUMO specific peptidase 5
1229	TNK2	ENSSSCG00000011849	SE	tyrosine kinase non receptor 2
1230	ZNF148	ENSSSCG00000011858	MXE	zinc finger protein 148
1231	ZNF148	ENSSSCG00000011858	SE	zinc finger protein 148
1232	NXPE3	ENSSSCG00000011950	MXE	neurexophilin and PC-esterase domain family member 3
1233	NFKBIZ	ENSSSCG00000011951	RI	NFKB inhibitor zeta
1234	ABI3BP	ENSSSCG00000011959	MXE	ABI family member 3 binding protein
1235	ABI3BP	ENSSSCG00000011959	SE	ABI family member 3 binding protein
1236	TFG	ENSSSCG00000011961	MXE	trafficking from ER to golgi regulator
1237	NIT2	ENSSSCG00000011968	MXE	nitrilase family member 2
1238	CLDND1	ENSSSCG00000011980	RI	claudin domain containing 1
1239	MRPL39	ENSSSCG00000012021	MXE	mitochondrial ribosomal protein L39
1240	MRPL39	ENSSSCG00000012021	SE	mitochondrial ribosomal protein L39
1241	APP	ENSSSCG00000012022	MXE	amyloid beta precursor protein
1242	APP	ENSSSCG00000012022	SE	amyloid beta precursor protein
1243	BACH1	ENSSSCG00000012029	SE	BTB domain and CNC homolog 1
1244	TTC3	ENSSSCG00000012062	MXE	tetratricopeptide repeat domain 3
1245	SLC37A1	ENSSSCG00000012087	RI	solute carrier family 37 member 1
1246	SLC37A1	ENSSSCG00000012087	SE	solute carrier family 37 member 1
1247	MSL3	ENSSSCG00000012114	SE	Sus scrofa MSL complex subunit 3 (MSL3), transcript variant 4, mRNA.
1248	RAB9A	ENSSSCG00000012123	A5SS	RAB9A, member RAS oncogene family
1249	RAB9A	ENSSSCG00000012123	MXE	RAB9A, member RAS oncogene family
1250	RAB9A	ENSSSCG00000012123	RI	RAB9A, member RAS oncogene family
1251	PIGA	ENSSSCG00000012134	RI	phosphatidylinositol glycan anchor biosynthesis class A
1252	PIR	ENSSSCG00000012136	MXE	pirin
1253	RBBP7	ENSSSCG00000012149	MXE	RB binding protein 7, chromatin remodeling factor
1254	RBBP7	ENSSSCG00000012149	RI	RB binding protein 7, chromatin remodeling factor
1255	ACOT9	ENSSSCG00000012172	MXE	acyl-CoA thioesterase 9
1256	SAT1	ENSSSCG00000012173	SE	spermidine/spermine N1-acetyltransferase 1
1257	ATP6AP2	ENSSSCG00000012247	MXE	ATPase H+ transporting accessory protein 2
1258	USP9X	ENSSSCG00000012251	MXE	ubiquitin specific peptidase 9 X-linked
1259	USP9X	ENSSSCG00000012251	SE	ubiquitin specific peptidase 9 X-linked
1260	MAOA	ENSSSCG00000012257	MXE	monoamine oxidase A
1261	RBM10	ENSSSCG00000012271	MXE	RNA binding motif protein 10
1262	RBM10	ENSSSCG00000012271	SE	RNA binding motif protein 10
1263	USP11	ENSSSCG00000012273	RI	ubiquitin specific peptidase 11
1264	TFE3	ENSSSCG00000012287	MXE	transcription factor binding to IGHM enhancer 3
1265	CCDC120	ENSSSCG00000012288	RI	coiled-coil domain containing 120
1266	SMC1A	ENSSSCG00000012325	MXE	structural maintenance of chromosomes 1A
1267	HUWE1	ENSSSCG00000012328	A5SS	HECT, UBA and WWE domain containing E3 ubiquitin protein ligase 1
1268	HUWE1	ENSSSCG00000012328	MXE	HECT, UBA and WWE domain containing E3 ubiquitin protein ligase 1
1269	GNL3L	ENSSSCG00000012336	MXE	G protein nucleolar 3 like
1270	KIF4A	ENSSSCG00000012377	MXE	kinesin family member 4A
1271	MED12	ENSSSCG00000012396	RI	mediator complex subunit 12
1272	ABCB7	ENSSSCG00000012424	MXE	ATP binding cassette subfamily B member 7
1273	ABCB7	ENSSSCG00000012424	SE	ATP binding cassette subfamily B member 7
1274	MAGT1	ENSSSCG00000012435	MXE	magnesium transporter 1
1275	SH3BGRL	ENSSSCG00000012452	MXE	SH3 domain binding glutamate rich protein like
1276	TSPAN6	ENSSSCG00000012481	MXE	tetraspanin 6
1277	ARMCX2	ENSSSCG00000012510	A5SS	armadillo repeat containing X-linked 2
1278	ARMCX2	ENSSSCG00000012510	RI	armadillo repeat containing X-linked 2
1279	BHLHB9	ENSSSCG00000012520	SE	basic helix-loop-helix family member b9
1280	RNF128	ENSSSCG00000012551	SE	ring finger protein 128
1281	RBM41	ENSSSCG00000012556	MXE	RNA binding motif protein 41
1282	ALG13	ENSSSCG00000012586	MXE	ASPARAGINE LINKED GLYCOSYLATION 13
1283	GRIA3	ENSSSCG00000012638	MXE	glutamate ionotropic receptor AMPA type subunit 3
1284	GRIA3	ENSSSCG00000012638	SE	glutamate ionotropic receptor AMPA type subunit 3
1285	THOC2	ENSSSCG00000012639	MXE	THO complex 2
1286	STAG2	ENSSSCG00000012642	MXE	stromal antigen 2
1287	SMARCA1	ENSSSCG00000012649	MXE	SWI/SNF related, matrix associated, actin dependent regulator of chromatin, subfamily a, member 1
1288	MBNL3	ENSSSCG00000012676	MXE	muscleblind like splicing regulator 3
1289	MBNL3	ENSSSCG00000012676	SE	muscleblind like splicing regulator 3
1290	ZNF75D	ENSSSCG00000012689	A5SS	zinc finger protein 75D
1291	ZNF75D	ENSSSCG00000012689	MXE	zinc finger protein 75D
1292	ZNF75D	ENSSSCG00000012689	SE	zinc finger protein 75D
1293	ATP11C	ENSSSCG00000012713	MXE	ATPase phospholipid transporting 11C
1294	FMR1	ENSSSCG00000012727	A3SS	FMRP translational regulator 1
1295	FMR1	ENSSSCG00000012727	SE	FMRP translational regulator 1
1296	MTM1	ENSSSCG00000012742	MXE	myotubularin 1
1297	DKC1	ENSSSCG00000012823	MXE	dyskerin pseudouridine synthase 1
1298	DKC1	ENSSSCG00000012823	RI	dyskerin pseudouridine synthase 1
1299	CHID1	ENSSSCG00000012837	MXE	chitinase domain containing 1
1300	CD151	ENSSSCG00000012840	MXE	CD151 molecule
1301	DEAF1	ENSSSCG00000012850	MXE	DEAF1 transcription factor
1302	RASSF7	ENSSSCG00000012854	RI	Ras association domain family member 7
1303	NAP1L4	ENSSSCG00000012856	MXE	nucleosome assembly protein 1 like 4
1304	IGHMBP2	ENSSSCG00000012878	MXE	immunoglobulin mu DNA binding protein 2
1305	PPP6R3	ENSSSCG00000012884	MXE	protein phosphatase 6 regulatory subunit 3
1306	PPP6R3	ENSSSCG00000012884	SE	protein phosphatase 6 regulatory subunit 3
1307	TCIRG1	ENSSSCG00000012890	RI	T cell immune regulator 1, ATPase H+ transporting V0 subunit a3
1308	TMEM134	ENSSSCG00000012905	RI	transmembrane protein 134
1309	RAD9A	ENSSSCG00000012914	MXE	RAD9 checkpoint clamp component A
1310	RCE1	ENSSSCG00000012927	RI	Ras converting CAAX endopeptidase 1
1311	DPF2	ENSSSCG00000012995	MXE	double PHD fingers 2
1312	TM7SF2	ENSSSCG00000013004	MXE	transmembrane 7 superfamily member 2
1313	TM7SF2	ENSSSCG00000013004	SE	transmembrane 7 superfamily member 2
1314	SAC3D1	ENSSSCG00000013011	SE	SAC3 domain containing 1
1315	GPR137	ENSSSCG00000013032	SE	G protein-coupled receptor 137
1316	NUDT22	ENSSSCG00000013039	RI	nudix hydrolase 22
1317	NUDT22	ENSSSCG00000013039	SE	nudix hydrolase 22
1318	FADS2	ENSSSCG00000013072	MXE	fatty acid desaturase 2
1319	FADS2	ENSSSCG00000013072	SE	fatty acid desaturase 2
1320	FADS3	ENSSSCG00000013073	MXE	fatty acid desaturase 3
1321	TMEM216	ENSSSCG00000013084	SE	transmembrane protein 216
1322	CYB561A3	ENSSSCG00000013086	MXE	cytochrome b561 family member A3
1323	DDB1	ENSSSCG00000013094	MXE	damage specific DNA binding protein 1
1324	TMEM132A	ENSSSCG00000013113	MXE	transmembrane protein 132A
1325	PATL1	ENSSSCG00000013124	MXE	PAT1 homolog 1, processing body mRNA decay factor
1326	CTNND1	ENSSSCG00000013174	MXE	catenin delta 1
1327	CTNND1	ENSSSCG00000013174	SE	catenin delta 1
1328	TMX2	ENSSSCG00000013176	MXE	thioredoxin related transmembrane protein 2
1329	SERPING1	ENSSSCG00000013181	MXE	serpin family G member 1
1330	SERPING1	ENSSSCG00000013181	RI	serpin family G member 1
1331	ATG13	ENSSSCG00000013257	MXE	autophagy related 13
1332	ATG13	ENSSSCG00000013257	RI	autophagy related 13
1333	AMBRA1	ENSSSCG00000013262	MXE	autophagy and beclin 1 regulator 1
1334	AMBRA1	ENSSSCG00000013262	RI	autophagy and beclin 1 regulator 1
1335	AMBRA1	ENSSSCG00000013262	SE	autophagy and beclin 1 regulator 1
1336	EXT2	ENSSSCG00000013281	MXE	exostosin glycosyltransferase 2
1337	ACCS	ENSSSCG00000013282	MXE	1-aminocyclopropane-1-carboxylate synthase homolog (inactive)
1338	ACCS	ENSSSCG00000013282	SE	1-aminocyclopropane-1-carboxylate synthase homolog (inactive)
1339	TTC17	ENSSSCG00000013284	MXE	tetratricopeptide repeat domain 17
1340	TTC17	ENSSSCG00000013284	RI	tetratricopeptide repeat domain 17
1341	PRR5L	ENSSSCG00000013292	MXE	proline rich 5 like
1342	PRR5L	ENSSSCG00000013292	SE	proline rich 5 like
1343	LDLRAD3	ENSSSCG00000013294	MXE	low density lipoprotein receptor class A domain containing 3
1344	PDHX	ENSSSCG00000013298	MXE	pyruvate dehydrogenase complex component X
1345	CAT	ENSSSCG00000013302	MXE	catalase
1346	CAT	ENSSSCG00000013302	RI	catalase
1347	IMMP1L	ENSSSCG00000013322	SE	inner mitochondrial membrane peptidase subunit 1
1348	ANO5	ENSSSCG00000013344	MXE	anoctamin 5
1349	UEVLD	ENSSSCG00000013362	MXE	UEV and lactate/malate dehyrogenase domains
1350	GTF2H1	ENSSSCG00000013367	MXE	general transcription factor IIH subunit 1
1351	GTF2H1	ENSSSCG00000013367	RI	general transcription factor IIH subunit 1
1352	PLEKHA7	ENSSSCG00000013382	MXE	pleckstrin homology domain containing A7
1353	PLEKHA7	ENSSSCG00000013382	SE	pleckstrin homology domain containing A7
1354	TEAD1	ENSSSCG00000013399	MXE	TEA domain transcription factor 1
1355	ADM	ENSSSCG00000013408	RI	adrenomedullin
1356	SWAP70	ENSSSCG00000013410	MXE	switching B cell complex subunit SWAP70
1357	MED16	ENSSSCG00000013416	RI	mediator complex subunit 16
1358	MUM1	ENSSSCG00000013426	A3SS	PWWP domain containing 3A, DNA repair factor
1359	MUM1	ENSSSCG00000013426	MXE	PWWP domain containing 3A, DNA repair factor
1360	MUM1	ENSSSCG00000013426	RI	PWWP domain containing 3A, DNA repair factor
1361	MUM1	ENSSSCG00000013426	SE	PWWP domain containing 3A, DNA repair factor
1362	TCF3	ENSSSCG00000013437	A3SS	transcription factor 3
1363	TCF3	ENSSSCG00000013437	MXE	transcription factor 3
1364	TCF3	ENSSSCG00000013437	SE	transcription factor 3
1365	SPPL2B	ENSSSCG00000013464	MXE	signal peptide peptidase like 2B
1366	SPPL2B	ENSSSCG00000013464	RI	signal peptide peptidase like 2B
1367	SGTA	ENSSSCG00000013467	MXE	small glutamine rich tetratricopeptide repeat containing alpha
1368	FZR1	ENSSSCG00000013481	RI	fizzy and cell division cycle 20 related 1
1369	FZR1	ENSSSCG00000013481	SE	fizzy and cell division cycle 20 related 1
1370	SH3GL1	ENSSSCG00000013508	MXE	SH3 domain containing GRB2 like 1, endophilin A2
1371	UBXN6	ENSSSCG00000013510	MXE	UBX domain protein 6
1372	SAFB	ENSSSCG00000013522	MXE	scaffold attachment factor B
1373	SAFB	ENSSSCG00000013522	RI	scaffold attachment factor B
1374	SAFB	ENSSSCG00000013522	SE	scaffold attachment factor B
1375	SAFB2	ENSSSCG00000013523	MXE	scaffold attachment factor B2
1376	SAFB2	ENSSSCG00000013523	RI	scaffold attachment factor B2
1377	MCOLN1	ENSSSCG00000013570	RI	mucolipin 1
1378	ELAVL1	ENSSSCG00000013592	MXE	ELAV like RNA binding protein 1
1379	KANK3	ENSSSCG00000013598	RI	KN motif and ankyrin repeat domains 3
1380	RAB11B	ENSSSCG00000013600	MXE	RAB11B, member RAS oncogene family
1381	HNRNPM	ENSSSCG00000013602	MXE	heterogeneous nuclear ribonucleoprotein M
1382	HNRNPM	ENSSSCG00000013602	RI	heterogeneous nuclear ribonucleoprotein M
1383	HNRNPM	ENSSSCG00000013602	SE	heterogeneous nuclear ribonucleoprotein M
1384	PLPPR2	ENSSSCG00000013620	A5SS	phospholipid phosphatase related 2
1385	PLPPR2	ENSSSCG00000013620	RI	phospholipid phosphatase related 2
1386	PLPPR2	ENSSSCG00000013620	SE	phospholipid phosphatase related 2
1387	TMEM205	ENSSSCG00000013622	MXE	transmembrane protein 205
1388	TMEM205	ENSSSCG00000013622	RI	transmembrane protein 205
1389	PRKCSH	ENSSSCG00000013627	MXE	protein kinase C substrate 80K-H
1390	DNM2	ENSSSCG00000013630	MXE	dynamin 2
1391	DNM2	ENSSSCG00000013630	SE	dynamin 2
1392	CARM1	ENSSSCG00000013633	MXE	coactivator associated arginine methyltransferase 1
1393	CARM1	ENSSSCG00000013633	SE	coactivator associated arginine methyltransferase 1
1394	YIPF2	ENSSSCG00000013634	MXE	Yip1 domain family member 2
1395	QTRT1	ENSSSCG00000013637	MXE	queuine tRNA-ribosyltransferase catalytic subunit 1
1396	ILF3	ENSSSCG00000013638	MXE	interleukin enhancer binding factor 3
1397	ILF3	ENSSSCG00000013638	RI	interleukin enhancer binding factor 3
1398	ILF3	ENSSSCG00000013638	SE	interleukin enhancer binding factor 3
1399	TYK2	ENSSSCG00000013648	MXE	tyrosine kinase 2
1400	TYK2	ENSSSCG00000013648	RI	tyrosine kinase 2
1401	DNMT1	ENSSSCG00000013659	MXE	DNA methyltransferase 1
1402	PPAN	ENSSSCG00000013662	RI	peter pan homolog
1403	C19orf66	ENSSSCG00000013664	MXE	shiftless antiviral inhibitor of ribosomal frameshifting
1404	HOOK2	ENSSSCG00000013734	RI	hook microtubule tethering protein 2
1405	PRDX2	ENSSSCG00000013736	MXE	peroxiredoxin 2
1406	RNASEH2A	ENSSSCG00000013737	MXE	ribonuclease H2 subunit A
1407	CALR	ENSSSCG00000013746	MXE	calreticulin
1408	RAD23A	ENSSSCG00000013747	MXE	RAD23 homolog A, nucleotide excision repair protein
1409	RAD23A	ENSSSCG00000013747	RI	RAD23 homolog A, nucleotide excision repair protein
1410	STX10	ENSSSCG00000013752	MXE	syntaxin 10
1411	CCDC130	ENSSSCG00000013755	MXE	coiled-coil domain containing 130
1412	IL27RA	ENSSSCG00000013766	MXE	interleukin 27 receptor subunit alpha
1413	IL27RA	ENSSSCG00000013766	SE	interleukin 27 receptor subunit alpha
1414	ADGRE5	ENSSSCG00000013775	SE	adhesion G protein-coupled receptor E5
1415	DDX39A	ENSSSCG00000013776	RI	DExD-box helicase 39A
1416	DDX39A	ENSSSCG00000013776	SE	DExD-box helicase 39A
1417	ZNF333	ENSSSCG00000013786	A3SS	zinc finger protein 333
1418	ZNF333	ENSSSCG00000013786	MXE	zinc finger protein 333
1419	SYDE1	ENSSSCG00000013829	RI	synapse defective Rho GTPase homolog 1
1420	AP1M1	ENSSSCG00000013856	MXE	adaptor related protein complex 1 subunit mu 1
1421	FCHO1	ENSSSCG00000013885	MXE	FCH and mu domain containing endocytic adaptor 1
1422	MPV17L2	ENSSSCG00000013896	MXE	MPV17 mitochondrial inner membrane protein like 2
1423	FKBP8	ENSSSCG00000013905	MXE	FKBP prolyl isomerase 8
1424	KXD1	ENSSSCG00000013906	MXE	KxDL motif containing 1
1425	KXD1	ENSSSCG00000013906	SE	KxDL motif containing 1
1426	ARMC6	ENSSSCG00000013927	MXE	solute carrier family 25 member 42
1427	GATAD2A	ENSSSCG00000013938	MXE	GATA zinc finger domain containing 2A
1428	GATAD2A	ENSSSCG00000013938	SE	GATA zinc finger domain containing 2A
1429	JMJD4	ENSSSCG00000013983	MXE	jumonji domain containing 4
1430	SNAP47	ENSSSCG00000013984	MXE	serine protease 38
1431	MIER2	ENSSSCG00000014003	MXE	MIER family member 2
1432	GFPT2	ENSSSCG00000014012	MXE	glutamine-fructose-6-phosphate transaminase 2
1433	MRNIP	ENSSSCG00000014015	MXE	MRN complex interacting protein
1434	MRNIP	ENSSSCG00000014015	SE	MRN complex interacting protein
1435	SQSTM1	ENSSSCG00000014016	MXE	sequestosome 1
1436	MAML1	ENSSSCG00000014019	MXE	mastermind like transcriptional coactivator 1
1437	CLK4	ENSSSCG00000014028	SE	CDC like kinase 4
1438	TMED9	ENSSSCG00000014036	MXE	transmembrane p24 trafficking protein 9
1439	ZNF346	ENSSSCG00000014046	MXE	zinc finger protein 346
1440	HK3	ENSSSCG00000014048	MXE	hexokinase 3
1441	HK3	ENSSSCG00000014048	RI	hexokinase 3
1442	HK3	ENSSSCG00000014048	SE	hexokinase 3
1443	FAF2	ENSSSCG00000014057	MXE	Fas associated factor family member 2
1444	SIMC1	ENSSSCG00000014062	MXE	SUMO interacting motifs containing 1
1445	HEXB	ENSSSCG00000014073	MXE	hexosaminidase subunit beta
1446	HEXB	ENSSSCG00000014073	RI	hexosaminidase subunit beta
1447	HMGCR	ENSSSCG00000014080	RI	3-hydroxy-3-methylglutaryl-CoA reductase
1448	POLK	ENSSSCG00000014082	MXE	DNA polymerase kappa
1449	POC5	ENSSSCG00000014084	MXE	POC5 centriolar protein
1450	VCAN	ENSSSCG00000014136	MXE	X-ray repair cross complementing 4
1451	VCAN	ENSSSCG00000014136	SE	X-ray repair cross complementing 4
1452	RASA1	ENSSSCG00000014146	MXE	RAS p21 protein activator 1
1453	ARRDC3	ENSSSCG00000014156	RI	arrestin domain containing 3
1454	CHD1	ENSSSCG00000014177	MXE	chromodomain helicase DNA binding protein 1
1455	CHD1	ENSSSCG00000014177	RI	chromodomain helicase DNA binding protein 1
1456	PAM	ENSSSCG00000014184	SE	peptidylglycine alpha-amidating monooxygenase
1457	CSNK1G3	ENSSSCG00000014240	MXE	casein kinase 1 gamma 3
1458	PDLIM4	ENSSSCG00000014274	MXE	PDZ and LIM domain 4
1459	PDLIM4	ENSSSCG00000014274	SE	PDZ and LIM domain 4
1460	IRF1	ENSSSCG00000014277	MXE	interferon regulatory factor 1
1461	AFF4	ENSSSCG00000014291	MXE	AF4/FMR2 family member 4
1462	SEC24A	ENSSSCG00000014304	MXE	SEC24 homolog A, COPII coat complex component
1463	SEC24A	ENSSSCG00000014304	SE	SEC24 homolog A, COPII coat complex component
1464	H2AFY	ENSSSCG00000014307	MXE	H2A histone family, member Y
1465	BRD8	ENSSSCG00000014327	SE	bromodomain containing 8
1466	TMEM173	ENSSSCG00000014349	MXE	stimulator of interferon response cGAMP interactor 1
1467	ANKHD1	ENSSSCG00000014364	MXE	eukaryotic translation initiation factor 4E binding protein 3
1468	RNF14	ENSSSCG00000014394	MXE	ring finger protein 14
1469	RNF14	ENSSSCG00000014394	SE	ring finger protein 14
1470	FBXO38	ENSSSCG00000014427	RI	F-box protein 38
1471	ABLIM3	ENSSSCG00000014430	RI	actin binding LIM protein family member 3
1472	ABLIM3	ENSSSCG00000014430	SE	actin binding LIM protein family member 3
1473	BET1L	ENSSSCG00000014556	MXE	Bet1 golgi vesicular membrane trafficking protein like
1474	STIM1	ENSSSCG00000014792	MXE	stromal interaction molecule 1
1475	STIM1	ENSSSCG00000014792	SE	stromal interaction molecule 1
1476	RNF121	ENSSSCG00000014800	MXE	ring finger protein 121
1477	RNF121	ENSSSCG00000014800	SE	ring finger protein 121
1478	PAAF1	ENSSSCG00000014831	MXE	proteasomal ATPase associated factor 1
1479	PGM2L1	ENSSSCG00000014838	MXE	phosphoglucomutase 2 like 1
1480	RPS3	ENSSSCG00000014855	MXE	ribosomal protein S3
1481	EMSY	ENSSSCG00000014868	MXE	EMSY transcriptional repressor, BRCA2 interacting
1482	EMSY	ENSSSCG00000014868	RI	EMSY transcriptional repressor, BRCA2 interacting
1483	EMSY	ENSSSCG00000014868	SE	EMSY transcriptional repressor, BRCA2 interacting
1484	PAK1	ENSSSCG00000014878	MXE	p21 (RAC1) activated kinase 1
1485	RSF1	ENSSSCG00000014882	MXE	remodeling and spacing factor 1
1486	NARS2	ENSSSCG00000014893	A3SS	asparaginyl-tRNA synthetase 2, mitochondrial
1487	PRCP	ENSSSCG00000014899	MXE	prolylcarboxypeptidase
1488	PRCP	ENSSSCG00000014899	RI	prolylcarboxypeptidase
1489	CCDC90B	ENSSSCG00000014903	MXE	coiled-coil domain containing 90B
1490	CREBZF	ENSSSCG00000014907	RI	CREB/ATF bZIP transcription factor
1491	CREBZF	ENSSSCG00000014907	SE	CREB/ATF bZIP transcription factor
1492	CCDC81	ENSSSCG00000014917	SE	coiled-coil domain containing 81
1493	CTSC	ENSSSCG00000014924	MXE	cathepsin C
1494	NOX4	ENSSSCG00000014927	SE	NADPH oxidase 4
1495	CHORDC1	ENSSSCG00000014934	MXE	cysteine and histidine rich domain containing 1
1496	CEP295	ENSSSCG00000014946	MXE	centrosomal protein 295
1497	CEP295	ENSSSCG00000014946	RI	centrosomal protein 295
1498	MTMR2	ENSSSCG00000014970	MXE	myotubularin related protein 2
1499	AASDHPPT	ENSSSCG00000014998	MXE	aminoadipate-semialdehyde dehydrogenase-phosphopantetheinyl transferase
1500	COLCA2	ENSSSCG00000015019	SE	colorectal cancer associated 2
1501	IL18	ENSSSCG00000015037	MXE	interleukin 18
1502	ZW10	ENSSSCG00000015050	MXE	zw10 kinetochore protein
1503	SIK3	ENSSSCG00000015071	A3SS	SIK family kinase 3
1504	SIK3	ENSSSCG00000015071	SE	SIK family kinase 3
1505	PCSK7	ENSSSCG00000015072	MXE	proprotein convertase subtilisin/kexin type 7
1506	TAGLN	ENSSSCG00000015073	MXE	transgelin
1507	RNF214	ENSSSCG00000015077	A5SS	ring finger protein 214
1508	RNF214	ENSSSCG00000015077	SE	ring finger protein 214
1509	CEP164	ENSSSCG00000015080	MXE	centrosomal protein 164
1510	DDX6	ENSSSCG00000015097	MXE	DEAD-box helicase 6
1511	SLC37A4	ENSSSCG00000015105	A5SS	solute carrier family 37 member 4
1512	SLC37A4	ENSSSCG00000015105	MXE	solute carrier family 37 member 4
1513	SLC37A4	ENSSSCG00000015105	SE	solute carrier family 37 member 4
1514	CBL	ENSSSCG00000015115	MXE	Cbl proto-oncogene
1515	USP2	ENSSSCG00000015120	RI	ubiquitin specific peptidase 2
1516	VWA5A	ENSSSCG00000015175	A3SS	von Willebrand factor A domain containing 5A
1517	VWA5A	ENSSSCG00000015175	A5SS	von Willebrand factor A domain containing 5A
1518	VWA5A	ENSSSCG00000015175	MXE	von Willebrand factor A domain containing 5A
1519	VWA5A	ENSSSCG00000015175	SE	von Willebrand factor A domain containing 5A
1520	CCDC15	ENSSSCG00000015206	MXE	coiled-coil domain containing 15
1521	STT3A	ENSSSCG00000015214	MXE	STT3 oligosaccharyltransferase complex catalytic subunit A
1522	DCPS	ENSSSCG00000015231	MXE	decapping enzyme, scavenger
1523	ETS1	ENSSSCG00000015235	MXE	ETS proto-oncogene 1, transcription factor
1524	ETS1	ENSSSCG00000015235	SE	ETS proto-oncogene 1, transcription factor
1525	FMO4	ENSSSCG00000015266	MXE	flavin containing dimethylaniline monoxygenase 4
1526	FMO1	ENSSSCG00000015268	MXE	flavin containing dimethylaniline monoxygenase 1
1527	ETNK2	ENSSSCG00000015276	MXE	ethanolamine kinase 2
1528	PIK3C2B	ENSSSCG00000015283	MXE	phosphatidylinositol-4-phosphate 3-kinase catalytic subunit type 2 beta
1529	DSTYK	ENSSSCG00000015286	MXE	dual serine/threonine and tyrosine protein kinase
1530	RBBP5	ENSSSCG00000015288	MXE	RB binding protein 5, histone lysine methyltransferase complex subunit
1531	SRI	ENSSSCG00000015298	MXE	sorcin
1532	MTERF1	ENSSSCG00000015309	SE	mitochondrial transcription termination factor 1
1533	AKAP9	ENSSSCG00000015310	MXE	A-kinase anchoring protein 9
1534	AKAP9	ENSSSCG00000015310	SE	A-kinase anchoring protein 9
1535	ANKIB1	ENSSSCG00000015314	MXE	ankyrin repeat and IBR domain containing 1
1536	COL1A2	ENSSSCG00000015326	MXE	collagen type I alpha 2 chain
1537	CASD1	ENSSSCG00000015327	MXE	CAS1 domain containing 1
1538	CASD1	ENSSSCG00000015327	SE	CAS1 domain containing 1
1539	FAM126A	ENSSSCG00000015386	SE	family with sequence similarity 126 member A
1540	TRA2A	ENSSSCG00000015387	MXE	transformer 2 alpha homolog
1541	DMTF1	ENSSSCG00000015393	MXE	cyclin D binding myb like transcription factor 1
1542	DMTF1	ENSSSCG00000015393	SE	cyclin D binding myb like transcription factor 1
1543	CACNA2D1	ENSSSCG00000015402	MXE	calcium voltage-gated channel auxiliary subunit alpha2delta 1
1544	CACNA2D1	ENSSSCG00000015402	SE	calcium voltage-gated channel auxiliary subunit alpha2delta 1
1545	PHTF2	ENSSSCG00000015410	MXE	putative homeodomain transcription factor 2
1546	FAM185A	ENSSSCG00000015414	MXE	family with sequence similarity 185 member A
1547	DNAJC2	ENSSSCG00000015423	MXE	DnaJ heat shock protein family (Hsp40) member C2
1548	ATXN7L1	ENSSSCG00000015432	SE	ataxin 7 like 1
1549	NAMPT	ENSSSCG00000015435	A3SS	nicotinamide phosphoribosyltransferase
1550	CUL1	ENSSSCG00000015455	MXE	cullin 1
1551	PRRC2C	ENSSSCG00000015480	MXE	proline rich coiled-coil 2C
1552	PRRC2C	ENSSSCG00000015480	SE	proline rich coiled-coil 2C
1553	VAMP4	ENSSSCG00000015482	MXE	vesicle associated membrane protein 4
1554	RC3H1	ENSSSCG00000015498	A3SS	ring finger and CCCH-type domains 1
1555	RC3H1	ENSSSCG00000015498	MXE	ring finger and CCCH-type domains 1
1556	ACBD6	ENSSSCG00000015534	MXE	acyl-CoA binding domain containing 6
1557	QSOX1	ENSSSCG00000015535	MXE	quiescin sulfhydryl oxidase 1
1558	SMG7	ENSSSCG00000015558	SE	SMG7 nonsense mediated mRNA decay factor
1559	RGL1	ENSSSCG00000015563	MXE	ral guanine nucleotide dissociation stimulator like 1
1560	C1orf21	ENSSSCG00000015565	MXE	chromosome 9 C1orf21 homolog
1561	SWT1	ENSSSCG00000015569	MXE	SWT1 RNA endoribonuclease homolog
1562	SWT1	ENSSSCG00000015569	SE	SWT1 RNA endoribonuclease homolog
1563	IVNS1ABP	ENSSSCG00000015570	MXE	influenza virus NS1A binding protein
1564	ANGEL2	ENSSSCG00000015588	MXE	angel homolog 2
1565	ANGEL2	ENSSSCG00000015588	SE	angel homolog 2
1566	HHAT	ENSSSCG00000015607	MXE	hedgehog acyltransferase
1567	GRB10	ENSSSCG00000015631	MXE	growth factor receptor bound protein 10
1568	EIF2D	ENSSSCG00000015648	MXE	eukaryotic translation initiation factor 2D
1569	EIF2D	ENSSSCG00000015648	SE	eukaryotic translation initiation factor 2D
1570	C4BPA	ENSSSCG00000015662	MXE	complement component 4 binding protein, alpha
1571	ORC4	ENSSSCG00000015668	SE	origin recognition complex subunit 4
1572	R3HDM1	ENSSSCG00000015692	MXE	R3H domain containing 1
1573	R3HDM1	ENSSSCG00000015692	SE	R3H domain containing 1
1574	SLC35F5	ENSSSCG00000015709	MXE	solute carrier family 35 member F5
1575	AGPAT5	ENSSSCG00000015755	MXE	1-acylglycerol-3-phosphate O-acyltransferase 5
1576	XKR5	ENSSSCG00000015756	RI	XK related 5
1577	DCTD	ENSSSCG00000015775	MXE	dCMP deaminase
1578	UFSP2	ENSSSCG00000015793	MXE	UFM1 specific peptidase 2
1579	C4orf47	ENSSSCG00000015794	SE	chromosome 15 C4orf47 homolog
1580	ADAM9	ENSSSCG00000015808	MXE	ADAM metallopeptidase domain 9
1581	DDHD2	ENSSSCG00000015818	MXE	DDHD domain containing 2
1582	NSD3	ENSSSCG00000015820	RI	nuclear receptor binding SET domain protein 3
1583	UBXN8	ENSSSCG00000015843	MXE	UBX domain protein 8
1584	GTF2E2	ENSSSCG00000015845	MXE	general transcription factor IIE subunit 2
1585	RBPMS	ENSSSCG00000015846	MXE	RNA binding protein, mRNA processing factor
1586	RBPMS	ENSSSCG00000015846	SE	RNA binding protein, mRNA processing factor
1587	DUSP4	ENSSSCG00000015850	MXE	dual specificity phosphatase 4
1588	WDR33	ENSSSCG00000015861	MXE	WD repeat domain 33
1589	WDR33	ENSSSCG00000015861	SE	WD repeat domain 33
1590	PRPF40A	ENSSSCG00000015867	MXE	pre-mRNA processing factor 40 homolog A
1591	ARL6IP6	ENSSSCG00000015868	MXE	ADP ribosylation factor like GTPase 6 interacting protein 6
1592	BAZ2B	ENSSSCG00000015882	A5SS	bromodomain adjacent to zinc finger domain 2B
1593	BAZ2B	ENSSSCG00000015882	MXE	bromodomain adjacent to zinc finger domain 2B
1594	BAZ2B	ENSSSCG00000015882	SE	bromodomain adjacent to zinc finger domain 2B
1595	RBMS1	ENSSSCG00000015888	MXE	RNA binding motif single stranded interacting protein 1
1596	GRB14	ENSSSCG00000015901	MXE	growth factor receptor bound protein 14
1597	GRB14	ENSSSCG00000015901	SE	growth factor receptor bound protein 14
1598	GORASP2	ENSSSCG00000015943	MXE	golgi reassembly stacking protein 2
1599	TLK1	ENSSSCG00000015944	MXE	tousled like kinase 1
1600	TLK1	ENSSSCG00000015944	SE	tousled like kinase 1
1601	METTL8	ENSSSCG00000015945	SE	methyltransferase like 8
1602	DYNC1I2	ENSSSCG00000015948	A3SS	dynein cytoplasmic 1 intermediate chain 2
1603	DYNC1I2	ENSSSCG00000015948	MXE	dynein cytoplasmic 1 intermediate chain 2
1604	PDK1	ENSSSCG00000015958	MXE	pyruvate dehydrogenase kinase 1
1605	NFE2L2	ENSSSCG00000015987	MXE	nuclear factor, erythroid 2 like 2
1606	DNAJC10	ENSSSCG00000016017	MXE	DnaJ heat shock protein family (Hsp40) member C10
1607	ITGAV	ENSSSCG00000016027	MXE	integrin subunit alpha V
1608	COL3A1	ENSSSCG00000016034	MXE	collagen type III alpha 1 chain
1609	PMS1	ENSSSCG00000016045	MXE	PMS1 homolog 1, mismatch repair system component
1610	GLS	ENSSSCG00000016056	MXE	glutaminase
1611	STAT1	ENSSSCG00000016057	RI	signal transducer and activator of transcription 1
1612	STAT1	ENSSSCG00000016057	SE	signal transducer and activator of transcription 1
1613	SF3B1	ENSSSCG00000016075	A3SS	splicing factor 3b subunit 1
1614	SF3B1	ENSSSCG00000016075	A5SS	splicing factor 3b subunit 1
1615	SF3B1	ENSSSCG00000016075	MXE	splicing factor 3b subunit 1
1616	SF3B1	ENSSSCG00000016075	RI	splicing factor 3b subunit 1
1617	SF3B1	ENSSSCG00000016075	SE	splicing factor 3b subunit 1
1618	CFLAR	ENSSSCG00000016101	MXE	CASP8 and FADD like apoptosis regulator
1619	CFLAR	ENSSSCG00000016101	SE	CASP8 and FADD like apoptosis regulator
1620	BMPR2	ENSSSCG00000016113	MXE	bone morphogenetic protein receptor type 2
1621	IKZF2	ENSSSCG00000016164	SE	IKAROS family zinc finger 2
1622	FN1	ENSSSCG00000016174	MXE	fibronectin 1
1623	FN1	ENSSSCG00000016174	SE	fibronectin 1
1624	XRCC5	ENSSSCG00000016177	MXE	X-ray repair cross complementing 5
1625	XRCC5	ENSSSCG00000016177	RI	X-ray repair cross complementing 5
1626	USP37	ENSSSCG00000016194	MXE	ubiquitin specific peptidase 37
1627	USP37	ENSSSCG00000016194	RI	ubiquitin specific peptidase 37
1628	USP37	ENSSSCG00000016194	SE	ubiquitin specific peptidase 37
1629	CNPPD1	ENSSSCG00000016206	RI	cyclin Pas1/PHO80 domain containing 1
1630	RETREG2	ENSSSCG00000016207	MXE	reticulophagy regulator family member 2
1631	ZFAND2B	ENSSSCG00000016208	RI	zinc finger AN1-type containing 2B
1632	STK16	ENSSSCG00000016214	SE	serine/threonine kinase 16
1633	DNPEP	ENSSSCG00000016220	MXE	aspartyl aminopeptidase
1634	DNPEP	ENSSSCG00000016220	RI	aspartyl aminopeptidase
1635	ACSL3	ENSSSCG00000016223	MXE	acyl-CoA synthetase long chain family member 3
1636	ACSL3	ENSSSCG00000016223	SE	acyl-CoA synthetase long chain family member 3
1637	SERPINE2	ENSSSCG00000016233	MXE	serpin family E member 2
1638	SP110	ENSSSCG00000016261	SE	SP110 nuclear body protein
1639	STK25	ENSSSCG00000016372	RI	serine/threonine kinase 25
1640	STK25	ENSSSCG00000016372	SE	serine/threonine kinase 25
1641	RIF1	ENSSSCG00000016395	MXE	replication timing regulatory factor 1
1642	ESYT2	ENSSSCG00000016406	MXE	extended synaptotagmin 2
1643	ESYT2	ENSSSCG00000016406	RI	extended synaptotagmin 2
1644	ESYT2	ENSSSCG00000016406	SE	extended synaptotagmin 2
1645	NUB1	ENSSSCG00000016438	MXE	negative regulator of ubiquitin like proteins 1
1646	NUB1	ENSSSCG00000016438	RI	negative regulator of ubiquitin like proteins 1
1647	TMEM176A	ENSSSCG00000016443	MXE	transmembrane protein 176A
1648	TCAF1	ENSSSCG00000016453	SE	TRPM8 channel-associated factor 1
1649	SSBP1	ENSSSCG00000016488	MXE	single stranded DNA binding protein 1
1650	AGK	ENSSSCG00000016492	MXE	acylglycerol kinase
1651	ADCK2	ENSSSCG00000016496	MXE	aarF domain containing kinase 2
1652	ADCK2	ENSSSCG00000016496	RI	aarF domain containing kinase 2
1653	DENND2A	ENSSSCG00000016497	MXE	DENN domain containing 2A
1654	ZC3HAV1	ENSSSCG00000016512	MXE	zinc finger CCCH-type containing, antiviral 1
1655	CHCHD3	ENSSSCG00000016545	MXE	coiled-coil-helix-coiled-coil-helix domain containing 3
1656	MKLN1	ENSSSCG00000016549	MXE	muskelin 1
1657	MKLN1	ENSSSCG00000016549	SE	muskelin 1
1658	COPG2	ENSSSCG00000016553	A3SS	COPI coat complex subunit gamma 2
1659	COPG2	ENSSSCG00000016553	MXE	COPI coat complex subunit gamma 2
1660	TNPO3	ENSSSCG00000016572	MXE	transportin 3
1661	TNPO3	ENSSSCG00000016572	SE	transportin 3
1662	CALU	ENSSSCG00000016581	MXE	calumenin
1663	CALU	ENSSSCG00000016581	RI	calumenin
1664	CALU	ENSSSCG00000016581	SE	calumenin
1665	CADPS2	ENSSSCG00000016611	MXE	calcium dependent secretion activator 2
1666	CPED1	ENSSSCG00000016618	MXE	cadherin like and PC-esterase domain containing 1
1667	ING3	ENSSSCG00000016619	MXE	inhibitor of growth family member 3
1668	TMEM168	ENSSSCG00000016643	SE	transmembrane protein 168
1669	IFRD1	ENSSSCG00000016646	RI	interferon related developmental regulator 1
1670	DBNL	ENSSSCG00000016721	MXE	drebrin like
1671	CCM2	ENSSSCG00000016734	MXE	CCM2 scaffold protein
1672	CCM2	ENSSSCG00000016734	SE	CCM2 scaffold protein
1673	NUDCD3	ENSSSCG00000016747	MXE	NudC domain containing 3
1674	YKT6	ENSSSCG00000016750	MXE	YKT6 v-SNARE homolog
1675	POLD2	ENSSSCG00000016753	RI	DNA polymerase delta 2, accessory subunit
1676	RETREG1	ENSSSCG00000016792	MXE	reticulophagy regulator 1
1677	LMBRD2	ENSSSCG00000016834	MXE	LMBR1 domain containing 2
1678	NIPBL	ENSSSCG00000016842	MXE	NIPBL cohesin loading factor
1679	NIPBL	ENSSSCG00000016842	RI	NIPBL cohesin loading factor
1680	RICTOR	ENSSSCG00000016853	MXE	RPTOR independent companion of MTOR complex 2
1681	C9	ENSSSCG00000016856	SE	complement C9
1682	DAB2	ENSSSCG00000016857	MXE	DAB adaptor protein 2
1683	DAB2	ENSSSCG00000016857	RI	DAB adaptor protein 2
1684	DAB2	ENSSSCG00000016857	SE	DAB adaptor protein 2
1685	C7	ENSSSCG00000016859	MXE	complement C7
1686	C7	ENSSSCG00000016859	SE	complement C7
1687	OXCT1	ENSSSCG00000016863	MXE	3-oxoacid CoA-transferase 1
1688	GHR	ENSSSCG00000016866	MXE	growth hormone receptor
1689	PARP8	ENSSSCG00000016882	MXE	poly(ADP-ribose) polymerase family member 8
1690	SETD9	ENSSSCG00000016919	RI	SET domain containing 9
1691	GPBP1	ENSSSCG00000016922	MXE	GC-rich promoter binding protein 1
1692	ERCC8	ENSSSCG00000016934	MXE	ERCC excision repair 8, CSA ubiquitin ligase complex subunit
1693	CDK7	ENSSSCG00000016961	MXE	cyclin dependent kinase 7
1694	ERGIC1	ENSSSCG00000016988	MXE	endoplasmic reticulum-golgi intermediate compartment 1
1695	RANBP17	ENSSSCG00000017000	MXE	RAN binding protein 17
1696	CLINT1	ENSSSCG00000017047	A3SS	clathrin interactor 1
1697	CLINT1	ENSSSCG00000017047	MXE	clathrin interactor 1
1698	ADAM19	ENSSSCG00000017052	MXE	ADAM metallopeptidase domain 19
1699	FASTKD3	ENSSSCG00000017099	RI	FAST kinase domains 3
1700	MTRR	ENSSSCG00000017100	MXE	5-methyltetrahydrofolate-homocysteine methyltransferase reductase
1701	MTRR	ENSSSCG00000017100	SE	5-methyltetrahydrofolate-homocysteine methyltransferase reductase
1702	EIF4A3	ENSSSCG00000017155	MXE	eukaryotic translation initiation factor 4A3
1703	ACOX1	ENSSSCG00000017198	MXE	acyl-CoA oxidase 1
1704	ACOX1	ENSSSCG00000017198	SE	acyl-CoA oxidase 1
1705	UNK	ENSSSCG00000017201	MXE	unk zinc finger
1706	GRB2	ENSSSCG00000017206	MXE	growth factor receptor bound protein 2
1707	SLC16A5	ENSSSCG00000017215	MXE	solute carrier family 16 member 5
1708	TTYH2	ENSSSCG00000017238	MXE	tweety family member 2
1709	TTYH2	ENSSSCG00000017238	SE	tweety family member 2
1710	C17orf80	ENSSSCG00000017246	MXE	chromosome 12 C17orf80 homolog
1711	C17orf80	ENSSSCG00000017246	SE	chromosome 12 C17orf80 homolog
1712	COG1	ENSSSCG00000017248	RI	component of oligomeric golgi complex 1
1713	COG1	ENSSSCG00000017248	SE	component of oligomeric golgi complex 1
1714	WIPI1	ENSSSCG00000017260	MXE	WD repeat domain, phosphoinositide interacting 1
1715	AMZ2	ENSSSCG00000017264	MXE	archaelysin family metallopeptidase 2
1716	AMZ2	ENSSSCG00000017264	RI	archaelysin family metallopeptidase 2
1717	PSMD12	ENSSSCG00000017273	MXE	proteasome 26S subunit, non-ATPase 12
1718	TEX2	ENSSSCG00000017278	MXE	testis expressed 2
1719	FTSJ3	ENSSSCG00000017288	MXE	FtsJ RNA 2'-O-methyltransferase 3
1720	DDX42	ENSSSCG00000017289	A5SS	DEAD-box helicase 42
1721	DDX42	ENSSSCG00000017289	MXE	DEAD-box helicase 42
1722	DDX42	ENSSSCG00000017289	RI	DEAD-box helicase 42
1723	DDX42	ENSSSCG00000017289	SE	DEAD-box helicase 42
1724	CYB561	ENSSSCG00000017297	MXE	cytochrome b561
1725	TLK2	ENSSSCG00000017301	MXE	tousled like kinase 2
1726	TLK2	ENSSSCG00000017301	SE	tousled like kinase 2
1727	ITGB3	ENSSSCG00000017306	MXE	integrin subunit beta 3
1728	CDC27	ENSSSCG00000017308	MXE	cell division cycle 27
1729	KANSL1	ENSSSCG00000017310	MXE	KAT8 regulatory NSL complex subunit 1
1730	KANSL1	ENSSSCG00000017310	RI	KAT8 regulatory NSL complex subunit 1
1731	PLEKHM1	ENSSSCG00000017325	MXE	pleckstrin homology and RUN domain containing M1
1732	PLEKHM1	ENSSSCG00000017325	RI	pleckstrin homology and RUN domain containing M1
1733	ACBD4	ENSSSCG00000017337	SE	acyl-CoA binding domain containing 4
1734	GRN	ENSSSCG00000017355	MXE	granulin precursor
1735	ITGA2B	ENSSSCG00000017357	MXE	G-patch domain containing 8
1736	BECN1	ENSSSCG00000017386	A3SS	beclin 1
1737	BECN1	ENSSSCG00000017386	MXE	beclin 1
1738	COASY	ENSSSCG00000017398	A5SS	Coenzyme A synthase
1739	COASY	ENSSSCG00000017398	MXE	Coenzyme A synthase
1740	COASY	ENSSSCG00000017398	RI	Coenzyme A synthase
1741	COASY	ENSSSCG00000017398	SE	Coenzyme A synthase
1742	STAT5A	ENSSSCG00000017402	MXE	signal transducer and activator of transcription 5A
1743	STAT3	ENSSSCG00000017403	RI	signal transducer and activator of transcription 3
1744	PGAP3	ENSSSCG00000017502	MXE	post-GPI attachment to proteins phospholipase 3
1745	MED1	ENSSSCG00000017505	MXE	mediator complex subunit 1
1746	FBXL20	ENSSSCG00000017506	MXE	F-box and leucine rich repeat protein 20
1747	MBTD1	ENSSSCG00000017592	MXE	mbt domain containing 1
1748	MBTD1	ENSSSCG00000017592	SE	mbt domain containing 1
1749	MMD	ENSSSCG00000017605	MXE	monocyte to macrophage differentiation associated
1750	MMD	ENSSSCG00000017605	SE	monocyte to macrophage differentiation associated
1751	COIL	ENSSSCG00000017613	RI	coilin
1752	SCPEP1	ENSSSCG00000017617	MXE	serine carboxypeptidase 1
1753	RPS6KB1	ENSSSCG00000017670	MXE	ribosomal protein S6 kinase B1
1754	BCAS3	ENSSSCG00000017676	MXE	BCAS3 microtubule associated cell migration factor
1755	MYO19	ENSSSCG00000017682	RI	myosin XIX
1756	GGNBP2	ENSSSCG00000017688	MXE	gametogenetin binding protein 2
1757	GGNBP2	ENSSSCG00000017688	SE	gametogenetin binding protein 2
1758	DHRS11	ENSSSCG00000017690	MXE	mitochondrial rRNA methyltransferase 1
1759	CCL5	ENSSSCG00000017705	SE	C-C motif chemokine ligand 5
1760	AP2B1	ENSSSCG00000017712	MXE	adaptor related protein complex 2 subunit beta 1
1761	AP2B1	ENSSSCG00000017712	SE	adaptor related protein complex 2 subunit beta 1
1762	ZNF207	ENSSSCG00000017732	A5SS	zinc finger protein 207
1763	ZNF207	ENSSSCG00000017732	RI	zinc finger protein 207
1764	ZNF207	ENSSSCG00000017732	SE	zinc finger protein 207
1765	RHOT1	ENSSSCG00000017735	MXE	ras homolog family member T1
1766	RHOT1	ENSSSCG00000017735	SE	ras homolog family member T1
1767	CRLF3	ENSSSCG00000017743	MXE	cytokine receptor like factor 3
1768	NF1	ENSSSCG00000017748	MXE	neurofibromin 1
1769	WSB1	ENSSSCG00000017752	A5SS	WD repeat and SOCS box containing 1
1770	WSB1	ENSSSCG00000017752	SE	WD repeat and SOCS box containing 1
1771	FLOT2	ENSSSCG00000017777	A3SS	flotillin 2
1772	FLOT2	ENSSSCG00000017777	RI	flotillin 2
1773	PHF12	ENSSSCG00000017779	MXE	PHD finger protein 12
1774	GIT1	ENSSSCG00000017787	MXE	GIT ArfGAP 1
1775	GIT1	ENSSSCG00000017787	RI	GIT ArfGAP 1
1776	NSRP1	ENSSSCG00000017795	MXE	nuclear speckle splicing regulatory protein 1
1777	VPS53	ENSSSCG00000017812	MXE	VPS53 subunit of GARP complex
1778	SMYD4	ENSSSCG00000017819	MXE	SET and MYND domain containing 4
1779	PAFAH1B1	ENSSSCG00000017836	MXE	platelet activating factor acetylhydrolase 1b regulatory subunit 1
1780	ANKFY1	ENSSSCG00000017877	MXE	ankyrin repeat and FYVE domain containing 1
1781	ANKFY1	ENSSSCG00000017877	RI	ankyrin repeat and FYVE domain containing 1
1782	ANKFY1	ENSSSCG00000017877	SE	ankyrin repeat and FYVE domain containing 1
1783	KIAA0753	ENSSSCG00000017890	MXE	PITPNM family member 3
1784	CAMTA2	ENSSSCG00000017902	MXE	calmodulin binding transcription activator 2
1785	RNF167	ENSSSCG00000017906	MXE	ring finger protein 167
1786	MINK1	ENSSSCG00000017917	SE	misshapen like kinase 1
1787	ARRB2	ENSSSCG00000017918	RI	arrestin beta 2
1788	FXR2	ENSSSCG00000017953	RI	FMR1 autosomal homolog 2
1789	KDM6B	ENSSSCG00000017962	RI	lysine demethylase 6B
1790	KDM6B	ENSSSCG00000017962	SE	lysine demethylase 6B
1791	PER1	ENSSSCG00000017983	RI	period circadian regulator 1
1792	PER1	ENSSSCG00000017983	SE	period circadian regulator 1
1793	TRPV2	ENSSSCG00000018032	RI	transient receptor potential cation channel subfamily V member 2
1794	NCOR1	ENSSSCG00000018039	MXE	nuclear receptor corepressor 1
1795	ALDH3A2	ENSSSCG00000018041	MXE	aldehyde dehydrogenase 3 family member A2
1796	ALDH3A2	ENSSSCG00000018041	RI	aldehyde dehydrogenase 3 family member A2
1797	PEMT	ENSSSCG00000018055	MXE	phosphatidylethanolamine N-methyltransferase
1798	SDHA	ENSSSCG00000020686	MXE	succinate dehydrogenase complex flavoprotein subunit A
1799	SENP6	ENSSSCG00000020702	A3SS	SUMO specific peptidase 6
1800	SENP6	ENSSSCG00000020702	MXE	SUMO specific peptidase 6
1801	SENP6	ENSSSCG00000020702	SE	SUMO specific peptidase 6
1802	MRVI1	ENSSSCG00000020720	MXE	inositol 1,4,5-triphosphate receptor associated 1
1803	MRVI1	ENSSSCG00000020720	SE	inositol 1,4,5-triphosphate receptor associated 1
1804	BSCL2	ENSSSCG00000020823	MXE	BSCL2 lipid droplet biogenesis associated, seipin
1805	BSCL2	ENSSSCG00000020823	RI	BSCL2 lipid droplet biogenesis associated, seipin
1806	ELP2	ENSSSCG00000020898	SE	elongator acetyltransferase complex subunit 2
1807	CDC16	ENSSSCG00000020899	MXE	cell division cycle 16
1808	CDC16	ENSSSCG00000020899	RI	cell division cycle 16
1809	TNFSF10	ENSSSCG00000020906	MXE	TNF superfamily member 10
1810	P4HA2	ENSSSCG00000020915	MXE	prolyl 4-hydroxylase subunit alpha 2
1811	P4HA2	ENSSSCG00000020915	RI	prolyl 4-hydroxylase subunit alpha 2
1812	WDR31	ENSSSCG00000020987	A5SS	WD repeat domain 31
1813	WDR31	ENSSSCG00000020987	SE	WD repeat domain 31
1814	UBQLN1	ENSSSCG00000021005	MXE	ubiquilin 1
1815	UBQLN1	ENSSSCG00000021005	SE	ubiquilin 1
1816	FAR1	ENSSSCG00000021170	MXE	fatty acyl-CoA reductase 1
1817	OSBPL9	ENSSSCG00000021292	MXE	oxysterol binding protein like 9
1818	OSBPL9	ENSSSCG00000021292	SE	oxysterol binding protein like 9
1819	CHD3	ENSSSCG00000021363	A5SS	chromodomain helicase DNA binding protein 3
1820	CHD3	ENSSSCG00000021363	RI	chromodomain helicase DNA binding protein 3
1821	CHD3	ENSSSCG00000021363	SE	chromodomain helicase DNA binding protein 3
1822	CCDC66	ENSSSCG00000021439	MXE	coiled-coil domain containing 66
1823	CCDC66	ENSSSCG00000021439	SE	coiled-coil domain containing 66
1824	SGK1	ENSSSCG00000021443	SE	serum/glucocorticoid regulated kinase 1
1825	UBE2I	ENSSSCG00000021560	SE	ubiquitin conjugating enzyme E2 I
1826	CD83	ENSSSCG00000021576	MXE	CD83 molecule
1827	CLCN2	ENSSSCG00000021581	MXE	chloride voltage-gated channel 2
1828	CLCN2	ENSSSCG00000021581	SE	chloride voltage-gated channel 2
1829	ZNF711	ENSSSCG00000021601	A3SS	zinc finger protein 711
1830	ZNF711	ENSSSCG00000021601	RI	zinc finger protein 711
1831	ZNF711	ENSSSCG00000021601	SE	zinc finger protein 711
1832	LAD1	ENSSSCG00000021624	MXE	ladinin 1
1833	RRP1B	ENSSSCG00000021698	SE	ribosomal RNA processing 1B
1834	ABHD17B	ENSSSCG00000021802	MXE	abhydrolase domain containing 17B, depalmitoylase
1835	ATXN2L	ENSSSCG00000021845	RI	ataxin 2 like
1836	MXRA8	ENSSSCG00000021880	MXE	matrix remodeling associated 8
1837	MXRA8	ENSSSCG00000021880	RI	matrix remodeling associated 8
1838	SH3BP2	ENSSSCG00000022004	MXE	SH3 domain binding protein 2
1839	SH3BP2	ENSSSCG00000022004	SE	SH3 domain binding protein 2
1840	REEP5	ENSSSCG00000022048	MXE	receptor accessory protein 5
1841	PIAS4	ENSSSCG00000022066	RI	protein inhibitor of activated STAT 4
1842	TP53INP2	ENSSSCG00000022099	SE	tumor protein p53 inducible nuclear protein 2
1843	CHTOP	ENSSSCG00000022107	RI	chromatin target of PRMT1
1844	KCTD6	ENSSSCG00000022131	SE	potassium channel tetramerization domain containing 6
1845	RBPJ	ENSSSCG00000022155	MXE	recombination signal binding protein for immunoglobulin kappa J region
1846	RBPJ	ENSSSCG00000022155	SE	recombination signal binding protein for immunoglobulin kappa J region
1847	UBE2V2	ENSSSCG00000022190	MXE	ubiquitin conjugating enzyme E2 V2
1848	UBE2V2	ENSSSCG00000022190	SE	ubiquitin conjugating enzyme E2 V2
1849	TNFRSF1B	ENSSSCG00000022208	MXE	TNF receptor superfamily member 1B
1850	NOP58	ENSSSCG00000022225	MXE	NOP58 ribonucleoprotein
1851	NOP58	ENSSSCG00000022225	SE	NOP58 ribonucleoprotein
1852	ROPN1L	ENSSSCG00000022306	MXE	rhophilin associated tail protein 1 like
1853	ROPN1L	ENSSSCG00000022306	SE	rhophilin associated tail protein 1 like
1854	SLC38A10	ENSSSCG00000022317	MXE	solute carrier family 38 member 10
1855	NUCKS1	ENSSSCG00000022398	MXE	nuclear casein kinase and cyclin dependent kinase substrate 1
1856	SLC30A5	ENSSSCG00000022430	MXE	solute carrier family 30 member 5
1857	UIMC1	ENSSSCG00000022508	MXE	ubiquitin interaction motif containing 1
1858	DPY19L3	ENSSSCG00000022521	MXE	dpy-19 like C-mannosyltransferase 3
1859	SLC37A2	ENSSSCG00000022536	SE	solute carrier family 37 member 2
1860	CAPRIN2	ENSSSCG00000022611	MXE	caprin family member 2
1861	CAPRIN2	ENSSSCG00000022611	SE	caprin family member 2
1862	DCP1A	ENSSSCG00000022616	MXE	decapping mRNA 1A
1863	TIMM17B	ENSSSCG00000022647	MXE	translocase of inner mitochondrial membrane 17B
1864	CLTC	ENSSSCG00000022659	MXE	clathrin heavy chain
1865	CLTC	ENSSSCG00000022659	SE	clathrin heavy chain
1866	HNRNPK	ENSSSCG00000022760	RI	heterogeneous nuclear ribonucleoprotein K
1867	BCAP29	ENSSSCG00000022869	MXE	B cell receptor associated protein 29
1868	KLHDC3	ENSSSCG00000022901	MXE	kelch domain containing 3
1869	KLHDC3	ENSSSCG00000022901	SE	kelch domain containing 3
1870	G3BP2	ENSSSCG00000022940	SE	G3BP stress granule assembly factor 2
1871	POLR2B	ENSSSCG00000022955	MXE	RNA polymerase II subunit B
1872	PDS5A	ENSSSCG00000023112	MXE	PDS5 cohesin associated factor A
1873	TROAP	ENSSSCG00000023176	MXE	trophinin associated protein
1874	NUMBL	ENSSSCG00000023228	MXE	NUMB like endocytic adaptor protein
1875	NONO	ENSSSCG00000023245	A5SS	non-POU domain containing octamer binding
1876	NONO	ENSSSCG00000023245	MXE	non-POU domain containing octamer binding
1877	NONO	ENSSSCG00000023245	RI	non-POU domain containing octamer binding
1878	NONO	ENSSSCG00000023245	SE	non-POU domain containing octamer binding
1879	OPTN	ENSSSCG00000023247	MXE	optineurin
1880	EXOC1	ENSSSCG00000023269	MXE	exocyst complex component 1
1881	SRRM2	ENSSSCG00000023304	SE	serine/arginine repetitive matrix 2
1882	PIN4	ENSSSCG00000023312	MXE	peptidylprolyl cis/trans isomerase, NIMA-interacting 4
1883	EHD2	ENSSSCG00000023371	MXE	EH domain containing 2
1884	UBE2L6	ENSSSCG00000023379	MXE	ubiquitin conjugating enzyme E2 L6
1885	SLC12A9	ENSSSCG00000023619	RI	solute carrier family 12 member 9
1886	TMEM222	ENSSSCG00000023636	MXE	transmembrane protein 222
1887	PARP1	ENSSSCG00000023660	MXE	poly(ADP-ribose) polymerase 1
1888	CTSB	ENSSSCG00000023666	MXE	cathepsin B
1889	CTSB	ENSSSCG00000023666	SE	cathepsin B
1890	SON	ENSSSCG00000023674	A5SS	SON DNA and RNA binding protein
1891	SON	ENSSSCG00000023674	MXE	SON DNA and RNA binding protein
1892	IFT20	ENSSSCG00000023719	SE	intraflagellar transport 20
1893	LANCL2	ENSSSCG00000023801	MXE	LanC like 2
1894	FAIM	ENSSSCG00000023814	MXE	Fas apoptotic inhibitory molecule
1895	FAIM	ENSSSCG00000023814	SE	Fas apoptotic inhibitory molecule
1896	ARHGEF40	ENSSSCG00000023857	MXE	Rho guanine nucleotide exchange factor 40
1897	AZIN1	ENSSSCG00000023873	MXE	antizyme inhibitor 1
1898	RRP8	ENSSSCG00000023880	SE	ribosomal RNA processing 8
1899	ATG2A	ENSSSCG00000023890	RI	autophagy related 2A
1900	GMPPA	ENSSSCG00000023935	MXE	GDP-mannose pyrophosphorylase A
1901	RIT1	ENSSSCG00000023991	MXE	Ras like without CAAX 1
1902	FADS1	ENSSSCG00000024015	MXE	fatty acid desaturase 1
1903	NRBF2	ENSSSCG00000024081	MXE	nuclear receptor binding factor 2
1904	NRBF2	ENSSSCG00000024081	SE	nuclear receptor binding factor 2
1905	ETV6	ENSSSCG00000024152	MXE	ETS variant transcription factor 6
1906	FASTK	ENSSSCG00000024184	MXE	Fas activated serine/threonine kinase
1907	FASTK	ENSSSCG00000024184	SE	Fas activated serine/threonine kinase
1908	TIGAR	ENSSSCG00000024219	MXE	TP53 induced glycolysis regulatory phosphatase
1909	TMEM50A	ENSSSCG00000024267	MXE	transmembrane protein 50A
1910	USP20	ENSSSCG00000024341	MXE	ubiquitin specific peptidase 20
1911	TRIP12	ENSSSCG00000024373	MXE	thyroid hormone receptor interactor 12
1912	TRIP12	ENSSSCG00000024373	RI	thyroid hormone receptor interactor 12
1913	TRIP12	ENSSSCG00000024373	SE	thyroid hormone receptor interactor 12
1914	DCAF12	ENSSSCG00000024384	MXE	DDB1 and CUL4 associated factor 12
1915	AP2M1	ENSSSCG00000024437	MXE	adaptor related protein complex 2 subunit mu 1
1916	METTL3	ENSSSCG00000024445	RI	methyltransferase like 3
1917	KLHL18	ENSSSCG00000024513	MXE	kelch like family member 18
1918	IMMT	ENSSSCG00000024564	MXE	inner membrane mitochondrial protein
1919	ETV1	ENSSSCG00000024591	MXE	ETS variant transcription factor 1
1920	ANKRD17	ENSSSCG00000024592	A3SS	ankyrin repeat domain 17
1921	ANKRD17	ENSSSCG00000024592	MXE	ankyrin repeat domain 17
1922	ANKRD17	ENSSSCG00000024592	SE	ankyrin repeat domain 17
1923	PRKAA1	ENSSSCG00000024598	SE	protein kinase AMP-activated catalytic subunit alpha 1
1924	USP25	ENSSSCG00000024623	MXE	ubiquitin specific peptidase 25
1925	USP25	ENSSSCG00000024623	SE	ubiquitin specific peptidase 25
1926	ALKBH8	ENSSSCG00000024628	MXE	alkB homolog 8, tRNA methyltransferase
1927	ALKBH8	ENSSSCG00000024628	SE	alkB homolog 8, tRNA methyltransferase
1928	PRPF4	ENSSSCG00000024648	MXE	pre-mRNA processing factor 4
1929	SNX13	ENSSSCG00000024761	A3SS	sorting nexin 13
1930	SNX13	ENSSSCG00000024761	MXE	sorting nexin 13
1931	SNX13	ENSSSCG00000024761	RI	sorting nexin 13
1932	ABTB1	ENSSSCG00000024827	A3SS	ankyrin repeat and BTB domain containing 1
1933	STX12	ENSSSCG00000024927	MXE	syntaxin 12
1934	CCDC25	ENSSSCG00000024972	MXE	coiled-coil domain containing 25
1935	CCDC25	ENSSSCG00000024972	SE	coiled-coil domain containing 25
1936	MPI	ENSSSCG00000024990	MXE	mannose phosphate isomerase
1937	PPIP5K2	ENSSSCG00000024999	MXE	diphosphoinositol pentakisphosphate kinase 2
1938	PPIP5K2	ENSSSCG00000024999	SE	diphosphoinositol pentakisphosphate kinase 2
1939	LAPTM5	ENSSSCG00000025034	MXE	lysosomal protein transmembrane 5
1940	ASPH	ENSSSCG00000025087	MXE	aspartate beta-hydroxylase
1941	ASPH	ENSSSCG00000025087	SE	aspartate beta-hydroxylase
1942	G6PD	ENSSSCG00000025108	MXE	glucose-6-phosphate dehydrogenase
1943	TMEM126A	ENSSSCG00000025187	MXE	transmembrane protein 126A
1944	ZSWIM6	ENSSSCG00000025194	MXE	zinc finger SWIM-type containing 6
1945	PEX5	ENSSSCG00000025252	RI	peroxisomal biogenesis factor 5
1946	PQBP1	ENSSSCG00000025264	MXE	polyglutamine binding protein 1
1947	PQBP1	ENSSSCG00000025264	SE	polyglutamine binding protein 1
1948	HEMK1	ENSSSCG00000025272	MXE	HemK methyltransferase family member 1
1949	CYP11A1	ENSSSCG00000025273	MXE	cytochrome P450, family 11, subfamily A, polypeptide 1
1950	CYP11A1	ENSSSCG00000025273	SE	cytochrome P450, family 11, subfamily A, polypeptide 1
1951	ARL6IP1	ENSSSCG00000025281	MXE	ADP ribosylation factor like GTPase 6 interacting protein 1
1952	ZNF596	ENSSSCG00000025290	SE	zinc finger protein 596
1953	HLTF	ENSSSCG00000025293	MXE	helicase like transcription factor
1954	PIK3C2A	ENSSSCG00000025406	MXE	phosphatidylinositol-4-phosphate 3-kinase catalytic subunit type 2 alpha
1955	PGLYRP2	ENSSSCG00000025560	RI	peptidoglycan recognition protein 2
1956	GAS2L1	ENSSSCG00000025564	MXE	growth arrest specific 2 like 1
1957	GFM1	ENSSSCG00000025651	MXE	G elongation factor mitochondrial 1
1958	KDSR	ENSSSCG00000025744	MXE	3-ketodihydrosphingosine reductase
1959	ST6GAL1	ENSSSCG00000025770	MXE	ST6 beta-galactoside alpha-2,6-sialyltransferase 1
1960	ST6GAL1	ENSSSCG00000025770	SE	ST6 beta-galactoside alpha-2,6-sialyltransferase 1
1961	NLE1	ENSSSCG00000025796	MXE	notchless homolog 1
1962	NLE1	ENSSSCG00000025796	RI	notchless homolog 1
1963	SLC15A4	ENSSSCG00000025820	RI	solute carrier family 15 member 4
1964	SUGP2	ENSSSCG00000025839	A3SS	SURP and G-patch domain containing 2
1965	SUGP2	ENSSSCG00000025839	MXE	SURP and G-patch domain containing 2
1966	SUGP2	ENSSSCG00000025839	RI	SURP and G-patch domain containing 2
1967	TMEM106A	ENSSSCG00000025856	MXE	transmembrane protein 106A
1968	PBLD	ENSSSCG00000025876	RI	phenazine biosynthesis like protein domain containing
1969	PBLD	ENSSSCG00000025876	SE	phenazine biosynthesis like protein domain containing
1970	SLC38A5	ENSSSCG00000025981	MXE	solute carrier family 38 member 5
1971	SLC38A5	ENSSSCG00000025981	RI	solute carrier family 38 member 5
1972	MSRB3	ENSSSCG00000026004	MXE	methionine sulfoxide reductase B3
1973	MFSD1	ENSSSCG00000026018	MXE	major facilitator superfamily domain containing 1
1974	FDFT1	ENSSSCG00000026044	MXE	farnesyl-diphosphate farnesyltransferase 1
1975	ZBTB17	ENSSSCG00000026103	MXE	zinc finger and BTB domain containing 17
1976	SRPK2	ENSSSCG00000026110	MXE	SRSF protein kinase 2
1977	SRPK2	ENSSSCG00000026110	SE	SRSF protein kinase 2
1978	ACAT1	ENSSSCG00000026153	MXE	acetyl-CoA acetyltransferase 1
1979	STMN1	ENSSSCG00000026257	MXE	stathmin 1
1980	SCAP	ENSSSCG00000026281	MXE	SREBF chaperone
1981	SCAP	ENSSSCG00000026281	RI	SREBF chaperone
1982	RAP2C	ENSSSCG00000026301	MXE	RAP2C, member of RAS oncogene family
1983	MCM3AP	ENSSSCG00000026344	MXE	minichromosome maintenance complex component 3 associated protein
1984	TARS2	ENSSSCG00000026395	SE	threonyl-tRNA synthetase 2, mitochondrial
1985	ADAMTSL2	ENSSSCG00000026425	RI	ADAMTS like 2
1986	RORC	ENSSSCG00000026427	A5SS	RAR related orphan receptor C
1987	RORC	ENSSSCG00000026427	RI	RAR related orphan receptor C
1988	TMEM54	ENSSSCG00000026455	A3SS	transmembrane protein 54
1989	TMEM54	ENSSSCG00000026455	MXE	transmembrane protein 54
1990	LIX1L	ENSSSCG00000026502	MXE	limb and CNS expressed 1 like
1991	PTPN13	ENSSSCG00000026655	MXE	protein tyrosine phosphatase non-receptor type 13
1992	PTPN13	ENSSSCG00000026655	SE	protein tyrosine phosphatase non-receptor type 13
1993	UHRF1BP1L	ENSSSCG00000026697	MXE	UHRF1 binding protein 1 like
1994	UHRF1BP1L	ENSSSCG00000026697	RI	UHRF1 binding protein 1 like
1995	UHRF1BP1L	ENSSSCG00000026697	SE	UHRF1 binding protein 1 like
1996	TAF9B	ENSSSCG00000026714	MXE	TATA-box binding protein associated factor 9b
1997	LMAN2L	ENSSSCG00000026939	MXE	lectin, mannose binding 2 like
1998	CASP10	ENSSSCG00000026940	MXE	caspase 10
[truncated: 238 more rows]
