# Supplementary material for: Differences in gene expression and variable splicing events of ovaries between large and small litter size in Chinese Xiang pigs
Source: Porcine Health Manag. 2021 Sep 1;7:52. doi: 10.1186/s40813-021-00226-x (PMC8411529; doi:10.1186/s40813-021-00226-x)
Supplement: Supplementary file 7 — Additional file 7: Table S7. DEGs and DSGs related with reproduction of pigs. [file 40813_2021_226_MOESM7_ESM.xls]

## Sheet: DEGs in reproduction genes 
Table S7. The reproduction related genes from DEGs.
									XS (Small litter size)								XL (Large litter size)
gene symbol	Description	Gene_ID	baseMean	log2FC-DESeq2	lfcSE	stat	pvalue	padj	XS1	XS2	XS3	XS4	XS5	XS6	XS7	Ave	XL1	XL2	XL3	XL4	XL5	XL6	XL7	Ave	FC	logFC-edgeR
IRS1	insulin receptor substrate 1	ENSSSCG00000025729	232.605	-2.09889	0.112245	-18.6992	5.02931e-78	5.96871e-75	355.759	348.852	360.529	369.456	360.868	488.874	355.822	377.166	76.7217	98.3869	82.6509	81.4192	85.3455	85.0876	106.704	100.237	0.265765	-1.91178
ESR1	estrogen receptor 1	ENSSSCG00000025777	125.865	-1.6887	0.175743	-9.60892	7.33154e-22	3.35575e-20	112.939	194.321	261.073	218.595	161.417	197.371	199.777	192.213	70.3282	57.8747	65.1484	49.9371	64.2488	47.7889	61.2982	68.6962	0.357396	-1.48441
MMP16	matrix metallopeptidase 16	ENSSSCG00000006132	68.4986	-1.51166	0.161313	-9.37103	7.18293e-21	2.90375e-19	85.6458	81.4296	92.762	120.073	108.539	118.423	102.373	101.321	33.0329	27.9728	30.1433	36.91	34.5218	33.8019	53.3521	40.6081	0.400787	-1.31909
DNMT1	DNA methyltransferase 1	ENSSSCG00000013659	223.168	-1.4377	0.164325	-8.74912	2.15027e-18	6.57952e-17	263.525	363.657	393.043	327.379	371.073	305.672	258.418	326.11	107.623	186.164	135.159	107.473	91.0991	111.896	102.164	133.24	0.408573	-1.29134
CCND2	cyclin D2	ENSSSCG00000038694	229.925	-1.8243	0.221473	-8.23715	1.76367e-16	4.34124e-15	355.759	301.659	287.849	556.237	357.158	395.755	255.436	358.551	126.804	120.572	91.4022	133.527	47.9469	102.571	86.2715	108.149	0.301628	-1.72916
TENM1	teneurin transmembrane protein 1	ENSSSCG00000012644	21.3706	-2.79884	0.342124	-8.18078	2.82014e-16	6.75168e-15	31.9995	29.6107	31.5582	41.0507	26.9028	68.8269	31.8053	37.3935	6.39347	4.82289	7.77891	2.17118	4.79469	4.66234	6.81091	6.03272	0.161331	-2.6319
AR	androgen receptor	ENSSSCG00000012371	170.81	-1.82621	0.223522	-8.17014	3.08031e-16	7.33228e-15	242.82	265.571	249.597	306.854	260.679	316.806	224.625	266.707	52.2134	83.9183	126.407	48.8515	109.319	58.2792	45.4061	90.5305	0.339437	-1.55878
SIRT1	sirtuin 1	ENSSSCG00000010235	57.7275	-1.06777	0.136257	-7.83647	4.63381e-15	9.61183e-14	77.1753	83.2802	86.0679	67.7337	74.2146	72.8756	86.4707	78.2597	30.9018	40.5123	43.7564	41.2524	38.3575	33.8019	31.7842	42.6749	0.545298	-0.874883
MMP23B	matrix metallopeptidase 23B	ENSSSCG00000003351	46.3206	1.63839	0.214749	7.62933	2.35985e-14	4.44041e-13	24.4702	16.656	24.8641	21.5516	25.9751	14.1702	29.8175	22.5007	51.1478	50.158	60.2866	95.5318	90.1401	69.935	73.7849	83.0178	3.68957	1.88345
HEXB	hexosaminidase subunit beta	ENSSSCG00000014073	49.7159	1.49416	0.199072	7.50562	6.11398e-14	1.09113e-12	27.2937	23.1334	24.8641	19.4991	24.1197	33.4013	29.8175	26.0184	79.9184	42.4414	64.176	98.7886	77.674	83.922	66.9739	84.5098	3.24808	1.69959
NR1H2	nuclear receptor subfamily 1 group H member 2	ENSSSCG00000003211	64.9222	0.945299	0.130568	7.23992	4.48937e-13	7.21381e-12	53.6462	42.5654	43.9902	45.1558	42.6734	40.4864	41.7445	44.3231	73.5249	72.3433	85.568	100.96	90.1401	93.2467	82.8661	98.3985	2.22002	1.15058
MTOR	mechanistic target of rapamycin kinase	ENSSSCG00000003413	115.5	-0.841039	0.11866	-7.08779	1.36274e-12	2.03798e-11	149.645	148.054	128.146	183.702	141.935	160.934	125.233	148.235	76.7217	81.0245	66.1208	84.676	94.9348	83.922	91.9473	96.326	0.649817	-0.621894
C4BPA	complement component 4 binding protein, alpha	ENSSSCG00000015662	66.5749	3.32617	0.49411	6.73164	1.67758e-11	2.118e-10	18.8232	9.25336	4.78155	5.13134	5.56609	12.1459	28.8236	12.075	192.87	25.079	160.44	47.7659	76.715	157.354	187.3	132.034	10.9345	3.45081
ECM1	extracellular matrix protein 1	ENSSSCG00000029230	53.7876	3.38718	0.504435	6.7148	1.88321e-11	2.35792e-10	22.5879	5.55201	5.73786	9.23641	7.42146	7.08512	7.95133	9.36744	50.0822	20.2561	42.784	98.7886	69.0435	178.334	228.165	108.071	11.5369	3.52818
PRL	prolactin	ENSSSCG00000039721	4.72023	-5.62105	0.856018	-6.56652	5.15063e-11	6.08228e-10	10.3528	12.0294	15.301	4.10507	9.27682	6.07296	8.94524	9.44046	0	0	0	0	0	0	0	0	0	#NUM!
CLOCK	clock circadian regulator	ENSSSCG00000008909	108.007	-0.722576	0.113019	-6.3934	1.62234e-10	1.79342e-09	128.939	146.203	156.835	111.863	132.659	134.617	131.197	134.616	76.7217	77.1662	98.2088	90.1039	87.2633	69.935	70.3794	93.8631	0.697265	-0.520222
ACE	angiotensin I converting enzyme (peptidyl-dipeptidase A) 1	ENSSSCG00000017296	62.0977	1.67312	0.268211	6.23808	4.42977e-10	4.54605e-09	34.823	21.2827	38.2524	23.6042	23.1921	28.3405	37.7688	29.6091	145.984	43.406	75.8444	75.9912	73.8382	114.227	132.813	105.135	3.55075	1.82813
BMPR1B	bone morphogenetic protein receptor type 1B	ENSSSCG00000029621	259.164	2.21806	0.360511	6.15253	7.62576e-10	7.54178e-09	64.9402	69.4002	60.2475	136.494	69.5762	170.043	71.5619	91.7518	473.117	672.311	563.971	565.592	111.237	234.282	365.519	442.467	4.82243	2.26976
CXCR4	C-X-C motif chemokine receptor 4	ENSSSCG00000039416	29.3959	1.73871	0.291553	5.96363	2.46697e-09	2.24227e-08	20.7056	10.1787	15.301	8.21014	11.1322	13.1581	15.9027	13.5126	37.2953	30.8665	35.9775	59.7074	36.4396	33.8019	82.8661	50.4848	3.73613	1.90154
MMP19	matrix metallopeptidase 19	ENSSSCG00000000368	27.886	1.79986	0.302218	5.9555	2.59275e-09	2.3476e-08	28.2349	7.40269	7.65048	12.3152	10.2045	10.1216	10.9331	12.4089	36.2297	25.079	35.9775	49.9371	46.9879	57.1136	52.217	50.0757	4.03546	2.01273
KDM6A	lysine demethylase 6A	ENSSSCG00000012262	90.7137	-0.880395	0.151106	-5.82635	5.66518e-09	4.85691e-08	120.469	114.742	137.709	89.2853	102.973	125.508	133.185	117.696	62.8691	77.1662	65.1484	82.5048	65.2078	48.9545	44.2709	73.0471	0.620644	-0.688163
G6PD	glucose-6-phosphate dehydrogenase	ENSSSCG00000025108	93.8211	1.72954	0.302731	5.71311	1.10927e-08	9.03901e-08	45.1758	38.8641	36.3398	62.6023	41.7457	45.5472	33.7931	43.4383	134.263	92.5995	90.4299	87.9327	89.1812	291.396	223.625	156.944	3.61303	1.85321
GPX3	glutathione peroxidase 3	ENSSSCG00000036438	765.688	2.29699	0.416898	5.50972	3.59402e-08	2.69958e-07	287.996	245.214	212.301	140.599	292.22	322.879	311.096	258.901	2806.73	665.559	260.594	584.047	756.602	2058.42	1775.38	1380.56	5.3324	2.41479
ADIPOR2	adiponectin receptor 2	ENSSSCG00000000757	90.0389	1.13265	0.206905	5.47426	4.39335e-08	3.24912e-07	57.4109	52.7441	55.466	56.4447	52.8779	59.7175	59.6349	56.328	173.689	97.4224	87.5128	82.5048	89.1812	171.341	164.597	136.49	2.42313	1.27687
EPHX1	epoxide hydrolase 1	ENSSSCG00000010853	61.0056	2.21322	0.404396	5.47291	4.42697e-08	3.26907e-07	18.8232	22.2081	18.1699	22.5779	22.2644	32.3891	14.9087	21.6202	139.591	33.7602	36.9498	72.7345	50.8237	215.633	153.245	107.652	4.97922	2.31592
DNAJB6	DnaJ heat shock protein family (Hsp40) member B6	ENSSSCG00000033272	96.6004	0.614579	0.113443	5.41749	6.04405e-08	4.35903e-07	79.0576	74.9522	77.4611	67.7337	75.1423	80.9728	78.5193	76.2627	115.082	121.537	102.098	150.897	104.524	117.724	106.704	131.87	1.72916	0.790068
SRGN	serglycin	ENSSSCG00000023374	46.5466	1.65665	0.30799	5.37892	7.4936e-08	5.31623e-07	47.0581	16.656	18.1699	12.3152	19.4813	17.2067	25.8418	22.3899	68.197	33.7602	102.098	100.96	69.0435	64.1071	56.7576	80.5667	3.59835	1.84734
PDIA3	protein disulfide isomerase family A member 3	ENSSSCG00000004700	654.226	0.890979	0.167118	5.33144	9.74358e-08	6.77646e-07	393.406	397.894	331.839	618.84	474.046	480.776	511.867	458.381	1149.76	766.839	628.147	724.088	700.025	987.249	994.393	950.075	2.07267	1.05149
KCNU1	potassium calcium-activated channel subfamily U member 1	ENSSSCG00000029131	3.08582	-4.545	0.864279	-5.25872	1.45059e-07	9.77353e-07	4.70581	4.62668	4.78155	9.23641	3.71073	8.09728	6.95741	6.01655	0	0	0	1.08559	0	0	0	0.155084	0.0257762	-5.27781
LIF	LIF interleukin 6 family cytokine	ENSSSCG00000040961	22.6553	4.60435	0.886609	5.19322	2.06688e-07	1.35149e-06	1.88232	1.85067	1.91262	2.05254	2.78305	1.01216	0.993916	1.7839	7.45905	27.9728	5.83418	219.289	1.91788	8.15909	34.0545	43.8006	24.5533	4.61785
CSF1	colony stimulating factor 1	ENSSSCG00000037449	40.0226	0.97539	0.190841	5.111	3.20455e-07	2.0024e-06	34.823	28.6854	33.4708	26.683	22.2644	17.2067	25.8418	26.9964	44.7543	57.8747	69.0378	62.9642	46.029	38.4643	52.217	59.6243	2.2086	1.14313
FSHR	follicle stimulating hormone receptor	ENSSSCG00000029084	79.3223	-1.79722	0.355769	-5.05165	4.38011e-07	2.66187e-06	99.7632	150.83	104.238	118.021	115.033	148.788	126.227	123.271	30.9018	87.7766	46.6735	23.883	7.6715	29.1396	21.5679	36.4693	0.295846	-1.75708
EIF4H	eukaryotic translation initiation factor 4H	ENSSSCG00000025966	333.705	0.393921	0.0802645	4.90778	9.2111e-07	5.26789e-06	255.055	306.286	272.548	307.88	278.305	315.794	282.272	288.306	369.756	394.512	337.41	417.952	330.834	418.445	384.816	426.365	1.47887	0.564491
VRK1	VRK serine/threonine kinase 1	ENSSSCG00000002506	14.0849	-1.42432	0.292531	-4.86894	1.12197e-06	6.29357e-06	13.1763	24.9841	16.2573	28.7355	24.1197	18.2189	17.8905	20.4832	8.52463	8.6812	6.80655	5.42795	4.79469	10.4903	9.08121	8.3716	0.408706	-1.29086
STAT3	signal transducer and activator of transcription 3	ENSSSCG00000017403	253.255	1.09669	0.227188	4.82723	1.38445e-06	7.63955e-06	179.762	142.502	175.005	151.888	152.14	177.128	151.075	161.357	302.624	468.785	250.87	588.389	163.978	306.549	334.87	368.578	2.28424	1.19171
PKD1	polycystin 1, transient receptor potential channel interacting	ENSSSCG00000008041	228.825	-0.648515	0.134375	-4.82615	1.39196e-06	7.67585e-06	317.172	234.11	289.762	327.379	273.666	223.687	290.223	279.429	123.607	149.51	199.335	212.775	201.377	172.506	188.435	206.989	0.740758	-0.432926
PNOC	prepronociceptin	ENSSSCG00000032600	4.31188	-3.74534	0.783112	-4.78263	1.73013e-06	9.37272e-06	10.3528	8.32802	6.69417	9.23641	7.42146	6.07296	7.95133	8.00816	0	0	0.972364	2.17118	0	1.16558	0	0.615589	0.0768703	-3.70143
MAT2A	methionine adenosyltransferase 2A	ENSSSCG00000022300	280.88	0.853935	0.179426	4.75925	1.9431e-06	1.04144e-05	191.056	210.051	202.738	183.702	209.656	212.554	190.832	200.084	386.805	469.749	344.217	523.254	197.541	283.237	326.924	389.895	1.94866	0.962481
MMP24	matrix metallopeptidase 24	ENSSSCG00000040160	31.2166	1.95662	0.412074	4.74823	2.05207e-06	1.09244e-05	12.2351	12.9547	12.432	16.4203	9.27682	14.1702	11.927	12.7737	88.443	20.2561	23.3367	26.0541	25.8913	50.1201	113.515	53.3583	4.17719	2.06253
PLK2	polo like kinase 2	ENSSSCG00000016925	103.841	2.19159	0.476079	4.60342	4.15605e-06	2.09061e-05	35.7642	40.7148	30.6019	33.8668	39.8903	39.4743	40.7505	37.2947	103.361	174.589	101.126	622.043	72.8793	68.7694	49.9467	180.799	4.84785	2.27734
ARX	aristaless related homeobox	ENSSSCG00000020801	31.158	1.22932	0.267582	4.5942	4.34416e-06	2.1747e-05	19.7644	15.7307	19.1262	17.4466	21.3367	14.1702	22.8601	18.6336	23.4427	29.9019	53.48	26.0541	67.1256	51.2857	54.4873	53.2719	2.85892	1.51547
ACE2	angiotensin I converting enzyme 2	ENSSSCG00000012138	8.85774	1.52591	0.340008	4.48786	7.19424e-06	3.45669e-05	2.82349	4.62668	4.78155	5.13134	5.56609	3.03648	5.96349	4.5613	11.7214	11.5749	17.5026	14.1127	9.58938	12.8214	14.757	14.5241	3.1842	1.67093
PTGS2	prostaglandin-endoperoxide synthase 2	ENSSSCG00000015579	36.341	5.55113	1.23819	4.48327	7.35088e-06	3.52889e-05	0.941162	1.85067	1.91262	2.05254	1.85536	1.01216	0.993916	1.51692	2.13116	2.89373	3.88946	409.267	77.674	1.16558	1.13515	82.2614	54.2293	5.761
SELENOP	selenoprotein P	ENSSSCG00000021208	3372.46	1.37174	0.309623	4.43035	9.40805e-06	4.42317e-05	1698.8	1768.32	1848.55	1225.36	1557.58	2134.65	2926.09	1879.91	8029.14	2119.18	2956.96	4066.62	2521.05	7576.29	6785.94	5225.17	2.77949	1.47482
HTT	huntingtin	ENSSSCG00000008697	247.487	-0.637063	0.144617	-4.40517	1.05702e-05	4.92497e-05	303.995	309.062	274.461	342.774	328.399	309.721	241.522	301.419	140.656	209.313	176.97	227.974	272.338	157.354	170.273	232.46	0.771217	-0.374791
PRND	prion like protein doppel	ENSSSCG00000032923	5.23229	3.08968	0.701707	4.4031	1.06716e-05	4.96665e-05	1.88232	0.925336	0.95631	1.02627	0.927682	1.01216	0.993916	1.10343	12.7869	3.85831	4.86182	9.7703	23.9734	2.33117	7.94606	12.7859	11.5875	3.53449
AHR	aryl hydrocarbon receptor	ENSSSCG00000030484	40.6613	1.05551	0.24062	4.38664	1.15117e-05	5.31889e-05	32.9407	22.2081	28.6893	17.4466	25.9751	27.3283	29.8175	26.3436	46.8855	27.0082	42.784	71.6489	56.5773	55.948	84.0012	63.0615	2.3938	1.2593
HRAS	HRas proto-oncogene, GTPase	ENSSSCG00000031513	17.1162	1.03126	0.235593	4.37728	1.20168e-05	5.53224e-05	11.2939	9.25336	11.4757	12.3152	12.0599	12.1459	9.93916	11.2119	19.1804	22.1853	17.5026	21.7118	23.0145	30.3052	27.2436	26.3083	2.34646	1.23049
USP25	ubiquitin specific peptidase 25	ENSSSCG00000024623	104.724	-0.867957	0.203094	-4.27366	1.92289e-05	8.46325e-05	122.351	150.83	126.233	83.1277	111.322	158.909	194.807	135.369	68.197	54.9809	73.8997	67.3065	116.031	73.4318	64.7036	90.6546	0.669688	-0.57844
ADGRL1	adhesion G protein-coupled receptor L1	ENSSSCG00000013773	57.971	-0.588002	0.138455	-4.24689	2.16755e-05	9.43019e-05	72.4695	72.1762	83.1989	67.7337	64.0101	66.8026	61.6228	69.7163	40.492	49.1935	58.3418	34.7389	48.9058	41.961	49.9467	53.2122	0.763268	-0.389738
PPP1R9B	protein phosphatase 1 regulatory subunit 9B	ENSSSCG00000017584	102.82	0.650757	0.153469	4.24032	2.232e-05	9.68268e-05	95.0574	71.2509	75.5485	76.9701	81.636	77.9364	80.5072	79.8438	114.017	98.3869	112.794	134.613	92.058	155.023	173.678	138.947	1.74023	0.799282
UCHL1	ubiquitin C-terminal hydrolase L1	ENSSSCG00000022945	66.6822	2.06177	0.490355	4.20465	2.61483e-05	0.000111857	22.5879	16.656	21.0388	48.2346	30.6135	24.2919	16.8966	25.7599	145.984	31.8311	53.48	31.4821	36.4396	215.633	238.382	112.81	4.3793	2.1307
STXBP1	syntaxin binding protein 1	ENSSSCG00000005617	75.4351	0.740227	0.178829	4.13931	3.48347e-05	0.000144298	63.999	48.1175	51.6407	53.3659	63.0824	53.6445	60.6289	56.3541	86.3119	57.8747	79.7339	102.045	83.4276	138.704	113.515	106.434	1.88867	0.917371
CXCL2	chemokine (C-X-C motif) ligand 2	ENSSSCG00000008959	7.90899	2.06699	0.509242	4.05895	4.92935e-05	0.000198083	3.76465	2.77601	2.86893	2.05254	1.85536	3.03648	4.96958	3.04622	23.4427	6.75204	16.5302	22.7974	3.83575	5.82792	10.2164	13.3197	4.37254	2.12847
CXCL12	C-X-C motif chemokine ligand 12	ENSSSCG00000034973	40.5308	1.45806	0.368485	3.95689	7.59307e-05	0.000292508	22.5879	21.2827	37.2961	9.23641	16.6983	18.2189	25.8418	21.5946	75.6561	24.1144	74.872	39.0812	34.5218	44.2922	123.732	64.3987	2.98217	1.57636
LIN9	lin-9 DREAM MuvB core complex component	ENSSSCG00000021310	13.2165	-1.04737	0.264787	-3.95551	7.63721e-05	0.000294004	14.1174	20.3574	16.2573	20.5254	16.6983	17.2067	19.8783	17.863	7.45905	8.6812	9.72364	6.51354	11.5073	8.15909	7.94606	10.2139	0.57179	-0.806442
PAPPA2	pappalysin 2	ENSSSCG00000015512	5.26251	-2.03521	0.52195	-3.89924	9.64937e-05	0.000363135	8.47046	12.9547	10.5194	5.13134	10.2045	8.09728	3.97566	8.47905	2.13116	5.78747	0.972364	2.17118	0.958938	1.16558	1.13515	2.18297	0.257454	-1.95761
DLG1	discs large MAGUK scaffold protein 1	ENSSSCG00000011833	124.328	-0.543002	0.147202	-3.68882	0.000225296	0.000781319	139.292	141.576	175.961	114.942	142.863	134.617	181.887	147.305	133.197	86.812	98.2088	96.6174	72.8793	101.406	120.326	111.761	0.758701	-0.398396
ESR2	estrogen receptor 2	ENSSSCG00000005109	2.63159	-2.97789	0.842965	-3.53263	0.000411443	0.00134226	3.76465	4.62668	9.5631	2.05254	3.71073	5.0608	3.97566	4.67917	1.06558	0.964578	0.972364	1.08559	0	0	0	0.584016	0.124812	-3.00217
MMP14	matrix metallopeptidase 14	ENSSSCG00000002039	479.192	0.673745	0.191067	3.52622	0.000421542	0.00137143	504.463	298.883	450.422	301.723	377.567	302.636	348.864	369.223	380.412	467.82	648.567	920.58	529.334	618.925	558.495	664.781	1.80049	0.848388
FMR1	fragile X mental retardation 1	ENSSSCG00000012727	120.995	-0.433198	0.123604	-3.50472	0.000457086	0.00147408	127.057	154.531	131.014	113.916	141.008	165.994	141.136	139.237	96.9677	117.678	128.352	99.8742	107.401	81.5909	87.4067	118.096	0.848168	-0.237578
ZBTB38	zinc finger and BTB domain containing 38	ENSSSCG00000022073	137.757	-0.353105	0.103927	-3.39762	0.000679747	0.00210542	152.468	148.054	180.743	145.73	148.429	150.812	157.039	154.753	116.148	112.856	144.882	113.987	144.8	101.406	111.245	141.446	0.914009	-0.12972
FGL2	fibrinogen like 2	ENSSSCG00000015413	159.938	0.767273	0.230569	3.32774	0.00087555	0.00262871	113.881	130.472	165.442	59.5235	133.586	92.1066	133.185	118.314	307.952	143.722	247.953	162.838	148.635	227.289	172.543	222.795	1.88309	0.913103
QRFP	pyroglutamylated RFamide peptide	ENSSSCG00000005705	0.962897	-3.32594	1.00613	-3.30567	0.000947498	0.0028261	2.82349	1.85067	1.91262	1.02627	1.85536	2.02432	1.98783	1.92579	0	0	0	0	0	0	0	0	0	#NUM!
MMP15	matrix metallopeptidase 15	ENSSSCG00000002806	21.2516	1.06158	0.324971	3.26668	0.00108817	0.00318703	15.0586	10.1787	10.5194	16.4203	15.7706	15.1824	12.9209	13.7216	42.6231	20.2561	18.4749	15.1982	15.343	39.6298	49.9467	30.9736	2.25729	1.17459
GNRH1	gonadotropin releasing hormone 1	ENSSSCG00000009651	1.96777	-2.93348	0.903636	-3.2463	0.00116914	0.00339248	3.76465	3.70134	1.91262	6.15761	2.78305	4.04864	1.98783	3.47939	0	0	0.972364	1.08559	0	0	1.13515	0.456158	0.131103	-2.93123
MMP28	matrix metallopeptidase 28	ENSSSCG00000034440	10.9955	1.04672	0.333475	3.13883	0.00169626	0.00472398	7.5293	6.47735	7.65048	7.18388	6.49378	5.0608	9.93916	7.19068	10.6558	6.75204	26.2538	14.1127	18.2198	13.987	13.6218	17.4033	2.42025	1.27516
DGAT1	diacylglycerol O-acyltransferase 1	ENSSSCG00000005918	12.92	0.804103	0.258428	3.11152	0.00186128	0.00511753	10.3528	8.32802	7.65048	10.2627	10.2045	8.09728	10.9331	9.40412	13.8525	14.4687	14.5855	18.455	19.1788	17.4838	17.0273	19.1757	2.03908	1.02792
VGF	VGF nerve growth factor inducible	ENSSSCG00000039053	12.3559	1.9462	0.637119	3.05469	0.00225293	0.00605898	5.64697	2.77601	11.4757	1.02627	3.71073	2.02432	8.94524	5.08647	4.26231	44.3706	12.6407	40.1668	5.75363	25.6428	4.54061	20.4473	4.01994	2.00718
BECN1	beclin 1	ENSSSCG00000017386	61.7192	0.36989	0.121637	3.04094	0.00235845	0.00630694	48.9404	52.7441	51.6407	57.471	57.5163	57.6932	51.6836	53.9556	69.2626	68.485	71.9549	71.6489	79.5918	65.2727	60.163	80.853	1.49851	0.583528
UBXN8	UBX domain protein 8	ENSSSCG00000015843	24.5711	0.577781	0.191862	3.01144	0.00260013	0.00687737	19.7644	16.656	18.1699	20.5254	19.4813	20.2432	22.8601	19.6715	30.9018	25.079	30.1433	28.2253	23.0145	31.4708	37.46	32.7585	1.66528	0.735763
PER2	period circadian regulator 2	ENSSSCG00000016338	29.2136	-0.778943	0.259733	-2.99901	0.00270857	0.00713766	47.9993	40.7148	50.6844	22.5779	32.4689	20.2432	43.7323	36.9172	23.4427	32.7956	15.5578	24.9686	18.2198	15.1526	20.4327	24.1128	0.653159	-0.614495
NLRP9	NLR family pyrin domain containing 9	ENSSSCG00000003307	12.5005	-1.23767	0.417475	-2.96466	0.00303014	0.00786283	16.9409	24.0587	30.6019	6.15761	21.3367	14.1702	9.93916	17.6008	5.32789	16.3978	8.75128	6.51354	6.71256	5.82792	2.2703	8.35913	0.47493	-1.07421
NPY1R	neuropeptide Y receptor Y1	ENSSSCG00000008888	49.1531	0.994963	0.336735	2.95473	0.00312939	0.00809258	30.1172	23.1334	24.8641	51.3134	27.8305	37.4499	35.781	32.9271	60.738	135.041	89.4575	56.4506	45.0701	19.8149	51.0818	71.8177	2.18111	1.12507
RBP1	retinol binding protein 1	ENSSSCG00000011664	63.999	0.807818	0.283256	2.8519	0.00434588	0.0108337	30.1172	54.5948	47.8155	51.3134	50.0948	51.6202	40.7505	46.6152	52.2134	116.714	81.6786	103.131	134.251	41.961	39.7303	100.562	2.15727	1.10921
MMP3	matrix metallopeptidase 3	ENSSSCG00000014985	3.42023	2.3978	0.843265	2.84347	0.00446247	0.0110878	0.941162	1.85067	1.91262	0	0.927682	1.01216	0.993916	1.09117	0	9.64578	17.5026	3.25677	2.87681	5.82792	1.13515	6.16026	5.64554	2.49711
STAT5A	signal transducer and activator of transcription 5A	ENSSSCG00000017402	103.918	0.598339	0.211253	2.83233	0.00462095	0.0114405	96.9397	83.2802	86.0679	64.6549	68.6485	102.228	76.5315	82.6216	101.23	154.332	140.993	125.928	56.5773	174.838	122.596	133.296	1.61333	0.690044
NOTCH1	notch receptor 1	ENSSSCG00000038509	101.749	0.646709	0.235705	2.74373	0.00607461	0.0144847	108.234	69.4002	80.33	73.8913	83.4914	53.6445	85.4768	79.2097	114.017	88.7412	98.2088	204.091	66.1667	139.87	158.921	133.74	1.68843	0.755686
GDF5	growth differentiation factor 5	ENSSSCG00000023261	3.27671	-1.55567	0.570063	-2.72894	0.00635376	0.0150639	4.70581	4.62668	4.78155	4.10507	2.78305	6.07296	6.95741	4.86179	2.13116	1.92916	0	1.08559	0.958938	2.33117	3.40545	1.82863	0.376122	-1.41073
FAAH	fatty acid amide hydrolase	ENSSSCG00000003901	26.003	-0.543406	0.20029	-2.7131	0.0066657	0.0157071	22.5879	31.4614	26.7767	40.0245	32.4689	35.4256	26.8357	30.7972	21.3116	23.1499	19.4473	20.6262	14.3841	27.974	21.5679	23.2636	0.755378	-0.404729
ADAM33	ADAM metallopeptidase domain 33	ENSSSCG00000007145	28.2644	0.729827	0.290326	2.51382	0.0119432	0.0262067	28.2349	16.656	26.7767	17.4466	20.409	11.1338	27.8296	21.2124	18.1148	17.3624	39.8669	33.6533	39.3164	48.9545	49.9467	40.9331	1.92968	0.948362
TNIP1	TNFAIP3 interacting protein 1	ENSSSCG00000017091	116.244	0.331769	0.132748	2.49923	0.0124463	0.0272027	142.115	88.8322	101.369	89.2853	89.0575	96.1553	113.306	102.874	120.41	140.828	121.546	120.5	122.744	164.347	116.921	147.149	1.43037	0.51639
PLA2G10	phospholipase A2 group X	ENSSSCG00000040569	5.24275	-1.04122	0.42292	-2.46198	0.0138174	0.0297957	9.41162	6.47735	7.65048	9.23641	4.63841	6.07296	5.96349	7.06439	3.19674	5.78747	2.91709	3.25677	1.91788	2.33117	4.54061	3.69508	0.523058	-0.934958
MMP13	matrix metallopeptidase 13	ENSSSCG00000014988	0.820148	-2.56117	1.05441	-2.429	0.0151406	0.0322514	0.941162	2.77601	1.91262	1.02627	1.85536	1.01216	0.993916	1.5025	0	0.964578	26.2538	0	0	0	0	3.88834	2.58792	1.37179
NR3C1	nuclear receptor subfamily 3 group C member 1	ENSSSCG00000014401	73.8579	-0.394215	0.162916	-2.41973	0.0155319	0.0329665	97.8809	82.3549	102.325	63.6286	73.2869	69.8391	97.4037	83.817	65.0003	41.4768	72.9273	80.3336	62.331	57.1136	68.1091	72.8032	0.868597	-0.203241
GALP	galanin like peptide	ENSSSCG00000003318	6.4288	1.69771	0.712319	2.38335	0.0171557	0.0358273	2.82349	1.85067	5.73786	2.05254	2.78305	4.04864	1.98783	3.04058	1.06558	27.0082	14.5855	19.5406	1.91788	2.33117	2.2703	10.091	3.31877	1.73065
TACR3	tachykinin receptor 3	ENSSSCG00000009160	33.9717	-0.521507	0.220313	-2.36712	0.0179272	0.0372699	22.5879	44.4161	36.3398	46.1821	46.3841	38.4621	46.714	40.1552	23.4427	25.079	35.9775	33.6533	38.3575	20.9805	17.0273	33.2679	0.828484	-0.271455
CRCP	CGRP receptor component	ENSSSCG00000032119	52.5985	0.316311	0.134305	2.35517	0.0185143	0.0382938	40.47	47.1921	43.0339	52.3397	44.5287	56.681	43.7323	46.854	62.8691	54.9809	52.5077	56.4506	57.5363	55.948	68.1091	66.5626	1.42064	0.50654
TXNRD1	thioredoxin reductase 1	ENSSSCG00000000843	135.059	0.526634	0.224514	2.34567	0.018993	0.039172	101.646	108.264	90.8494	137.52	113.177	118.423	104.361	110.606	168.361	136.005	104.043	274.654	82.4686	185.328	165.732	171.294	1.54869	0.631052
MMP25	matrix metallopeptidase 25	ENSSSCG00000021569	2.24596	1.84621	0.837843	2.20353	0.0275574	0.0541149	0.941162	0.925336	0	1.02627	0.927682	1.01216	1.98783	0.974349	2.13116	1.92916	1.94473	13.0271	0.958938	3.49675	1.13515	3.65456	3.75077	1.90719
CAPN1	calpain 1	ENSSSCG00000012999	127.709	0.233441	0.109146	2.1388	0.0324519	0.0618052	116.704	100.862	106.15	155.993	115.96	122.471	104.361	117.5	136.394	137.935	136.131	148.726	135.21	120.055	150.975	157.234	1.33816	0.420247
INHBA	inhibin subunit beta A	ENSSSCG00000035077	954.601	-1.20055	0.579233	-2.07266	0.0382044	0.071178	1270.57	463.593	280.199	4596.65	998.186	1369.45	333.956	1330.37	807.709	694.496	1055.99	416.866	106.442	729.655	240.652	594.036	0.446518	-1.16321
HSPA5	heat shock protein family A (Hsp70) member 5	ENSSSCG00000005601	732.909	0.470063	0.229202	2.05087	0.0402795	0.0745261	449.876	532.993	435.121	931.851	676.28	618.43	656.978	614.504	825.823	911.526	591.197	904.296	461.249	1366.06	899.04	917.206	1.4926	0.577823
RUNX3	RUNX family transcription factor 3	ENSSSCG00000032686	2.17708	1.33099	0.658886	2.02006	0.0433774	0.0794802	2.82349	0.925336	0.95631	1.02627	0.927682	1.01216	0.993916	1.23788	3.19674	2.89373	4.86182	4.34236	1.91788	2.33117	2.2703	3.39027	2.73877	1.45353
FGF2	fibroblast growth factor 2	ENSSSCG00000036213	23.3121	1.15117	0.573391	2.00766	0.0446795	0.081559	9.41162	13.88	25.8204	10.2627	13.9152	11.1338	16.8966	14.4743	11.7214	36.654	31.1157	118.329	13.4251	6.9935	6.81091	34.0678	2.35367	1.23491
LEPR	leptin receptor	ENSSSCG00000025188	6.74139	1.2345	0.615285	2.00639	0.0448141	0.0817509	3.76465	4.62668	5.73786	1.02627	3.71073	3.03648	5.96349	3.98088	5.32789	2.89373	5.83418	4.34236	1.91788	30.3052	15.8921	9.77589	2.45571	1.29614
EGFR	epidermal growth factor receptor	ENSSSCG00000022126	175.671	-0.370603	0.192487	-1.92534	0.0541868	0.0946205	187.291	173.038	184.568	227.831	187.392	245.955	181.887	198.28	108.689	159.155	242.119	174.78	168.773	129.38	88.5418	177.173	0.893548	-0.162383
GHR	growth hormone receptor	ENSSSCG00000016866	23.7187	-0.420514	0.221432	-1.89907	0.0575555	0.0997502	31.0584	25.9094	32.5145	19.4991	20.409	25.304	34.787	27.0688	25.5739	11.5749	19.4473	19.5406	18.2198	20.9805	27.2436	22.9715	0.848634	-0.236785
VDR	vitamin D receptor	ENSSSCG00000020864	5.91379	0.7544	0.398498	1.89311	0.0583433	0.100861	8.47046	4.62668	4.78155	3.0788	2.78305	3.03648	3.97566	4.39324	3.19674	6.75204	8.75128	9.7703	8.63044	6.9935	7.94606	8.66726	1.97286	0.98029
NPFFR2	neuropeptide FF receptor 2	ENSSSCG00000008944	1.33364	2.40207	1.31489	1.82683	0.0677252	0.114788	0	0.925336	0.95631	0	0	0	0.993916	0.410794	2.13116	0.964578	0	0	0	8.15909	4.54061	2.25649	5.49299	2.45759
STC1	stanniocalcin 1	ENSSSCG00000009642	153.238	-0.497471	0.283212	-1.75653	0.0789971	0.130562	168.468	186.918	133.883	171.387	122.454	262.15	209.716	179.282	116.148	64.6267	113.767	131.356	57.5363	194.652	212.273	135.414	0.75531	-0.404859
TP63	tumor protein p63	ENSSSCG00000025592	1.38798	-1.47882	0.846587	-1.74681	0.0806707	0.132865	1.88232	2.77601	1.91262	1.02627	2.78305	2.02432	1.98783	2.05606	1.06558	1.92916	0	1.08559	0.958938	0	0	0.856886	0.416761	-1.26271
PKD2	polycystin 2, transient receptor potential cation channel	ENSSSCG00000009217	175.698	-0.212404	0.125548	-1.69182	0.0906801	0.146988	172.233	188.769	237.165	165.229	179.97	173.079	203.753	188.6	196.066	127.324	152.661	188.893	185.075	134.042	155.516	189.236	1.00337	0.00485976
BMP15	bone morphogenetic protein 15	ENSSSCG00000012310	15.3034	-0.768413	0.46133	-1.66565	0.0957841	0.153778	16.9409	25.9094	39.2087	5.13134	25.9751	12.1459	9.93916	19.3215	10.6558	24.1144	17.5026	8.68471	7.6715	5.82792	4.54061	12.3813	0.640804	-0.642046
PROKR2	prokineticin receptor 2	ENSSSCG00000037063	0.418393	-2.11363	1.3088	-1.61493	0.106325	0.167716	0.941162	0	0.95631	1.02627	0.927682	1.01216	0.993916	0.836785	0	0	0	0	0	0	0	0	0	#NUM!
LTBP1	latent transforming growth factor beta binding protein 1	ENSSSCG00000008510	652.22	0.616378	0.392335	1.57105	0.116171	0.178487	493.169	450.639	461.898	631.155	487.961	448.387	631.136	514.906	854.594	300.948	281.013	384.299	412.343	1582.86	1710.67	848.44	1.64776	0.720502
CAST	calpastatin	ENSSSCG00000014170	141.348	-0.193094	0.126163	-1.53051	0.12589	0.190636	159.056	143.427	145.359	201.149	141.935	123.484	141.136	150.792	159.837	103.21	130.297	125.928	140.964	120.055	143.029	152.041	1.00828	0.0118932
PEG3	paternally expressed 3	ENSSSCG00000003326	39.2806	-0.460515	0.301062	-1.52964	0.126107	0.190878	48.9404	39.7894	54.5097	42.077	39.8903	42.5107	50.6897	45.4868	18.1148	27.9728	30.1433	83.5904	26.8503	22.1461	22.703	36.9101	0.811448	-0.30143
RORC	RAR related orphan receptor C	ENSSSCG00000026427	4.42296	-0.689477	0.459117	-1.50174	0.133163	0.200156	4.70581	7.40269	6.69417	2.05254	7.42146	5.0608	4.96958	5.47243	3.19674	6.75204	3.88946	3.25677	1.91788	2.33117	2.2703	3.64746	0.666515	-0.58529
PTGER2	prostaglandin E receptor 2	ENSSSCG00000021862	9.00451	0.456056	0.313162	1.45629	0.145312	0.215471	6.58813	7.40269	6.69417	6.15761	9.27682	10.1216	6.95741	7.59978	8.52463	13.5041	13.6131	6.51354	7.6715	12.8214	10.2164	11.5052	1.51388	0.598253
MMP7	matrix metallopeptidase 7	ENSSSCG00000014982	0.52606	2.56072	1.79165	1.42925	0.152932	0.224685	0	0	0	0	0	0	0	0	4.26231	0.964578	0.972364	0	0	1.16558	0	1.05212	#DIV/0!	#DIV/0!
MMP17	matrix metallopeptidase 17	ENSSSCG00000024236	5.41464	0.600023	0.426939	1.40541	0.159901	0.233417	3.76465	4.62668	7.65048	2.05254	4.63841	4.04864	2.98175	4.25188	4.26231	4.82289	4.86182	5.42795	4.79469	11.6558	10.2164	7.26236	1.70804	0.772339
MEF2C	myocyte enhancer factor 2C	ENSSSCG00000014149	73.7169	-0.233639	0.166503	-1.40321	0.160555	0.234166	82.8223	75.8775	75.5485	72.865	74.2146	86.0336	89.4524	79.5448	92.7053	42.4414	70.0102	52.1083	55.6184	87.4188	74.92	75.8344	0.953354	-0.068916
TNF	tumor necrosis factor	ENSSSCG00000001404	0.634469	-1.5055	1.10339	-1.36443	0.172431	0.248026	0.941162	0.925336	0.95631	1.02627	0.927682	1.01216	0.993916	0.968976	0	0.964578	0	0	0	0	1.13515	0.299961	0.309565	-1.69168
NR2F2	nuclear receptor subfamily 2 group F member 2	ENSSSCG00000002254	194.253	0.174142	0.128739	1.35267	0.17616	0.252307	181.644	178.59	224.733	153.94	166.983	161.946	209.716	182.507	153.443	209.313	223.644	165.01	215.761	229.62	245.193	236.821	1.29759	0.37584
TP73	tumor protein p73	ENSSSCG00000025685	1.34676	1.19977	0.909479	1.31918	0.187109	0.265574	0.941162	0.925336	0.95631	1.02627	0.927682	1.01216	0	0.826988	2.13116	6.75204	0.972364	1.08559	0.958938	1.16558	0	2.00352	2.42267	1.2766
ARNTL	aryl hydrocarbon receptor nuclear translocator like	ENSSSCG00000013397	22.7398	0.283526	0.216191	1.31146	0.189703	0.268729	16.9409	21.2827	28.6893	19.4991	18.5536	21.2554	17.8905	20.5874	22.3772	26.0436	32.088	30.3965	28.7681	19.8149	14.757	29.0019	1.40872	0.494389
DIO3	iodothyronine deiodinase 3	ENSSSCG00000036990	1.52549	1.11609	0.881514	1.2661	0.205476	0.287396	0.941162	0.925336	1.91262	0	0.927682	1.01216	0.993916	0.958982	1.06558	0.964578	0.972364	7.59912	2.87681	1.16558	0	2.50298	2.61004	1.38407
THBS1	thrombospondin 1	ENSSSCG00000004789	1380.58	0.240626	0.19151	1.25647	0.208947	0.291368	1105.87	897.576	1026.12	1778.52	1248.66	1559.74	1244.38	1265.84	1194.51	2470.28	1190.17	1446	1447.04	1322.94	1396.24	1702.03	1.34459	0.427165
SOX8	SRY-box transcription factor 8	ENSSSCG00000037970	1.11139	1.12083	0.900499	1.24468	0.213251	0.296326	0.941162	0	0.95631	1.02627	0.927682	0	0.993916	0.692191	2.13116	0.964578	0.972364	1.08559	0.958938	2.33117	2.2703	1.66758	2.40913	1.26851
RGS16	regulator of G protein signaling 16	ENSSSCG00000015550	6.6625	0.548855	0.444702	1.23421	0.217126	0.300729	3.76465	6.47735	5.73786	3.0788	6.49378	6.07296	5.96349	5.36984	11.7214	6.75204	2.91709	15.1982	1.91788	5.82792	11.3515	8.22913	1.53247	0.615861
ATRN	attractin	ENSSSCG00000007153	138.366	-0.182564	0.15481	-1.17927	0.238289	0.324543	133.645	136.95	130.058	183.702	145.646	163.97	135.173	147.02	104.427	116.714	90.4299	113.987	148.635	176.003	157.786	150.945	1.0267	0.0380088
GPER1	G protein-coupled estrogen receptor 1	ENSSSCG00000026422	4.28852	0.562765	0.479901	1.17267	0.240929	0.327392	3.76465	2.77601	3.82524	3.0788	4.63841	3.03648	2.98175	3.44305	4.26231	3.85831	2.91709	13.0271	3.83575	3.49675	4.54061	5.68195	1.65027	0.7227
LPL	lipoprotein lipase	ENSSSCG00000040631	104.164	-0.56757	0.510482	-1.11183	0.26621	0.355839	138.351	114.742	13.3883	267.856	153.995	121.459	60.6289	124.346	123.607	32.7956	56.3971	41.2524	32.6039	145.698	155.516	88.6391	0.712844	-0.488342
FGF21	fibroblast growth factor 21	ENSSSCG00000003140	0.925621	-1.05933	0.98667	-1.07364	0.282983	0.373934	0.941162	1.85067	0.95631	2.05254	0.927682	1.01216	0.993916	1.24778	0	0.964578	0	0	0.958938	1.16558	1.13515	0.740456	0.59342	-0.752875
DKK2	dickkopf WNT signaling pathway inhibitor 2	ENSSSCG00000032094	17.6902	0.369015	0.34374	1.07353	0.283033	0.373934	24.4702	8.32802	15.301	19.4991	10.2045	8.09728	21.8661	15.3952	18.1148	6.75204	15.5578	27.1397	256.995	29.1396	24.9733	90.8097	5.89858	2.56037
RBP2	retinol binding protein 2	ENSSSCG00000011663	0.421078	-1.4303	1.35059	-1.05902	0.289592	0.381115	0	0.925336	0.95631	1.02627	0.927682	0	0.993916	0.68993	1.06558	0	0	0	0	0	0	0.152226	0.220639	-2.18024
NPAS2	neuronal PAS domain protein 2	ENSSSCG00000008171	44.8483	0.285771	0.276038	1.03526	0.300548	0.39227	47.0581	33.3121	38.2524	43.1033	43.6011	40.4864	36.7749	40.3697	29.8362	27.9728	38.8946	109.645	41.2343	46.6234	51.0818	55.2174	1.36779	0.451849
PLAG1	PLAG1 zinc finger	ENSSSCG00000006247	2.53394	-0.543086	0.575433	-0.943788	0.345278	0.438995	2.82349	4.62668	4.78155	2.05254	2.78305	2.02432	1.98783	3.01135	1.06558	1.92916	2.91709	2.17118	2.87681	1.16558	2.2703	2.4675	0.819401	-0.287359
INSL3	insulin like 3	ENSSSCG00000013887	373.602	-0.383563	0.414512	-0.925336	0.354791	0.448551	265.408	607.946	569.004	262.725	397.976	586.041	272.333	423.062	225.903	556.561	679.682	113.987	436.317	130.545	126.002	386.473	0.913516	-0.130499
NLRP8	NLR family pyrin domain containing 8	ENSSSCG00000003315	0.68235	-1.0817	1.17632	-0.919564	0.357801	0.451223	0.941162	0.925336	2.86893	0	0.927682	0	0.993916	0.951004	0	0.964578	0.972364	0	0.958938	0	0	0.550688	0.57906	-0.788215
MEST	mesoderm specific transcript	ENSSSCG00000016554	173.991	0.420469	0.525444	0.800217	0.423585	0.517186	74.3518	173.038	122.408	152.914	159.561	157.897	201.765	148.848	95.9021	566.207	194.473	389.727	68.0846	46.6234	32.9194	208.86	1.40318	0.488699
HCRTR1	hypocretin receptor 1	ENSSSCG00000003601	0.322963	1.83783	2.31996	0.79218	0.428256	NA	0	0	0	0	0	0	0	0	0	0	0	1.08559	0	1.16558	2.2703	0.645925	#DIV/0!	#DIV/0!
C3	complement C3	ENSSSCG00000013551	468.75	0.317892	0.438984	0.724153	0.468972	0.561422	1432.45	220.23	306.975	198.07	232.848	208.505	322.029	417.301	645.741	218.959	664.125	590.561	682.764	405.623	433.628	617.738	1.48032	0.565906
TRIM14	tripartite motif containing 14	ENSSSCG00000033222	30.4832	-0.173506	0.24437	-0.710014	0.477695	0.569976	42.3523	43.4908	27.733	34.8931	26.9028	24.2919	26.8357	32.3571	31.9674	19.2916	47.6458	23.883	31.6449	16.3182	29.5139	33.13	1.02389	0.0340552
DDX25	DEAD-box helicase 25	ENSSSCG00000015223	3.51319	0.429016	0.639432	0.670933	0.502263	0.592439	0.941162	4.62668	4.78155	1.02627	3.71073	3.03648	2.98175	3.01495	0	2.89373	4.86182	3.25677	12.4662	2.33117	2.2703	5.79231	1.9212	0.942007
TP53	tumor protein p53	ENSSSCG00000017950	46.1293	-0.0938456	0.154484	-0.607478	0.543534	0.630291	44.2346	49.0428	40.165	54.3922	49.1672	61.7418	34.787	47.6472	42.6231	51.1226	44.7287	42.338	39.3164	51.2857	40.8655	50.2281	1.05417	0.0761016
F13A1	coagulation factor XIII A chain	ENSSSCG00000024310	16.628	0.264865	0.450744	0.587617	0.55679	0.642167	41.4111	10.1787	11.4757	10.2627	6.49378	6.07296	19.8783	15.1105	8.52463	11.5749	17.5026	19.5406	36.4396	19.8149	13.6218	23.3512	1.54537	0.627951
OPRL1	opioid related nociceptin receptor 1	ENSSSCG00000031228	1.06161	-0.477716	0.865671	-0.551844	0.581055	0.665121	1.88232	0.925336	1.91262	1.02627	0.927682	1.01216	0.993916	1.24004	1.06558	0.964578	0.972364	1.08559	0.958938	0	1.13515	1.02016	0.822683	-0.281592
PREP	prolyl endopeptidase	ENSSSCG00000004368	47.9228	0.0800184	0.150836	0.530501	0.595765	0.67836	41.4111	45.3415	38.2524	51.3134	54.7332	50.608	43.7323	46.4846	49.0166	46.2997	38.8946	45.5947	45.0701	55.948	64.7036	55.7996	1.20039	0.263504
NR1H3	nuclear receptor subfamily 1 group H member 3	ENSSSCG00000013241	4.20652	-0.232247	0.438403	-0.529757	0.59628	0.678807	7.5293	4.62668	4.78155	3.0788	3.71073	4.04864	3.97566	4.53591	4.26231	3.85831	3.88946	3.25677	3.83575	3.49675	4.54061	4.4251	0.975571	-0.0356812
CACNA1H	calcium voltage-gated channel subunit alpha1 H	ENSSSCG00000034266	255.892	0.089195	0.177343	0.502953	0.614997	0.695114	252.231	251.691	259.16	208.332	269.028	224.7	271.339	248.069	167.296	360.752	321.853	353.902	238.775	191.156	212.273	297.826	1.20058	0.26373
RNLS	renalase, FAD dependent amine oxidase	ENSSSCG00000023141	5.10754	0.205676	0.420971	0.488575	0.625142	0.703042	3.76465	4.62668	4.78155	4.10507	5.56609	5.0608	4.96958	4.69635	6.39347	2.89373	2.91709	3.25677	4.79469	8.15909	10.2164	6.2037	1.32096	0.40159
IGF1	insulin like growth factor 1	ENSSSCG00000000857	31.7102	-0.152069	0.327336	-0.464565	0.642243	0.7179	32.9407	25.9094	25.8204	55.4185	26.9028	37.4499	29.8175	33.4656	12.7869	30.8665	53.48	47.7659	32.6039	15.1526	17.0273	34.6124	1.03427	0.0486119
MMP11	matrix metallopeptidase 11	ENSSSCG00000010071	106.623	-0.0842025	0.197016	-0.42739	0.669095	0.741508	131.763	111.966	93.7184	114.942	115.96	105.265	95.4159	109.861	84.1807	166.872	142.938	98.7886	82.4686	76.9285	71.5146	115.166	1.04828	0.0680256
EMX2	empty spiracles homeobox 2	ENSSSCG00000032558	14.9771	-0.114515	0.271356	-0.42201	0.673018	0.744685	10.3528	12.9547	13.3883	22.5779	17.626	18.2189	13.9148	15.5762	14.9181	16.3978	16.5302	6.51354	10.5483	20.9805	14.757	15.8848	1.01981	0.0283058
CYP19A1	cytochrome P450 19A1	ENSSSCG00000030168	227.679	0.378794	0.998751	0.379268	0.704489	0.771645	159.998	50.8935	19.1262	763.543	129.876	223.687	38.7627	197.984	209.919	129.253	1287.41	8.68471	11.5073	104.903	49.9467	259.019	1.30828	0.387674
RELN	reelin	ENSSSCG00000015426	61.0234	0.0890968	0.235819	0.377819	0.705565	0.772467	60.2344	43.4908	61.2038	54.3922	56.5886	67.8148	69.5741	59.0427	49.0166	30.8665	70.0102	60.793	43.1522	82.7564	104.434	69.1687	1.1715	0.228362
ZEB1	zinc finger E-box binding homeobox 1	ENSSSCG00000011025	38.8173	-0.0611101	0.170346	-0.358742	0.719788	0.783752	42.3523	36.0881	49.7281	33.8668	33.3966	30.3648	51.6836	39.64	35.1641	30.8665	45.7011	39.0812	39.3164	34.9675	40.8655	43.6113	1.10018	0.137742
ALPL	alkaline phosphatase, biomineralization associated	ENSSSCG00000032607	114.896	0.100941	0.284342	0.355	0.72259	0.786339	88.4692	136.024	116.67	76.9701	109.466	172.067	76.5315	110.886	103.361	242.109	67.0931	86.8471	77.674	124.717	130.542	130.003	1.1724	0.229469
CFTR	CF transmembrane conductance regulator	ENSSSCG00000016626	1.12752	-0.257949	0.881234	-0.292713	0.769742	0.823891	0.941162	1.85067	0.95631	1.02627	1.85536	1.01216	0.993916	1.23369	2.13116	2.89373	0	0	0.958938	1.16558	0	1.15834	0.938917	-0.0909302
SAFB	scaffold attachment factor B	ENSSSCG00000013522	161.089	-0.024905	0.0946711	-0.263069	0.792497	0.843142	157.174	161.008	154.922	179.597	161.417	168.019	157.039	162.739	148.115	191.951	162.385	178.037	163.019	135.208	137.353	182.727	1.12282	0.167125
TDRP	testis development related protein	ENSSSCG00000039562	27.9289	0.0697329	0.29055	0.240003	0.810328	0.858319	30.1172	26.8347	27.733	18.4728	25.9751	30.3648	30.8114	27.187	49.0166	25.079	17.5026	10.8559	20.1377	34.9675	43.1358	31.5475	1.16039	0.21461
PGR	progesterone receptor	ENSSSCG00000014977	43.2301	-0.15979	0.721702	-0.221407	0.824775	0.870545	33.8818	49.9681	50.6844	36.9456	40.818	55.6688	51.6836	45.6644	5.32789	173.624	78.7615	11.9415	6.71256	4.66234	4.54061	41.7547	0.914383	-0.12913
FBXW7	F-box and WD repeat domain containing 7	ENSSSCG00000020879	40.8663	-0.0430706	0.195338	-0.220492	0.825488	0.871101	37.6465	44.4161	43.0339	42.077	42.6734	39.4743	40.7505	41.4388	69.2626	41.4768	35.0051	41.2524	24.9324	33.8019	36.3249	43.8555	1.05832	0.081775
C4BPB	complement component 4 binding protein beta	ENSSSCG00000015661	0.217886	0.524653	2.41652	0.217111	0.828122	NA	0	0	0.95631	0	0	0	0	0.136616	0	0	0	0	0.958938	0	1.13515	0.436147	3.19251	1.67469
MMP9	matrix metallopeptidase 9	ENSSSCG00000007436	7.43286	0.124311	0.582761	0.213313	0.831083	0.875006	26.3525	5.55201	1.91262	3.0788	2.78305	5.0608	4.96958	7.10134	4.26231	4.82289	8.75128	17.3694	7.6715	4.66234	6.81091	8.86031	1.24769	0.319265
NR0B1	nuclear receptor subfamily 0 group B member 1	ENSSSCG00000012199	1.56006	-0.152338	0.717609	-0.212286	0.831884	0.875601	1.88232	1.85067	2.86893	1.02627	1.85536	1.01216	0.993916	1.64138	1.06558	0.964578	0.972364	2.17118	2.87681	1.16558	1.13515	1.88972	1.1513	0.203269
TGFBR1	transforming growth factor beta receptor 1	ENSSSCG00000005382	126.499	0.0189079	0.0996886	0.189669	0.849568	0.888387	134.586	124.92	116.67	121.1	110.394	127.532	144.118	125.617	132.132	128.289	121.546	118.329	116.99	117.724	156.651	144.093	1.14708	0.197967
ZAR1	zygote arrest 1	ENSSSCG00000008824	2.81636	0.107516	0.586685	0.183261	0.854593	0.892014	1.88232	3.70134	3.82524	1.02627	5.56609	1.01216	1.98783	2.71447	2.13116	6.75204	1.94473	3.25677	2.87681	2.33117	1.13515	3.32923	1.22648	0.294522
CDK4	cyclin dependent kinase 4	ENSSSCG00000025092	99.9706	0.00918611	0.119431	0.0769155	0.938691	0.953197	86.5869	103.638	92.762	111.863	98.3343	110.326	95.4159	99.8465	100.164	126.36	99.1811	111.816	99.7295	85.0876	78.3255	114.342	1.14518	0.19557
GDF9	growth differentiation factor 9	ENSSSCG00000014288	30.1699	-0.015012	0.216245	-0.0694212	0.944654	0.957856	29.176	33.3121	43.0339	21.5516	31.5412	29.3527	24.8479	30.4022	23.4427	46.2997	35.0051	29.3109	30.686	20.9805	23.8382	34.3213	1.12891	0.174929

## Sheet: DSGs in reproduction genes
Table S7. The reproduction related genes from DSGs.
DASGs in reproduction genes	Gene name	DASGs and DEGs of reproduction genes		MXE JC+ROT	IncLevel Difference	A3ss JC	IncLevel Difference	A3SS JC+ROT	IncLevel Difference	A5ss JC+ROT	IncLevel Difference	MXE JC	IncLevel Difference	RI JC	IncLevel Difference	RI JC+ROT	IncLevel Difference	SE JC	IncLevel Difference	SE JC+ROT	IncLevel Difference
ENSSSCG00000000857	IGF1			ENSSSCG00000000857	-0.147	ENSSSCG00000012727	0.182	ENSSSCG00000012727	0.182	ENSSSCG00000026427	0.566	ENSSSCG00000008909	-0.1	ENSSSCG00000014073	0.209	ENSSSCG00000014073	0.2	ENSSSCG00000013773	0.101	ENSSSCG00000008909	-0.109
ENSSSCG00000003211	NR1H2			ENSSSCG00000003211	-0.241	ENSSSCG00000008510	0.164	ENSSSCG00000008510	0.262			ENSSSCG00000012262	0.112	ENSSSCG00000021310	0.118	ENSSSCG00000021310	0.104	ENSSSCG00000008697	0.151	ENSSSCG00000013773	0.1
ENSSSCG00000003307	NLRP9			ENSSSCG00000003307	0.239	ENSSSCG00000008041	0.127	ENSSSCG00000008041	0.127			ENSSSCG00000013522	0.114	ENSSSCG00000003211	0.147	ENSSSCG00000003211	0.148			ENSSSCG00000012727	0.133
ENSSSCG00000003351	MMP23B	ENSSSCG00000003351		ENSSSCG00000003351	0.156							ENSSSCG00000014073	-0.132	ENSSSCG00000026427	0.626	ENSSSCG00000026427	0.598			ENSSSCG00000008697	0.151
ENSSSCG00000003413	MTOR			ENSSSCG00000003413	0.189							ENSSSCG00000015662	-0.275	ENSSSCG00000013522	0.134	ENSSSCG00000013522	0.179			ENSSSCG00000011833	0.175
ENSSSCG00000005382	TGFBR1			ENSSSCG00000005382	0.15							ENSSSCG00000015843	-0.162	ENSSSCG00000017403	0.096					ENSSSCG00000008888	0.344
ENSSSCG00000007145	ADAM33			ENSSSCG00000007145	0.439							ENSSSCG00000016866	-0.147
ENSSSCG00000007153	ATRN			ENSSSCG00000007153	-0.372							ENSSSCG00000024623	0.343
ENSSSCG00000008041	PKD1			ENSSSCG00000008171	-0.541							ENSSSCG00000025108	-0.174
ENSSSCG00000008171	NPAS2			ENSSSCG00000008171	-0.538							ENSSSCG00000025777	-0.126
ENSSSCG00000008510	LTBP1			ENSSSCG00000008171	-0.345							ENSSSCG00000025777	0.139
ENSSSCG00000008697	HTT			ENSSSCG00000008171	-0.334							ENSSSCG00000029621	0.152
ENSSSCG00000008888	NPY1R			ENSSSCG00000008171	-0.227							ENSSSCG00000030168	-0.149
ENSSSCG00000008909	CLOCK			ENSSSCG00000008171	-0.223
ENSSSCG00000009217	PKD2			ENSSSCG00000008171	-0.176
ENSSSCG00000010071	MMP11			ENSSSCG00000008171	-0.136
ENSSSCG00000011833	DLG1			ENSSSCG00000008171	0.253
ENSSSCG00000012262	KDM6A			ENSSSCG00000008171	0.424
ENSSSCG00000012371	AR	ENSSSCG00000012371		ENSSSCG00000008510	-0.397
ENSSSCG00000012727	FMR1			ENSSSCG00000008510	-0.347
ENSSSCG00000013397	ARNTL			ENSSSCG00000008510	-0.26
ENSSSCG00000013522	SAFB			ENSSSCG00000008510	-0.215
ENSSSCG00000013659	DNMT1	ENSSSCG00000013659		ENSSSCG00000008510	-0.17
ENSSSCG00000013773	ADGRL1			ENSSSCG00000008510	-0.153
ENSSSCG00000014073	HEXB	ENSSSCG00000014073		ENSSSCG00000008510	-0.112
ENSSSCG00000014977	PGR			ENSSSCG00000008510	0.163
ENSSSCG00000015662	C4BPA	ENSSSCG00000015662		ENSSSCG00000008697	0.117
ENSSSCG00000015843	UBXN8			ENSSSCG00000008697	0.243
ENSSSCG00000016866	GHR			ENSSSCG00000008909	-0.175
ENSSSCG00000017386	BECN1			ENSSSCG00000008909	-0.158
ENSSSCG00000017402	STAT5A			ENSSSCG00000009217	0.145
ENSSSCG00000017403	STAT3	ENSSSCG00000017403		ENSSSCG00000010071	0.12
ENSSSCG00000021310	LIN9	ENSSSCG00000021310		ENSSSCG00000011833	-0.145
ENSSSCG00000022126	EGFR			ENSSSCG00000011833	0.297
ENSSSCG00000024623	USP25			ENSSSCG00000011833	0.306
ENSSSCG00000025108	G6PD	ENSSSCG00000025108		ENSSSCG00000012262	0.097
ENSSSCG00000025777	ESR1	ENSSSCG00000025777		ENSSSCG00000012371	-0.253
ENSSSCG00000026427	RORC			ENSSSCG00000012371	0.683
ENSSSCG00000029230	ECM1	ENSSSCG00000029230		ENSSSCG00000013397	-0.13
ENSSSCG00000029621	BMPR1B	ENSSSCG00000029621		ENSSSCG00000013522	0.114
ENSSSCG00000030168	CYP19A1			ENSSSCG00000013659	0.325
ENSSSCG00000032607	ALPL			ENSSSCG00000014073	-0.132
				ENSSSCG00000014073	0.27
				ENSSSCG00000014977	-0.283
				ENSSSCG00000014977	-0.116
				ENSSSCG00000015662	-0.278
				ENSSSCG00000015843	-0.104
				ENSSSCG00000015843	-0.099
				ENSSSCG00000015843	-0.095
				ENSSSCG00000015843	0.117
				ENSSSCG00000015843	0.21
				ENSSSCG00000016866	-0.147
				ENSSSCG00000017386	-0.329
				ENSSSCG00000017402	0.19
				ENSSSCG00000022126	0.097
				ENSSSCG00000022126	0.098
				ENSSSCG00000024623	-0.223
				ENSSSCG00000024623	0.323
				ENSSSCG00000024623	0.378
				ENSSSCG00000024623	0.449
				ENSSSCG00000025108	-0.215
				ENSSSCG00000025777	-0.273
				ENSSSCG00000025777	-0.174
				ENSSSCG00000025777	-0.112
				ENSSSCG00000025777	0.109
				ENSSSCG00000025777	0.364
				ENSSSCG00000029230	0.182
				ENSSSCG00000029621	0.441
				ENSSSCG00000029621	0.52
				ENSSSCG00000030168	-0.285
				ENSSSCG00000032607	0.197
